# Supplementary material for: Cross-species alcohol dependence-associated gene networks: Co-analysis of mouse brain gene expression and human genome-wide association data
Source: PLoS One. 2019 Apr 24;14(4):e0202063. doi: 10.1371/journal.pone.0202063 (PMC6481773; doi:10.1371/journal.pone.0202063)
Supplement: S1 Table — One table per brain region, containing each of the following values: RMA values and S-scores from the maximally expressed probeset per gene, for each BXD strain; the associated probeset IDs, human gene symbols, and mouse gene symbols; and the Fisher’s combined False Discovery Rate (q-value) for each probeset. (XLSX) [file pone.0202063.s002.xlsx]

## Sheet: PFC_Expression
ProbesetID	HumanGeneSymbol	MouseGeneSymbol	PFC_Sscore_qValue	B6_Saline_RMA	D2_Saline_RMA	BXD1_Saline_RMA	BXD2_Saline_RMA	BXD5_Saline_RMA	BXD6_Saline_RMA	BXD8_Saline_RMA	BXD9_Saline_RMA	BXD11_Saline_RMA	BXD12_Saline_RMA	BXD14_Saline_RMA	BXD15_Saline_RMA	BXD16_Saline_RMA	BXD18_Saline_RMA	BXD19_Saline_RMA	BXD20_Saline_RMA	BXD21_Saline_RMA	BXD22_Saline_RMA	BXD23_Saline_RMA	BXD27_Saline_RMA	BXD28_Saline_RMA	BXD31_Saline_RMA	BXD32_Saline_RMA	BXD33_Saline_RMA	BXD34_Saline_RMA	BXD36_Saline_RMA	BXD38_Saline_RMA	BXD39_Saline_RMA	BXD42_Saline_RMA	B6_EtOH_RMA	D2_EtOH_RMA	BXD1_EtOH_RMA	BXD2_EtOH_RMA	BXD5_EtOH_RMA	BXD6_EtOH_RMA	BXD8_EtOH_RMA	BXD9_EtOH_RMA	BXD11_EtOH_RMA	BXD12_EtOH_RMA	BXD14_EtOH_RMA	BXD15_EtOH_RMA	BXD16_EtOH_RMA	BXD18_EtOH_RMA	BXD19_EtOH_RMA	BXD20_EtOH_RMA	BXD21_EtOH_RMA
1415687_a_at	PSAP	Psap	1	11.9335	11.8377	11.8708	11.7532	11.9002	11.7803	11.7952	11.8965	11.8902	11.6892	11.9444	11.8793	11.8057	11.9139	11.6767	11.8148	12.0376	11.8	11.9561	11.7517	11.9495	11.9551	12.004	11.7705	11.9497	11.8667	11.8316	11.8586	11.8888	11.8667	11.8681	11.872	11.8668	11.8623	11.8824	11.7815	11.7966	11.7579	11.9501	11.9203	11.8427	11.9083	11.8193	11.8776	11.6595	11.8967
1415712_at	ZRANB1	Zranb1	0.00545454	7.91433	8.31662	8.2769	8.34863	8.19276	7.95263	7.7236	8.55864	7.45194	8.69947	8.35927	7.88492	7.53367	8.70131	7.69136	8.25607	7.78603	7.57425	7.44231	8.30506	7.98834	8.62308	8.76266	8.13934	8.16897	8.2199	8.29731	7.90065	8.3167	7.76139	8.58543	8.63054	7.88612	8.48805	7.54943	7.69559	8.1798	7.44932	8.48937	8.47919	8.1995	7.78305	8.43486	8.11374	8.166	8.04853
1415718_at	SAP30L	Sap30l	0.0784589	8.77109	8.96998	8.8407	9.09562	8.64688	9.06095	8.64306	8.9859	8.5421	8.90527	8.91881	8.48167	8.66433	9.03528	8.79375	8.61756	8.85638	8.52255	8.6159	8.55826	9.02182	9.12322	8.98051	8.68907	8.98735	8.96961	8.97218	8.95915	8.83524	8.67666	9.11345	9.29381	8.62407	8.80153	8.77883	8.51745	8.50588	8.70135	8.89347	9.01545	8.64848	9.02048	8.61418	9.11427	8.48354	9.06016
1415728_at	PABPN1	Pabpn1	0.0265328	7.49938	7.93753	7.34838	7.89862	7.50388	7.81575	7.69396	8.07736	7.54766	8.18517	8.20902	7.82505	7.71286	7.79383	7.74277	7.70492	7.65973	7.59016	7.53419	7.61821	8.07536	7.9131	7.97669	7.6158	7.72609	7.84524	8.07269	7.98488	7.75637	7.6029	7.78356	7.92273	7.80441	7.78012	7.86106	8.11595	7.79364	7.56162	8.19663	8.09047	7.73872	8.07363	8.01402	8.08742	7.14227	7.72645
1415743_at	HDAC5	Hdac5	0.61464	9.45905	9.74953	9.27269	9.58527	9.37485	9.61928	9.49414	9.50457	9.45461	9.50981	9.4734	9.48465	9.41645	9.32745	9.33347	9.23207	9.46225	9.41165	9.18724	9.526	9.60587	9.55819	9.45997	9.42726	9.50941	9.3741	9.59553	9.55478	9.5703	9.31451	9.61619	9.56167	9.34594	9.51114	9.4003	9.56648	9.21712	9.42304	9.51953	9.4002	9.62969	9.70816	9.48991	9.4186	9.24985	9.35625
1415746_at	CIC	Cic	0.0290035	8.77619	9.04249	8.66202	8.95856	8.85302	8.92608	9.01383	8.88412	8.7897	8.90134	8.99231	8.86556	8.85087	8.8707	8.78079	8.86363	8.86836	8.84431	8.75993	8.88497	9.0655	8.89148	8.93048	9.01094	8.91212	8.9179	8.8263	8.99666	8.77854	8.78455	8.9177	8.78858	8.82022	9.01335	8.66606	8.91578	8.90513	8.73299	9.01553	8.72027	8.82377	8.94462	8.84911	8.89642	8.68121	8.95092
1415753_at	ABHD17A	D10Bwg1364e	0.0221017	10.6801	10.7204	10.3635	10.8238	10.5654	10.7834	10.6414	10.9462	10.2876	10.7457	10.6225	10.2919	10.2735	10.891	10.4226	10.4719	10.6515	10.3781	10.5606	10.5519	10.9151	10.8487	10.7495	10.6096	10.7844	10.7464	10.8179	10.7874	10.8114	10.5905	10.7949	10.8378	10.2564	10.6585	10.3909	10.6434	10.4609	10.3857	10.7045	10.7231	10.6454	10.7033	10.6363	10.839	10.2675	10.8638
1415760_s_at	ATOX1	Atox1	0.0224694	9.09083	9.24196	8.99044	9.21856	9.14165	9.22156	9.29082	9.29837	9.13025	9.16694	9.00649	8.92214	8.9404	9.44302	9.10101	9.12492	9.06731	9.26763	9.09202	9.08579	9.26971	9.1955	9.15334	8.71074	9.15371	9.16812	9.31364	9.1129	9.01906	9.06708	9.19653	9.39475	8.87268	9.1866	9.0099	9.13719	9.06392	9.19928	9.03134	9.25543	9.16388	9.07385	8.99831	9.22527	8.91314	9.11221
1415763_a_at	TMEM234	2510006D16Rik	0.0306905	9.43938	9.27261	8.88955	9.52927	9.34805	9.57673	9.10159	9.39651	9.24227	9.33597	9.20042	9.04291	8.65531	9.48955	9.3423	9.32321	9.14159	9.24793	8.90765	9.29255	9.1788	9.62578	9.10092	9.10144	8.97283	9.4255	9.23385	9.367	9.51686	9.34461	9.26889	9.24347	9.37411	9.35374	9.3177	9.08886	8.8659	9.26459	9.20268	9.15868	9.31378	9.07101	9.11429	9.45553	9.31223	9.23934
1415768_a_at	UBE2R2	Ube2r2	0.469289	8.74868	8.81879	8.88148	8.86636	8.76514	8.69286	8.60359	8.92019	8.75125	9.16304	8.74529	8.69161	8.7266	8.84656	8.70442	8.60238	8.72677	8.76234	8.56634	8.77858	9.01262	8.92168	9.15764	8.58054	8.75702	8.97779	8.54723	8.74023	8.78356	8.73289	8.77225	9.03389	8.80766	8.76957	8.84107	8.72956	8.63582	8.71843	8.67652	8.8092	8.74777	8.75394	8.75777	8.93402	8.84558	8.85904
1415773_at	NCL	Ncl	0.43193	8.7865	8.25107	8.84304	8.32182	8.33223	8.58647	8.22707	8.50456	8.41581	8.64959	8.59789	8.6209	8.55242	8.9158	8.50259	8.57086	8.77875	8.32349	8.9934	8.23852	8.35	8.62253	8.64637	9.07691	8.70011	8.84433	8.37113	8.61241	8.98174	8.73975	8.59712	8.89875	8.39877	8.63363	8.758	8.56399	8.38875	8.29037	8.77949	8.8701	8.77513	8.56428	8.49944	8.87899	8.5945	8.88562
1415777_at	PNLIPRP1	Pnliprp1	NA	3.74256	3.95708	3.91758	3.91041	3.82337	3.85229	3.82069	3.78609	3.87759	4.13592	3.88321	3.81397	3.89749	3.86867	3.9423	3.71322	4.23	4.00786	4.01389	4.06827	3.75862	4.06356	3.92329	3.63418	4.03015	3.78815	3.90868	3.85165	3.65487	3.82183	3.9243	3.68491	3.64601	3.79206	3.84221	3.98645	3.80337	4.03015	3.94369	3.97829	3.75835	3.97773	3.96921	3.86673	3.87686	3.85361
1415784_at	VPS35	Vps35	0.0350679	8.68126	8.70973	8.81796	8.60378	8.64817	8.20074	8.61156	8.3563	9.11635	8.02455	8.46657	8.54536	8.85633	8.32966	8.95018	8.44086	8.85641	8.78357	8.82687	8.54733	8.3855	8.32276	8.57719	8.71994	8.95623	8.36845	8.63588	8.59194	8.69915	8.6235	8.57426	8.70922	8.66259	8.59185	8.66855	8.77021	8.71555	8.91129	8.36329	8.64694	8.6562	8.63714	8.74569	8.50647	8.53945	8.48059
1415792_at	RBCK1	AL033326	0.0441606	8.61481	8.65356	8.27171	8.72003	8.44183	8.74047	8.50614	8.85503	8.28885	8.69882	8.57803	8.28082	8.52392	8.49016	8.39439	8.60636	8.51776	8.44516	8.35304	8.4566	8.60455	8.61605	8.5665	8.49387	8.45529	8.58989	8.64306	8.6728	8.5033	8.49304	8.5696	8.56175	8.33603	8.53786	8.31935	8.54142	8.34361	8.43118	8.58556	8.55056	8.55066	8.64393	8.41663	8.52887	8.32226	8.43868
1415797_at	DDR1	Ddr1	0.487583	7.00419	7.12713	6.87873	7.03646	6.8904	7.03586	7.13195	7.08767	6.932	7.1669	7.01496	6.81313	6.90552	7.09701	6.91618	6.90661	6.96361	6.8759	7.0544	6.84298	7.34904	7.22831	7.32852	7.07608	6.99355	7.08992	6.92902	7.12835	7.02625	6.99573	7.0952	7.54428	6.85998	6.94933	7.06159	6.87247	6.84365	7.04629	7.14048	7.07525	7.08912	7.04251	6.98706	7.11595	6.88143	7.21219
1415801_at	GJA1	Gja1	0	8.65411	9.03354	8.56163	8.97322	8.50244	8.86292	8.3915	9.10832	8.74086	8.49319	9.00687	8.80052	8.80962	8.15068	8.6488	8.96201	8.81817	8.73916	9.0577	8.60582	8.56868	8.46944	8.77359	8.82607	9.07582	8.28028	9.0643	8.85355	9.02086	8.7643	8.60746	8.96509	8.97132	9.03019	8.93598	9.02566	8.74887	8.58977	9.09345	9.10849	8.93372	9.24847	8.25507	8.99314	7.9808	8.83392
1415804_at	CX3CL1	Cx3cl1	0.0161743	10.3323	10.3931	9.81432	10.5196	9.70451	10.3381	9.92958	10.2018	10.2194	9.99605	10.5096	10.0454	10.0748	10.1218	10.1732	9.95461	10.279	9.88101	10.1629	9.91319	10.3681	10.3705	10.3235	10.2995	10.2025	9.9697	10.4978	10.1913	10.1299	10.1566	10.1953	10.1644	9.97671	10.1367	9.81761	10.2304	9.89669	10.0465	10.3799	10.3342	10.104	10.448	10.2721	10.4148	9.75565	10.3471
1415805_at	CLPS	Clps	NA	3.99925	4.0448	4.0208	3.87626	4.18482	4.19557	3.99681	4.07048	4.00992	4.27385	3.85764	4.33222	4.0712	3.86147	3.93985	4.15249	4.09575	4.01237	3.82652	4.30062	4.15185	4.13409	4.22782	3.95633	4.07236	3.97443	4.23878	4.04639	3.75398	4.0114	4.18137	4.03211	4.14221	4.06274	4.22971	4.16033	4.19856	4.15109	4.1697	4.36265	3.89686	4.06229	4.3351	4.31769	4.15262	4.01781
1415807_s_at	SRSF2	Sfrs2	0.0777018	8.3862	8.83808	8.46324	8.66848	8.44654	8.52099	8.57856	8.67207	8.38737	8.35174	8.36697	8.671	8.61347	8.13265	8.3669	8.64861	8.51965	8.60845	8.37561	8.32032	8.2617	8.42593	8.53327	8.33101	8.66152	8.35164	8.56044	8.29319	8.62666	8.3721	8.52863	8.81608	8.60984	8.42205	8.64841	8.38292	8.72407	8.27205	8.71999	8.37391	8.70338	8.68981	8.09698	8.22377	8.3452	8.43527
1415810_at	UHRF1	Uhrf1	NA	3.60468	3.60732	3.76119	3.85771	3.74344	3.49655	3.69579	3.76868	3.51208	3.6312	3.74288	3.72186	3.59919	3.82013	3.67282	3.61311	3.84871	3.81143	3.53916	3.84101	3.68373	3.8343	3.56525	3.62635	3.68292	3.56766	3.71266	3.64318	3.46805	3.79931	3.68988	3.81685	3.96832	3.69014	3.70076	3.76442	3.63102	3.59247	3.51805	3.68329	3.79498	3.63065	3.69102	3.79853	3.51592	3.84021
1415828_a_at	SERP1	Serp1	1	8.35886	8.47678	8.45947	8.51857	8.43247	8.4358	8.4329	8.52352	8.55943	8.18756	8.35321	8.46804	8.38337	8.38121	8.24676	8.45329	8.26487	8.44291	8.50173	8.42754	8.37275	8.33782	8.40354	8.42871	8.68118	8.20952	8.60773	8.4119	8.54173	8.40379	8.4151	8.52168	8.5438	8.52012	8.5177	8.40035	8.41788	8.55937	8.42603	8.53669	8.59208	8.50295	8.19315	8.40064	8.24889	8.47588
1415832_at	AGTR2	Agtr2	NA	3.66036	3.64526	3.48325	3.50607	3.57122	3.49501	3.56072	3.7099	3.41509	3.44793	3.66211	3.52893	3.50112	3.45367	3.63094	3.60379	3.72717	3.57574	3.47785	3.52395	3.53331	3.62459	3.53318	3.47539	3.51162	3.45304	3.55547	3.43492	3.66676	3.57169	3.60719	3.53025	3.5394	3.66484	3.37803	3.67022	3.62395	3.62062	3.4244	3.42271	3.46608	3.41886	3.53588	3.57772	3.58881	3.37151
1415834_at	DUSP6	Dusp6	0.0153442	9.01768	8.58014	9.32842	9.31209	9.0292	9.46956	8.9239	9.05485	9.27679	8.7353	8.92259	9.5254	8.98675	8.61559	8.56919	8.81442	9.44957	8.93039	9.2398	8.75931	9.12151	9.34573	8.79661	9.21373	9.19227	8.78261	9.1742	8.59018	9.21507	9.21996	8.75633	9.65963	9.1913	9.23134	9.46471	9.3008	8.79063	9.33467	9.19958	9.19945	9.64593	9.50274	8.96344	8.9957	8.84477	9.35588
1415847_at	LDHC	Ldh3	NA	4.00592	4.131	3.90877	4.18974	4.10229	4.25658	4.03105	4.04079	4.03941	4.17171	4.11152	4.1747	4.07103	3.95115	3.94206	4.05084	4.09823	3.95915	3.81676	4.22119	3.88447	4.03807	4.14205	3.89028	3.73816	3.88879	4.13406	3.92573	3.96253	4.01928	3.98223	3.97744	3.89152	3.94021	4.09661	3.86867	3.99508	3.76779	4.01589	4.06794	4.06753	3.98593	4.12003	4.0322	4.34339	3.97618
1415855_at	KITLG	Kitl	0.958755	8.46904	8.21428	8.76411	8.50813	8.61563	8.32787	8.49249	8.40041	8.85103	8.40252	8.43598	8.81886	8.86204	8.34811	8.38354	8.3446	8.63607	8.62443	8.4395	8.60147	8.43282	8.62771	8.20817	8.54864	9.00423	8.49997	8.64941	8.66137	8.79723	8.49035	8.25519	8.38881	8.56432	8.66412	8.49879	8.45709	8.33323	8.81964	8.41095	8.32057	8.96052	8.80506	8.5525	8.29701	8.8368	8.27105
1415857_at	EMB	Emb	1	8.37059	8.19815	8.46432	6.88801	8.53241	8.28885	8.46555	8.35838	8.70476	8.2975	8.23912	8.39241	8.51317	8.47794	8.27011	8.3687	8.49581	8.253	8.45459	8.33181	8.19927	8.30108	8.20746	8.41064	8.44285	8.26112	8.41045	8.02765	8.40626	8.36351	8.26781	8.35849	7.30775	8.32126	8.29273	8.39714	8.31434	8.68564	8.25081	8.24147	8.53843	8.50113	8.29613	8.23198	8.41097	8.26436
1415859_at	EIF3C	Eif3s8	0.117294	9.12254	9.08094	8.95262	8.79957	8.51471	8.70874	8.41689	8.93127	8.94032	8.33476	8.79005	8.62243	8.77191	9.14662	8.83376	8.93732	9.17725	8.81335	9.00534	8.56902	8.86753	8.90805	8.94521	9.31925	9.06651	8.8729	8.9024	9.05613	9.10203	8.84288	9.02873	9.30137	8.92403	8.9641	8.71442	8.6289	8.5544	8.8351	9.00488	9.2099	8.87034	9.03139	8.83716	8.94213	8.72958	9.12125
1415877_at	DPYSL3	Dpysl3	0.050672	7.1325	7.47714	7.11075	6.88075	6.82553	6.98147	6.37057	7.36131	7.28762	6.74893	7.10336	6.80902	7.04091	7.39187	6.82782	7.05376	7.20426	7.32366	7.15524	6.88065	6.71486	6.98325	7.21777	7.46721	7.10481	7.35832	6.73525	7.37976	7.1629	6.86476	7.37858	7.45609	7.30882	7.20058	7.24596	6.88437	7.01725	7.29339	7.41869	7.5301	6.96091	7.3095	7.1462	7.10276	7.17883	7.27131
1415879_a_at	WDR89	Rplp2	0.0267516	12.0019	12.1321	11.8033	12.2152	11.8117	12.2533	11.9241	12.2483	11.7966	12.074	12.0542	11.7781	11.7796	12.2454	11.7229	12.0372	11.8558	11.7974	11.9145	11.8534	12.155	12.2509	12.2066	11.9739	12.0972	12.1175	12.1184	12.049	12.1128	11.9488	12.1565	12.2494	11.793	12.0086	11.9095	11.8439	11.8349	11.7937	12.0128	12.155	12.0169	12.023	11.708	12.1726	11.8795	12.1063
1415884_at	CELA3A	Ela3b	1	6.93947	6.94242	6.93286	7.08268	6.93707	6.93118	6.97077	6.90163	6.93172	7.20592	7.07567	7.08876	7.04339	6.91669	6.91695	7.04809	6.90716	6.85192	6.91027	6.99289	6.9768	6.97262	6.9249	6.72587	6.84095	6.90443	6.97593	6.76901	6.73543	6.86751	6.99937	6.85358	6.82481	6.79964	7.11012	6.90285	6.9361	6.97994	6.88609	6.96084	6.81676	6.98634	7.06421	7.06456	6.97591	6.80015
1415893_at	SGPL1	Sgpl1	1	5.94292	6.0425	6.05935	5.89044	5.71988	5.94581	5.83564	6.0064	6.15535	5.54638	5.7726	5.81477	6.00775	5.5597	6.06827	5.95125	6.05252	5.80892	6.01545	5.8205	5.76482	5.66685	6.02767	6.11775	5.90012	5.79479	6.15087	6.23189	5.99147	5.89092	6.02954	6.22986	5.82696	5.97371	5.8282	6.20699	5.69381	5.85504	5.98702	5.97224	6.01175	6.00792	5.95541	6.00181	5.45345	5.95449
1415899_at	JUNB	Junb	0.00193478	7.05665	7.12845	7.93203	7.53081	7.33512	7.48967	6.8939	7.67005	6.79511	7.14782	7.14515	6.96148	6.55961	6.95799	6.19439	7.14522	7.5113	7.14342	7.24523	6.99517	7.44233	7.62894	7.02069	7.30003	7.32464	7.09165	7.34002	7.03769	7.39474	7.46619	7.4296	8.33087	7.02726	7.35234	7.58531	7.15305	7.02955	7.51569	7.7828	7.44194	7.38752	7.75914	7.13043	7.22887	7.42506	7.45513
1415902_at	ALDH7A1	Aldh7a1	NA	4.12637	4.30022	3.91463	4.25321	4.30566	4.19795	4.42866	4.33898	4.02611	4.38578	4.27835	4.08862	4.38921	4.08069	4.21849	4.32852	4.17541	4.24719	4.17079	4.20361	4.18077	4.19296	4.21977	4.19961	4.21462	4.04471	4.14001	4.40804	4.17996	4.23438	4.18443	4.10783	4.22412	4.16124	4.34522	4.22652	4.54301	4.35634	4.26435	4.2524	4.43186	4.22083	4.21506	4.05709	4.2768	4.10655
1415903_at	SLC38A1	Slc38a1	0.00877049	8.77612	7.77275	8.78421	7.9929	8.50611	8.23292	7.38009	7.46684	8.7049	7.38311	8.754	8.89877	8.31126	8.21791	8.30686	7.74814	8.0083	8.70729	8.39348	7.73891	7.58465	8.35187	7.33545	8.77037	7.72056	7.6509	8.39337	8.88275	8.62738	8.50296	7.81606	8.58896	9.15255	8.75162	8.69258	7.60233	7.50191	8.56308	7.82915	8.75187	8.12209	8.62749	7.45235	8.2836	7.96748	7.99399
1415904_at	LPL	Lpl	0.369069	8.07111	8.8558	9.37926	7.65599	8.52611	7.87728	8.66719	8.58222	9.00876	8.34619	8.1218	8.16598	9.05495	8.80033	8.61652	7.75651	8.21994	8.90738	7.57941	7.66701	7.82398	9.23509	9.14919	8.67347	8.88175	7.72152	8.88438	8.29507	8.55028	8.02687	8.90158	9.64444	8.1958	8.38898	8.26291	8.58573	8.7079	8.94298	8.31259	8.0059	8.03872	8.63472	8.80731	8.48382	8.06114	8.04485
1415938_at	SPINK1	Spink3	NA	3.67149	3.68834	3.56945	3.57028	3.64976	3.75046	3.47065	3.82112	3.60681	3.80263	3.59493	3.68064	3.65467	3.58196	3.73289	3.5438	3.75024	3.73722	3.59951	3.63832	3.55029	3.55189	3.76647	3.63762	3.58792	3.82778	3.87545	3.65947	3.51317	3.60751	3.5764	3.50804	3.59033	3.4827	3.84056	3.39909	3.93172	3.66236	3.63721	3.59597	3.51463	3.47429	3.80336	3.5263	3.50583	3.65265
1415939_at	FMOD	Fmod	0.149449	7.51002	7.70398	7.80429	7.53819	7.5192	7.72998	7.55109	8.02669	7.45271	7.71282	7.65641	7.72273	7.78973	7.84109	7.81249	7.73753	7.48852	7.38704	7.40133	7.7473	7.5586	7.98372	8.14285	7.32443	7.45241	7.54231	7.75768	7.56627	7.40197	7.74791	7.60296	7.98951	7.36974	7.50054	7.61403	7.78599	7.81156	7.56172	7.51754	7.64395	7.72944	7.89514	7.20413	7.97052	7.53085	7.68326
1415944_at	SDC1	Sdc1	NA	6.24957	6.21828	6.22172	6.3711	6.28954	6.42159	6.23312	6.27986	6.19432	6.48547	6.60824	6.18393	6.262	6.22265	6.27952	6.33878	6.38181	6.05285	6.17472	6.31885	6.2109	6.33104	6.14026	6.0711	6.32593	6.16182	6.21179	5.92461	5.97907	6.19488	6.1564	5.93074	6.24879	6.11313	6.22376	6.12912	6.17691	6.46005	6.0792	6.41822	6.23464	6.23744	6.40006	6.28676	6.20251	6.15237
1415951_at	FKBP10	Fkbp10	NA	5.65681	5.63927	5.83335	5.8174	5.80188	5.94001	5.72779	5.98017	5.41923	5.79247	5.97441	5.5627	5.79322	5.99502	5.69126	5.55094	5.58449	5.54454	5.54088	5.87696	5.82861	5.85247	5.93123	5.53023	5.64198	5.57956	5.98968	5.7199	5.60337	5.67019	5.54611	6.32048	5.41979	5.53615	5.88314	5.78984	5.6966	5.36514	6.04202	5.80099	5.42454	5.9947	5.85773	5.79214	5.60167	5.71145
1415952_at	MARK2	Mark2	0.0631154	9.84783	10.0332	9.57076	9.98146	9.6854	9.76931	9.87244	9.8839	9.69067	9.75339	9.87991	9.80095	9.64449	9.61769	9.78729	9.84312	9.89049	9.56313	9.55664	9.7342	10.0675	9.8833	9.94492	10.063	9.8652	9.75239	10.0983	9.96604	9.92104	9.72684	9.89269	9.80224	9.74741	9.83251	9.66421	9.8083	9.73389	9.59589	9.90587	9.70359	9.8471	9.88079	9.74595	9.98613	9.49395	9.81999
1415954_at	PRSS3	Try4	NA	3.40495	3.40276	3.30192	3.307	3.444	3.55725	3.29626	3.57648	3.28343	3.51786	3.25764	3.24712	3.34288	3.18654	3.36137	3.29516	3.41867	3.44465	3.40715	3.3306	3.43668	3.47406	3.41474	3.2559	3.3597	3.54103	3.50645	3.34941	3.12494	3.25782	3.35514	3.39795	3.2075	3.36239	3.2887	3.43875	3.38772	3.27214	3.34097	3.47576	3.31144	3.32681	3.29059	3.41408	3.5868	3.34083
1415956_a_at	CDK16	Pctk1	0.00314976	9.99121	10.1205	9.5318	10.1464	9.80037	10.2611	9.88886	10.3513	9.70915	9.97511	10.2567	9.6873	9.653	10.0802	9.78506	9.95716	10.0831	9.7708	9.8207	9.7898	10.3208	10.1236	10.2033	9.96125	9.99225	10.0087	10.2512	10.0426	10.1529	9.9276	10.0526	10.2139	9.55842	10.1466	9.69845	9.93939	9.71508	9.72426	10.2965	10.2019	10.007	10.2537	9.82662	10.3819	9.55399	10.2104
1415958_at	SLC2A4	Slc2a4	NA	5.68445	5.98007	5.84306	6.06127	5.85443	6.01326	5.73906	5.56108	5.87388	6.11604	6.26562	5.94102	5.88568	5.77501	5.72629	6.00477	5.83774	5.9009	5.65925	5.94883	5.76892	5.93123	5.67867	5.47515	5.67684	5.74165	6.10051	5.68276	5.79708	5.78121	5.76789	5.95406	5.97508	5.69197	5.83183	5.95495	6.04928	5.71009	5.74221	5.91505	5.7294	5.85827	5.82949	5.82173	5.70972	5.66731
1415960_at	MPO	Mpo	NA	4.45258	4.69387	4.82271	4.7354	4.89243	4.93978	4.5532	4.62264	4.77045	5.04611	5.1107	4.8863	4.74667	4.66614	4.63707	5.06231	4.67093	4.64645	4.74713	4.94177	4.88715	4.85703	4.56931	4.57348	4.70911	4.74876	5.19689	4.56318	4.53791	4.7466	4.63269	4.55951	4.61462	4.70219	4.7627	4.79759	4.79274	4.49056	4.54929	4.81414	4.55928	4.73917	4.74897	4.80137	4.66883	4.71381
1415965_at	SCD	Scd1	0.695589	6.76586	6.85939	7.10616	7.08448	6.37996	6.43293	6.28445	6.64119	6.87861	6.73232	6.73336	6.54686	6.73235	6.45522	6.51821	6.71713	7.211	6.88838	7.38308	6.74358	6.97451	6.52362	7.09742	6.80728	6.29864	6.87835	6.85699	7.20787	7.17422	6.78311	6.82818	6.95198	6.81361	7.11574	6.63317	6.889	6.48693	6.68091	7.11791	7.14618	6.71286	7.1826	6.64646	7.20937	6.56656	7.14102
1415974_at	MAP2K2	Map2k2	0	8.43282	8.59026	8.05663	8.5368	8.21942	8.56788	8.29117	8.76606	7.97292	8.53616	8.38326	7.98854	7.94329	8.59477	7.96246	8.23866	8.3635	8.13774	8.20932	8.19195	8.62339	8.68897	8.5245	8.26651	8.38875	8.45018	8.33274	8.4492	8.54809	8.31262	8.59319	8.78084	7.96748	8.38363	8.20628	8.26988	8.08022	8.08347	8.47614	8.55919	8.44566	8.48724	8.1624	8.56804	7.99765	8.508
1415988_at	HDLBP	Hdlbp	0.101119	7.1539	7.31097	6.84942	7.16223	6.54534	6.76823	6.60523	6.88403	7.15019	6.66895	6.82465	6.79633	7.10706	6.85691	7.16002	6.99025	7.49809	6.91114	7.0394	6.87278	6.69627	6.74483	6.99608	7.20785	7.35803	6.77647	6.84939	7.15357	7.10984	6.90731	7.03209	7.00464	7.03482	7.36517	6.78738	7.08376	6.79207	6.90329	7.04414	6.90931	6.81552	6.95003	7.17668	7.00214	6.7533	7.22688
1415997_at	TXNIP	Txnip	NA	7.09445	7.42569	7.21512	7.12941	7.22359	7.22334	7.05097	7.43405	7.40969	7.44017	7.10919	7.04728	7.35893	7.32446	7.30429	7.50617	7.07404	7.18933	7.10071	7.21254	7.02185	7.1995	7.30838	7.10586	7.24892	7.29996	7.32959	7.91638	7.26695	7.17215	7.13617	7.08629	7.27393	7.19003	7.31962	7.22191	7.49276	7.27353	7.29282	7.19222	7.31413	7.36941	7.00809	7.46956	7.14083	7.05902
1416012_at	EHD1	Ehd1	NA	5.7678	5.47586	5.46248	5.77805	5.64281	5.24621	5.41124	5.80691	5.61099	5.94692	5.65687	5.64626	5.67781	5.75431	5.55924	5.57943	5.85775	5.60086	5.16597	5.31848	5.79527	6.0086	5.42523	5.73966	5.182	5.68541	5.66973	4.96618	5.29506	5.56408	5.38759	5.58449	5.63326	5.54804	5.30948	5.25844	5.72113	5.70001	5.83432	5.77372	5.76153	5.78674	5.78005	5.68781	5.48124	5.71582
1416016_at	TAP1	Tap1	NA	5.38636	5.41464	5.3273	5.54549	5.46597	5.43886	5.98543	5.37902	5.43567	5.59906	5.44849	5.50753	5.2773	5.67742	5.54522	5.4289	5.47477	5.58819	5.37363	5.3562	5.31644	5.67428	5.63826	5.23466	5.36636	5.34306	5.62069	5.3813	5.40178	5.43636	5.46394	5.28841	5.46571	5.29202	5.32225	5.36942	5.56115	5.36709	5.54315	5.48243	5.53137	5.44203	5.45154	5.55813	5.29361	5.42311
1416019_at	DR1	Dr1	1	7.14051	7.12554	7.2131	7.23895	7.05595	7.03615	7.09616	7.19873	7.30977	6.67318	6.9345	6.80507	6.97845	6.92433	6.85488	6.73014	7.3623	7.17789	7.27761	6.97206	7.07464	7.21396	7.15307	7.45202	7.41901	6.70184	6.77869	6.89939	7.2219	7.12572	7.02665	7.27386	7.12349	7.22699	7.03267	7.20402	6.93512	7.24556	6.96215	7.11113	7.22982	6.84966	6.76277	7.22057	6.94951	7.09112
1416025_at	FGG	Fgg	NA	3.73559	3.75816	3.83053	3.79837	3.87034	4.0259	4.11148	4.09273	3.73466	3.81596	3.81046	3.79859	3.85252	3.97938	3.82056	3.89547	3.47136	3.60125	3.55886	3.67715	3.91076	3.89607	3.60161	3.57806	3.63655	3.76439	3.65081	3.76375	3.66535	3.75506	3.81342	3.90028	3.6141	3.65752	3.84943	3.53261	3.84152	3.86533	3.83053	3.76503	3.5202	3.88725	3.83731	3.77218	3.77707	3.56354
1416032_at	TMEM109	MGC5508	0.262797	6.85824	6.69554	6.41964	6.95889	6.60282	6.90078	6.50149	6.76647	6.58928	6.89511	6.84076	6.76991	6.59719	6.98297	6.60837	6.56863	6.7124	6.56385	6.34077	6.47781	6.89299	7.09413	6.91778	6.87177	6.70854	6.61368	6.6762	6.59015	6.76175	6.61691	6.536	6.85938	6.56587	6.61253	6.60912	6.53827	6.19593	6.63917	6.89491	6.75104	6.72233	6.83293	6.81107	6.75315	6.32981	6.88985
1416038_at	SND1	Snd1	0.00825513	7.65536	7.89366	7.41739	8.09102	7.50095	7.97718	7.70299	7.97183	7.46507	7.56212	8.0557	7.84113	7.69993	7.47554	7.75372	7.73933	7.83053	7.77995	7.73054	7.5771	7.94803	7.76419	7.88238	7.71676	7.8539	7.54424	7.87641	7.77922	7.94763	7.71143	7.62482	7.95776	7.71187	8.03853	7.87002	7.83227	7.71063	7.51471	8.05388	7.93111	7.97327	8.05749	7.33343	8.00335	7.31253	7.69817
1416040_at	LIPF	Lipf	NA	3.5026	3.51971	3.20489	3.40862	3.38977	3.50132	3.54706	3.43396	3.42319	3.2978	3.41465	3.41899	3.38529	3.23208	3.65708	3.50938	3.42971	3.35471	3.2291	3.44122	3.48827	3.29984	3.64584	3.43231	3.41453	3.25663	3.4695	3.39337	3.28644	3.43513	3.45677	3.4145	3.52959	3.26365	3.32284	3.39421	3.75434	3.46413	3.39627	3.33979	3.60731	3.46456	3.51488	3.44669	3.3217	3.50038
1416041_at	SGK1	Sgk	0.235055	8.72308	8.67024	8.97604	8.86566	9.18106	8.75058	8.70862	8.65454	8.78577	8.75581	8.33403	8.72646	8.52407	8.81809	8.68757	8.86374	8.93855	9.02266	9.14723	8.62844	8.66591	8.75655	8.67667	8.66583	9.2364	9.31306	8.41031	8.93573	8.99355	8.51238	8.71563	8.96108	8.56866	8.87231	8.69545	8.69779	9.21941	8.66665	8.86761	8.56034	8.9342	8.53054	8.58471	8.61108	9.16042	8.77882
1416048_at	PHC2	Phc2	0.0517861	8.69519	8.73119	8.32427	8.78639	8.36056	8.63368	8.64778	8.86941	8.4061	8.81761	8.80948	8.41351	8.29359	8.77581	8.45164	8.36896	8.71859	8.43572	8.4951	8.60209	8.97149	8.88586	8.79242	8.77087	8.62787	8.80246	8.56299	8.67697	8.72502	8.58361	8.79196	8.71649	8.35096	8.66418	8.38416	8.5806	8.4191	8.48067	8.83681	8.6771	8.58871	8.64007	8.63194	8.78035	8.35489	8.76811
1416051_at	C2	C2	NA	4.83746	4.89575	4.94655	4.89912	5.31477	5.2104	5.11915	5.18288	4.84521	5.1826	5.3315	4.74562	4.83924	5.08272	4.91738	5.13488	4.98264	4.86281	4.9226	5.19583	4.96076	4.98849	4.7695	4.88143	4.81659	4.77673	5.36148	4.71611	4.87696	4.94266	5.1016	4.7736	4.81021	4.81147	5.11162	5.05658	4.78344	5.01099	4.8926	4.93372	4.9681	5.1377	4.81309	5.02612	5.02653	5.07421
1416061_at	TBC1D15	Tbc1d15	1	8.13405	7.95484	8.28032	7.75957	8.24785	7.84499	8.23281	7.99035	8.35156	7.82102	8.02267	8.16991	8.01622	7.73394	8.11324	8.08718	7.9469	8.1924	8.05166	7.97143	7.80935	7.97708	7.91598	7.98994	8.05115	8.12113	7.99099	8.1713	7.97182	8.11894	7.85592	8.01864	8.06518	8.24465	8.01739	8.18494	8.17427	8.3005	8.09534	8.02239	8.1114	7.96271	7.86732	7.82641	8.16722	7.90015
1416081_at	SMAD1	Smad1	0.517578	6.89434	7.0102	7.11346	6.82977	6.6924	6.62568	6.80108	6.97326	6.86546	6.50602	6.92998	7.073	6.43899	7.05387	6.58735	6.62324	7.06635	6.84911	6.70101	6.62722	6.91954	6.76755	7.1182	7.18823	7.05523	6.81898	6.77699	7.17625	7.05817	6.78864	6.94072	7.00725	6.50642	7.07414	6.67845	6.73244	6.80271	6.94379	7.09925	6.9824	6.8374	6.92752	6.55227	6.89103	6.55204	7.15421
1416085_s_at	ZFAND5	Za20d2	1	10.6453	10.7942	10.6279	10.5827	10.5872	10.4244	10.5453	10.5609	10.56	10.3467	10.6261	10.4828	10.4813	10.7016	10.665	10.576	10.6604	10.6826	10.6599	10.5445	10.6181	10.4921	10.6884	10.7371	10.7863	10.5988	10.5628	10.6847	10.7107	10.5312	10.6448	10.5585	10.5846	10.7427	10.5092	10.5639	10.52	10.5915	10.5742	10.7824	10.5164	10.492	10.5768	10.647	10.4945	10.5755
1416093_a_at	MRPL20	Mrpl20	0.673459	9.42192	9.48143	9.4471	9.57095	9.43585	9.54004	9.56204	9.5952	9.48416	9.40267	9.39069	9.5308	9.46272	9.51571	9.49617	9.5077	9.40843	9.45869	9.53231	9.39254	9.50028	9.49073	9.44484	9.41422	9.37748	9.40928	9.5089	9.22546	9.42253	9.45671	9.42508	9.63195	9.39763	9.47392	9.52921	9.26729	9.5053	9.53988	9.38445	9.63138	9.67032	9.38247	9.28219	9.54192	9.49872	9.50008
1416097_at	LRRC4	Lrrc4	0.123278	7.78814	7.67085	7.41443	7.74255	7.43724	7.58335	7.74027	7.70979	7.405	7.54158	7.59015	7.49748	7.37225	7.74098	7.60519	7.41243	7.78949	7.50411	7.47924	7.56647	7.58852	7.72168	7.58347	7.81119	7.59336	7.80833	7.45009	7.95653	7.93526	7.56334	7.68284	7.78953	7.45221	7.78444	7.43762	7.67959	7.37523	7.61074	7.78061	7.74146	7.58872	7.74529	7.56447	7.73284	7.49598	7.78562
1416113_at	FKBP8	Fkbp8	0	10.3155	10.5409	10.0191	10.4252	10.1593	10.4268	10.2457	10.5789	10.0071	10.4314	10.4004	9.96898	9.97665	10.4766	10.1097	10.2618	10.2579	10.1249	10.1471	10.1782	10.5287	10.5356	10.5461	10.3655	10.3825	10.3517	10.5607	10.3553	10.3264	10.2451	10.3779	10.5492	9.8863	10.3929	10.0472	10.4268	10.1053	10.084	10.482	10.507	10.2751	10.3962	10.1933	10.5276	9.96961	10.2971
1416120_at	RRM2	Rrm2	NA	4.345	4.48739	4.41875	4.47871	4.51552	4.28576	4.79514	4.39835	4.57986	4.43666	4.4038	4.24909	4.43572	4.39457	4.30621	4.61162	4.498	4.35528	4.62519	4.50516	4.60438	4.34352	4.51639	4.44841	4.33837	4.28073	4.65828	4.40544	4.38565	4.58245	4.39599	4.30806	4.47904	4.24993	4.37591	4.4101	4.56002	4.39869	4.44169	4.57435	4.53349	4.42447	4.50268	4.60166	4.27305	4.36529
1416121_at	LOX	Lox	NA	4.80822	4.89416	4.90325	4.95061	5.0468	5.03621	4.98498	4.69877	5.09743	5.18136	5.25945	5.31063	5.37745	5.13817	5.21615	5.07038	4.80169	4.81989	4.86568	5.07008	5.32518	4.95045	4.85784	4.97427	4.77563	4.68478	5.10977	4.8192	5.10672	5.04833	4.85496	5.08081	5.10083	4.6627	5.02891	5.00717	5.1183	4.96279	5.01202	5.22998	4.95777	5.02281	5.13532	5.01736	4.93053	4.86697
1416125_at	FKBP5	Fkbp5	0.00577778	8.14714	8.06654	8.08704	8.38062	8.39413	8.40309	8.08595	8.11489	8.05857	8.53086	8.00686	8.19646	8.0979	8.22154	7.73396	8.27141	8.0858	8.2159	8.61854	8.36005	8.34645	8.63225	8.37187	8.51685	8.39315	8.37035	8.0686	8.17731	8.45045	8.51794	8.34605	8.28473	8.19579	8.61288	8.20918	8.45014	8.95629	8.4113	8.45097	8.23379	8.46975	8.29246	8.46934	8.17373	8.1675	8.11606
1416131_s_at	EFR3A	C920006C10Rik	0.0198228	9.11169	8.50595	9.28201	9.31881	9.19054	9.1934	9.14931	8.94087	9.23151	9.40247	8.69334	9.04608	9.39683	9.0774	8.94975	8.72921	9.19615	9.22113	9.69619	9.2649	9.27909	9.11607	9.29492	9.35621	9.28115	9.21642	8.62892	9.10175	9.2829	9.21275	9.18903	9.23963	9.20932	9.12703	9.32851	9.42498	9.10838	9.39226	9.07125	8.87103	9.16716	9.27651	9.35639	9.18439	9.44942	9.42888
1416134_at	APLP1	Aplp1	0.0449687	11.4544	11.5493	11.1151	11.5399	11.2725	11.4655	11.4676	11.5737	11.0808	11.4452	11.6241	11.2491	11.1648	11.3661	11.1997	11.3003	11.3586	11.184	11.2039	11.3445	11.5793	11.5453	11.5352	11.4195	11.3738	11.4416	11.4867	11.4209	11.3893	11.3602	11.3634	11.5076	11.0128	11.4134	11.1126	11.3314	11.298	11.1338	11.567	11.4516	11.4388	11.5779	11.4391	11.5425	11.0035	11.3719
1416136_at	MMP2	Mmp2	NA	5.44541	5.35948	5.30081	5.33649	5.6237	5.74233	5.37826	5.40703	5.36601	5.29594	5.5536	5.63786	5.71582	5.66461	5.42515	5.74859	5.47394	5.14425	5.23216	5.67089	5.45397	5.41632	5.54467	5.2616	5.30856	5.34489	5.65795	5.14345	5.14849	5.44776	5.33561	5.33822	5.23436	5.28416	5.4848	5.72865	5.36533	5.41867	5.65691	5.51809	5.34688	5.66481	5.57578	5.52127	4.99783	5.09893
1416139_at	REG1B	Reg2	1	6.05931	6.11247	5.9333	6.19717	6.12954	6.26046	6.04163	6.03187	6.001	6.33748	6.17087	6.20213	6.21644	6.15246	6.19677	6.17049	6.14844	6.02412	6.08643	6.2474	6.03195	6.09183	6.17482	6.15177	6.06477	6.17005	6.10415	6.15111	6.10254	6.25233	6.1584	6.07626	6.05474	6.02713	6.09416	6.03659	6.2789	6.11972	6.26039	6.01767	6.09459	6.10087	6.28606	6.02451	6.05559	6.04189
1416144_a_at	DHX15	Dhx15	0.0509687	10.0275	9.54062	10.4952	9.94621	10.0385	9.86974	9.8499	9.78099	10.224	10.051	9.62271	10.2129	10.309	9.7646	10.0589	9.83914	10.1728	10.197	10.479	9.99053	9.81356	10.0116	10.0692	9.95638	10.1892	10.1233	9.72161	10.0758	10.0717	10.136	9.97678	10.0456	10.2422	10.0324	10.2821	10.0081	10.0117	10.315	10.009	10.0014	10.2375	9.96045	9.98166	9.93381	10.4941	10.1813
1416147_at	HSPA4	Hspa4	0.00879022	8.16791	7.96364	8.27894	7.06214	8.23863	7.95622	7.86864	8.05319	8.29391	7.89577	8.05466	8.64439	8.18218	8.26508	7.97838	7.8705	8.49094	7.84362	7.98836	7.88537	7.8305	8.14551	8.14374	8.21687	8.22443	7.97532	7.88455	7.95522	8.37355	7.9654	8.15066	8.05868	8.20017	7.93087	8.07341	7.86756	7.96918	8.00693	8.06968	8.26202	8.02643	8.01058	7.75669	7.96859	8.0285	8.10912
1416154_at	SRP54	Srp54	NA	4.20172	4.20197	4.31278	4.35605	4.19018	4.30098	4.22042	4.10843	4.15258	4.31629	4.57707	4.3876	4.21913	4.14655	4.36426	4.17062	4.13363	4.34797	4.23803	4.37838	4.13734	4.0746	4.36124	4.25455	4.09836	4.32728	4.19424	4.05781	4.38051	4.26034	4.26081	4.08707	4.43757	4.31382	4.18193	4.22485	4.07328	4.34464	4.32919	4.29939	4.13858	4.46368	4.36165	4.28681	4.31682	4.21579
1416162_at	RAD21	Rad21	1	8.18986	8.25453	7.96319	8.11319	8.16038	7.87973	8.16965	7.90774	8.21642	7.60654	8.00468	7.93684	8.1352	7.7699	8.11065	8.20897	8.08972	8.05121	8.12442	8.15394	8.14937	7.93722	7.85994	8.3448	8.14516	7.80757	8.11957	8.27941	8.18838	8.0527	8.05929	8.05376	8.07835	8.27468	8.09614	8.16401	8.00448	8.20916	8.00316	8.07985	7.93574	8.15047	8.11521	8.04314	8.08913	7.92701
1416180_a_at	RDX	Rdx	0.316783	6.59592	6.28929	6.31436	6.28788	6.00066	6.31706	6.03881	6.38087	6.65966	5.84475	5.97681	6.34474	6.2385	6.32683	6.02451	6.19332	6.50575	6.43892	6.58313	6.14959	6.44111	6.46124	6.47357	6.99563	6.72597	6.15585	6.13967	6.57517	6.69911	6.44327	6.48007	6.85655	6.28429	6.71305	6.25399	6.33766	6.05293	6.6154	6.31145	6.57499	6.37243	6.46796	5.91125	6.54295	6.22035	6.67668
1416184_s_at	HMGA1	Hmga1	0.00764078	8.7616	8.76908	8.4683	8.91188	8.55072	8.90186	8.60077	8.76009	8.24853	8.94437	8.92303	8.43393	8.49199	8.79504	8.57267	8.57444	8.63141	8.46468	8.59076	8.53155	8.93774	9.06369	9.03152	8.60225	8.54054	8.8141	9.02261	8.68072	8.62388	8.62321	8.77197	8.77962	8.19286	8.62374	8.41071	8.64881	8.32216	8.38711	8.93702	8.86059	8.4869	8.76426	8.76466	8.74834	8.46808	8.93011
1416188_at	GM2A	Gm2a	0.0039638	7.30298	7.21504	7.28715	7.4616	7.22602	7.64804	7.17102	7.55664	7.21226	7.39939	7.58923	7.25237	7.21521	7.46393	7.25829	7.36161	7.50127	7.36935	7.40506	7.31735	7.23025	7.43532	7.49362	7.39784	7.40102	7.34495	7.59659	7.234	7.38152	7.445	7.24271	7.70572	7.36804	7.48736	7.43345	7.57385	7.26293	7.174	7.51796	7.76087	7.36648	7.49055	6.94526	7.90667	7.01298	7.81712
1416193_at	CA1	Car1	NA	4.76537	4.82361	4.83981	4.92693	4.95822	4.86138	4.9847	4.99567	4.86704	5.10818	5.16517	4.90265	5.08105	4.87449	4.94652	5.09302	5.04327	4.77358	4.78308	4.94733	4.78483	4.95148	4.91978	4.87584	4.86435	4.72358	5.25762	4.64427	4.84999	5.0258	4.78772	4.79066	4.99437	4.85874	4.91081	4.76094	5.04979	4.90771	5.22232	4.90582	4.80472	4.85539	4.84946	4.94327	4.951	4.99306
1416196_at	RPSA	Lamr1	NA	3.75715	3.65561	3.7748	3.58828	3.58275	3.40194	3.69972	3.48803	3.75414	3.53594	3.69555	3.41773	3.4923	3.6123	3.66047	3.74646	3.35083	3.46554	3.45452	3.66611	3.9602	3.58049	3.46287	3.68004	3.58796	3.65504	3.80764	3.59995	3.63689	3.76627	3.66841	3.59202	3.35091	3.554	3.73278	3.68604	3.4759	3.6096	3.59334	3.68615	3.43762	3.39245	3.76497	3.4472	3.59818	3.58827
1416201_at	CRK	Crk	1	8.74325	8.79144	8.78945	8.83654	8.79489	8.6435	8.73837	8.7858	8.97149	8.34933	8.73273	8.9207	8.86748	8.51285	8.8936	8.6638	8.89391	8.79058	8.8458	8.78673	8.72155	8.64567	8.67692	8.98264	8.97071	8.56897	8.68004	8.74417	8.92814	8.82606	8.70191	8.90552	8.85894	8.76837	8.85548	8.78831	8.77192	9.00473	8.77078	8.83029	8.95633	8.82278	8.68773	8.71956	8.88966	8.70428
1416211_a_at	PTN	Ptn	0.156217	9.97992	10.0935	9.96053	9.89849	9.86981	10.0497	10.0452	10.2251	9.9454	9.78266	10.0759	10.2124	9.99246	9.89636	10.0614	9.98605	10.0227	10.0692	10.0162	9.83934	10.0192	9.9437	9.85038	10.0311	10.163	9.69567	10.3265	10.2426	10.0097	10.082	9.80891	10.1489	9.95097	10.0433	10.1897	10.1232	10.1478	10.0318	9.98009	10.1375	10.2261	10.1164	9.7201	10.1426	9.52475	10.0115
1416225_at	ADH1C	Adh1	NA	4.3516	4.31708	4.49326	4.15441	4.40725	4.63224	4.40092	4.54617	4.27556	4.38455	4.57525	4.4747	4.56289	4.23928	4.55354	5.00516	4.38613	4.42927	4.1258	4.59227	4.56617	4.56063	4.41549	4.12937	4.40012	4.42928	4.55036	4.41357	4.2111	4.39053	4.39084	4.42478	4.35349	4.43789	4.79926	4.25096	4.2053	4.43896	4.67629	4.47004	4.26439	4.47617	4.43218	4.22522	4.44901	4.56643
1416227_at	ARPC1B	Arpc1b	NA	6.45991	6.54399	6.56519	6.60025	6.75915	6.89169	6.54088	6.6226	6.40827	6.70283	6.7515	6.6555	6.69549	6.62631	6.63665	6.75901	6.48773	6.58128	6.46351	6.61598	6.55205	6.74869	6.64183	6.41737	6.30535	6.53849	7.02177	6.44358	6.59953	6.63801	6.65497	6.52238	6.467	6.44459	6.70725	6.54445	6.82393	6.62395	6.67466	6.76198	6.66464	6.65455	6.69418	6.72576	6.52535	6.54528
1416230_at	RFK	Rfk	1	8.69371	9.39816	8.63745	8.71601	8.69317	9.25966	9.43304	8.79846	9.59074	8.55375	8.68065	8.71312	9.48668	8.56503	8.61873	9.43797	8.80552	8.66216	8.71561	9.35253	8.83714	8.71392	8.67978	9.44566	8.8022	9.2494	9.33568	9.34143	8.73644	8.64404	9.28282	8.87689	8.67464	8.76824	9.41518	9.31107	8.6301	9.51596	8.72356	8.83215	8.78051	9.4734	8.41527	8.76451	9.25724	8.66005
1416231_at	VAC14	Vac14	NA	5.80475	5.85978	5.52131	5.71857	5.84591	5.46063	5.8411	5.9057	5.60266	5.76561	5.37968	5.55616	5.57275	5.69699	5.71018	5.49056	6.01298	5.66539	5.72247	5.49925	5.86537	5.76596	5.69639	5.65515	5.82536	5.73415	5.91444	5.91389	5.74696	5.68111	5.84993	5.89405	5.59061	5.73911	5.52168	5.62484	5.51855	5.51009	5.6344	5.86151	5.673	5.62133	5.65886	5.71227	5.68425	5.57558
1416239_at	ASS1	Ass1	0.189505	8.08456	8.40078	7.67042	8.24238	8.15018	7.83772	8.09015	8.25597	8.04989	8.5844	8.06544	7.83188	7.98739	8.05512	7.75273	8.09263	8.16182	7.97909	7.96008	8.11835	8.08606	8.27831	8.21031	8.31485	8.24173	8.08243	8.14165	8.24177	8.22872	8.00654	8.36799	8.29955	8.09894	8.13951	7.72735	8.04785	8.10393	8.04807	8.53263	8.11699	8.01631	8.05975	8.22245	7.73926	7.97884	7.91417
1416249_at	NADK	Nadk	1	8.18668	8.30302	8.04583	8.35395	8.13941	8.10339	8.08896	8.15605	8.2278	8.07385	8.07284	8.14404	8.15351	8.21868	8.14359	7.92955	8.24248	8.20133	8.09125	8.13301	8.24356	8.18322	8.15479	8.32772	8.38062	8.0747	8.38575	8.26415	8.19875	8.11854	8.07757	8.34956	8.06334	8.10449	7.99047	8.15476	8.09216	8.23822	8.24356	8.17192	8.36041	8.16859	8.27886	8.12412	8.10171	8.14853
1416250_at	BTG2	Btg2	0.00111111	7.48455	8.05744	7.59163	7.37594	7.93911	8.30146	7.11484	7.63332	7.54521	7.23962	7.90911	7.80723	7.09707	7.41298	7.05817	8.10858	7.63322	7.84185	7.81009	8.12474	8.06994	7.41178	8.02246	7.82874	8.16925	7.24218	7.84608	8.02045	7.72858	7.9408	8.2083	8.1689	7.8984	8.15047	8.65258	7.42353	7.53742	8.10492	8.33648	8.00984	7.88294	8.09678	7.36362	7.90621	8.28074	7.91602
1416255_at	GJA4	Gja4	NA	5.57059	5.75442	5.36658	5.63449	5.68421	5.99349	5.9259	6.0516	5.56578	5.88232	5.57102	5.45818	5.63555	5.78861	5.57528	5.43461	5.6549	5.706	5.54832	5.68794	5.62778	5.95379	5.74386	5.70176	5.69379	5.38814	6.1129	5.6391	5.1038	5.56125	5.80681	5.63894	5.58595	5.69083	5.59198	5.63378	5.5791	5.47733	5.834	5.78613	5.79138	5.63119	5.46092	5.90111	5.48728	5.50571
1416258_at	TK1	Tk1	NA	4.89681	5.07799	4.9731	5.03751	5.07825	5.25591	5.40718	4.84957	4.95256	5.02242	5.21842	5.22374	5.00774	4.98407	5.16827	5.23332	5.1666	4.83066	4.954	5.26305	5.17893	4.92024	5.24067	5.11457	4.93719	5.19632	5.19369	5.00466	5.16502	4.96607	4.93361	5.17423	4.85175	4.95846	5.49606	5.10562	5.08474	5.08852	5.36565	5.30797	5.30422	4.81239	5.20912	5.12138	5.22023	5.20177
1416273_at	TNFAIP2	Tnfaip2	NA	5.23326	5.50142	5.29045	5.54603	5.46265	5.45149	5.24826	5.36145	5.38221	5.5816	5.27865	5.44033	5.44732	5.2123	5.4578	5.46777	5.30638	5.31026	5.16277	5.43119	5.33091	5.41654	5.40002	5.26238	5.19765	5.42585	5.90619	5.13684	5.16673	5.43971	5.25858	5.20715	5.24981	5.18443	5.46591	5.38617	5.48877	5.38477	5.35852	5.4866	5.37336	5.38405	5.49936	5.45057	5.21688	5.24063
1416287_at	RGS4	Rgs4	1	10.8313	10.7923	10.8415	10.5217	10.6277	10.4891	10.8793	10.5716	11.1238	10.3761	10.7519	11.0037	10.7319	10.7147	11.0585	10.6743	10.737	10.7271	10.8736	10.7843	10.7839	10.5252	10.5695	10.8702	10.861	10.4393	10.968	10.5831	10.7448	10.7737	10.6544	10.5266	10.6321	10.6097	10.6032	10.8569	10.5386	10.9881	10.6804	10.7602	10.7162	10.643	10.9946	10.7524	10.7617	10.6463
1416296_at	IL2RG	Il2rg	NA	5.20143	5.29976	5.31879	5.18325	5.29414	5.33456	5.46471	5.28035	5.06222	5.32562	5.66162	5.37453	5.27471	5.18416	5.24011	5.32585	5.17146	5.42093	5.22766	5.42423	5.42538	5.1186	5.48129	5.26181	5.09747	5.20271	5.36338	5.16815	5.00961	5.25717	5.22974	5.35953	5.05666	5.25281	5.18319	5.14129	5.33543	5.10257	5.43385	5.1416	5.25231	5.23679	5.29291	5.00135	5.35245	5.31709
1416297_s_at	REG3A	Pap	NA	4.84021	4.84613	4.74371	4.95459	5.0694	5.29493	4.97545	4.97594	4.90155	4.98976	5.29483	4.9798	5.01794	5.06631	4.94553	5.12713	4.9166	4.94093	4.82448	5.33463	4.93588	4.73594	4.91985	4.79533	4.71369	4.99768	5.19338	4.53195	4.95329	4.91901	4.83646	4.82373	4.81303	4.84766	4.94093	4.71526	5.11778	4.88985	4.87048	4.87751	4.97829	5.22834	5.05501	4.93183	5.03617	4.82484
1416298_at	MMP9	Mmp9	NA	4.70788	4.82314	4.54105	4.45648	4.65943	5.15598	4.71762	5.02129	4.70564	4.95859	5.02044	4.69797	4.60028	4.93512	4.68041	4.82849	4.70425	4.62746	4.51502	4.90966	4.73466	4.63133	4.42539	4.60046	4.68171	4.55616	4.96686	4.54054	4.52468	4.74588	4.61887	4.41807	4.59594	4.5722	4.69942	4.6543	4.8787	4.75641	4.69335	4.72531	4.48447	4.93737	4.74447	4.66752	4.61467	4.68642
1416299_at	SHCBP1	Shcbp1	NA	4.44229	4.28083	4.38776	4.40014	4.29128	4.62691	4.42051	4.16484	4.33146	4.26951	4.19211	4.23547	4.20229	4.43079	4.34722	4.24973	4.40279	4.20282	4.45353	4.65775	4.33544	4.3516	4.49889	4.46945	4.20903	4.28018	4.44908	4.38687	4.54211	4.33126	4.31734	4.34295	4.38565	4.35777	4.0597	4.28575	4.14647	4.42809	4.11295	4.03389	4.32451	4.36785	4.06173	4.25979	4.3887	4.36924
1416302_at	EBF1	Ebf1	NA	3.6324	3.77224	3.64343	3.6517	3.49829	3.61652	3.78838	3.73334	3.63891	3.56482	3.59093	3.74462	3.74614	3.73606	3.7058	3.73658	3.55081	3.67138	3.635	3.93976	3.53129	3.71032	3.81352	3.71032	3.71078	3.66877	3.65109	3.97069	3.78025	3.71727	3.68197	4.13198	3.70861	3.56413	3.6539	3.68467	3.58868	3.59895	3.83561	3.69652	3.48292	3.76107	3.76586	3.79024	3.67377	3.79779
1416306_at	CLCA1	Clca3	NA	3.40775	3.33773	3.63893	3.38054	3.2359	3.4305	3.35085	3.32449	3.49383	3.39031	3.37635	3.49933	3.54222	3.58991	3.32193	3.54201	3.24332	3.46166	3.17249	3.5704	3.3831	3.4305	3.43508	3.39323	3.27485	3.49557	3.56363	3.20102	3.34408	3.456	3.53212	3.59417	3.44859	3.55788	3.49159	3.63677	3.39109	3.44419	3.21152	3.34962	3.34041	3.42649	3.31112	3.53805	3.67255	3.44176
1416314_at	MLLT11	AI839562	NA	5.02645	4.89624	4.82533	4.98538	5.02419	5.00484	5.06222	5.07499	5.10872	5.12739	5.22388	5.10124	5.06836	5.03978	4.92537	5.04771	5.07695	4.97855	5.12391	5.04062	4.83059	5.17082	5.15602	4.87789	4.961	5.01455	4.82503	5.01002	4.96784	5.04074	5.14333	5.03204	5.0299	4.75449	5.03797	5.01169	4.99329	4.87051	5.0109	4.98423	5.05939	4.98269	5.06281	5.01169	4.80463	4.9941
1416316_at	SLC27A2	Slc27a2	NA	5.46903	5.51949	5.252	5.67807	5.2898	5.51456	5.65288	5.67782	5.38851	5.70185	5.39381	5.62374	5.51826	5.43726	5.24479	5.51203	5.73469	5.16732	5.59832	5.4539	5.55372	5.49744	5.33521	5.27157	5.46393	5.50462	5.51522	5.40378	5.42264	5.36979	5.37715	5.53207	5.30993	5.26761	5.31893	5.65958	5.52329	5.52777	5.42602	5.52071	5.32223	5.33272	5.20679	5.49388	5.53482	5.35121
1416317_a_at	STAMBP	Stambp	1	8.0457	7.93189	8.11115	7.97471	7.92439	7.73219	7.79556	7.82688	8.09529	7.73808	7.87719	8.0231	7.95545	7.95789	8.1171	7.96078	8.17283	8.02057	7.91555	7.90255	7.74567	7.84201	7.76646	7.83104	8.07835	7.76059	8.18049	7.87812	7.87807	7.93869	7.83829	8.0444	8.03642	7.86932	7.93048	7.77207	8.00361	7.9511	7.8208	8.00057	7.91601	7.77583	7.96074	7.83072	7.90819	7.8999
1416322_at	PRELP	Prelp	NA	7.08836	7.203	6.88828	7.09967	6.91993	7.2518	6.6722	7.2568	6.91007	7.27431	7.09795	7.2637	7.17451	7.21184	7.06454	7.28842	7.04199	6.72268	6.91222	7.01165	7.12917	7.08439	7.01438	7.13557	6.75929	6.99265	7.09333	7.45144	6.8425	7.0428	6.88894	6.79734	7.00342	6.94845	7.05908	6.80607	7.10186	6.94693	7.23119	6.96462	7.25247	7.49179	7.03517	7.29293	6.89889	7.00042
1416326_at	CRIP1	Crip1	0.0722142	7.34918	7.56024	7.32635	7.27992	7.08367	7.88886	7.32611	7.8646	7.0589	7.74271	7.40494	7.4404	7.4392	7.87515	7.35192	7.60462	7.33315	7.19826	7.18729	7.38675	7.59477	7.65657	7.8126	7.31922	7.43101	7.47287	7.84269	7.64301	7.50338	7.40774	7.70464	7.98078	7.04014	7.18738	7.71581	7.36007	7.38589	7.43307	7.57801	7.54865	7.85114	7.75233	7.27269	7.58521	7.5294	7.36872
1416331_a_at	NFE2L1	Nfe2l1	0.0424576	9.2334	9.50052	8.76791	9.47141	9.19462	9.33039	9.29883	9.40409	9.11212	9.27892	9.46347	9.2918	9.09944	9.0517	9.10249	9.10793	9.36003	8.98357	9.0779	9.16121	9.47009	9.35026	9.41342	9.31439	9.23356	9.27783	9.30542	9.37705	9.32087	9.16183	9.31199	9.33039	9.11297	9.38791	9.05543	9.3382	9.25429	9.05424	9.56179	9.25326	9.22106	9.44723	9.19017	9.45133	8.83206	9.31022
1416343_a_at	LAMP2	Lamp2	1	7.43724	7.0847	8.00322	7.36532	7.29098	6.59233	7.37202	7.05327	7.52375	7.15731	6.89995	7.37648	7.64983	7.08935	7.52051	6.68238	7.669	7.66208	7.85194	7.10118	7.10525	7.07677	7.41537	7.48301	7.73115	7.3288	6.69847	7.4079	7.4967	7.59386	7.23442	7.59451	7.32094	7.44295	7.29121	7.38142	7.29962	7.54832	7.29735	7.27921	7.39064	7.54278	7.1582	7.31807	7.39705	7.68612
1416357_a_at	MCAM	Mcam	NA	5.87721	5.5992	5.50353	5.39832	5.66103	5.70178	5.46106	5.75416	5.31056	5.75489	5.64678	5.79311	5.63645	5.60656	5.62148	5.63527	5.73331	5.67715	5.39453	5.7387	5.53383	5.56995	5.79691	5.6974	5.67531	5.56423	5.75994	5.5712	5.51102	5.67346	5.6427	5.55553	5.63439	5.46901	5.72206	5.38707	5.62891	5.56205	5.52496	5.76302	5.42685	5.87625	5.59718	5.73825	5.81338	5.79194
1416365_at	HSP90AB1	Hsp90ab1	0.0262112	11.9692	11.9402	11.5405	11.9729	11.465	11.82	11.4992	12.0639	11.8456	11.5556	11.8847	11.6799	11.6659	11.9248	11.5968	11.6582	11.9392	11.5477	11.7233	11.6401	11.82	11.8064	11.8864	12.0627	11.783	11.8163	11.9008	11.9858	11.8331	11.6492	11.845	12.0251	11.5578	11.6874	11.4002	11.7249	11.5512	11.7599	11.9941	11.9708	11.6678	11.9355	11.7647	11.7885	11.5131	11.9087
1416371_at	APOD	Apod	0.0452241	10.0871	10.1714	10.473	10.0261	10.2669	10.1525	10.4216	10.4417	10.1636	10.3481	10.3481	10.2028	10.7312	10.3444	10.3309	10.4911	9.87334	10.0736	10.1918	10.7744	10.2883	10.339	10.4808	9.97977	10.0886	10.298	10.2117	10.3625	10.0236	10.2617	10.0467	10.2309	10.1618	10.0755	10.3874	10.2459	10.5919	10.1257	10.039	10.1941	10.2219	10.5875	9.90919	10.0651	10.5422	10.015
1416380_at	MOV10	Mov10	NA	4.80188	4.99179	4.59645	4.96003	4.79824	4.98162	5.14367	4.80558	4.73122	4.69032	5.26154	4.81143	4.71436	4.73869	4.92231	5.15153	5.05124	4.88223	4.59721	4.79391	4.94736	4.65195	4.78692	4.84954	4.80307	4.78514	4.739	4.54302	4.57489	4.80856	4.63092	4.90078	4.63423	4.62884	4.86747	4.89505	4.66241	4.82037	5.00818	4.92626	4.85738	4.77244	4.78404	4.6171	4.70466	4.67435
1416388_at	PIP4K2C	Pip5k2c	0.0329992	8.66818	8.86698	8.37317	8.92525	8.37561	8.80826	8.40053	8.66587	8.79068	8.44649	8.51956	8.41059	8.6261	8.66057	8.61711	8.4482	8.87923	8.36785	8.70953	8.45205	8.81168	8.93171	8.60459	8.96276	8.7778	8.55961	8.70806	8.62008	8.86351	8.40788	8.79247	8.57337	8.42211	8.5867	8.42046	8.56311	8.42683	8.62966	8.6826	8.58284	8.57133	8.8599	8.67275	8.76368	8.5478	8.54682
1416391_at	ATP5J2-PTCD1	Ptcd1	1	6.62307	6.41748	6.40908	6.38948	6.07329	6.42121	6.23269	6.28262	6.0816	6.50353	6.41054	6.23977	6.58933	6.4542	6.36952	6.01792	6.55675	6.2368	6.47776	6.05169	6.25264	6.68019	6.35136	6.46591	6.24719	6.61776	6.15749	6.39593	6.5018	6.39379	6.48616	6.62461	6.34122	6.34309	5.76086	6.03317	6.16409	6.34017	6.38194	6.35877	6.74244	6.27605	6.35327	6.3828	6.29426	6.52331
1416417_a_at	NDUFB7	Ndufb7	1	10.6922	10.7496	10.6794	10.5528	10.691	10.6877	10.6186	10.6399	10.5919	10.7019	10.4384	10.5165	10.4083	10.8651	10.5189	10.6635	10.6519	10.6396	10.5936	10.6043	10.624	10.7301	10.4952	10.5394	10.6192	10.678	10.5798	10.5014	10.5405	10.5752	10.6592	10.8055	10.6353	10.5806	10.6445	10.5214	10.5471	10.57	10.5545	10.6327	10.5956	10.4708	10.5161	10.5514	10.681	10.6267
1416421_a_at	SSB	Ssb	1	7.80132	7.51292	7.96206	7.41952	7.43801	7.26169	7.487	7.41676	7.57626	7.51172	7.42607	7.55093	7.66712	7.86912	7.75721	7.30174	7.93012	7.58476	7.79122	7.29849	7.35563	7.5957	7.44597	7.87597	7.64798	7.70484	7.38806	7.49844	7.71647	7.63028	7.60793	7.81436	7.62259	7.61844	7.47049	7.35935	7.41469	7.66467	7.49519	7.66506	7.77121	7.66549	7.52551	7.52037	7.55037	7.80288
1416424_at	PLIN3	M6prbp1	NA	6.82437	7.10551	6.9969	6.98552	6.79236	6.94881	6.81602	7.20935	6.60505	7.12845	6.78502	6.87932	6.78469	6.86407	6.94781	6.77471	6.93739	6.73238	6.88977	6.80996	6.95561	6.94768	6.83896	6.68762	6.52342	6.86259	7.14619	7.04094	6.93589	6.87414	6.90646	6.91003	6.7097	6.74242	7.0505	6.58109	6.84081	6.92647	6.87363	6.70478	7.01707	6.91053	6.59718	6.82544	6.81078	6.78631
1416431_at	TUBB6	Tubb6	NA	5.31691	5.51803	5.7059	5.33209	5.51953	5.7626	5.45021	5.61521	5.3109	5.80019	5.73289	5.62112	5.69329	5.46379	5.48581	5.51276	5.19015	5.48454	5.42842	5.42631	5.45182	5.67246	6.02971	5.40361	5.48153	5.47696	5.47459	5.17574	5.61714	5.43848	5.61927	5.78789	5.54028	5.48954	5.55137	5.34683	5.5365	5.50238	5.49227	5.28097	5.54575	5.50841	5.5712	5.53894	5.56075	5.35926
1416436_a_at	UQCC1	Bfzb	0.68907	7.95922	7.82522	7.84386	7.82736	7.76709	7.87143	7.77862	7.86714	8.05726	7.77894	7.76722	7.84396	7.84241	7.73078	7.91237	7.91411	8.11164	7.80992	8.01704	7.78448	7.8106	7.82813	7.62436	7.72011	7.92801	7.87824	7.90496	7.69849	7.96716	7.81079	7.82222	7.94819	7.79721	7.85619	7.84125	7.77683	7.74004	7.96529	7.85881	7.79755	7.91088	7.9323	7.72631	7.81926	7.91802	7.81988
1416437_a_at	MAPK8IP3	Mapk8ip3	0.0121768	9.26012	9.43229	8.86882	9.29523	8.85347	9.16915	9.07908	9.08206	9.1536	9.08289	9.15902	8.94469	9.08278	9.03557	9.1159	8.95637	9.37085	8.92872	8.96702	8.89773	9.515	9.28373	9.31318	9.41516	9.28337	9.21189	9.37264	9.44847	9.14638	9.01707	9.351	9.15674	8.83357	9.10727	8.61133	9.21292	8.93502	9.09693	9.31523	9.12587	9.05088	9.3226	9.38784	9.21994	9.03073	9.18937
1416442_at	IER2	Ier2	0.0398996	7.1403	7.00064	7.12904	7.12583	7.25502	7.43365	6.87836	6.88564	6.96782	7.20669	7.3117	7.03694	6.63428	6.93635	6.47832	6.97006	7.50536	6.98939	7.29596	7.20896	7.40205	7.00246	7.01679	7.10705	7.052	6.87917	7.14164	7.03109	7.0701	7.30283	7.05349	7.72913	7.1212	7.36111	7.17362	6.87771	6.70371	7.22418	7.67654	7.26625	7.27288	7.20035	6.93294	6.95619	7.1538	7.48911
1416456_a_at	CHIA	Chia	NA	5.50077	5.53324	5.42243	5.65046	5.53283	5.50467	5.21923	5.69584	5.27894	5.54011	5.32286	5.24437	5.4242	5.34716	5.49888	5.50311	5.42998	5.60083	5.18736	5.46155	5.46819	5.72778	5.44872	5.19605	5.48323	5.34586	5.40445	5.5188	5.56833	5.55931	5.38678	5.41201	5.33091	5.40591	5.4606	5.28205	5.58574	5.3979	5.32421	5.39861	5.55257	5.41378	5.4556	5.60705	5.41394	5.41173
1416460_at	MIOX	Miox	NA	3.70081	3.75337	3.69022	3.858	3.9116	4.04556	3.56219	3.82367	3.92085	3.88903	4.27968	3.89065	3.94787	3.81848	3.98243	4.09415	3.78813	3.73148	3.78186	3.86349	3.88125	4.08411	3.79261	3.77299	3.82397	3.8427	3.994	3.83166	3.65087	3.74052	3.87845	3.73893	3.81872	3.85485	3.96693	3.90707	3.80745	3.83902	3.87429	3.88487	3.60944	3.92265	3.73387	3.81453	3.89805	3.73019
1416464_at	SLC4A1	Slc4a1	NA	3.93008	4.09433	3.81614	3.94722	4.01328	4.07693	3.92132	4.00235	3.91028	4.08754	4.43575	3.92881	4.04882	3.85923	4.40263	4.158	3.92107	3.98591	3.87092	4.11069	3.82496	4.06638	3.78337	4.2566	3.85523	3.9163	4.20657	4.00953	4.00517	4.02451	3.94847	3.92372	4.00008	4.29493	4.04064	3.98818	4.08205	3.92762	4.01969	4.07928	3.9161	4.08136	4.02319	4.13079	4.1098	3.80812
1416467_at	DDX3X	Ddx3x	0.00361111	9.92859	10.0072	9.88469	9.5997	9.70801	9.5902	9.55541	9.7647	10.0332	9.39806	9.81007	9.9674	9.69441	9.87909	9.90546	9.91938	9.99723	9.76131	9.84955	9.91079	9.67667	9.53616	9.7038	10.0581	9.95661	9.78908	9.7748	9.98419	9.98204	9.80854	9.86358	9.71063	9.98295	9.89015	9.86262	9.92426	9.83403	9.77167	9.95542	9.8731	9.60419	9.86271	9.8033	9.85905	9.88923	9.81645
1416468_at	ALDH1A1	Aldh1a1	0.191918	8.04798	7.53113	8.22514	7.79803	8.02847	8.25388	8.76781	8.28387	8.32542	8.09471	7.69332	8.32922	8.20737	8.50496	8.26251	8.12955	8.04662	8.03442	8.30443	8.61384	7.9148	8.15811	7.80873	8.10006	7.6293	8.70667	8.29057	8.01983	8.09205	8.13489	7.74764	8.00313	7.66036	8.0881	8.058	8.3625	7.97604	8.47543	7.75168	7.80155	8.63414	8.39443	8.0917	8.22191	8.35164	8.10939
1416473_a_at	IGDCC4	Nope	0.043062	7.97187	7.99292	8.44746	8.12555	8.33288	7.95299	8.42873	8.08044	8.51037	8.01703	7.79755	8.2955	8.55754	8.02019	8.35819	7.94966	8.37356	8.56921	8.17452	8.2399	8.21026	7.99435	8.02256	8.01346	8.43277	8.16882	7.98354	8.47809	8.23956	8.19727	8.15096	8.01309	8.53644	8.06591	8.38038	8.44014	8.32633	8.53716	8.15815	7.99186	8.23664	8.24151	8.16723	8.18379	8.35188	8.22824
1416482_at	TTC3	Ttc3	0.0297476	8.55771	8.66002	8.3293	8.43519	8.3566	8.15389	8.59981	8.24792	8.86467	8.05319	8.34077	8.43042	8.80697	7.93979	8.74558	8.35925	8.7854	8.38014	8.49247	8.39887	8.37612	8.0636	8.34214	8.67458	8.50207	8.28286	8.41746	8.67246	8.53219	8.4332	8.37226	8.33399	8.73298	8.55273	8.42278	8.48802	8.43724	8.54233	8.37177	8.38301	8.44027	8.56791	8.5935	8.34203	8.64443	8.43284
1416487_a_at	YAP1	Yap1	1	6.12988	6.13747	5.94127	6.04467	5.7183	6.01319	6.13303	6.05223	6.12547	6.0688	5.68792	6.08101	6.01649	5.93542	6.12404	6.15268	6.33429	6.26968	5.8589	6.03678	6.10537	6.03972	6.0467	6.09473	6.02797	6.01117	6.27048	6.23079	6.17091	5.96664	6.12886	6.25222	5.81551	5.93123	6.19426	6.10837	6.10839	6.03687	6.24057	6.10279	6.14606	6.08904	6.19621	5.92111	5.97257	5.81064
1416490_at	TMED6	Tmed6	NA	3.21483	3.22457	3.10442	3.33386	3.13886	3.16779	3.16219	3.22816	3.25578	3.34101	3.19434	3.2157	3.30198	3.33421	3.25628	3.0961	3.09124	3.20952	3.3102	3.4793	3.19922	3.1871	3.31784	3.28021	3.23818	3.25663	3.60106	3.45492	3.15957	3.26627	3.31494	3.41408	3.22965	3.16263	3.24275	3.09384	3.17159	3.39692	3.27046	3.24826	3.15921	3.19834	3.09466	3.29872	3.22832	3.20494
1416491_at	NUMBL	Numbl	0.0130324	8.66644	8.86558	8.50729	8.97165	8.52674	8.87601	8.65276	8.93854	8.36784	8.79909	8.83934	8.50875	8.33069	8.67201	8.48978	8.57893	8.35963	8.51778	8.37621	8.50401	8.92791	8.85443	9.11163	8.69702	8.63209	8.66725	8.68398	8.6982	8.72646	8.57643	8.7443	8.81065	8.34	8.7218	8.39736	8.69861	8.57104	8.36818	8.96245	8.75538	8.65438	8.66921	8.68944	8.73216	8.29939	8.72052
1416497_at	PDIA4	Cai	0.0080739	7.10329	7.55647	6.77152	7.39809	6.52242	7.70166	7.17681	7.34074	7.3418	7.28503	7.73087	7.03738	6.85008	6.64632	7.23334	7.23593	7.23963	7.2723	6.96142	7.211	7.40913	7.29807	7.19989	7.13563	7.22553	7.0118	7.30345	6.89429	7.60483	7.03627	7.34034	7.38234	7.23511	7.26622	7.4125	7.36802	7.00111	7.20694	7.68105	7.61748	7.30816	7.40071	7.06976	7.66064	6.50637	7.57853
1416501_at	PDPK1	Pdpk1	0.0136382	8.66034	8.57797	8.4813	8.25041	8.55711	8.20204	8.31698	8.78622	8.72112	8.26711	8.09499	8.57538	8.38542	8.27874	8.34044	8.40812	8.69757	8.24269	8.34526	8.3111	8.21887	8.33531	8.34875	8.47713	8.36417	8.49468	8.14141	8.59031	8.68904	8.31489	8.55728	8.75173	8.72851	8.37533	8.39743	8.36879	8.13152	8.44813	8.45044	8.6053	8.40228	8.56689	8.12809	8.5341	8.33596	8.70882
1416504_at	ULK1	Ulk1	0.0197418	6.94684	7.0112	6.7316	7.08797	6.97604	6.87467	7.18566	6.94544	6.84055	6.95085	7.07874	6.81401	6.92188	6.65686	6.83886	6.8781	6.99075	6.7606	6.77809	7.08724	7.31022	6.99615	7.29607	7.05888	7.05573	6.8754	6.9319	7.0507	6.95175	6.93258	6.98985	6.90552	6.5965	7.0067	6.70885	6.95458	6.76722	6.83322	6.92706	6.87854	7.1756	7.0318	6.97611	6.9314	6.77522	6.87437
1416505_at	NR4A1	Nr4a1	0.00396476	9.81736	9.52787	10.2394	10.0163	10.2011	10.2483	9.71327	9.79626	9.82242	9.74222	9.85222	10.0733	9.37376	9.35038	8.99793	9.91721	10.5431	9.98264	10.0664	9.89599	9.987	9.86997	9.49235	9.84531	9.93503	9.58983	10.0669	9.65741	9.93618	10.1959	9.65531	10.5419	9.7685	9.7948	10.2059	9.81091	9.9263	10.1489	9.98337	9.65721	10.3121	10.3824	9.87076	9.44001	10.0171	9.9365
1416518_at	H1FOO	H1foo	NA	4.32882	4.35315	4.25181	4.458	4.47477	4.92832	4.52815	4.60291	4.51522	4.24068	4.4234	4.35635	4.41006	4.35069	4.02345	4.95664	4.28398	4.45584	4.06791	4.49667	4.29711	4.56437	4.37278	4.30372	4.25933	3.97965	4.57063	4.19301	4.26499	4.50895	4.63566	4.57874	4.53339	4.5935	4.55662	4.01941	4.66713	4.37512	4.41798	4.51307	4.34421	4.53654	4.39823	4.3477	4.49413	4.11405
1416519_at	RPL36	Rpl36	0.0624949	11.7996	11.7205	11.7017	11.9395	11.6412	11.963	11.6411	11.8561	11.495	11.9172	11.8543	11.4499	11.541	12.0132	11.5802	11.8836	11.6938	11.6086	11.7589	11.6518	11.8938	11.9216	11.8491	11.7747	11.8246	11.9015	12.0684	11.8112	11.8176	11.7263	11.893	12.0065	11.4776	11.7422	11.6732	11.5225	11.5909	11.5736	11.8161	11.9001	11.6561	11.7639	11.5039	11.872	11.7567	11.7608
1416521_at	SEPW1	Sepw1	0.0103614	11.7899	12.0244	11.47	11.9204	11.7897	11.9454	11.8563	12.0911	11.6041	11.761	12.1155	11.6816	11.5487	11.9734	11.82	11.7965	11.8246	11.732	11.7015	11.8429	12.1722	11.9288	11.9661	11.9376	12.0579	11.6994	12.1605	11.926	11.8428	11.7969	11.7569	12.1454	11.5281	12.0725	11.6597	12.1052	11.7583	11.677	12.0065	12.0542	11.9774	12.0666	11.7506	12.1111	11.3794	11.9726
1416523_at	RNASE1	Rnase1	NA	4.92073	4.91956	4.85316	4.91068	5.20929	5.07283	5.18264	4.96175	4.90501	5.1471	5.17407	5.06542	5.06514	5.02056	5.0527	5.35875	4.96212	4.90993	4.93874	4.98694	4.82778	4.91056	5.03447	4.9267	4.91311	5.01921	5.25478	4.74355	4.75699	4.94045	4.92197	4.92412	5.02591	5.03366	5.34281	4.83265	5.18059	4.80071	5.03366	4.89058	4.96326	5.13764	5.06423	5.05033	4.98901	4.92052
1416525_at	SPOP	Spop	1	10.2925	10.3809	10.1285	10.1962	10.198	10.1901	10.1138	10.2247	10.4112	10.0171	10.316	10.2513	10.2072	10.0121	10.2468	10.3084	10.3896	10.09	10.3726	10.2488	10.3234	10.0615	10.0856	10.3449	10.4268	10.1464	10.0905	10.2902	10.4352	10.2474	10.246	10.2281	10.4092	10.3505	10.3022	10.2616	10.2009	10.2437	10.2334	10.3536	10.3126	10.3332	10.0255	10.2929	10.0164	10.2063
1416550_at	SLC35B4	Slc35b4	0.306301	8.24446	8.36637	8.094	8.28879	8.20937	8.11299	8.13096	8.05837	8.37079	8.05167	8.04832	8.22104	8.2775	8.13631	8.31074	8.10801	8.27764	8.27689	8.19011	8.22722	8.20403	8.08774	8.33614	8.20771	8.21989	8.06997	8.14647	8.3235	8.06979	8.11914	8.20183	8.1338	8.20275	8.15347	8.04964	8.25123	8.33084	8.30367	8.27084	8.20218	8.13448	8.21363	8.33989	8.05207	8.02696	8.15055
1416558_at	MELK	Melk	NA	4.24645	3.95314	3.95642	4.21137	4.14554	4.39725	4.2942	3.90821	4.27391	4.49702	4.01574	4.12074	4.26364	4.37055	4.26055	3.85884	4.04344	4.1751	4.48932	4.2136	4.24547	4.34167	4.2679	4.06188	4.04938	4.2202	4.0393	3.99985	3.84688	4.43493	4.16909	4.23105	4.10439	4.09463	4.08365	4.14598	4.2852	4.14058	4.35652	4.29206	4.11264	4.22965	4.29938	4.43376	3.88927	4.11746
1416560_at	SLC13A3	Slc13a3	0.0744576	6.08078	6.14596	6.26392	6.30873	5.85044	6.223	6.27903	6.29019	5.94942	6.1515	5.78791	6.06398	6.17515	6.22998	6.24697	6.071	6.04804	6.09533	6.17841	6.24572	6.43753	6.24998	6.53692	6.21322	6.23568	6.25285	6.67618	6.76321	6.20575	6.22833	6.17264	6.58014	5.93495	6.30132	6.01698	6.50283	5.90147	6.086	5.96669	6.21722	6.39495	6.21505	5.93263	6.35941	6.03966	6.36587
1416562_at	GAD1	Gad1	0.71765	10.036	10.2805	9.89747	9.99795	10.1362	9.98114	9.98089	9.96954	10.2501	9.76569	9.82437	9.75356	10.1197	9.83667	10.0193	10.063	10.1549	9.80111	10.1703	9.96865	10.364	9.69506	10.239	10.0734	10.2375	9.95828	10.2131	10.2236	10.1217	9.99177	10.1187	10.0725	9.88751	10.3267	9.7598	10.1131	9.88763	10.1361	10.0553	9.85409	9.73766	10.2448	10.0007	9.98942	10.0076	9.9275
1416576_at	SOCS3	Socs3	NA	6.45968	6.64405	6.8232	6.48295	6.45663	6.67335	6.3376	6.45042	6.23329	6.52752	6.46731	6.76278	6.50015	6.49537	6.39885	6.84244	6.77929	6.54411	6.50205	6.49611	6.3202	6.51758	6.34781	6.36575	6.47063	6.57351	6.38598	6.38216	6.26176	6.52649	6.38684	6.40419	6.44219	6.36792	6.73768	6.32078	6.65078	6.34635	6.55841	6.44244	6.50407	6.46394	6.49633	6.38321	6.63015	6.45834
1416577_a_at	RBX1	Rbx1	0.0110253	10.0814	10.2315	10.1757	9.8866	10.3417	9.97165	10.3811	10.0489	10.3038	10.0383	10.0995	10.3353	10.3243	10.162	10.4222	10.1201	10.1375	10.404	9.96645	10.3933	9.94532	10.0205	9.9498	9.95644	10.0012	10.1005	10.3134	10.1307	9.8688	10.0004	10.0699	10.1156	10.2831	10.0093	10.1641	10.332	10.3231	10.1957	10.0452	10.1123	10.0245	10.0005	10.2514	9.94997	10.2423	10.0917
1416579_a_at	EPCAM	Tacstd1	NA	4.65389	4.94923	4.77486	4.67493	5.0111	5.06374	4.866	4.80942	4.80303	4.69019	4.93344	4.88246	4.7864	4.63588	4.88836	4.89123	4.91753	4.60688	4.78005	4.94275	5.11031	4.86708	4.76671	5.00436	4.76157	4.97457	4.90814	4.8126	4.74113	4.8308	4.77262	4.90544	4.82618	4.78031	5.00508	4.70757	4.74667	4.95199	4.95906	4.70201	4.59579	4.85696	4.54515	4.8769	4.82493	4.47909
1416588_at	PTPRN	Ptprn	0.303618	10.3771	10.5405	10.1142	10.4763	10.2734	10.3841	10.3973	10.3767	10.1648	10.3131	10.5247	10.2674	10.1865	10.1455	10.2555	10.3742	10.2953	10.307	10.2226	10.3675	10.5936	10.4514	10.4791	10.3637	10.3782	10.2383	10.6849	10.4508	10.2656	10.3122	10.355	10.3788	10.129	10.3111	10.224	10.4697	10.3154	10.1642	10.4614	10.3108	10.4062	10.4447	10.3287	10.3932	9.98714	10.2261
1416593_at	GLRX	Glrx1	1	7.97478	8.38578	8.21305	8.40664	8.26926	8.02219	8.24821	8.40396	8.62501	8.07952	8.13401	8.21023	8.33241	8.06315	7.97861	8.32318	8.37477	8.10112	8.37083	8.32047	8.10791	8.20401	8.23863	8.04093	8.52212	7.96318	8.12731	8.2385	8.07364	7.92692	8.38599	8.42712	8.39727	8.27763	7.93778	8.04733	8.5	8.60199	8.25617	8.44177	8.21395	8.43576	7.83858	8.00651	8.24271	8.25911
1416596_at	SLC44A4	Slc44a4	NA	4.76595	4.86651	4.74808	4.95839	4.87374	5.0119	4.91168	4.75109	4.83611	5.05981	5.13139	4.91603	4.95674	5.1045	4.93418	5.36197	4.94692	4.89915	4.89387	5.14557	4.84431	4.7552	4.96526	4.70369	4.69059	5.27933	4.93343	4.81789	4.82205	4.84823	4.90394	4.87726	4.83263	4.9341	4.96566	4.90339	5.1427	4.79453	4.85654	4.89681	4.69676	4.85677	5.06941	4.9207	5.01661	4.87605
1416601_a_at	RCAN1	Dscr1	0.601919	8.13883	8.23632	7.888	8.22658	7.94966	8.07385	7.80674	8.26932	8.10544	7.81726	8.13569	7.84077	7.81547	8.17377	8.05106	7.82174	7.79555	7.86234	8.0545	7.81062	8.04916	8.23674	8.06623	8.01046	8.10547	7.92526	8.14369	7.95177	8.08388	7.928	8.11702	8.26716	7.78082	8.07357	7.75332	7.97047	7.8749	8.13266	8.03903	8.20422	8.12651	7.96853	7.88426	8.24063	7.88612	8.10576
1416614_at	EID1	Cri1	0.0576566	10.8187	10.4653	10.9263	10.8204	10.5883	10.9201	10.6198	10.9194	10.496	10.9854	10.7731	10.6002	10.613	11.068	10.655	10.4785	10.7401	10.8534	10.7535	10.6268	10.7709	10.959	11.175	11.089	10.783	11.02	10.4357	10.8252	10.7733	10.7893	10.8843	10.895	10.708	10.7552	10.7056	10.7491	10.7469	10.597	10.7064	10.9111	10.7585	10.7056	10.8342	10.9326	10.7516	11.0672
1416623_at	THBS3	Thbs3	1	6.24738	6.43605	6.2883	6.30777	6.31727	6.35905	6.37277	6.32525	6.22625	6.21815	6.30136	6.09506	6.19167	6.31885	6.37533	6.1123	6.30107	6.17905	6.28965	6.15396	6.28131	6.37622	6.26528	6.25911	6.32981	6.29119	6.29147	6.63841	6.28138	6.33494	6.39174	6.57188	6.2372	6.16284	6.40625	6.28571	6.44083	6.43177	6.30196	6.38353	6.48279	6.12142	6.35547	6.31187	6.40651	6.27
1416626_at	PLA2G1B	Pla2g1b	NA	5.58413	5.79027	5.57125	5.80455	5.79422	5.79006	5.77593	5.79079	5.74199	5.84387	5.88088	5.69213	5.62931	5.62194	5.78425	5.89107	5.76604	5.56761	5.51935	5.84152	5.58593	5.63498	5.70977	5.60915	5.54706	5.56381	5.92658	5.75276	5.59472	5.6903	5.69511	5.5094	5.6517	5.67975	5.81329	5.67133	5.81242	5.69684	5.89748	5.72237	5.74872	5.85541	5.66628	5.72401	5.77339	5.55092
1416629_at	SLC1A5	Slc1a5	NA	4.77567	4.84879	4.84088	4.84074	4.82004	5.00703	4.70958	4.95474	4.83463	4.8109	4.62467	4.99811	4.59905	4.84445	4.95778	4.86959	4.71424	4.70907	4.63179	4.91075	4.83925	4.90701	4.80041	4.89442	4.56914	4.67423	4.81922	4.69017	4.64947	4.90459	4.73478	4.64384	4.68777	4.79227	4.87011	4.54187	4.70707	4.61913	4.61501	4.89398	4.80214	4.60081	4.66887	4.72628	4.6196	4.88031
1416632_at	ME1	Mod1	0.115354	8.1166	7.94232	7.81573	8.08122	8.04407	8.04369	7.95266	8.2953	8.22839	7.91074	8.02753	7.9503	7.86853	8.06148	7.93085	8.02662	7.59319	8.00011	8.02666	7.95216	8.09834	8.18946	8.2053	8.3917	8.20578	8.15097	8.05716	8.03596	8.19266	8.0611	7.91377	8.00079	8.06701	8.204	7.89205	7.92936	8.08389	8.2911	7.82367	8.06019	8.05587	7.887	7.90857	8.14256	7.96313	7.88075
1416640_at	KCNE5	Kcne1l	NA	4.57973	4.62867	4.99434	4.61573	4.4825	4.62586	4.63662	4.71095	4.63004	4.84808	4.81472	4.39627	4.4985	4.29675	4.6801	4.67922	4.38022	4.42447	4.69804	4.63464	4.36325	4.70167	4.58951	4.5482	4.37094	4.45076	4.51235	4.74192	4.71867	4.60388	4.65674	4.8153	4.5243	4.31734	4.68969	4.53363	4.72303	4.62218	4.53938	4.58881	4.43079	4.67147	4.35324	4.82386	4.44519	4.57508
1416644_a_at	SEMA3B	Sema3b	NA	5.17933	5.46238	5.18663	5.31891	5.42232	5.40883	5.08775	5.32783	5.35765	5.51572	5.50094	5.31365	5.3443	4.97445	5.24959	5.58432	5.24084	5.15378	5.29375	5.36498	5.2938	5.28267	5.19805	5.06774	5.12862	5.28727	5.51844	5.20996	5.09209	5.25971	5.40599	5.026	5.22285	5.2363	5.35159	5.20004	5.36667	5.10134	5.42002	5.27251	5.21547	5.36388	5.23589	5.2572	5.3446	5.18766
1416646_at	AFP	Afp	NA	4.50581	4.36133	4.44769	4.46362	4.61485	4.37735	4.53592	4.43505	4.5974	4.41561	4.53632	4.30105	4.73843	4.33375	4.3815	4.57776	4.62675	4.25594	4.50341	4.50742	4.27779	4.63392	4.42314	4.29028	4.57605	4.55168	4.53914	4.51437	4.20798	4.40428	4.39442	4.50355	4.20466	4.65052	4.41235	4.27876	4.45888	4.44303	4.31806	4.4433	4.50341	4.574	4.42937	4.54811	4.41735	4.21162
1416649_at	AMBP	Ambp	NA	3.70127	3.854	3.6405	3.91297	3.81319	3.86556	3.76615	3.97959	3.76759	3.7923	4.16272	3.85969	3.73564	3.74531	3.84119	4.04642	3.74445	3.75656	3.35791	3.82119	3.65947	3.9459	3.81363	3.57768	3.78279	3.60778	3.92879	3.85192	3.42941	3.76821	3.83875	3.62076	3.68379	3.86942	3.72847	3.70888	3.97648	3.70045	3.64881	3.96063	3.93538	3.85759	3.90851	3.88099	3.62193	3.56737
1416657_at	AKT1	Akt1	0.0743156	9.06283	9.15947	8.82489	9.29522	9.02892	9.15768	9.08744	9.25815	8.77305	9.15412	9.18671	8.79488	8.85087	9.04115	8.92074	8.93737	8.94031	8.93875	8.83423	9.10961	9.32986	9.12125	9.26633	9.0009	9.09437	9.12912	9.17788	9.24987	9.0176	9.01281	9.10729	9.17718	8.93748	9.01668	8.80291	9.07546	8.9659	8.91725	9.22032	9.02323	8.98918	9.08604	8.91114	9.07485	8.81899	9.07579
1416660_at	EIF3A	Eif3s10	0	8.12673	8.06521	7.59614	7.92098	7.63799	7.65802	7.63213	7.92361	8.02166	7.48978	8.10665	8.03829	8.08536	7.87332	7.71455	8.0896	8.14508	7.74881	7.85481	7.61887	7.88914	7.72863	7.63386	8.00052	7.92719	7.62259	7.99593	8.18446	7.93296	7.95116	7.842	7.75721	8.04404	7.84291	7.67485	7.83863	7.82437	7.87119	8.25345	7.98338	7.88838	8.13858	7.85679	7.68076	7.82879	7.78503
1416662_at	SARDH	Sardh	NA	6.37593	6.65656	6.21401	6.60952	6.33136	6.39034	6.42318	6.40716	6.23874	6.46669	6.4457	6.28288	6.17662	6.3321	6.26771	6.34944	6.44342	6.3472	6.37159	6.1929	6.45309	6.30318	6.42498	6.29067	6.3256	6.47178	6.4957	6.36722	6.30756	6.31306	6.40867	6.55472	6.06645	6.31338	6.37216	6.34875	6.22431	6.21254	6.40318	6.52298	6.3101	6.4811	6.33	6.37339	6.244	6.35492
1416670_at	SETDB1	Setdb1	0.0960662	6.15357	6.44157	6.18416	6.5717	6.0075	6.40017	5.94525	5.86378	6.45433	6.04779	6.39751	6.18495	6.10826	6.12273	6.1206	6.37607	6.2508	6.09584	6.29188	6.10302	6.06319	6.19485	6.14762	6.19759	6.50788	5.97778	6.21793	6.30341	6.26525	6.14986	6.0159	6.05767	6.17034	6.13073	6.03578	6.1666	5.88162	6.22825	6.25318	6.15633	5.82548	6.03277	6.3629	6.09158	5.79491	6.183
1416672_s_at	MCOLN1	2210015I05Rik	1	8.72256	8.7369	8.57013	8.6674	8.61901	8.54279	8.50992	8.82096	8.53077	8.4596	8.50503	8.40904	8.48398	8.65509	8.49497	8.56567	8.7199	8.46318	8.53607	8.511	8.72851	8.69304	8.56994	8.52882	8.64507	8.70123	8.59916	8.63973	8.83004	8.49962	8.64809	8.80406	8.64244	8.6799	8.53324	8.31935	8.54789	8.65066	8.53546	8.54224	8.59139	8.45641	8.50517	8.52475	8.37948	8.51871
1416677_at	APOH	Apoh	1	5.80489	5.86965	6.03478	6.07234	6.0245	6.18414	6.27078	6.15007	5.96546	5.92038	6.16412	6.34022	6.61651	6.13085	6.19398	6.17336	6.04176	6.0053	5.87826	5.86574	6.05967	6.08412	5.87397	5.89332	6.05646	6.01171	6.09354	5.9984	5.90302	6.09423	5.94296	5.91562	5.99287	5.76904	6.23674	6.08992	6.15636	5.95847	5.97652	6.30208	6.15271	6.30097	6.13085	6.07473	6.0201	6.01252
1416686_at	PLOD2	Plod2	NA	5.1917	4.81223	4.93447	4.92875	5.06064	5.00455	4.96963	4.93869	5.02254	5.13487	5.32142	5.26467	4.91784	4.74154	5.18478	4.90309	5.08672	4.98659	5.03938	5.34483	5.0468	4.75154	5.20992	4.92956	5.30273	4.97176	5.45475	5.15123	5.23021	5.10577	4.99467	4.80698	5.18478	4.9049	5.21025	5.25031	5.16512	5.04398	4.9702	5.14856	5.22966	5.10342	5.24957	5.22395	5.07661	5.11183
1416693_at	FOXC2	Foxc2	0.382609	5.75886	5.80198	5.8225	5.9389	5.82132	6.33241	5.72908	5.98043	5.61483	6.41845	5.77742	5.84568	6.0033	6.21102	5.62077	5.96671	5.59449	5.7218	5.95325	6.02614	6.07519	6.4109	6.28609	5.98802	5.63682	5.90262	6.04076	5.66683	5.59529	5.99747	5.84323	5.93992	5.7734	5.80312	5.92389	6.11914	5.89315	5.97907	5.91032	6.24888	6.14413	6.25133	5.44641	6.14312	5.89032	5.92371
1416694_at	GK2	Gk2	NA	3.40553	3.54098	3.45165	3.41734	3.57605	3.37035	3.44413	3.58437	3.27244	3.43261	3.38726	3.21086	3.47644	3.34519	3.44486	3.88917	3.43138	3.37152	3.26697	3.3683	3.45994	3.30547	3.38878	3.45698	3.21586	3.5226	3.68372	3.43664	3.27792	3.34785	3.53025	3.58301	3.51657	3.33986	3.70565	3.39257	3.627	3.38937	3.56964	3.55268	3.58564	3.31133	3.3034	3.35507	3.42714	3.28952
1416697_at	DPP4	Dpp4	1	5.1977	5.24029	5.44244	5.13486	5.43408	4.91899	5.08076	5.37362	5.30558	4.96393	5.13163	5.16546	5.21294	5.18249	5.25972	5.0204	5.20373	5.36073	5.30392	5.16478	4.98123	5.04163	5.12254	5.03078	5.52783	5.02253	5.03984	5.06339	4.99088	5.14847	5.1739	5.22383	4.79216	5.14707	5.03413	5.17392	5.25675	5.73677	5.34322	4.98057	5.20498	5.13877	5.30086	5.20667	4.99854	5.21303
1416701_at	RND3	Rhoe	0.0924528	6.60071	6.92921	7.13638	6.84751	7.14352	7.04037	6.43865	6.60913	7.1466	6.44297	6.88193	6.68438	6.76231	6.15195	6.90976	7.18784	7.19773	6.72386	7.31116	6.74643	6.71451	6.81255	6.76615	6.40303	6.31084	6.70231	7.02023	6.21889	7.22419	6.59043	6.848	7.16908	6.99251	6.97511	7.21052	6.74771	6.83244	6.95521	6.78126	7.03735	6.61549	7.04099	6.36116	7.00068	7.24136	6.96284
1416702_at	SERPINI1	Serpini1	0.586484	10.6637	10.4493	10.6205	10.6204	10.4929	10.3707	10.6737	10.314	10.7633	10.0809	10.5634	10.2628	10.7848	10.3094	10.7671	10.7463	10.5167	10.3753	10.8929	10.7503	10.4341	10.2121	10.3341	10.6875	10.5455	10.2475	10.3584	10.2883	10.712	10.6461	10.3576	10.6021	10.9095	10.4508	10.5884	10.672	10.5903	10.5981	10.5093	10.6216	10.2419	10.6291	10.6428	10.5179	10.6957	10.175
1416704_at	MAPK14	Mapk14	0.914897	8.267	8.19262	8.14438	8.39857	8.04705	8.16958	8.0749	8.18502	8.3427	7.89977	8.13089	8.14593	8.28372	8.1802	8.15021	8.2018	8.37403	8.01261	8.24689	7.9645	8.18682	8.17089	8.16737	8.27558	8.20203	8.09322	8.37137	8.26968	8.19212	8.11497	8.18532	8.15821	8.11194	7.99815	8.06094	8.02857	8.05748	8.20383	8.15929	8.20373	8.23984	8.18272	8.05625	8.19869	8.1573	8.18332
1416706_at	RPE	Rpe	1	7.60446	7.31186	7.54132	7.55632	7.54504	7.14164	7.45815	7.4642	7.70079	7.2569	7.45714	7.48863	7.39939	7.63452	7.25625	7.45696	7.83121	7.49036	7.68845	7.40422	7.63506	7.47985	7.28163	7.6968	7.76599	7.47124	7.55093	7.35374	7.56847	7.49777	7.42453	7.60808	7.4116	7.45321	7.51724	7.48865	7.1839	7.81548	7.4083	7.59522	7.79704	7.39342	7.39611	7.51063	7.60877	7.63725
1416711_at	TBR1	Tbr1	1	8.40105	8.21853	8.4886	8.37184	8.42592	8.38463	8.5008	8.29749	8.35304	8.3928	8.34551	8.38008	8.12941	8.52065	8.47203	8.32291	8.58037	8.65601	8.63743	8.53854	8.51329	8.36392	8.60104	8.81609	8.4221	8.5863	8.05927	8.47934	8.49155	8.4356	8.41095	8.29158	8.34231	8.97015	8.28824	8.54752	8.35577	8.21394	8.41529	8.44026	8.45536	8.32782	8.4158	8.65259	8.25742	8.81706
1416713_at	TPPP3	Tppp3	0.0610515	7.55521	7.81741	7.49156	7.88509	7.40542	7.77103	7.44405	7.89842	7.38526	7.79748	7.33504	7.26048	7.34216	7.61781	7.25712	7.56576	7.50579	7.52919	7.59253	7.44647	7.5509	7.77864	7.70657	7.45225	7.54297	7.89247	7.57272	7.7376	7.66459	7.36208	7.68657	8.32662	7.4838	7.55222	7.60414	7.17865	7.65011	7.67107	7.82768	7.71189	7.78132	7.47991	7.19647	7.24772	7.35445	7.34954
1416715_at	GJB3	Gjb3	NA	4.94212	4.99952	4.87304	4.97336	4.84088	4.79926	4.9278	5.23389	4.9857	5.00563	5.32923	5.16854	4.99979	4.91996	4.74093	5.04682	5.0945	5.02322	5.03688	5.15062	5.02	5.1471	4.87499	4.91406	5.08559	4.8185	5.28233	4.83367	4.97446	5.01487	4.95312	4.83259	5.04011	5.01034	4.98483	4.83686	4.95634	5.02181	4.96887	5.00228	5.06315	4.99486	5.01622	5.00573	4.9455	5.10587
1416717_at	CRISP2	Crisp2	NA	3.9962	4.12215	3.9139	3.94451	4.08404	4.3877	4.19679	4.07663	4.18211	4.08216	4.32178	4.10458	4.20681	4.1108	4.06023	4.05165	4.10661	3.95198	3.9697	4.16918	4.01734	3.90609	4.06382	4.08226	3.90553	4.11787	4.20717	4.22846	4.01672	3.95497	4.04842	3.93032	3.93238	4.1775	4.0132	3.99552	4.10493	4.10077	3.97186	4.06497	3.98726	4.06338	4.09796	4.08344	4.14067	4.0831
1416726_s_at	UBE2S	Ube2s	0.057985	10.3456	10.0387	9.94084	10.1205	10.3239	9.57021	10.119	10.4154	10.284	9.85573	9.98803	9.99583	10.0225	10.4128	10.0585	10.4289	10.3612	10.1024	10.4291	10.1623	10.3323	9.96155	10.0264	10.2055	10.372	10.07	10.2886	9.66362	9.93522	10.2949	9.85444	10.1698	9.3745	10.2642	9.81931	9.99057	10.1509	10.1411	10.0994	10.1848	10.3418	10.0454	10.0884	10.2481	10.0318	10.3962
1416729_at	PLG	Plg	NA	4.10732	4.22902	4.20479	4.1661	4.32018	4.30432	4.20755	4.21827	4.39209	4.52948	4.41805	4.08406	4.40804	4.29983	4.20361	4.06239	4.17722	4.28308	3.88178	4.42118	4.17309	4.38468	4.15007	4.07509	4.12914	4.32431	4.55978	3.99433	4.03607	4.27652	4.22979	4.22887	4.24592	4.01462	4.20002	4.16439	4.37004	4.21629	4.06178	4.25667	4.31103	4.1719	4.29023	4.23689	4.21536	3.89338
1416732_at	TOP2B	Top2b	0.0894987	7.59232	7.64298	7.60288	7.49628	7.43494	6.89409	7.51913	7.27488	7.88159	6.9481	7.27491	7.52347	7.73036	7.06927	7.85387	7.42795	7.75759	7.67732	7.71344	7.29128	7.36449	7.13154	7.1978	7.76277	7.88846	7.40679	7.16166	7.75894	7.75776	7.56921	7.57738	7.38412	7.73411	7.7746	7.49677	7.54441	7.65091	7.77693	7.38167	7.44166	7.67429	7.52685	7.63602	7.41785	7.53282	7.20302
1416734_at	MKLN1	Mkln1	NA	4.53361	4.53603	4.48586	4.33656	4.74409	4.6648	4.48641	4.66135	4.74751	4.65277	4.58862	4.54752	4.45764	4.39244	4.45772	4.82177	4.43264	4.48338	4.29681	4.53759	4.32007	4.4057	4.40215	4.84658	4.41692	4.43129	4.66768	4.52948	4.51413	4.51216	4.37451	4.08476	4.50352	4.62672	4.62296	4.71213	4.60989	4.48851	4.60528	4.43974	4.54058	4.47356	4.80123	4.34985	4.71151	4.59596
1416737_at	GYS1	Gys3	NA	7.17218	7.24873	6.99882	7.06878	7.1142	7.21562	7.02971	7.05062	7.07242	7.05529	7.13973	7.0442	7.16223	7.10682	7.0863	7.20779	7.16543	7.04017	7.00584	7.26255	7.15943	7.17886	7.23359	7.0196	7.26772	7.13975	7.31295	7.18996	7.16177	7.16675	7.07628	6.96589	7.1369	6.93147	7.14009	7.16549	7.05409	7.15257	7.09435	6.98597	6.87206	7.28137	7.10362	7.07455	7.00109	7.047
1416741_at	COL5A1	Col5a1	NA	5.37171	5.5402	5.47273	5.60005	5.33513	5.52948	5.24533	5.49494	5.48884	5.42358	5.43867	5.25774	5.36153	5.49221	5.32479	5.13127	5.12726	5.37753	5.33289	5.44448	5.25637	5.33824	5.68638	5.42248	5.16596	5.44448	5.73527	5.35891	5.41042	5.42998	5.32479	5.352	5.40073	5.40161	5.35708	5.20946	5.32054	5.41106	5.45843	5.32351	5.52776	5.47576	5.7949	5.66763	5.45737	5.33739
1416752_at	LDB3	Ldb3	NA	4.91297	5.20441	5.1094	4.7771	5.04725	5.31878	4.9211	5.12405	4.9551	5.25362	5.29393	5.03731	4.8622	4.99864	5.03765	5.08548	4.79807	4.95579	4.80409	4.99117	5.0544	5.01294	5.04008	4.76069	4.89792	4.96231	5.26211	4.92816	4.90268	4.86877	4.93204	5.12568	4.73083	5.0756	5.23303	4.8478	5.00812	5.4257	4.97494	4.86579	4.86065	5.09926	4.89148	4.86323	4.85625	4.91344
1416761_at	HSD11B2	Hsd11b2	NA	3.92623	4.05274	3.94971	3.94491	3.93946	4.15322	4.00352	4.02232	3.85682	4.20805	3.98506	3.98507	3.87227	3.91397	4.04375	3.97012	3.9936	3.92272	3.82033	4.02185	3.6844	3.98448	4.05612	4.02539	3.99465	3.881	4.0262	3.96611	3.90725	4.02136	4.07909	3.87109	3.85057	3.81022	4.09487	3.93091	4.14191	3.97862	4.09487	4.03688	3.83063	4.00774	3.88804	4.03389	3.98856	4.04726
1416762_at	S100A10	S100a10	0.0311186	8.84286	8.40757	8.77191	8.8827	8.61502	8.87448	8.65607	8.87147	8.57234	8.86164	8.6459	8.30102	8.83874	8.91523	8.54493	8.53408	8.29281	8.11614	8.5302	8.52288	8.41734	9.08406	8.84931	8.45189	8.45802	8.4605	8.62717	8.39198	8.78506	8.78536	8.47644	9.44771	8.48574	8.76955	8.70413	8.5499	8.62079	8.58953	8.84369	8.95037	8.64382	8.77993	8.52433	8.64359	8.54001	8.42944
1416770_at	STK25	Stk25	0.0433759	9.68874	7.7332	9.56681	9.98598	7.39918	7.83636	7.37454	10.0857	9.58921	9.75265	9.95337	7.73287	9.6327	7.42861	9.75057	7.79349	9.74849	6.926	7.49536	9.70325	7.46134	9.8415	7.36643	9.7868	7.49322	9.53905	10.0163	7.4097	8.04324	9.75933	7.61779	10.0174	9.82569	7.88959	7.87647	7.15566	9.84159	9.73873	9.89586	10.0139	7.62046	9.7836	6.50546	10.0555	7.25724	9.79117
1416772_at	CPT2	Cpt2	NA	5.91825	6.03012	6.0015	6.06637	5.96002	6.13715	6.22607	6.16295	5.86237	6.13132	5.87224	5.88783	5.9169	6.21913	5.84301	5.99415	6.27282	5.99614	5.97573	6.12757	6.01118	6.14381	6.03615	5.91898	6.08117	6.06016	6.37216	6.24191	5.99939	5.97228	5.98963	6.34826	5.86388	5.94997	6.157	6.13814	5.96409	5.90992	6.19042	5.99201	6.12319	5.99602	6.09584	5.93251	5.82524	5.98948
1416776_at	CRYM	Crym	0.894349	9.80963	9.44413	9.44275	9.64163	9.42487	9.41928	9.33432	9.52044	9.37377	9.34783	9.4359	9.15279	9.19855	9.56468	9.17672	9.28577	9.33481	9.45456	9.42198	9.22713	9.33948	9.78426	9.58788	9.43661	9.69403	9.4548	9.49601	9.17393	9.69532	9.50873	9.43506	9.72828	9.53964	9.45646	9.41029	9.17354	9.34079	9.40055	9.53765	9.6746	9.4326	8.95945	9.46402	9.34042	9.03594	9.19899
1416779_at	SDPR	Sdpr	1	5.84908	5.25392	6.16856	5.86516	5.86821	5.40541	5.00454	5.62407	6.04671	6.43991	5.26154	6.04047	5.53113	5.48959	5.31481	5.23987	5.6349	5.87483	6.32953	5.89618	5.22425	6.03888	5.67977	5.66477	6.33315	5.85439	5.41713	5.93651	5.94693	6.0996	5.4018	6.08117	5.69211	6.33681	5.65539	5.6871	6.2411	6.03002	6.00413	5.63455	6.00139	5.68459	5.23541	5.72806	5.58351	5.23651
1416781_at	PRAF2	Praf2	0.0565693	9.38928	9.56964	9.30866	9.5197	9.43732	9.50461	9.58637	9.5446	9.43376	9.42744	9.41985	9.32883	9.20839	9.49694	9.32052	9.41804	9.27162	9.42349	9.40548	9.2276	9.60692	9.45702	9.43847	9.4248	9.45937	9.39635	9.57416	9.30299	9.43817	9.34545	9.50742	9.57344	9.24278	9.38109	9.36387	9.32592	9.51123	9.42386	9.41275	9.56823	9.48292	9.40019	9.26543	9.49549	9.24473	9.37004
1416784_at	PGK2	Pgk2	NA	3.30656	3.30035	3.37436	3.27281	3.312	3.36786	3.28787	3.28466	3.33885	3.41822	3.69156	3.21025	3.37099	3.26999	3.22158	3.41393	3.46379	3.41284	3.12044	3.3238	3.27347	3.26763	3.28711	3.49198	3.11452	3.44308	3.3435	3.12456	3.18373	3.38489	3.2476	3.1136	3.06722	3.11256	3.15928	3.17118	3.22676	3.3722	3.38076	3.3721	3.37036	3.29071	3.26882	3.42928	3.17146	3.21865
1416790_a_at	TDG	Tdg	0.0296235	8.36651	8.02823	8.68085	8.15669	8.63761	8.13044	8.44673	8.29354	8.64377	8.28208	8.11151	8.6594	8.51663	8.35304	8.60111	8.37007	8.54467	8.67285	8.35304	8.32008	8.04342	8.28355	8.2641	8.18002	8.33359	8.19311	8.27404	8.31227	8.22316	8.42227	8.24712	8.31317	8.39838	8.20123	8.44296	8.45775	8.56912	8.57281	8.18576	8.10135	8.36741	8.09958	8.4796	8.2257	8.66975	8.15714
1416794_at	ATL2	Arl6ip2	0.13041	8.04994	8.13376	8.20787	8.0162	8.1306	7.76014	7.79771	7.84534	8.41681	7.58976	7.87407	7.98705	8.12696	7.88452	8.13731	8.06992	8.28423	8.15439	8.11639	7.88862	7.99637	7.69015	7.97648	8.23078	8.3121	7.80598	8.04087	8.06499	8.23709	7.94689	7.93389	7.99221	8.23124	8.15987	7.98513	7.99993	7.91875	8.24265	8.01043	8.06144	8.04677	8.07919	7.91974	7.87155	7.84712	8.03873
1416798_a_at	NME4	Nme4	NA	6.5104	6.59281	6.58881	6.59877	6.52537	6.4526	6.66294	6.78234	6.40069	6.64992	6.60126	6.40454	6.46846	6.617	6.43425	6.71839	6.49916	6.50173	6.37131	6.52342	6.61012	6.51968	6.5409	6.40806	6.667	6.37979	6.7515	6.23718	6.42703	6.47317	6.57604	6.48926	6.36323	6.46887	6.5905	6.45776	6.53533	6.42315	6.57662	6.6633	6.35142	6.58515	6.73432	6.61911	6.41698	6.37793
1416801_at	TRPM7	Trpm7	NA	4.30046	4.2771	4.22626	4.10709	4.1803	4.193	4.2898	3.8533	4.35533	3.91195	4.29088	4.22659	4.54145	3.91737	4.09536	4.46873	4.79305	3.99485	4.44468	4.39214	4.11301	3.85722	4.00859	4.47822	4.5568	3.88346	4.47521	4.08871	3.95176	4.1628	4.03552	3.82423	4.19202	4.16252	3.98135	4.17761	4.0695	4.37826	4.04624	4.20749	4.21285	4.23694	4.28906	4.09649	4.14396	4.19488
1416802_a_at	CDCA5	Cdca5	NA	3.55665	3.77465	3.63744	3.58503	3.6809	3.72883	3.76928	3.6116	3.52246	3.72443	3.61696	3.47508	3.7152	3.36964	3.65391	3.55828	3.48349	3.72218	3.68739	3.68372	3.49449	3.50774	3.60264	3.63365	3.54433	3.75135	3.6052	3.52528	3.32666	3.72425	3.53107	3.4977	3.50223	3.53278	3.67864	3.64539	3.73697	3.60292	3.61349	3.46815	3.47188	3.56999	3.64099	3.56492	3.57296	3.55434
1416818_at	PARVA	Parva	0.630777	6.28814	6.10117	5.78856	6.1834	5.67342	6.19315	5.51314	5.94069	6.21243	5.98162	6.0742	5.96278	6.09078	6.23309	6.10521	5.81428	6.26027	5.79554	6.05544	5.84258	5.85773	6.06924	5.82945	6.25923	6.18082	6.30697	6.19674	6.39955	6.16759	6.06459	5.99123	5.91808	6.06975	5.97266	5.80787	6.14677	5.61716	6.04221	6.05459	5.9103	5.97208	6.45556	6.19152	6.16722	5.88238	6.40883
1416820_at	CDC37	Cdc37	NA	5.29475	5.43989	5.29741	5.68098	5.36539	5.30301	5.30358	5.49045	5.41557	5.44833	5.48501	5.41759	5.45888	5.1787	5.2983	5.28242	5.29924	5.24012	5.405	5.47669	5.56109	5.30559	5.52825	5.39639	5.41621	5.44857	5.26822	5.26434	5.4463	5.56181	5.53965	5.54392	5.33337	5.36972	5.24523	5.42706	5.33162	5.34209	5.47771	5.53527	5.26186	5.36589	5.401	5.3989	5.52189	5.42602
1416823_a_at	OSBPL1A	Osbpl1a	1	10.5481	10.4712	10.5856	10.4459	10.4797	10.3812	10.5003	10.3883	10.6839	10.1838	10.4385	10.4658	10.4795	10.4947	10.5998	10.4961	10.6358	10.5775	10.6698	10.5126	10.5336	10.3101	10.2812	10.5937	10.66	10.4354	10.6551	10.4287	10.6143	10.5461	10.3731	10.4714	10.4772	10.6343	10.4065	10.5747	10.4141	10.6245	10.4357	10.4673	10.4923	10.5976	10.5275	10.5477	10.4401	10.5318
1416827_at	TBXAS1	Tbxas1	NA	6.1421	6.12981	6.00933	6.27349	6.12264	6.13421	5.86613	6.26485	5.94279	6.05024	6.08098	6.03587	6.07677	5.90983	6.18743	6.37492	6.1806	5.99943	6.10412	6.15754	6.03841	5.96353	6.22583	6.05629	6.10784	6.0953	6.31252	6.10343	5.94531	5.98666	6.13211	5.9932	5.99268	5.94823	6.31187	5.93891	5.99488	5.97557	6.18582	6.08279	6.01592	6.06457	6.15353	5.95029	6.10343	6.07771
1416839_at	MUT	Mut	NA	2.99814	3.10714	2.96668	3.1358	3.12252	2.89864	2.89225	2.96219	2.97281	2.97756	3.12345	2.96623	2.93434	2.91739	2.8572	3.15976	3.0521	3.00052	2.97135	3.04824	3.00998	3.0461	2.92775	3.08173	2.95945	3.15085	3.16047	3.28005	3.01392	2.88359	3.00243	3.01394	3.03692	3.00217	3.11325	3.00964	2.94088	3.03925	2.94038	3.05596	3.11399	2.93144	3.00498	2.86255	2.84076	2.87637
1416845_at	TMEM132A	Hspa5bp1	1	10.3618	10.5922	9.96959	10.5599	10.0524	10.3605	10.2984	10.4256	10.1835	10.1316	10.4605	10.1961	10.0911	10.3475	10.2188	10.1857	10.3948	10.14	10.206	10.2615	10.6244	10.3517	10.4695	10.3358	10.3867	10.2306	10.4525	10.4478	10.3365	10.275	10.4156	10.1498	10.3326	10.2262	10.21	10.3462	10.2371	10.1975	10.3344	10.3732	10.3662	10.339	10.3735	10.4425	9.97902	10.2785
1416853_at	NCDN	Ncdn	0.0509687	11.1263	11.1959	10.7009	11.4105	10.9675	11.1762	11.2027	11.3183	10.8069	11.2409	11.2997	11.1045	10.8761	10.9788	10.9803	10.9908	11.011	10.9266	10.887	11.103	11.385	11.2969	11.4507	11.1767	11.1102	11.2686	11.1052	11.3025	11.1326	11.051	11.14	11.1415	10.8632	11.1984	10.8311	11.1674	11.0359	10.9167	11.3134	11.1095	11.2414	11.2307	11.1479	11.2639	10.7385	11.0851
1416871_at	ADAM8	Adam8	NA	5.39983	5.4119	5.77162	5.43049	5.55263	5.43427	5.52164	5.37724	5.7095	5.56085	5.34753	5.80034	5.56761	5.55638	5.65113	5.75919	5.48559	5.50064	5.42401	5.50736	5.39827	5.89019	5.55357	5.46651	5.76285	5.65634	5.79446	5.42676	5.38749	5.64996	5.49662	5.38223	5.59043	5.3852	5.56889	5.49866	5.75852	5.78806	5.55453	5.24719	5.59246	5.6812	5.54418	5.55901	5.57771	5.42258
1416875_at	PARVG	Parvg	NA	5.34404	5.71679	5.28823	5.7332	5.47534	5.39107	5.49456	5.83167	5.38689	5.54261	5.36918	5.76358	5.27998	5.73315	5.42177	5.56425	5.67565	5.56329	5.31813	5.65484	5.63197	5.99564	5.76288	5.37146	5.51524	5.75425	5.67006	5.25629	5.20239	5.29961	5.74308	5.34007	5.5103	5.40336	5.08703	5.60831	5.70991	5.41909	5.33764	5.46034	5.64538	5.17746	5.87168	5.40818	5.39587	5.61263
1416881_at	MCL1	Mcl1	1	6.90013	6.85876	6.96698	7.17435	6.73505	6.95494	6.58001	6.75671	6.88717	6.69908	6.97424	6.68765	6.75764	7.11651	6.67227	6.58205	7.06351	6.60094	6.93855	6.51503	6.92675	7.05369	7.22096	7.09505	6.99189	6.74058	6.77544	6.74222	7.08392	6.88433	6.99309	7.36869	6.71095	6.9961	6.71034	6.95573	6.59622	6.81113	6.92697	7.04789	7.12801	7.01542	6.91298	6.98196	6.78108	7.09234
1416887_at	C1D	C1d	NA	4.41366	4.55385	4.37679	4.47599	4.49215	4.59117	4.43854	4.63096	4.36491	4.63354	4.69767	4.45583	4.65084	4.24871	4.57799	4.67238	4.50295	4.51495	4.53365	4.47692	4.54446	4.40964	4.52943	4.46825	4.28259	4.59272	4.65334	4.57926	4.36117	4.55474	4.43893	4.38163	4.51453	4.55866	4.60338	4.44018	4.5452	4.47753	4.6178	4.54172	4.52922	4.56038	4.57928	4.79205	4.52159	4.45444
1416889_at	TNNI2	Tnni2	NA	4.13824	4.08429	3.92298	4.35073	4.28274	4.05987	4.10742	4.21283	4.19838	4.15665	4.33107	3.98256	4.1577	4.07141	4.00828	4.57901	4.44109	4.10336	4.04636	4.13625	4.01512	4.35383	4.03672	4.08184	4.03053	4.51015	4.43689	4.08704	4.18952	4.0393	4.20014	4.14914	4.10196	4.0185	4.24501	3.98302	4.35305	4.20038	4.3829	4.54358	4.21005	4.18702	4.15169	4.04047	3.98437	4.04617
1416898_a_at	IRF3	Irf3	NA	6.54811	6.4034	6.28755	6.59483	6.45169	6.60455	6.53377	6.52834	6.5306	6.52017	6.35138	6.40821	6.56906	6.4261	6.38984	6.53277	6.53127	6.18301	6.2738	6.51839	6.3677	6.63042	6.42924	6.65643	6.49794	6.44372	6.73016	6.53182	6.37184	6.55603	6.20469	6.30976	6.42525	6.56053	6.41985	6.50538	6.21351	6.49804	6.49532	6.39134	6.62006	6.71816	6.38796	6.37417	6.38935	6.43232
1416899_at	UTF1	Utf1	NA	6.44632	6.64477	6.5664	6.85342	6.78461	6.72226	6.7383	6.53273	6.61262	6.84233	6.83816	6.73607	6.62544	6.50959	6.6233	6.77562	6.46702	6.59182	6.47098	6.78788	6.69624	6.6628	6.60881	6.46029	6.49359	6.55259	6.72061	6.41204	6.21629	6.62934	6.59298	6.36716	6.62639	6.43911	6.67709	6.69885	6.79817	6.51053	6.61044	6.71341	6.49653	6.64786	6.76704	6.5986	6.59318	6.57149
1416900_s_at	CERS1	Lass1	0.034654	8.78437	8.55631	8.13772	8.84354	8.18746	8.70786	8.40123	8.5447	8.25793	8.74151	8.7859	8.55143	8.07661	8.47838	8.24933	8.73164	8.69958	8.06325	8.61712	8.75714	9.0218	8.5276	8.55846	8.73079	8.4154	8.87034	8.44673	8.95219	8.43043	8.63161	8.48106	8.48151	8.40624	8.31947	8.50273	8.36479	8.38805	8.19802	8.91012	8.79984	8.71118	8.5463	8.48085	8.36363	8.48479	8.73703
1416905_at	GUCA2A	Guca2a	NA	4.77676	5.02242	4.82171	4.88991	5.00258	4.96904	4.83902	4.86451	4.96523	5.18827	5.22264	4.716	4.91465	5.11832	4.88781	5.41116	4.76291	4.78607	4.77089	5.1076	5.06156	4.98352	4.97148	5.212	5.05269	4.72218	5.47136	4.97712	4.65406	4.81958	4.86498	4.83367	4.43451	4.91889	4.84844	4.88398	4.91034	4.80585	4.8525	4.93677	4.91249	5.05427	5.00935	4.91396	5.05618	4.87329
1416914_s_at	SSSCA1	Mtvr2	0.120581	8.52344	8.96975	8.6308	8.6632	8.48128	9.06202	8.93176	8.72403	8.49506	8.6325	8.44143	8.42906	8.37803	8.67907	8.4002	8.28817	8.51896	8.59824	8.94671	8.87847	8.53314	8.66893	9.32947	8.38494	9.09902	8.61871	9.05711	9.00376	8.57214	8.46068	9.01537	8.79964	8.41358	8.50933	8.72877	8.90055	8.3859	8.50322	8.56392	8.55352	8.67525	8.49631	8.3819	8.43636	8.27254	8.547
1416930_at	LY6D	Ly6d	1	5.29512	5.33348	5.26628	5.36321	5.18285	5.47198	5.4835	5.3253	5.02061	5.22747	5.60884	5.26292	5.15702	5.31131	5.41719	5.62581	5.1069	5.10619	5.1281	5.4892	5.40836	5.28919	5.42804	5.22969	5.31522	5.18626	5.48458	5.07984	5.25146	5.23332	5.29746	5.18889	5.38492	5.3992	5.67575	5.26216	5.2194	5.14146	5.07702	5.3407	5.11803	5.32505	5.29462	5.15175	5.26933	5.21468
1416942_at	ERAP1	Arts1	NA	4.43728	4.62483	4.75399	4.40079	4.71868	4.65337	5.28103	4.34571	4.75114	4.56776	4.69906	4.72641	4.71259	4.82835	4.75136	4.17792	4.5191	4.51751	4.48534	4.7186	4.7363	4.4133	4.69907	4.59926	4.61146	4.50748	4.7056	4.59922	4.5448	4.63834	4.61724	4.49188	4.71124	4.62263	4.44562	4.62272	4.31571	4.58925	4.35652	4.38154	4.57167	4.64296	4.62272	4.48914	4.50793	4.52232
1416953_at	CTGF	Ctgf	0.0114444	7.075	7.07193	7.88989	6.85122	7.51625	7.05172	6.7146	6.93794	7.10662	6.9108	6.6093	6.94253	7.10402	7.25715	6.18368	6.79285	7.16251	6.67277	6.99358	6.56225	6.84045	7.10321	7.6926	6.7805	6.74128	7.2392	6.81349	6.7787	6.88515	6.59913	6.95827	7.52179	6.83035	6.8332	7.33046	6.74771	7.28172	7.06183	6.95955	6.55225	7.05097	6.65306	6.61508	6.3755	7.2074	6.81169
1416959_at	NR1D2	Nr1d2	0.0116638	7.57382	7.67178	7.63634	7.53976	7.61806	7.20967	7.49264	7.43857	7.36586	7.1065	7.30918	7.29104	7.31596	7.1931	7.67717	7.32904	7.56603	7.59131	7.84472	7.34864	7.48612	7.25846	7.32499	7.75465	7.87991	7.27939	7.47542	7.7019	7.88989	7.57064	7.38699	7.1871	7.49792	7.80678	7.2207	7.86751	7.54033	7.518	7.64322	7.58762	7.2916	7.3095	7.53031	7.46815	7.32281	7.34934
1416960_at	B3GAT3	B3gat3	0.000453333	9.13865	9.31065	8.67314	9.30352	8.81907	9.33711	9.02304	9.3248	8.7623	9.13739	9.26829	8.89362	8.81479	9.20685	8.91701	9.01314	9.127	8.85317	8.95788	8.87807	9.43513	9.34955	9.14856	9.09187	8.96841	9.20215	9.45045	9.06991	9.21573	9.04552	9.09918	9.274	8.75257	9.22322	8.87913	8.94344	8.89648	8.88091	9.31945	9.32433	9.16511	9.261	8.92457	9.32936	8.78404	9.18132
1416961_at	BUB1B	Bub1b	NA	4.92825	4.91687	5.00784	4.93567	5.05157	4.84287	4.9745	4.99875	4.85407	5.32691	5.06373	5.14264	5.1399	4.81112	5.04362	4.76155	4.92811	4.94246	4.96685	4.98855	4.93372	4.95277	4.96983	4.69222	4.92375	5.0705	5.09558	4.90943	4.90615	5.15254	4.89342	4.99312	4.94804	4.81972	4.86663	4.74488	5.06533	4.89909	4.99011	4.96769	4.99493	5.0033	5.03838	4.9616	5.02341	4.96202
1416962_at	RCC1	Rcc1	NA	6.87745	7.10826	6.79613	7.17196	7.01999	7.12038	6.97522	6.88619	7.04317	7.01442	7.0078	7.05487	6.92284	6.95566	7.02956	6.85179	7.12038	6.82186	6.92462	6.94569	6.8814	6.99342	7.17079	6.84339	6.97113	6.96928	7.21389	6.88418	6.8868	6.91359	7.02831	6.75794	6.81775	6.88404	6.95369	6.87182	6.75768	6.96448	7.04993	7.00881	7.04229	7.08397	7.0474	7.09915	6.82627	6.95183
1416965_at	PCSK1N	Pcsk1n	3.45e-05	11.458	11.75	11.0811	11.8202	11.4114	11.7585	11.5356	11.8482	11.1586	11.7793	11.7237	11.1852	11.2224	11.6681	11.3222	11.5396	11.3613	11.3075	11.351	11.4793	11.8546	11.7151	11.7305	11.4588	11.5214	11.6	11.81	11.6619	11.5743	11.4358	11.6493	11.7682	11.1135	11.6359	11.2815	11.5419	11.4069	11.2917	11.7615	11.6408	11.5188	11.7205	11.3122	11.7881	11.1855	11.6101
1416966_at	SLC22A8	Slc22a8	0.498749	7.4882	7.88269	7.64497	7.63245	7.22559	7.62142	7.60478	7.79085	7.46541	7.7082	7.57594	7.34573	7.58729	7.81042	7.56722	7.668	7.3614	7.62541	7.571	7.73118	7.76205	7.85514	7.68338	7.32976	7.41482	7.62786	7.87163	7.88208	7.64768	7.62326	7.67125	7.83761	7.16339	7.42387	7.6621	7.67562	7.35311	7.3891	7.36287	7.56713	7.71867	7.56014	7.18492	7.79612	7.55837	7.71048
1416969_at	GTSE1	Gtse1	NA	6.20778	6.21881	6.13583	6.32108	6.26884	6.54792	6.25194	6.35814	6.13634	6.42614	6.41337	6.30264	6.26284	6.31136	6.265	6.439	6.18553	6.09752	6.17578	6.29529	6.11313	6.1884	6.30171	6.11458	6.0401	6.23363	6.51503	6.10108	6.15669	6.14252	6.24631	6.01505	6.16531	6.17654	6.30185	6.11664	6.21664	6.0877	6.22794	6.31019	6.1538	6.23436	6.29519	6.22144	6.16001	6.19276
1416974_at	STAM2	Stam2	1	7.20242	7.17795	7.16782	7.21907	7.28613	7.25437	7.34835	7.13397	7.35004	7.12837	7.0448	7.35065	7.33751	7.05042	7.33099	7.07335	7.30778	7.28004	7.33917	7.25085	7.16344	6.9825	7.07219	7.31931	7.32135	7.06786	7.20404	7.26563	7.33098	7.19645	7.20636	7.10505	7.40421	7.17648	7.23615	7.27697	7.21847	7.28054	7.16301	7.20434	7.18705	7.1962	7.27792	7.18454	7.28201	7.13874
1416979_at	POMP	Pomp	0.0295744	10.886	10.8096	10.9629	10.7848	10.9775	10.8285	10.9266	10.9342	10.9538	10.8277	10.7427	10.8636	10.7789	10.9894	10.8649	10.9016	10.8993	10.8618	10.8051	10.8965	10.8309	10.9514	10.656	10.6597	10.8856	10.991	10.724	10.7606	10.8115	10.7913	10.9063	10.9644	10.8808	10.8335	10.8968	10.8091	10.8918	10.9755	10.7021	10.8611	10.8111	10.7018	10.821	10.7655	10.8889	10.8307
1416980_at	METTL7B	0610006F02Rik	NA	5.15054	5.23637	4.92681	5.11104	5.29727	5.3859	5.12183	5.07614	5.23142	5.59358	5.45315	5.32289	5.23069	5.02501	5.06545	5.45362	5.2781	5.2081	4.93445	5.36237	5.32498	5.40966	5.12195	5.17169	5.06156	5.21664	5.36402	5.06416	4.74585	5.14166	5.27262	5.05695	5.22559	4.89867	5.38019	5.05898	5.16252	5.23598	5.48725	5.38157	5.23927	5.23829	5.32807	5.27495	5.0738	5.1952
1416981_at	FOXO1	Foxo1	1	7.52377	7.70572	7.52858	7.5078	7.59821	7.64828	7.68183	7.68524	7.35275	7.72289	7.45123	7.26322	7.52954	7.53372	7.54157	7.6986	7.51616	7.35463	7.28113	7.49082	7.44722	7.61019	7.54663	7.57577	7.46501	7.65714	7.62001	7.40133	7.68095	7.41877	7.57059	7.65099	7.41254	7.53893	7.50268	7.43838	7.51925	7.28266	7.42975	7.39708	7.26371	7.55079	7.48201	7.65761	7.33912	7.26725
1416994_at	TTC1	Ttc1	1	7.80125	7.86602	7.95207	7.85968	7.83233	7.79158	7.82207	7.70283	7.96865	7.63986	7.68049	7.7854	7.83476	7.85038	7.78632	7.80881	7.86736	7.73782	7.84192	7.75035	7.68961	7.78732	7.65252	7.68808	7.83594	7.75327	7.90141	7.63683	7.95118	7.75935	7.80866	7.93187	7.85802	7.683	7.82333	7.64051	7.87957	7.98021	7.78091	7.87048	7.88938	7.70974	7.77121	7.66832	7.78435	7.59357
1416995_at	PACSIN3	Pacsin3	NA	7.13306	7.4505	7.03733	7.10442	7.32571	7.15089	7.15746	7.39335	7.10002	7.24232	7.38175	7.1059	7.03148	7.55195	7.30882	7.31748	7.2704	7.01195	7.20915	7.18243	7.34824	7.13016	7.358	7.0346	7.29081	7.25929	7.40722	7.16397	7.22367	7.16738	7.3042	7.23752	6.97798	7.20011	7.13162	7.2927	7.15076	6.98495	7.37984	7.6193	7.12881	7.27109	7.27092	7.39865	6.97431	7.39398
1416999_at	SMPD2	Smpd2	NA	7.34103	7.34347	7.36486	7.43763	7.4461	7.55065	7.54692	7.55079	7.48269	7.45736	7.27706	7.33659	7.51207	7.63777	7.23629	7.2744	7.31383	7.43231	7.31315	7.55574	7.44073	7.64019	7.28019	7.41296	7.52065	7.2817	7.69464	7.30938	7.5866	7.37528	7.51656	7.58702	7.42543	7.35759	7.45879	7.58748	7.53671	7.62622	7.39894	7.4439	7.58335	7.44492	7.39517	7.48608	7.38376	7.27049
1417009_at	C1R	C1r	NA	4.9547	4.9266	4.98447	5.11992	5.07595	5.08137	4.61852	5.22947	4.93035	5.25106	4.79201	4.74474	4.99022	4.82777	5.15747	5.24923	4.73436	4.77022	4.67079	4.81271	5.04824	5.11503	4.86112	4.60845	4.59674	4.98517	4.72744	5.11381	4.98024	4.90537	5.15623	5.16036	4.91144	5.13103	4.77357	4.80874	4.68648	5.20251	5.11107	4.49298	4.71114	5.08759	4.83937	5.2615	5.02846	4.86678
1417017_at	CYP17A1	Cyp17a1	NA	5.31132	5.45873	5.31446	5.45872	5.50808	5.83335	5.32959	5.43692	5.31933	5.44901	5.48529	5.33247	5.55365	5.34811	5.49711	5.8052	5.60832	5.29835	5.24841	5.49908	5.3696	5.64472	5.43744	5.47691	5.37462	5.43078	5.58444	5.20778	5.08749	5.40821	5.42975	5.41158	5.25983	5.25524	5.49366	5.28969	5.51806	5.43411	5.40373	5.62702	5.444	5.44138	5.62873	5.53203	5.40618	5.28921
1417019_a_at	CDC6	Cdc6	NA	3.46058	3.46475	3.33759	3.5066	3.60141	3.6309	3.56758	3.63676	3.74294	3.41405	3.61844	3.60862	3.38638	3.26935	3.55613	3.34611	3.56381	3.57554	3.57148	3.46147	3.41017	3.15013	3.31985	3.49523	3.38814	3.51045	3.58049	3.44942	3.31532	3.4933	3.42866	3.64935	3.37585	3.43659	3.42682	3.39407	3.44732	3.21052	3.3391	3.53107	3.46284	3.4352	3.34649	3.40367	3.32872	3.26398
1417020_at	SPATA4	Spata4	NA	4.40904	4.39005	4.23209	4.39812	4.43682	4.49084	4.37156	4.32604	4.2805	4.52618	4.60914	4.3514	4.36853	4.40044	4.48727	4.32918	4.39012	4.33624	4.30904	4.45947	4.40879	4.5683	4.3227	4.32887	4.28801	4.26458	4.52484	4.36564	4.36546	4.40169	4.47099	4.36931	4.37911	4.25736	4.4112	4.43459	4.55737	4.31187	4.40087	4.12595	4.36411	4.54111	4.41743	4.40243	4.26099	4.35312
1417021_a_at	SPO11	Spo11	NA	4.82684	4.96227	4.78169	4.82108	4.98215	4.89666	4.91009	4.83878	4.86714	4.89735	4.96535	4.73265	5.14488	4.79267	4.81427	5.0498	4.9737	4.79098	4.92923	4.90998	4.7531	4.82108	4.99701	4.9652	4.53072	4.96024	4.90645	5.10361	4.85163	4.92899	4.74678	4.65507	4.85762	4.84199	4.87113	4.91295	4.77725	4.95368	4.9532	4.75998	5.02746	4.93403	4.76824	4.8394	4.90744	4.55536
1417025_at	HLA-DRB5	H2-Eb1	NA	5.44004	5.45089	5.72079	5.47879	5.50089	5.55825	6.52736	5.67875	5.2668	5.68922	5.86768	5.51977	5.40491	5.70154	5.50812	5.28502	5.24409	5.52613	5.26898	5.47599	5.23684	5.45593	5.8268	4.94417	5.26047	5.66409	5.62501	5.89792	5.29971	5.57558	5.3308	5.83096	5.5285	5.27786	5.44546	5.36704	5.51812	5.37096	5.51454	5.49667	5.63068	5.44872	5.36871	5.61643	5.37406	5.50011
1417033_at	UBE2G2	Ube2g2	1	6.98974	6.80669	6.92855	7.19454	6.95834	6.93444	6.82783	6.83049	7.19553	6.71398	6.55671	6.83458	6.91158	7.02009	6.7755	6.76213	7.00196	6.93382	6.96867	6.86196	6.86289	6.95196	6.87134	6.81413	7.26912	6.83342	7.06551	6.92797	6.88649	6.98723	6.87466	7.05059	7.04901	6.89855	6.87464	6.98726	6.99087	7.10626	6.88413	7.06157	6.82159	6.71197	7.05131	6.6097	6.88048	6.91387
1417036_at	SAC3D1	Sac3d1	NA	3.49088	3.6379	3.56925	3.56249	3.28627	3.68994	3.3769	3.63481	3.50943	3.53594	3.63567	3.33444	3.36022	3.54548	3.48826	3.74037	3.49498	3.49914	3.38588	3.59912	3.62776	3.47674	3.62802	3.39484	3.54006	3.45493	3.64479	3.38265	3.35274	3.47781	3.45313	3.59414	3.58482	3.34628	3.6707	3.33951	3.38898	3.50286	3.54016	3.60041	3.49695	3.49609	3.4042	3.49091	3.59496	3.41814
1417040_a_at	BOK	Bok	0.493887	9.09638	9.07864	9.07527	8.96505	9.12808	9.39678	8.59767	8.83431	8.61311	9.23435	8.93611	9.07298	8.97373	9.46867	8.99554	9.24682	9.1183	8.99723	9.48581	8.89416	9.18681	9.26632	9.23968	9.09996	9.1009	9.05006	9.23011	9.1288	9.34791	9.07618	9.10625	9.43711	8.70024	9.04652	9.32902	8.65627	8.73101	8.775	9.16291	9.13017	9.31501	8.97354	9.34998	9.11719	9.25708	9.23064
1417048_at	PROM2	Prom2	NA	5.64772	5.71538	5.7242	5.85779	5.86424	6.07816	5.77486	5.8446	5.92085	6.017	6.10337	5.91155	5.95093	5.79071	5.89684	5.85205	6.00282	5.65852	5.64377	6.02199	5.6666	5.92818	5.8699	5.76706	5.45786	5.67564	6.19622	5.4562	5.68423	5.66712	5.80925	5.57937	5.77616	5.49742	5.87313	5.58926	5.89204	5.90516	5.57159	5.59637	5.71214	5.69128	5.90202	5.94974	5.73835	5.79929
1417049_at	RHCE	Rhced	NA	5.68955	6.04316	5.62522	5.78982	5.8415	5.96695	5.81962	5.80891	5.94628	5.88536	6.11403	5.79945	5.79961	5.77804	5.71513	5.85348	5.77507	5.78355	5.7506	5.69011	5.67937	5.67694	5.75736	5.75056	5.74004	5.64374	5.7397	5.86471	5.89681	5.86523	5.81082	5.68058	5.86295	6.01086	5.68082	5.75371	5.85756	5.75025	5.89667	5.81886	5.93926	5.76775	5.92136	5.87399	5.66637	5.64584
1417050_at	C1QTNF4	C1qtnf4	0.0126737	10.729	10.9989	10.4052	11.0419	10.4499	11.0298	10.7712	11.1046	10.3327	10.8092	10.8953	10.3824	10.4513	10.9201	10.5962	10.6541	10.6626	10.5759	10.6562	10.5356	11.0825	10.9947	10.9313	10.7294	10.9124	10.7956	10.9126	10.9557	10.9233	10.7388	10.8927	10.9288	10.5419	10.8088	10.5143	10.7036	10.5803	10.5155	10.8817	10.9017	10.792	10.9475	10.5811	11.047	10.4815	10.7568
1417055_at	SF3B6	Sf3b14	0.0329992	10.3304	10.1884	10.4568	10.2133	10.145	10.1992	10.1733	10.2561	10.1722	10.2634	10.0237	10.138	10.2344	10.4669	10.1921	10.2095	10.3806	10.2495	10.3673	10.0053	10.0298	10.3457	10.1243	10.161	10.2418	10.331	10.125	10.2198	10.333	10.2773	10.2614	10.5091	10.0996	10.0971	10.3214	10.0298	10.1281	10.2686	10.1519	10.3913	10.2784	10.0774	10.1142	10.1349	10.3818	10.357
1417058_a_at	KRTCAP2	Krtcap2	0.803932	8.73357	8.7041	8.64974	8.5525	8.54024	8.5906	8.62471	8.85429	8.61982	8.59855	8.11945	8.39723	8.55918	8.93063	8.50097	8.38797	8.6001	8.59225	8.47032	8.46876	8.54069	8.81715	8.64494	8.38808	8.48198	8.77984	8.25574	8.65448	8.56029	8.54451	8.76701	9.03894	8.47643	8.54149	8.46229	8.26674	8.58457	8.61837	8.44303	8.62113	8.69594	8.52718	8.42189	8.51215	8.7227	8.69652
1417065_at	EGR1	Egr1	0.0166569	11.4523	10.8196	11.8784	11.3338	11.3305	11.6928	10.9164	11.1308	11.5129	11.4678	11.4164	11.5808	11.422	11.1585	11.0631	11.4181	11.9782	11.0719	11.5585	11.2052	11.2276	11.9205	10.7452	11.6924	11.0957	11.3556	11.6464	11.0072	11.5164	11.5045	11.2386	11.6821	11.2977	11.353	11.7202	11.1468	11.1158	11.7665	11.7541	11.2637	11.7111	11.6667	11.4765	11.2596	11.7878	11.6752
1417067_s_at	ADCK3	Cabc1	0.11985	5.32825	5.24202	5.68155	5.30721	5.60665	5.26749	5.72222	5.39163	5.48184	5.61757	5.32788	5.32979	5.70429	5.56665	5.40319	5.14696	5.57548	5.77463	5.4122	5.58823	5.53756	5.44674	5.54462	5.41496	5.14407	5.68922	5.24447	5.58334	5.11769	5.4687	5.51164	5.92837	5.45448	5.39458	5.49544	5.41661	5.47839	5.6474	5.28281	5.5109	5.49341	5.54759	5.59616	5.54652	5.79665	5.49964
1417069_a_at	GMFB	Gmfb	0.0562768	8.88172	8.2711	8.87523	8.3369	8.513	7.90425	8.15599	8.12269	8.83812	7.82701	8.12036	8.70595	8.57679	7.92341	8.36435	8.18941	9.02047	8.97453	9.03594	8.39871	8.22862	8.01757	8.27829	8.94922	8.74316	8.46274	8.31384	8.6537	8.52403	8.8059	8.23442	8.6619	8.50412	8.90471	8.27272	8.52573	8.45542	8.59856	8.2721	8.43268	8.80516	8.15771	8.49048	8.10104	8.45181	8.73569
1417072_at	SLC22A6	Slc22a6	1	6.66071	6.73966	6.55116	6.92272	6.73336	6.62659	6.63493	7.12748	6.62007	6.97665	6.74849	6.83474	6.90662	6.97402	6.89821	6.65154	6.86124	6.69778	6.0969	6.68644	6.86309	6.86461	6.87915	6.69053	6.52553	6.3934	6.70541	6.73561	6.76047	6.81156	6.55682	6.50869	6.61627	6.79871	6.68819	6.5105	6.77347	6.72973	6.70037	6.79579	7.00603	6.88344	6.71378	6.86956	6.63126	6.91361
1417076_at	FABP9	Fabp9	NA	3.96779	4.04971	4.02405	4.01886	4.04786	4.02399	3.96103	4.3104	3.98667	4.04639	4.03936	3.94047	4.13192	3.93066	4.14515	4.1953	4.0527	3.90445	3.97617	4.10629	3.92492	3.83771	3.99325	3.79915	3.99995	4.00492	4.0626	3.82363	3.92352	4.02326	4.00966	4.02993	4.07906	4.00172	4.05751	3.87423	4.20893	3.92526	4.04003	4.20383	3.96633	3.93102	3.74945	3.98792	4.00254	4.0581
1417078_at	LGALS2	Lgals2	NA	6.13491	6.28191	6.08383	6.36067	6.1621	6.1873	6.23327	6.29452	6.1729	6.2738	6.24946	6.24247	6.16476	6.19023	6.14697	6.38769	6.12082	6.15542	6.24048	6.25809	6.15003	6.14411	6.20254	6.18318	6.07259	6.17601	6.26475	6.26593	5.89293	6.18087	6.08112	6.26826	6.26866	6.11321	6.16598	6.20939	6.19776	6.1893	6.23463	6.25124	6.06848	6.04949	6.16125	6.22333	6.04868	6.15445
1417084_at	EIF4EBP2	Eif4ebp2	0.00654217	6.56843	6.11848	6.12577	5.92621	6.22262	6.14721	5.92035	6.72603	6.39567	5.90719	6.62413	6.43214	5.85834	6.92105	5.81877	6.27056	6.2054	6.57236	6.1178	6.28974	6.05531	6.43312	5.97194	6.86592	6.37943	6.39308	6.25902	6.80028	6.33191	6.26641	6.4622	6.89424	6.61802	6.42285	6.01204	6.30168	5.97163	6.73266	6.51663	6.57096	6.24414	6.44022	6.13103	6.07188	6.42457	6.80305
1417085_at	AKR1C4	Akr1c6	NA	4.30164	4.47039	4.13723	4.22814	4.56472	4.67522	4.4072	4.18462	4.50295	4.53653	4.60059	4.36706	4.30153	4.36759	4.37783	4.28562	4.56477	4.10205	4.20143	4.25757	4.34822	4.4771	4.37147	4.16443	4.35241	4.4095	4.65426	4.06874	4.14396	4.34899	4.39973	4.27202	4.33325	4.16187	4.37635	4.24459	4.39479	4.57491	4.34645	4.1568	4.28688	4.44635	4.44398	4.36507	4.1856	4.2412
1417086_at	PAFAH1B1	Pafah1b1	0.338471	9.39502	9.2379	9.38061	8.87921	9.39214	8.80869	9.37294	9.25783	9.56749	8.92611	9.4059	9.20871	8.98898	9.22804	9.10458	9.26357	9.32692	9.38498	9.49811	9.26322	9.3638	9.13738	9.09231	9.49611	9.2023	9.17178	9.15414	9.3205	9.58719	9.33072	9.06993	9.18448	9.30886	9.55981	9.03976	9.37075	9.26109	9.45019	9.42588	9.39309	9.07735	9.01232	9.34698	8.87659	9.2511	9.19724
1417087_at	GLG1	Glg1	0.0208852	10.1812	10.0581	10.0589	10.1288	9.95895	10.1267	9.86385	10.2753	10.0022	9.81226	10.0123	9.96688	9.87293	10.2421	9.97627	10.112	10.4144	10.0771	10.1205	10.1269	10.1852	10.0061	10.1406	10.3617	10.2771	10.2959	10.1367	10.2766	10.362	9.95651	10.0956	10.3138	10.1606	10.1961	9.94203	10.1611	9.68407	10.0657	10.2134	10.1987	10.0017	10.2944	10.0277	10.2487	10.0376	10.2495
1417089_a_at	CKMT1A	Ckmt1	0.0121058	9.5765	9.80637	9.45107	9.68749	9.62018	9.62115	9.79851	9.86733	9.56991	9.76585	9.66127	9.53982	9.53157	9.85045	9.45836	9.63988	9.71995	9.45068	9.89666	9.61185	9.99372	9.70856	10.0276	9.53969	9.70601	9.73866	9.73449	9.44445	9.99243	9.46806	9.8548	9.82356	9.318	9.70375	9.44283	9.62149	9.47117	9.69022	9.8374	9.8101	9.82881	9.6962	9.3906	9.88931	9.62108	9.99101
1417112_at	ARL2BP	Arl2bp	0.577672	10.1187	10.1445	10.0791	10.0645	10.3008	10.1034	10.1018	10.2078	10.1007	10.0865	10.0239	9.94794	9.99494	10.2038	10.052	10.0878	10.1742	10.1202	9.98918	10.1255	10.1642	10.1877	10.2056	10.1296	10.1576	10.1125	10.0501	10.0959	10.1023	10.0638	10.1412	10.1194	10.0764	10.1175	10.0593	10.0018	10.1402	10.0933	10.1063	10.1276	10.1446	10.0389	10.0597	10.0907	9.94421	10.1973
1417114_at	GMCL1	Gcl	1	7.93833	8.03332	7.98457	7.90951	8.14284	7.82443	8.02447	8.03714	8.15524	7.66735	7.80296	7.89072	7.88622	7.82179	8.05343	7.91399	8.17602	8.16148	8.03805	7.94547	8.02148	7.86581	7.99895	8.13496	8.19424	7.84922	7.96553	7.93705	8.06718	7.85989	8.03789	8.11896	8.0235	8.08652	7.97781	8.02325	7.9216	8.11793	7.83724	8.00637	8.0269	7.83134	7.79731	7.99995	7.75412	7.93525
1417123_at	VAV3	Vav3	1	4.68222	4.85077	4.66631	4.59663	4.62062	4.63085	4.86657	4.7753	4.83609	4.63467	4.6992	4.67981	4.93147	4.62263	4.77761	4.82177	4.82566	4.75315	5.08137	4.72708	4.52901	4.66124	4.84938	5.01308	4.6237	4.83168	4.82973	4.52948	4.49245	4.74662	4.65129	4.69942	4.85175	4.71983	4.78568	4.76509	4.89675	4.79966	4.68495	4.44014	4.81505	4.97062	4.75594	4.74449	4.57311	4.74756
1417127_at	MSX1	Msx1	NA	6.43208	6.5736	6.38879	6.75533	6.34298	6.61757	6.50653	6.53618	6.39838	6.68197	6.67635	6.49555	6.57665	6.3968	6.56055	6.38297	6.38093	6.16678	6.57205	6.47517	6.60734	6.6481	6.49763	6.37218	6.43862	6.48856	6.52625	6.55966	6.40152	6.59376	6.60156	6.51966	6.37572	6.43511	6.46703	6.25563	6.37246	6.53503	6.64244	6.50893	6.37283	6.54118	6.57436	6.41343	6.40277	6.33805
1417128_at	PLEKHO1	Plekho1	0.0335516	6.99773	7.39168	6.8319	7.24227	7.00746	6.87834	7.21982	7.4337	6.96342	7.19504	7.14484	6.78418	6.64794	7.38337	7.19396	6.98274	7.23944	7.11844	7.08859	6.78135	7.45995	7.16789	7.08394	7.02743	7.19046	7.17732	7.32811	7.09052	7.21163	7.01218	7.3084	7.08577	6.63959	7.00674	6.64487	7.03518	6.48398	6.87409	7.16307	7.32635	7.13834	7.08577	6.88938	7.40999	6.8369	7.26487
1417129_a_at	MEIS2	Mrg1	1	9.3042	8.82029	9.24655	9.11028	9.16595	8.93933	9.0029	9.13141	8.95601	8.68518	9.21801	9.35147	8.81612	9.16728	8.75683	9.01257	8.82611	9.30923	8.78506	8.92555	8.67014	9.02442	8.66779	9.53636	9.35336	8.72979	8.49882	9.54429	8.94068	9.26588	8.79228	9.17375	9.35783	9.15734	9.05448	8.85005	9.19436	8.89823	8.96752	9.08524	9.27068	8.71939	9.02958	8.75514	9.05253	8.55217
1417130_s_at	ANGPTL4	Angptl4	NA	5.92836	6.01278	5.85799	5.84383	6.05302	6.16796	6.25672	5.87238	6.10104	6.19133	6.28088	5.95516	5.97687	6.10388	6.10191	6.16098	5.98458	6.34806	6.2736	6.63903	6.07278	5.91147	5.81472	5.93397	5.98756	5.98063	6.0041	6.25504	5.91936	6.13681	6.0694	5.90371	6.13353	6.10983	6.15286	6.06647	6.38378	6.19421	6.04734	6.1992	6.09981	6.06961	5.9836	6.0701	5.93869	6.18145
1417135_at	SRPK2	Srpk2	0.00339337	9.41586	9.06488	9.01817	8.78708	8.74675	8.96512	8.80913	9.42647	8.92986	8.07167	9.00041	9.07967	8.69965	9.58519	8.64546	8.93816	9.46038	9.27884	9.21741	8.94102	8.82629	8.80193	8.92967	9.69448	9.42355	8.95484	8.99085	9.59784	9.33035	9.02507	9.15058	9.40503	9.12227	9.23184	8.97669	9.16392	8.64318	9.27369	9.22226	9.55393	8.7568	9.2535	8.98677	9.07125	8.7215	9.62523
1417147_at	FAM69B	B230317C12Rik	0.368496	9.33208	9.3918	9.15299	9.50021	9.27785	9.34633	9.45736	9.52174	9.21584	9.19088	9.17963	9.0502	9.04182	9.46791	9.14208	9.1589	9.25387	9.19981	9.3095	9.14507	9.46041	9.40566	9.3824	9.22336	9.32368	9.32938	9.44945	9.25716	9.42203	9.31878	9.45602	9.47865	8.87476	9.31825	9.16683	9.33399	9.36056	9.33679	9.3245	9.42156	9.3585	9.28007	9.26708	9.45125	9.17641	9.34383
1417148_at	PDGFRB	Pdgfrb	NA	6.10949	6.24403	5.75963	5.97499	5.95052	5.9964	6.28637	6.16979	5.94018	6.10904	6.19905	5.83843	6.06089	6.00883	5.9685	5.92783	6.21824	6.00931	5.85769	6.01902	6.33222	6.17159	6.02041	6.31752	5.99021	5.99151	6.34421	6.3767	6.05274	6.00152	6.13511	5.81897	5.92612	5.95788	5.8376	5.97774	6.02559	5.90911	6.07045	6.041	6.23839	6.20959	5.95193	6.11799	5.91999	6.02041
1417150_at	SLC6A4	Slc6a4	NA	4.551	4.98015	4.73934	4.78731	5.09175	4.9353	4.79485	4.92537	4.86819	4.83102	4.96168	4.85443	4.8407	4.86452	4.76105	4.80249	4.94218	4.67703	4.65479	5.06939	4.69867	4.8033	4.7605	4.89066	4.85125	4.59476	5.13818	4.81276	4.68672	4.78335	4.79227	4.69409	4.7451	4.76884	5.03326	4.76602	4.84751	4.78758	4.90138	4.876	4.65268	4.99052	4.81946	4.89935	4.69721	4.83369
1417156_at	KRT19	Krt1-19	NA	4.62007	4.68696	4.87864	4.77064	4.88986	5.20579	4.63529	4.58615	4.61478	4.86059	4.84212	4.77911	4.65977	4.6252	4.76741	4.9112	4.71617	4.71423	4.49212	4.81778	4.98046	4.55444	4.83461	4.42012	4.79204	4.7501	4.72057	4.51577	4.75013	4.87582	4.84106	4.7246	4.60698	4.59446	5.02385	4.7339	4.79865	4.78908	4.90681	4.74052	4.74494	4.86557	4.6706	4.90991	4.7613	4.60166
1417159_at	ZXDC	Zxdc	NA	6.33456	6.45963	6.61948	6.68162	6.53461	6.71841	6.35067	6.29394	6.31385	6.60474	6.70605	6.45784	6.49192	6.3441	6.34206	6.43857	6.6402	6.47771	6.40606	6.55085	6.37037	6.40574	6.50749	6.55345	6.49434	6.52672	6.67812	6.32268	6.30723	6.49154	6.36655	6.15679	6.35977	6.48444	6.61555	6.578	6.72792	6.44039	6.38689	6.49608	6.4315	6.36451	6.65777	6.44956	6.60433	6.49412
1417163_at	DUSP10	Dusp10	NA	4.97315	5.03044	4.90796	4.98212	5.11049	5.14634	5.04922	5.128	5.07184	5.12208	5.22106	4.93925	5.07901	4.96252	4.79486	5.04104	5.05198	4.92001	4.88127	5.02026	5.23338	4.89961	5.06895	4.94417	5.03766	5.02151	5.34807	4.89329	5.00752	5.1263	4.94179	4.97748	4.86763	4.88084	5.11199	4.98333	4.9584	5.07149	5.14085	5.15784	5.08637	5.03807	5.15767	5.19219	4.9765	5.04009
1417170_at	LZTFL1	Lztfl1	0.340296	8.31992	8.03419	8.57337	8.24242	8.26483	8.13351	8.25774	8.14318	8.62023	8.16814	7.99678	8.19702	8.25663	8.43371	8.14904	7.88055	8.4847	8.37679	8.3337	8.29361	8.11556	8.33928	8.08517	8.26548	8.46052	8.45941	8.16166	8.23579	8.33315	8.21334	8.22943	8.27665	8.13991	8.0997	8.23688	8.25039	8.04282	8.37439	7.99775	8.21415	8.25955	8.21731	8.16865	8.07357	8.21349	8.29488
1417178_at	GIPC2	Semcap2	NA	5.63023	5.66835	5.69842	5.60474	5.57284	5.86007	5.55988	5.37345	5.56244	5.7345	5.62037	5.7253	5.67455	5.51965	5.75561	5.8052	5.6168	5.72356	5.52753	5.64419	5.57554	5.52288	5.5279	5.39554	5.65651	5.64337	5.68607	5.61598	5.59261	5.61064	5.60571	5.71274	5.76999	5.47639	5.66469	5.51442	5.71092	5.74976	5.77368	5.54492	5.67319	5.54527	5.74782	5.42951	5.67407	5.47399
1417181_a_at	KIFAP3	Kifap3	0.0126737	9.98287	9.30947	9.75455	9.52118	8.6402	9.85164	9.26926	9.29287	9.05268	9.49676	9.674	9.06334	9.37029	10.5218	9.49954	9.66734	9.96264	9.2532	9.16518	8.93906	9.14248	9.94266	9.18264	9.33117	8.96689	10.135	9.62834	9.31046	9.90345	9.59672	9.39691	10.1575	9.80823	9.31859	9.46239	9.57478	8.79419	8.95681	10.0143	10.028	8.72935	9.75339	9.58348	9.64376	9.72421	10.3357
1417184_s_at	HBB	Hbb-b2	0.00611321	12.1016	12.268	12.3068	12.2299	12.9475	11.9313	12.4622	11.8327	12.1378	12.3876	12.2714	12.3923	12.2599	12.4421	12.4978	12.066	12.4469	12.275	12.1732	12.6993	12.5666	12.5215	11.7627	11.8564	11.6651	12.0153	12.2001	11.9892	12.2122	12.2794	12.0726	12.0948	12.3273	12.8829	12.4031	12.4381	12.3064	12.2095	12.4453	12.2838	12.1775	12.2988	12.2186	11.9578	11.9134	12.6335
1417187_at	UBE2K	Hip2	1	5.68606	5.68549	5.74702	5.87313	5.95902	5.43395	5.41677	5.75854	5.35402	5.36439	5.49233	5.78014	5.80711	5.48659	5.71946	5.34823	6.01745	5.75317	5.97105	5.52804	5.73963	5.92967	5.91347	5.7995	5.99239	5.61006	5.67287	5.56145	5.75015	5.65009	5.82733	5.76936	5.7801	5.8157	5.30898	5.58502	5.83808	5.59702	5.90082	6.00645	5.71709	5.51353	5.49453	5.92193	5.36418	5.90407
1417192_at	TOMM70A	Tomm70a	0.541265	8.17059	7.87484	8.36844	8.14325	7.98429	7.94389	7.91068	8.27653	8.14457	7.85283	8.03272	8.12643	7.93216	8.05905	7.86322	7.64947	8.28184	8.20863	8.47143	7.97687	8.06777	8.10485	8.4174	8.44279	8.44213	8.2495	7.70218	8.15747	8.40115	8.06251	8.16786	8.32105	7.88355	8.33887	8.04273	8.23175	8.05995	8.20806	8.19583	8.24835	8.40929	7.97223	7.8944	8.30159	7.98683	8.55025
1417198_at	WWC2	D8Ertd594e	1	4.16319	4.16332	3.85982	4.13647	3.94393	4.18055	3.93911	4.10458	4.19383	3.86942	4.0777	4.03842	4.15832	4.2193	4.12628	4.02174	4.67773	4.11222	4.1479	4.06129	3.99517	4.10733	4.20275	3.99886	4.21406	3.8247	4.16295	4.04284	4.16594	4.01558	4.01477	4.10376	4.15101	3.73858	4.02691	4.31612	3.97958	4.27333	4.11105	4.11625	4.21806	4.04167	4.18429	4.0919	3.75846	3.92703
1417207_at	DVL2	Dvl2	NA	5.86907	5.94798	5.64442	5.9942	5.72263	5.81605	5.68279	5.80956	5.72795	5.91409	5.95994	5.75808	5.79173	5.79948	5.80974	5.9539	5.7809	5.76783	5.8669	5.67929	5.97336	5.83538	5.80277	5.80532	5.49116	5.95935	6.04385	5.94542	5.99102	5.82219	5.6085	5.86879	5.81771	5.60693	5.67556	6.02732	5.82953	5.61271	5.84307	5.77582	5.79173	5.89189	5.77523	5.90598	5.63655	5.83273
1417213_a_at	RBM6	Rbm6	1	7.11481	7.28993	6.94015	6.9183	6.7481	6.76485	6.87288	6.91816	7.28133	6.87055	7.1668	7.01849	7.19176	6.80192	6.84549	7.18665	7.1577	7.05342	7.16776	6.88209	6.9848	7.04985	7.10022	7.30453	7.15879	6.90051	7.21449	7.17341	7.20296	6.94932	7.20997	6.84626	7.09193	7.15595	6.8889	7.12293	6.7129	7.05717	7.06364	7.10942	7.01658	7.19377	7.12416	7.03784	7.02988	7.21748
1417215_at	RAB27B	Rab27b	0.238136	6.37725	5.84786	6.63449	6.22136	5.84375	5.77107	6.09031	5.99072	6.05948	5.49671	5.96334	6.22066	6.13113	6.1858	6.29387	5.73087	6.22519	6.19864	6.37585	6.1651	5.83263	5.94324	6.10653	5.93786	6.13255	5.9835	6.26602	6.37318	6.21301	6.39516	5.89556	6.77011	6.13764	6.18399	5.65568	6.28697	5.98781	5.96094	6.1466	6.4441	6.41185	5.87639	6.02199	6.40063	6.05963	6.50569
1417225_at	ARL6IP5	Arl6ip5	0.218329	10.2997	10.0447	10.3237	10.0218	10.3892	9.84038	9.87862	10.4121	10.2446	9.95212	10.2096	10.0342	9.95266	10.333	10.0499	10.3715	10.4876	9.98039	10.3119	10.054	9.94818	10.3255	10.2873	10.3121	10.2325	10.3419	10.1245	10.017	10.3772	10.2917	10.1658	10.3472	10.1132	10.3127	10.2555	9.94743	10.0002	10.0707	10.0541	10.4943	10.1476	9.73282	9.97702	10.2637	10.1019	10.399
1417228_at	CAPN1	Capn1	NA	6.81935	6.9989	6.59333	6.85143	6.79024	6.86093	6.75576	7.02158	6.62153	6.96114	6.90763	6.50666	6.74537	6.98444	6.88501	6.89842	6.41844	6.5247	6.64187	6.61175	7.00524	6.90787	6.84628	6.58783	6.70387	6.83046	6.98158	6.73576	6.73275	6.76549	6.85778	6.88141	6.63461	6.73044	6.73651	6.89178	6.5692	6.66979	6.96795	6.89081	6.70724	6.82464	6.72284	6.81159	6.61696	6.80891
1417232_at	CLDN2	Cldn2	NA	6.04162	6.01236	5.97916	5.92802	6.05612	6.38659	5.91304	6.18646	5.90705	6.29088	6.2859	5.96521	6.1159	5.98506	6.09583	6.0469	6.11361	5.95352	6.28001	6.08081	6.14267	6.09901	6.14391	6.01235	5.7498	6.051	6.41284	6.09938	5.774	6.07194	5.98488	5.90921	5.91205	6.08617	6.10028	5.93875	6.09228	6.00202	5.99943	6.01453	5.83106	6.11626	6.10034	5.82325	6.12241	6.00419
1417234_at	MMP11	Mmp11	NA	4.12195	4.22343	3.89606	4.16122	4.00493	4.07157	4.2843	4.24559	4.13006	4.35114	4.39023	4.03504	4.30045	4.17043	4.20848	4.2437	3.94719	4.12449	4.0257	4.16168	4.2866	4.16031	4.08848	4.02417	4.04291	4.15617	4.20059	4.52103	3.87746	4.09152	4.24547	4.15031	4.23252	4.11003	4.20257	4.13089	4.27387	3.93227	4.25688	4.25681	3.98519	4.34978	4.29781	4.28646	4.20057	4.21666
1417248_at	RALBP1	Ralbp1	0.0533558	8.67993	8.73947	8.80859	8.48197	8.56816	8.42752	8.40449	8.80746	8.59224	8.25594	8.41871	8.45892	8.31741	9.10881	8.30866	8.61135	8.72899	8.65089	8.43361	8.68219	8.4376	8.75994	8.48855	8.82781	8.64641	8.76868	8.64598	8.84211	8.76077	8.56513	8.83436	9.01276	8.7116	8.72844	8.69652	8.28431	8.41758	8.71034	8.63277	8.76128	8.55502	8.61994	8.291	8.61399	8.56632	8.89521
1417249_at	POLM	Polm	NA	5.1846	5.27055	5.1759	5.28952	5.05695	5.35004	5.21529	5.2219	5.1395	5.1956	5.39028	5.27212	5.21456	5.17111	5.24187	5.21508	5.18021	5.17969	5.15115	5.28107	5.16352	5.16419	5.27072	5.22795	4.9513	5.05736	5.15591	5.17008	4.87017	5.14618	5.05775	5.10094	5.19474	5.07956	5.24881	5.19393	5.3953	5.14281	5.27094	5.15957	5.33877	5.19352	5.20912	5.1864	5.08742	5.11782
1417256_at	MMP13	Mmp13	NA	3.09715	3.03864	2.94687	2.89084	2.95187	2.93145	3.20589	3.03938	3.10436	3.15572	2.98534	2.97776	3.08126	2.82293	2.94919	2.9104	3.03791	2.9122	3.01942	3.11295	3.02472	2.91603	3.23731	3.02415	2.80651	3.10128	2.93289	3.02278	2.9667	2.96286	2.99072	2.98003	3.13607	3.01695	2.97458	3.05637	2.96685	3.02883	2.87229	2.8857	2.90066	3.01683	3.04468	2.95249	3.04034	2.81255
1417257_at	CEL	Cel	NA	4.58371	4.68725	4.87308	4.72132	4.85428	4.94785	4.61768	4.87015	4.52466	4.74877	4.69138	4.93613	4.75473	4.94557	4.82185	5.24918	4.801	4.70991	4.84108	4.78222	4.92447	4.69681	4.75763	4.65267	4.5791	4.93832	4.95134	4.73293	4.65993	4.86476	4.78474	4.82343	4.77222	4.75743	4.86073	4.6631	4.68049	5.00596	4.88463	4.86699	4.73747	4.84436	4.83248	4.81605	4.893	4.60166
1417263_at	PTGS2	Ptgs2	0.0596568	7.24408	5.86413	7.95624	6.90467	5.47645	7.07795	6.63134	5.51026	6.06424	6.88319	6.95984	7.19255	7.13362	7.02713	6.97514	5.71102	7.40535	5.86035	5.73721	5.62076	5.90974	7.33991	6.12217	5.94092	5.97103	6.71622	6.73447	5.92738	7.00739	7.07506	6.03789	7.62899	7.028	5.91103	7.03588	6.81688	5.69549	5.85567	7.26009	6.89778	6.94849	6.87468	7.12664	6.98048	6.31209	7.26402
1417267_s_at	FKBP11	Fkbp11	NA	4.44662	4.64147	4.81584	4.67336	4.4	4.55904	4.52682	4.93769	4.50085	4.70355	4.58413	4.45779	4.43363	4.29804	4.54158	4.65181	4.6813	4.33987	4.37926	4.72035	4.47898	4.71542	4.72312	4.37246	4.73471	4.53425	4.75274	4.64373	4.35791	4.47744	4.64447	4.45801	4.42539	4.50238	4.55105	4.67302	4.72247	4.60134	4.53658	4.42539	4.43814	4.45526	4.62975	4.60583	4.1949	4.67144
1417273_at	PDK4	Pdk4	1	5.28628	5.05964	5.51022	5.16223	4.93775	5.23076	5.58854	5.48276	5.16267	5.43495	5.29879	5.06523	5.30336	5.3527	5.19117	4.57636	5.33163	5.28196	5.13909	5.38546	5.31412	4.92272	4.74191	5.24767	5.41392	5.30646	4.97796	5.30854	5.67116	5.35698	5.27558	5.53475	5.24811	5.13716	5.39695	5.40254	5.44236	5.2606	5.36987	5.31153	5.29661	5.15063	5.24612	5.17702	5.14291	5.14209
1417276_at	TULP2	Tulp2	NA	3.49428	3.73885	3.38539	3.63581	3.55024	3.47047	3.5919	3.49671	3.56711	3.5622	3.81865	3.5627	3.53619	3.57622	3.49961	3.86898	3.63571	3.44986	3.5076	3.60188	3.67166	3.56396	3.60354	3.51389	3.21945	3.4822	3.7622	3.18169	3.61755	3.45087	3.42125	3.57238	3.55296	3.64128	3.53984	3.48548	3.65422	3.48478	3.53324	3.72587	3.57991	3.67655	3.60509	3.43674	3.50339	3.57131
1417279_at	ITPR1	Itpr1	0.971851	10.8031	10.9031	10.6981	10.7436	10.7807	10.5751	10.9884	10.5341	10.9831	10.3723	10.7516	10.935	10.9341	10.4755	10.9121	10.7204	10.8782	10.6444	10.6861	10.8554	11.0836	10.5607	10.6428	10.9476	10.874	10.5731	10.8449	10.9216	10.8759	10.7201	10.8044	10.4397	10.8891	10.9244	10.5675	10.9154	10.6994	10.8743	10.6616	10.6212	10.7858	10.8433	10.8203	10.8087	10.8141	10.6488
1417280_at	SLC17A1	Slc17a1	NA	3.7954	4.00955	3.70325	3.96591	4.00411	4.18703	4.06397	4.24359	3.90879	4.01897	4.12723	3.92144	3.96179	3.9989	4.03594	4.12862	4.11375	3.88791	3.78858	3.92187	4.11357	3.96604	4.01453	4.21057	3.84745	3.98164	4.0871	3.79324	3.7371	3.97973	3.91681	3.65387	3.77136	3.73112	4.14939	3.76817	3.99525	3.8271	3.99274	3.9109	4.20044	3.85226	4.04591	3.89262	3.8772	4.00363
1417282_at	MMP23B	Mmp23	NA	5.97175	6.14114	5.78863	6.32698	6.13903	6.25528	6.08332	6.13046	6.22174	6.11861	6.28117	6.24471	6.06695	5.99568	6.00202	6.45144	5.95573	5.97259	6.05974	6.13949	5.94866	6.01525	6.01991	6.13749	6.07257	6.04116	6.30645	5.91739	6.16789	6.01309	6.06658	6.13502	6.04998	6.16908	6.10282	5.95884	6.07011	5.87176	6.08795	6.01889	6.03151	6.35675	6.19387	6.05288	5.98583	5.95285
1417290_at	LRG1	Lrg1	0.0538079	5.3754	5.06318	5.03955	5.04073	5.65266	4.79927	5.59931	5.3515	5.59931	6.17957	5.47539	5.5832	5.41578	5.76927	5.18526	5.34855	5.13384	5.30545	6.08116	6.50978	6.34516	6.67998	4.99699	5.35461	5.88385	5.33861	5.50802	5.58911	5.61805	5.45126	4.98974	5.02394	5.0106	5.46598	4.68214	5.45723	5.70019	5.40035	5.82709	5.43034	5.51165	5.13764	5.44967	5.01329	5.41241	5.4797
1417293_at	HS6ST1	Hs6st1	1	7.52343	7.56311	7.39013	7.73411	7.47541	7.70924	7.72104	7.56484	7.38286	7.48606	7.42276	7.46001	7.3313	7.4137	7.55464	7.29122	7.62134	7.49818	7.7053	7.55843	7.77089	7.59437	7.49966	7.71855	7.5846	7.40803	7.3162	7.67153	7.73167	7.5817	7.55288	7.48387	7.43918	7.73247	7.38311	7.54274	7.56287	7.49373	7.6104	7.59624	7.73362	7.4229	7.69838	7.58765	7.39524	7.62642
1417297_at	ITPR3	Itpr3	NA	5.44129	5.58342	5.34739	5.73099	5.32909	5.60167	5.61962	5.37827	5.62136	5.67334	5.50909	5.53111	5.51401	5.40369	5.46526	5.69699	5.51816	5.51798	5.39123	5.60493	5.55328	5.40886	5.58178	5.23461	5.4553	5.51013	5.47904	5.51594	5.53136	5.56402	5.54196	5.22502	5.43635	5.55998	5.67219	5.59191	5.59678	5.42447	5.707	5.77873	5.50109	5.24524	5.66052	5.51293	5.5923	5.47396
1417302_at	RCOR2	Rcor2	NA	6.86858	7.00522	7.09217	7.07432	7.00859	7.35172	6.94673	6.95753	7.08673	7.10334	7.31752	7.02623	7.2039	7.17195	6.95512	7.06569	6.87831	7.00969	6.91891	7.00264	7.16705	7.03024	7.21474	6.94384	7.11083	7.07079	7.35905	6.82582	6.89503	7.13506	7.02512	6.81602	7.01412	7.02796	7.03179	7.11242	7.09791	6.98997	7.20295	7.16219	7.15339	7.04989	7.07403	7.06839	7.03203	7.21496
1417310_at	TOB2	Tob2	NA	6.46081	6.46158	6.51672	6.67647	6.65322	6.81577	6.47639	6.58584	6.59516	6.85813	6.84777	6.76468	6.59361	6.49623	6.56867	6.78802	6.54274	6.44272	6.65789	6.60392	6.40058	6.75143	6.77493	6.75836	6.52281	6.49769	6.45046	6.55189	6.66742	6.6605	6.45044	6.49751	6.41097	6.43225	6.65199	6.62439	6.68805	6.65342	6.66773	6.60329	6.46371	6.87731	6.62848	6.68822	6.61095	6.48557
1417312_at	DKK3	Dkk3	0.435983	10.9065	10.9735	10.6308	10.899	10.7336	10.6627	10.658	10.7461	10.8913	10.5949	10.795	10.4325	10.921	10.6101	10.7173	10.6989	10.8366	10.6776	10.7741	10.5775	10.776	10.6498	10.9598	10.8887	10.7355	10.549	10.9064	10.7718	10.8151	10.8088	10.8354	10.7606	10.7772	10.9029	10.6312	10.8259	10.8095	10.8189	10.9533	10.8039	10.5139	10.9032	10.853	10.7701	10.6565	10.6773
1417323_at	PSRC1	Psrc1	1	7.52396	7.30962	7.65149	7.77633	7.56653	7.51336	7.53509	7.59259	7.63382	7.69743	7.21435	7.33888	7.77246	7.37378	7.11937	7.58105	7.20431	7.52827	7.62269	7.54133	7.49142	7.82763	7.2785	7.22928	7.64769	7.43028	7.44752	7.62974	7.51489	7.55799	7.5985	7.40494	7.91291	7.52675	7.66941	7.54134	7.70133	7.67994	7.5817	7.34812	7.52279	7.67967	7.38809	7.188	7.51194	7.40843
1417326_a_at	ANAPC11	Anapc11	0.0392681	9.34657	9.43919	9.05381	9.47703	9.22357	9.47032	9.41373	9.58146	9.22856	9.46923	9.21667	9.08157	9.17553	9.71098	9.22951	9.21191	9.10355	9.17159	9.2128	9.40019	9.52425	9.60092	9.40657	9.12688	9.24914	9.44871	9.38892	9.27472	9.31325	9.27365	9.44171	9.60946	9.05746	9.23323	9.20887	9.25861	9.25472	9.36731	9.30815	9.44509	9.39475	9.28545	9.21003	9.38323	9.20626	9.29585
1417330_at	SLC23A2	Slc23a2	0.0164268	7.42104	7.49057	7.14502	7.21983	7.10275	7.01114	7.03402	6.84726	7.56228	6.74657	7.07396	7.31102	7.36074	6.79729	7.63395	7.28457	7.71075	7.20105	7.33766	7.16965	7.23145	6.86941	7.278	7.43743	7.52464	7.04608	7.3925	7.48668	7.2753	7.13689	7.17735	6.87207	7.26259	7.30058	7.07132	7.49888	7.23771	7.29501	7.33189	7.28997	7.01612	7.37887	7.5624	7.45	6.99302	7.26808
1417332_at	RFX2	Rfx2	NA	5.02285	5.32239	5.1669	5.20878	5.25716	5.397	5.28085	5.30896	5.12553	5.18772	5.319	5.21837	5.40852	5.03774	5.30863	5.40543	5.09169	5.0592	5.05341	5.36058	5.14056	5.28163	5.32904	5.19747	5.11632	5.05932	5.25073	5.25508	5.15577	5.23116	5.2297	5.27444	5.13538	5.18349	5.2969	5.16172	5.30806	5.24518	5.29042	5.31927	5.22821	5.44872	5.11953	5.29497	5.01963	5.21044
1417333_at	RASA4	Rasa4	NA	4.52986	4.62949	4.18447	4.44212	4.75909	4.77324	4.68321	4.7702	4.49304	4.5355	4.62955	4.47831	4.45691	4.46867	4.44091	4.51927	4.47868	4.43871	4.51048	4.60469	4.51735	4.56424	4.9356	4.50863	4.64976	4.60576	4.87144	4.42274	4.35275	4.67266	4.55171	4.69456	4.58337	4.97361	4.71398	4.61385	4.69369	4.57438	4.72354	4.56655	4.65868	4.66712	4.36345	4.61546	4.62013	4.46564
1417336_a_at	SYTL4	Sytl4	NA	3.99338	3.97751	4.03275	3.96623	4.19555	4.20093	4.14956	4.34703	4.37027	4.31036	4.1512	4.02966	4.00098	3.96236	4.11145	3.88596	4.25907	4.04458	3.91324	3.90418	4.21272	3.91771	4.10615	3.91652	4.10623	4.37912	4.37068	3.6949	4.08193	3.90936	4.05018	3.77332	3.94668	3.89084	4.05416	4.11962	3.96007	4.08027	4.00653	4.146	3.94825	3.98086	3.91435	4.38423	4.25036	3.92115
1417338_at	EPB42	Epb4.2	NA	4.75108	5.03828	4.85342	4.91487	4.8814	4.98908	4.81915	4.63039	4.72559	4.97856	4.99529	4.9713	4.86935	4.98086	4.93194	5.23004	4.82236	4.71436	4.77483	4.8301	4.94157	5.04178	4.8392	4.66737	4.64142	4.9427	5.11332	4.70034	4.48947	4.79802	4.88992	4.87837	4.95281	4.92208	4.76446	4.78833	5.12841	5.26266	4.80159	5.12255	5.01222	4.92325	4.90315	4.87978	4.80239	4.87364
1417345_at	EMC7	2900064A13Rik	1	6.77169	6.57754	6.55985	6.76018	6.4008	6.49459	6.35959	6.35975	7.04758	6.38971	6.52476	6.50666	6.81929	6.54142	6.71055	6.21625	6.66886	6.60201	6.7019	6.58823	6.50852	6.31383	6.41681	6.58524	6.66725	6.4096	6.64289	6.63124	6.65483	6.56362	6.50675	6.35526	6.84901	6.58459	6.28176	6.73127	6.58536	6.61189	6.37868	6.53614	6.38476	6.64981	6.84887	6.50762	6.49374	6.45062
1417355_at	PEG3	Peg3	0	9.75216	9.84433	9.75002	9.1291	9.49503	9.36197	9.32992	9.26245	9.88887	8.98174	9.74991	9.79132	9.58832	9.70251	9.57291	9.606	10.1177	9.75043	9.4475	9.64155	9.5519	9.27484	9.13101	9.79904	9.47984	9.66149	9.32006	9.94855	9.81162	9.37306	9.75817	9.26893	10.2261	9.79791	9.51893	9.62182	9.42899	9.69318	9.77669	9.45803	8.93527	9.82978	9.4548	9.31192	10.0874	9.78967
1417359_at	MFAP2	Mfap2	NA	7.07942	7.23453	7.09813	7.59296	7.00197	7.39854	7.03974	7.33334	6.88315	7.28881	7.1376	7.23049	6.9164	7.21782	7.29873	7.12294	6.7709	7.26914	7.14268	7.28389	7.13729	7.10513	7.37389	6.85007	7.03925	7.01834	7.04496	7.2706	7.23965	7.17438	7.18001	7.08435	7.12676	7.01616	7.32527	7.17237	7.28575	6.98585	7.27932	7.23042	7.23561	7.07435	7.18812	7.40938	7.00082	7.18842
1417362_at	RHCG	Rhcg	NA	5.63844	5.78499	5.62076	5.77894	5.79888	5.74095	5.77576	5.93126	5.88328	5.85648	6.01595	5.97215	5.94729	5.65161	5.86363	5.79808	5.71925	5.64859	5.72462	5.80429	5.55087	5.83426	5.75533	5.72465	5.66434	5.59929	5.84119	5.63438	5.66792	5.77577	5.73794	5.60526	5.73351	5.78231	5.89155	5.77649	5.44232	5.7549	5.74154	5.72056	5.84228	5.84902	5.93585	5.729	5.72814	5.73508
1417370_at	TFF3	Tff3	NA	5.98927	6.2434	6.01889	6.03107	6.25885	6.2157	6.17997	6.22244	6.091	6.37216	6.51853	6.1353	6.32539	6.03475	6.226	6.2052	6.00168	6.14089	5.95789	6.11346	6.06522	6.08867	6.05496	6.21284	5.92821	6.1196	6.25714	5.87002	6.00152	6.15999	6.14637	6.00493	6.2148	6.12694	6.14084	6.09047	6.34047	6.08227	6.30682	6.29419	6.14339	6.27733	6.2025	6.14321	6.09927	6.19235
1417372_a_at	PELI1	Peli1	0.0934975	8.4116	8.26892	8.92353	8.46615	8.54404	8.08613	8.47742	8.42722	8.66289	8.57448	8.2267	8.61597	8.67067	8.34522	8.33599	8.30776	8.62538	8.69686	8.60105	8.59681	8.3904	8.57436	8.59903	8.50773	8.59954	8.504	8.09169	8.6735	8.57325	8.51187	8.47479	8.60842	8.71437	8.41398	8.55034	8.54204	8.75228	8.67181	8.1802	8.27438	8.73984	8.22486	8.53763	8.35683	8.69073	8.50552
1417375_at	TUBA4A	Tuba4	1	7.65597	7.69052	7.64049	7.76385	7.7809	7.57275	7.81967	7.75105	7.70787	7.79796	7.76366	7.80604	7.66225	7.61171	7.77638	7.6584	7.69137	7.67868	7.63898	7.85459	7.67856	7.65248	7.59403	7.58924	7.67429	7.76307	7.53832	7.68996	7.6102	7.74157	7.7374	7.68808	7.61169	7.61518	7.61928	7.7411	7.66123	7.72394	7.72421	7.66725	7.72844	7.56644	7.81097	7.6795	7.6951	7.69817
1417377_at	CADM1	Igsf4a	0.0142704	9.38479	9.3929	9.35131	9.16362	9.21261	9.03072	9.29424	9.59241	9.39518	9.28504	9.16449	9.47245	9.606	9.23088	9.18677	9.19745	9.28957	9.21287	9.31723	9.6792	9.22561	9.16352	9.43528	9.74594	9.45894	9.28501	8.93239	9.60122	9.48888	9.31398	9.57562	9.86044	9.34799	9.15715	9.45453	9.31691	9.28203	9.49106	9.84493	9.32326	9.31287	9.50243	9.09425	9.64306	9.37039	9.34423
1417385_at	NPEPPS	Npepps	0.00120245	8.75694	8.74717	8.48621	8.49014	8.40685	8.32401	8.68547	9.09378	8.54847	8.19844	8.59925	8.59682	8.35903	8.65306	8.38055	8.44747	8.96191	8.61416	8.46119	8.88102	8.75955	8.59395	8.45452	9.11294	8.61488	8.55268	8.53365	9.14028	8.73666	8.47798	8.75529	9.1229	8.59709	8.66988	8.39371	8.68327	8.31001	8.96137	8.84448	8.70846	8.57497	8.83208	8.50484	8.5788	8.46595	8.79734
1417389_at	GPC1	Gpc1	0.179808	8.46113	8.66007	8.39952	8.40002	8.16605	8.32434	8.33703	8.47263	8.49537	8.43366	8.55643	8.37239	8.31938	8.13824	8.30076	8.06337	8.39974	8.25248	8.2927	8.12655	8.44355	8.59565	9.07281	8.42068	8.58685	8.43122	8.38288	8.53209	8.462	8.29861	8.55538	8.67031	8.24125	8.39745	8.31719	8.58775	8.52248	8.43873	8.64081	8.29801	8.65396	8.33612	8.52338	8.40987	8.08497	8.46811
1417391_a_at	IL16	Il16	NA	4.99919	5.09079	4.73417	5.16043	4.8339	4.86878	4.81359	4.97123	4.79942	5.04745	4.83559	5.0837	4.73576	4.84985	4.75943	4.91232	4.83371	4.84194	5.12477	4.82167	4.85566	4.7723	4.91067	4.9968	4.88432	4.6036	4.70449	4.857	4.86905	4.84423	4.82536	4.84537	4.89562	4.88518	4.95159	4.93215	4.95981	4.88001	5.03983	4.92533	4.78191	4.89419	4.99338	4.84092	4.8558	4.8797
1417401_at	RAI14	Rai14	NA	5.26405	5.50166	5.07279	5.31419	5.19807	5.28331	5.0696	5.1756	5.27276	5.1952	5.27087	5.33474	5.29346	4.96035	5.56138	5.0948	5.42361	5.16049	5.19542	5.09241	5.35036	5.20678	5.12138	5.10707	5.35283	5.14451	5.19379	5.16695	5.27065	5.11	5.31205	5.31499	5.19862	4.90208	5.43338	5.12727	5.21239	5.31096	5.33135	5.35712	5.04433	5.17738	5.21562	5.09422	5.26682	5.12337
1417408_at	F3	F3	0.349736	7.65467	7.25299	8.02811	7.75569	7.72404	7.65657	7.29511	7.66942	7.60154	7.70915	7.31701	7.55749	7.58848	7.84457	7.75625	7.4311	7.4959	7.87233	8.08025	7.85372	7.34096	7.89191	7.39861	7.42636	7.8891	7.82555	7.09348	7.93754	7.63107	7.81573	7.41462	7.80254	7.53633	7.7618	7.67665	7.49323	7.80862	7.74678	7.42875	7.62917	8.00068	7.49628	7.51719	7.56212	7.90186	7.63496
1417409_at	JUN	Jun	0.00877049	7.89733	7.92841	7.96975	8.17098	7.9877	7.88122	7.83375	8.11622	7.66058	7.28544	8.04848	7.75766	7.56607	8.07112	7.93842	7.27629	7.82538	7.88854	7.86245	8.25699	8.29073	7.82457	8.41709	7.72509	8.11014	7.95459	7.69512	7.87207	7.49507	8.02982	8.20313	8.50194	8.1099	8.16373	8.09969	8.14459	8.0353	7.99509	7.94696	8.48927	8.27867	8.01599	7.98727	8.2423	7.32763	8.17476
1417414_at	SEPT3	3-Sep	0.00963306	10.2617	9.93891	10.1677	9.42964	9.67303	10.0798	9.24456	9.48007	10.3789	9.8739	9.78739	9.87746	10.0574	10.0804	9.40696	9.86246	9.92419	9.85149	10.1496	9.70449	9.59972	9.5892	9.50487	9.84969	9.71262	9.64845	9.63759	10.3663	10.4059	10.1164	9.88899	10.0826	10.0422	9.90593	10.2295	9.79232	9.42914	10.2862	10.4625	9.86172	9.20307	10.3485	9.49546	9.57254	10.0431	10.0065
1417416_at	KCNA1	Kcna1	0.00825513	9.66408	9.55602	9.45821	8.95338	9.41297	9.40671	9.14113	9.0471	9.4621	9.00119	9.63657	9.46279	8.91782	10.2888	9.22404	9.40641	9.83143	9.26817	9.39684	9.16308	9.26041	9.2781	9.03625	9.47589	9.28877	9.5497	9.33298	9.29623	9.50301	9.34496	9.48437	9.17688	10.0181	9.76678	9.44624	9.42907	9.20938	9.29068	9.69747	9.54104	8.96331	9.58216	9.9589	9.22809	9.55324	9.9417
1417419_at	CCND1	Ccnd1	0.0437825	8.38599	7.56889	7.44046	7.21489	7.21093	7.89915	7.77888	7.54115	8.17617	7.0895	8.16303	7.32226	7.80075	7.5473	7.88251	6.97752	8.43346	7.9567	7.12905	7.07402	7.09693	7.43904	7.12993	8.1322	7.09375	8.18963	7.02149	7.61096	8.14145	8.03611	7.47933	7.56541	7.60505	7.20154	8.04726	7.91563	7.04013	8.05028	7.60592	8.37537	6.87226	8.06802	6.93201	7.74775	7.34324	8.23923
1417422_at	GNMT	Gnmt	NA	5.24945	5.35761	5.05767	5.30392	5.33318	5.23423	5.13945	5.40032	5.1672	5.43605	5.41632	5.22468	5.31262	5.2208	5.48789	5.43678	5.26442	5.12081	4.99137	5.19916	5.14975	5.1836	5.40126	4.9238	5.14781	5.15249	5.27829	5.07111	4.91995	5.27517	5.16535	5.22111	5.22379	4.83033	5.13015	5.1426	5.32212	4.99492	5.05533	5.26408	5.11879	5.32268	5.29291	5.25629	5.27801	5.14975
1417423_at	GRINA	Grina	0.00671765	10.7981	10.9839	10.4808	10.9693	10.7213	10.9396	10.7919	10.9489	10.5015	10.9442	11.0006	10.6452	10.521	10.9729	10.6845	10.7807	10.761	10.6161	10.6213	10.7779	11.0346	11.0506	10.9146	10.8736	10.8179	10.8781	11.1052	10.8136	10.8219	10.7397	10.8123	11.0005	10.4329	10.854	10.557	10.8304	10.7089	10.5416	10.9643	10.9157	10.8173	10.9791	10.9544	10.9587	10.448	10.8788
1417425_at	PRKRIP1	Prkrip1	0.0475671	7.90625	7.80096	7.83264	7.66854	7.82195	7.63666	7.88632	7.84241	7.89803	7.80192	7.76028	7.63051	7.61632	7.87763	7.7115	7.7624	7.79251	7.70163	7.87787	7.69583	7.66328	7.97512	7.74803	7.75	7.76329	7.77016	7.7147	7.67941	7.8257	7.69834	7.79053	7.96973	7.59826	7.70755	7.65347	7.72855	7.73292	7.84431	7.65275	7.73696	7.81949	7.55252	7.62123	7.7179	7.79307	7.75672
1417439_at	CD248	Cd248	NA	5.83868	6.10809	5.80629	5.84582	5.84201	5.83937	5.88818	5.90405	5.78214	6.14898	6.18156	5.7944	6.05956	5.77933	6.04467	5.97964	5.75824	5.91131	5.92829	6.11328	6.22238	5.99528	6.24575	6.04002	5.82168	5.90453	6.28981	5.88183	5.69501	5.89012	5.88251	5.90773	5.89814	5.80138	5.80879	6.03234	6.11061	5.8604	5.95805	6.07331	6.06372	6.1515	5.86451	5.94018	5.78969	5.97592
1417440_at	ARID1A	Arid1a	0.206899	9.09079	9.13098	8.96928	9.24146	9.07706	9.05776	9.41801	8.93076	8.8723	9.17249	9.02516	8.8638	8.99146	8.95783	9.00605	8.92854	9.1569	9.02794	8.91236	9.21454	9.47774	9.24631	9.27244	9.33244	9.16944	8.99762	8.87721	9.3044	9.27615	9.10339	9.13491	8.99549	8.90084	9.14577	9.05745	9.15558	8.99941	8.93278	9.17748	8.96169	9.09757	9.11636	9.08422	9.29655	9.01739	9.0279
1417445_at	NDC80	Kntc2	NA	4.4743	4.57259	4.30932	4.46617	4.38172	4.68438	4.44795	4.37862	4.55438	4.57914	4.97243	4.34726	4.60304	4.41559	4.44755	4.53078	4.72166	4.41253	4.253	4.52161	4.6992	4.46456	4.19679	4.44298	4.29843	4.36099	4.60736	4.28182	4.28633	4.36688	4.56948	4.44509	4.2551	4.43141	4.60065	4.31453	4.3294	4.37283	4.4572	4.72136	4.20208	4.50313	4.71973	4.38226	4.45405	4.44102
1417447_at	TCF21	Tcf21	NA	3.37597	3.55871	3.37505	3.44635	3.75772	3.56123	3.54484	3.67485	3.53993	3.5695	3.70666	3.55324	3.49611	3.39802	3.52665	3.8088	3.6173	3.38826	3.4644	3.37316	3.50688	3.47171	3.4078	3.18653	3.56512	3.83891	3.63298	3.6354	3.48862	3.48602	3.54586	3.51315	3.34856	3.53499	3.76774	3.36365	3.71388	3.49183	3.53594	3.57154	3.25399	3.51338	3.37649	3.45575	3.53574	3.49556
1417450_a_at	TACC3	Tacc3	NA	4.11752	4.01798	3.84963	3.89397	3.91207	4.16525	4.05542	4.07488	4.07488	3.99834	3.89104	3.86867	3.94637	3.96291	3.91509	4.26907	3.93182	3.99735	4.20701	4.06087	4.23203	4.24471	3.91916	3.86179	4.02702	4.20299	4.08063	4.03244	4.22229	4.04895	4.19436	4.13282	4.13915	4.10458	4.04462	3.76226	4.17329	4.11782	4.12489	4.03899	3.98844	4.02658	3.98488	3.94383	4.13286	3.87216
1417453_at	CUL4B	Cul4b	1	6.74458	6.70139	7.01824	6.61746	6.61535	6.62767	6.62317	6.52836	6.84017	6.48273	6.5406	6.6702	6.8883	6.56167	6.69641	6.70338	6.9319	6.73857	7.08598	6.42356	6.71876	6.66936	6.73467	7.20878	6.87111	6.3772	6.52902	6.59537	7.02447	6.72935	6.74369	6.95739	6.65412	6.76148	6.69114	6.74942	6.58741	6.68777	6.59063	6.6323	6.72227	6.68596	6.38577	6.75993	6.45017	6.72275
1417461_at	CAP1	Cap1	0.00562807	7.50324	10.897	10.7442	6.1559	10.7419	7.87325	10.8773	10.7766	6.73022	10.5793	10.6964	10.8896	10.8379	10.5495	10.8891	6.90735	10.7835	6.94603	10.5712	10.7246	10.7324	7.25945	10.9455	10.7626	10.6842	10.6767	10.7454	6.82573	7.63421	6.84914	10.7076	10.7689	7.79817	10.643	6.84436	10.6858	10.7705	6.50623	10.7105	10.6641	10.8095	10.6948	10.8256	10.6486	6.72211	10.6367
1417464_at	TNNC2	Tnnc2	NA	3.9115	3.79044	3.88547	4.13237	3.84344	4.18928	3.86793	3.79608	4.11745	4.11147	4.01168	3.98983	3.91522	4.14382	3.65162	4.00599	3.81514	4.01903	3.77802	4.10409	3.62048	3.90473	3.87847	3.96008	4.06825	3.89294	4.02266	3.89995	3.89442	4.0378	3.94329	4.02824	3.7153	3.69164	3.82975	3.84487	3.8686	3.9008	3.84449	3.99681	3.84615	3.80071	4.16466	3.8001	3.90723	3.87637
1417484_at	IBSP	Ibsp	NA	2.99269	3.04837	3.03579	3.15121	3.06052	3.28084	2.98594	3.20063	3.04303	3.16686	3.13664	2.97945	3.05448	3.25804	2.99548	3.08315	3.04904	2.87222	3.09667	3.09961	2.79373	3.13205	3.03691	3.11851	2.97743	2.96768	3.09498	3.15122	3.08325	3.01706	3.05455	3.10108	3.15545	3.07574	3.00553	3.07704	3.015	2.96721	2.98847	3.10681	3.01158	2.92624	3.00309	3.06354	3.06883	2.99522
1417486_at	SHD	Shd	0.0743156	7.13717	7.2956	6.98182	7.47025	7.16562	7.12826	7.07393	7.29906	6.69267	7.39727	6.89399	6.83179	6.97944	7.57464	7.09692	7.02621	7.24713	7.16491	7.17804	7.09242	7.24368	7.28565	7.04269	7.1418	7.25638	7.36418	7.05077	7.50314	7.24595	7.12703	7.38178	7.30573	7.08719	7.28565	6.97846	7.0425	7.11437	7.14585	7.15283	7.24686	7.14642	7.07947	7.25347	7.18088	7.02168	7.10187
1417487_at	FOSL1	Fosl1	NA	5.60666	5.76836	5.72342	5.61035	5.5184	5.66791	5.67364	5.69029	5.4764	5.81052	5.68344	5.9297	5.82365	5.67502	5.82238	6.02616	5.73469	5.53476	5.69729	5.80183	5.68156	5.75313	5.79592	5.68588	5.75594	5.77674	5.66567	5.75535	5.40679	5.62037	5.74906	5.59758	5.84612	5.63301	5.88513	5.58987	5.77059	5.48259	5.7569	5.66043	5.81235	5.48719	5.77796	5.85843	5.7069	5.72348
1417489_at	NPY2R	Npy2r	1	4.14429	4.0939	4.34756	4.05332	3.97358	4.10676	4.16542	4.14276	4.19263	4.32596	3.94812	4.26438	4.22609	4.10094	4.19263	3.8942	3.93777	4.3426	4.19741	3.93631	3.85239	4.04305	4.2631	4.08343	4.20755	3.99934	4.0626	4.2846	4.25059	4.14698	4.12437	4.27892	4.43833	3.88829	3.92135	4.20763	4.16353	4.31788	4.03382	4.10859	4.23977	4.17747	4.07139	4.03018	4.07791	3.96949
1417495_x_at	CP	Cp	0.236628	6.21236	5.996	6.73796	6.11764	6.16375	6.10623	6.31984	6.40411	6.2999	6.20802	6.20489	6.50167	6.71628	6.39052	6.14618	6.23851	5.93855	5.87001	6.12474	6.72559	6.19843	6.57487	6.40883	5.98889	6.24616	6.07719	6.05077	6.35186	6.27333	6.28044	6.20382	6.62576	5.88047	6.05669	6.16605	6.20177	6.13382	6.24414	6.23248	6.16051	6.60447	6.37115	6.04318	6.55704	6.28982	5.92307
1417498_at	SERPINF2	Serpinf2	NA	5.89365	6.11351	5.88801	6.27499	6.16335	6.18503	6.06414	6.01018	5.99025	6.31756	6.35566	6.06162	6.09904	5.92255	6.19957	6.50498	6.06674	5.96602	5.88805	6.02465	6.0728	6.12062	5.96549	5.97168	5.72311	6.00509	6.37216	5.81189	5.77509	6.10049	6.06638	5.81736	6.03464	5.99111	6.04212	6.00849	6.11055	6.06751	6.08976	6.1828	6.02728	6.15483	6.26602	5.97726	6.00251	5.92427
1417502_at	TSPAN7	Tspan7	0.739242	12.1014	12.2158	12.1142	12.1318	12.1999	11.8486	12.1815	11.9806	12.2669	11.8955	12.1872	12.2983	12.285	11.843	12.4148	12.0606	12.1768	12.2779	12.1312	12.3171	11.9822	11.8925	11.9186	12.1511	12.2198	11.9018	12.1255	12.1374	12.0322	12.154	11.9185	11.8708	12.3417	12.128	12.1624	12.2454	12.2892	12.1623	12.1506	12.127	12.0822	12.1513	12.3243	12.0147	12.0024	11.9343
1417513_at	EVI5	Evi5	0	9.11243	8.88249	9.00073	8.28402	8.62345	8.26198	8.53512	9.29028	8.80078	7.8682	8.82772	9.07709	8.60396	9.58419	8.49059	8.87304	9.17615	9.17729	8.69319	9.16417	8.45713	8.54279	8.50258	9.40546	9.03621	8.86429	8.77722	9.657	9.01468	8.69538	9.08855	9.33079	9.08668	9.11652	8.66252	8.82683	8.64346	9.35903	9.15334	9.066	8.46554	9.11824	8.61054	8.74999	9.05438	9.16259
1417514_at	SSX2IP	Ssx2ip	1	8.59099	8.63288	8.4369	8.56667	8.602	8.38073	8.67649	8.57122	8.71382	8.25871	8.39682	8.51851	8.37746	8.47491	8.74588	8.48369	8.69235	8.40919	8.37525	8.5417	8.65528	8.41952	8.54544	8.69534	8.75874	8.54342	8.45942	8.53323	8.81922	8.54631	8.52553	8.60106	8.51281	8.6593	8.31762	8.56922	8.61851	8.64522	8.62448	8.49851	8.57277	8.46146	8.57991	8.76589	8.63691	8.51735
1417518_at	PLAGL2	Plagl2	NA	5.54156	5.73514	5.7087	5.89771	5.6237	5.94614	5.68953	5.62291	5.4764	5.90374	5.76689	5.69338	5.71239	5.74385	5.47607	6.00179	5.66093	5.69872	5.41675	5.71884	5.57164	5.44327	5.62559	5.68747	5.55272	5.76162	5.7907	5.47851	5.658	5.62054	5.62008	5.46798	5.54558	5.76167	5.69372	5.60888	5.88694	5.51013	5.76428	5.55458	5.5	5.92155	5.6479	5.70002	5.63189	5.61037
1417522_at	FBXO32	Fbxo32	NA	5.02063	4.97758	4.87306	4.92568	4.9106	4.99066	5.31031	5.21679	4.82277	5.12409	5.25188	5.04204	4.93812	4.8695	4.9015	4.67729	5.21159	4.94559	4.99963	4.75659	4.86519	4.90206	4.74154	4.86301	4.9445	4.69422	5.0786	4.69205	4.91828	4.93851	4.90983	4.69313	5.00251	4.88396	4.63681	4.98642	5.01536	4.86817	4.8258	5.04958	4.78196	5.16446	4.98811	4.88584	4.80406	5.16408
1417523_at	PLEK	Plek	1	6.43185	6.04012	6.27626	6.34085	6.19284	6.47229	5.98838	6.29165	6.09079	6.40774	6.27665	6.32693	6.38377	6.4709	6.3205	6.13477	6.45665	6.421	6.47291	6.08692	5.93358	6.37014	6.29205	6.42157	6.38499	6.26028	6.67514	6.19642	6.21067	6.32456	6.23613	6.33897	6.12173	6.24897	6.26989	6.45985	6.16175	6.07855	6.22376	6.29856	6.17394	6.16746	6.26396	6.25305	6.12738	6.33749
1417524_at	CNIH2	Cnih2	0.0128263	10.1709	10.1339	9.84455	10.3034	9.64478	10.2102	9.97016	10.4385	9.70444	10.2078	10.1855	9.82018	9.63054	10.2564	9.73725	9.75791	10.0107	9.73263	9.90608	9.83616	10.4196	10.4464	10.2121	10.0944	10.0359	10.0624	10.0874	9.98295	10.1348	10.0284	10.0479	10.43	9.56197	10.0114	9.80408	9.99613	9.83244	9.83478	10.2288	10.2731	10.2015	10.0101	10.0091	10.2662	9.65234	10.1931
1417525_at	HAND1	Hand1	NA	5.94543	6.05847	5.76911	6.00302	6.25536	6.54833	5.96111	5.92981	5.9936	6.28537	6.32098	6.10622	5.9839	6.1084	6.03397	6.25641	5.85891	6.02584	5.94633	6.18883	6.07488	5.94885	6.05127	5.67221	5.89206	5.83437	6.25939	5.92575	5.91751	6.00369	5.98562	6.0344	5.99399	5.98497	6.30122	5.83388	6.23995	5.94813	6.01787	6.05832	5.95228	6.26571	6.0437	6.09112	5.98284	5.93843
1417526_at	PCBP3	Pcbp3	0.114427	8.99652	8.99092	8.83708	9.16687	9.06715	9.13638	8.99776	9.18239	8.86621	9.13222	9.13722	8.77183	8.84696	9.17627	8.75327	9.10503	9.008	9.04781	8.91644	8.99166	9.27727	9.142	9.28331	9.03938	9.11987	9.05186	9.10963	9.09281	8.97669	8.98703	9.03026	9.2393	8.80008	9.17537	8.97983	9.02836	8.98179	8.83841	9.14146	9.06364	9.00785	9.09784	8.97496	9.08689	8.82547	9.17386
1417528_at	SPAG6	Spag6	1	5.82427	5.86127	5.90006	5.94782	5.71988	6.03522	5.97823	5.80163	5.8338	5.891	5.68532	5.96446	5.94228	5.71165	5.71946	5.84078	5.88393	5.84887	5.94635	5.91134	5.83828	5.87002	5.72613	5.72123	5.99021	5.99703	5.80904	5.65288	5.76543	5.86617	5.88671	5.65136	5.88663	5.73264	5.87249	5.8429	5.91574	5.94388	5.82604	5.93153	6.08916	5.95423	5.89263	5.91816	5.80902	5.8129
1417545_at	TRPV4	Trpv4	NA	5.09581	5.3884	5.42792	5.43219	5.08633	5.83335	5.40359	5.33834	5.38525	5.65506	5.49544	5.24999	5.31062	5.14677	5.4043	5.813	5.2934	5.13962	5.34296	5.43074	5.31004	5.29447	5.26448	5.31738	5.05487	5.3182	5.49851	5.36662	5.30093	5.40437	5.26583	5.28076	5.25155	5.27067	5.62081	5.29998	5.36112	5.29803	5.52554	5.42117	5.3629	5.23383	5.01893	5.35496	5.1779	5.19036
1417547_at	SART3	Sart3	0.270359	7.79987	7.89177	7.68692	7.88145	7.78962	7.74663	7.79939	7.86453	7.80219	7.80637	7.77593	7.77276	7.73034	7.79988	7.78119	7.79922	7.90106	7.55662	7.63799	7.78992	8.03839	7.94825	7.86408	7.71595	7.91864	7.80504	7.81495	7.79995	7.8321	7.7759	7.86607	7.72165	7.75811	7.80419	7.57687	7.72263	7.77938	7.78961	7.86935	7.79703	7.89692	7.87935	7.63225	7.85331	7.74685	7.64658
1417550_a_at	GSG1	Gsg1	NA	4.1981	4.30917	4.27067	4.53128	4.36315	4.50937	4.22771	4.29787	4.10519	4.40811	4.73417	4.16605	4.31024	4.36915	4.44775	4.51949	4.35376	4.24806	4.26566	4.43331	4.31763	4.32721	4.32604	4.13198	4.28222	4.11451	4.51936	4.28866	4.60928	4.24913	4.32526	4.17244	4.31033	3.91282	4.4578	4.09622	4.54285	4.15777	4.51524	4.55013	4.13158	4.75462	4.16889	4.42954	4.28797	4.32355
1417553_at	PLAC1	Plac1	NA	4.7268	4.7283	4.74183	4.83004	4.82948	5.13268	4.73142	4.86593	4.75387	5.06567	5.1245	4.98327	4.63305	4.96252	4.77065	5.05725	4.74222	4.55009	4.69717	4.92166	4.83546	4.89224	4.83943	4.83004	4.63126	4.83596	5.3452	4.4656	4.85682	4.95366	4.77336	4.77631	4.84385	4.79661	4.95713	4.74727	4.91134	4.80928	4.95412	4.81539	4.67015	4.90288	4.8267	4.85407	4.75205	4.70656
1417556_at	FABP1	Fabp1	NA	3.71564	3.47366	3.49617	3.5559	3.66979	3.58564	3.70549	3.56558	3.57712	3.64386	3.52517	3.61117	3.41669	3.70609	3.46341	3.64556	3.47067	3.58591	3.58864	3.5991	3.55126	3.56407	3.59427	3.59734	3.5275	3.65229	3.50158	3.53616	3.57464	3.52176	3.59739	3.71426	3.47669	3.32457	3.70217	3.45549	3.58272	3.67414	3.66565	3.75265	3.61619	3.69893	3.59218	3.60332	3.53026	3.50257
1417560_at	SFXN1	Sfxn1	0.0408778	9.08597	9.1584	9.142	9.06378	9.09771	9.33727	9.16505	9.29058	8.96469	9.2669	9.28139	9.19544	9.05698	9.51003	8.95631	9.08091	9.17627	9.08591	8.8832	9.02772	9.09906	9.31271	9.12453	9.30236	9.0864	9.3195	9.1573	9.34835	9.22076	9.06132	9.36918	9.36465	8.97422	9.17104	9.11523	9.11895	9.05112	8.99334	9.28796	9.08553	9.09843	9.21047	9.16937	9.22985	9.03779	9.13733
1417562_at	EIF4EBP1	Eif4ebp1	0.377407	6.56243	6.84742	6.64685	6.49687	6.57838	6.6562	6.78058	6.84083	6.44001	6.8255	6.57091	6.25035	6.71574	7.01863	6.65072	6.74703	6.70625	6.94726	6.59253	6.58509	6.66598	6.78146	6.7631	6.55168	6.69733	6.60524	6.9599	6.80699	6.60052	6.60427	6.72259	6.63979	6.51152	6.6553	6.50105	6.46542	6.60259	6.58815	6.79814	6.81544	6.56205	6.67165	6.71868	6.79965	6.38842	6.57807
1417569_at	NCALD	Ncald	1	11.8213	11.7007	11.7819	11.4078	11.6625	11.5053	11.5174	11.675	11.7628	11.2855	11.9229	12.0505	11.63	11.7704	11.7448	11.7269	11.876	11.7605	11.6414	11.7523	11.3692	11.5755	11.4773	11.9485	11.6437	11.7501	11.7671	11.8052	11.6972	11.7048	11.5747	11.8454	11.7931	11.605	11.8769	11.7315	11.7828	11.7545	11.9079	11.9261	11.5635	11.7154	11.5922	11.7619	11.6022	11.7913
1417570_at	ANAPC1	Anapc1	1	6.74252	6.4753	6.74989	6.60306	6.70504	6.37808	6.60013	6.2453	6.95375	6.45307	6.78043	6.57955	6.74036	6.49975	6.61057	6.45072	6.85825	6.73679	6.61913	6.56225	6.74843	6.39051	6.80132	6.94034	6.91806	6.40964	6.31495	6.99216	6.61127	6.67415	6.52022	6.72294	6.74997	7.07785	6.48902	6.61297	6.54028	6.73687	6.41751	6.55762	6.59088	6.58579	6.56436	6.48075	6.51957	6.32445
1417575_at	OTUB2	Otub2	0.0290035	8.67857	8.43952	8.71846	8.72778	8.69138	8.57269	8.50851	8.36402	8.98724	8.58143	8.24963	8.62566	8.69254	8.34121	8.39683	8.25463	8.81578	8.48837	8.81808	8.43339	8.3065	8.86371	9.16393	8.51775	8.69782	8.63442	8.69485	8.47231	8.59802	8.74659	8.60134	8.7754	8.63506	8.59164	8.61254	8.60645	8.58757	8.97216	8.44952	8.37523	8.84391	8.59483	8.63769	8.23677	8.45485	8.58511
1417584_at	SLC11A2	Slc11a2	NA	6.25556	6.41403	6.1053	6.44775	6.54675	6.6379	6.24113	6.14555	6.42718	6.63254	6.47542	6.44178	6.43784	6.36338	6.37194	6.42363	6.45953	6.1455	6.23774	6.37044	6.45506	6.40245	6.32325	6.25809	6.36541	6.03049	6.65522	6.07269	6.12187	6.36786	6.31604	6.24125	6.2906	6.17135	6.33075	6.35312	6.44451	6.38996	6.3086	6.45421	6.38089	6.46477	6.49981	6.39179	6.46706	6.18091
1417586_at	TIMELESS	Timeless	NA	6.18769	6.12028	5.9667	6.1973	6.17489	6.33041	6.00015	6.12795	6.13165	6.1269	6.28692	6.0603	6.26974	6.20187	5.99232	6.25728	6.27917	5.97235	6.32197	6.22927	6.29555	6.2806	6.17257	6.04711	6.30315	6.14419	6.38664	6.01256	6.17819	6.02793	6.09836	6.26431	6.26022	5.982	6.06012	6.14208	5.99507	6.34911	6.40463	6.07392	5.87629	6.30738	6.05387	6.04664	6.12787	6.05145
1417589_at	GALNT3	Galnt3	NA	3.21399	3.15442	3.06345	3.1255	3.35766	3.03995	3.20798	3.33207	3.20107	3.26584	3.26809	3.15351	3.55065	3.34009	3.14413	3.32669	3.22519	3.16495	3.16368	3.29706	3.3042	3.20322	3.24745	3.20506	3.16881	3.16891	3.24242	3.08385	3.19751	3.1521	3.28356	3.2277	3.10753	3.11418	3.16244	3.30131	3.201	3.08963	3.07663	3.30477	3.26424	3.1964	3.3914	3.08497	3.04084	3.1313
1417595_at	MEOX1	Meox1	NA	5.70156	6.33686	5.97285	6.13367	6.20603	6.03484	6.20514	5.93045	5.84538	5.9806	6.15059	6.30238	5.83629	5.99669	6.01143	5.74149	6.00844	6.00697	5.81147	5.98993	5.85818	6.06239	6.08213	5.79617	5.85252	5.9561	5.85552	5.77078	5.62468	5.94878	6.08583	5.98182	6.17437	6.0203	6.07028	5.99207	6.14385	5.83551	5.86768	6.14281	6.19218	5.7638	5.99143	6.22396	6.01977	6.02359
1417607_at	COX6A2	Cox6a2	1	7.01822	6.64964	6.85992	6.60487	6.90817	6.97219	6.90764	6.74934	6.69663	6.94399	6.8007	6.91467	6.80073	7.37345	6.90701	7.03717	6.42079	6.7116	6.8927	6.59122	6.64559	7.06725	6.43675	6.61396	6.65001	7.05843	7.30431	6.58987	6.9874	6.91018	6.62301	7.21422	6.41483	6.78504	6.85611	6.67579	6.82003	6.7781	6.85323	6.9038	6.88653	6.85104	7.10306	7.02713	7.05659	6.87342
1417610_at	APOA5	Apoa5	NA	6.33568	6.51493	6.20863	6.39297	6.53731	6.66429	6.32274	6.5764	6.36149	6.68564	6.60201	6.61322	6.46672	6.3873	6.39623	6.8137	6.43749	6.19481	6.2726	6.43087	6.42877	6.67537	6.45288	6.37496	6.16318	6.3341	6.87592	6.19073	6.21909	6.42573	6.44169	6.36661	6.3144	6.20017	6.49859	6.3156	6.49189	6.4078	6.48064	6.4952	6.3758	6.45935	6.34906	6.46333	6.45588	6.49926
1417611_at	TMEM37	Tmem37	1	6.01997	5.96685	6.12395	5.88373	6.28687	6.23979	6.0194	5.99258	6.27947	6.2799	6.28556	6.17372	6.33832	6.08051	6.20849	6.45112	6.00168	5.96634	6.10527	6.08329	6.02543	5.99394	6.29871	6.02364	5.85305	6.00336	6.25442	5.92734	6.07365	6.0758	6.08687	5.8684	5.94591	6.01769	6.24646	5.96687	6.09309	6.21999	6.14157	6.12014	6.18174	6.17096	6.16074	6.10228	6.14455	5.80101
1417613_at	IER5	Ier5	0.0833942	7.94607	8.16823	8.07804	8.16695	7.97959	8.13032	7.74628	8.09551	8.33728	7.87587	7.98968	7.74424	7.85741	7.90784	7.62821	7.81832	8.45124	7.72319	8.1638	7.9028	8.24802	8.27733	8.06147	8.10791	8.08566	8.03419	8.02901	7.90136	8.02019	7.89067	8.0918	8.44886	7.88077	8.17047	7.96792	7.90025	7.85683	8.316	8.00478	8.01135	7.94932	8.2675	7.9296	7.79957	7.61653	8.14061
1417616_at	ST6GALNAC2	St6galnac2	NA	5.14131	5.40338	4.84996	5.43297	5.25174	5.08519	5.28269	5.493	5.1965	5.58427	5.10152	4.96416	5.09455	5.13976	5.27481	5.40551	5.14113	5.30755	5.18866	4.95975	5.21362	5.18185	5.04181	4.94417	5.22442	5.28438	5.22176	4.78295	5.48797	5.1735	5.20507	5.18152	5.26293	5.18682	5.31481	5.16164	5.30888	5.05869	5.25507	5.29193	5.36196	5.15985	5.11022	5.3578	5.30528	4.87592
1417619_at	GADD45GIP1	Gadd45gip1	0.0311186	8.45295	7.89709	7.48818	8.53395	8.20474	7.85313	7.73963	8.09223	7.50947	8.33102	8.29713	8.09979	7.49037	7.91052	7.43304	7.59375	8.31018	7.47898	8.37967	8.0651	8.63682	7.80054	7.86775	8.18709	7.83759	8.36325	7.89129	8.36576	7.84376	8.29645	7.95864	8.07216	7.97729	8.43226	7.56021	7.55875	7.62991	7.50102	8.44501	8.58231	8.5259	7.73219	7.48475	7.86119	7.39356	8.39799
1417621_at	NFATC1	Nfatc1	NA	5.49333	5.53178	5.63237	5.58676	5.75392	5.58659	5.62396	5.44137	5.51902	5.75028	5.67313	5.76153	5.56301	5.74615	5.42488	5.71797	5.51539	5.4472	5.4855	5.57977	5.50948	5.48031	5.69674	5.59264	5.42407	5.52861	5.87958	5.66521	5.58383	5.6611	5.59663	5.42463	5.60845	5.40795	5.67356	5.63503	5.75852	5.45515	5.81059	5.66449	5.53598	5.71528	5.69083	5.57316	5.57055	5.48824
1417628_at	SUPT6H	Supt6h	0.605585	7.89764	7.947	7.53326	7.89243	7.70345	7.8207	8.01536	8.04012	7.75443	7.88189	7.84496	7.67697	7.55298	7.84252	7.83131	7.86395	7.95732	7.65913	7.87927	7.91433	8.23488	7.99276	7.95234	8.0433	7.9857	7.93503	7.81945	8.03309	8.08981	7.79752	7.95782	7.82457	7.46357	7.99349	7.62532	7.98032	7.70193	7.60072	7.9951	7.84001	7.92644	8.00637	7.91709	8.03604	7.69875	7.87003
1417632_at	ATP6V0A1	Atp6v0a1	0.183558	10.6281	10.7867	10.1846	10.6213	10.4667	10.5657	10.596	10.6775	10.5064	10.4617	10.739	10.414	10.4493	10.4618	10.5718	10.4222	10.734	10.45	10.414	10.5714	10.8205	10.5456	10.6881	10.7797	10.5219	10.5686	10.6226	10.7229	10.5945	10.4934	10.5974	10.5864	10.3723	10.6422	10.2541	10.6801	10.4566	10.4813	10.652	10.5638	10.5697	10.695	10.7789	10.6742	10.2469	10.4066
1417634_at	SOD3	Sod3	NA	6.0976	6.09121	6.05426	6.14384	6.06703	6.30905	6.1883	6.08067	6.12219	6.29932	5.98288	6.1219	5.90018	6.34011	6.04816	6.16898	6.02728	5.94736	5.95858	5.9794	6.08743	6.19861	6.20333	5.99666	5.92143	6.2429	6.05388	6.0894	6.1883	6.15339	6.12573	6.51641	5.86404	6.06207	6.09684	6.0563	5.90707	6.25656	6.30581	6.13681	6.06868	6.19294	6.02491	6.18986	5.98495	6.272
1417638_at	LEFTY1	Leftb	NA	4.70465	4.76941	4.85762	5.09651	4.93563	4.97489	4.67492	4.86828	4.79286	5.01108	5.05407	5.11467	4.8389	4.92984	4.95294	5.08407	5.04242	4.85925	4.61046	5.02721	4.87856	4.92252	4.77074	4.57846	4.86849	4.84187	5.41947	4.71112	4.59227	4.816	4.71147	4.68947	4.84057	4.80207	4.86063	4.9858	5.02699	4.80758	5.03276	4.96681	4.80463	5.07324	4.78648	4.93602	4.79099	4.70656
1417639_at	SLC22A4	Slc22a4	NA	4.52361	4.30767	3.96638	4.10537	4.35011	4.01326	4.51338	4.85495	4.4558	4.21059	4.30669	4.30939	4.12215	4.11697	4.62661	4.51794	4.07145	4.50289	4.47392	4.49397	4.05649	4.07738	4.31133	4.37004	3.89035	4.21439	4.10032	4.47963	4.02523	4.44834	4.23007	4.74297	4.31451	4.80263	4.44997	4.51133	4.72261	4.47646	4.23702	4.11847	4.97892	4.48469	4.31704	4.78421	4.29457	4.12224
1417640_at	CD79B	Cd79b	NA	4.20265	4.29829	3.9963	4.40325	4.49331	4.4303	4.15287	3.95187	4.36707	4.42099	4.20189	4.28023	4.1144	4.06208	4.4466	4.07611	3.90777	4.16701	4.073	4.35978	4.58051	4.4291	4.21832	4.28513	4.27156	4.31883	4.35957	3.94254	4.12882	4.30549	4.26552	4.30756	4.20434	4.30973	4.4062	3.97011	4.17138	4.26737	4.19423	4.17582	4.11167	4.41149	4.26591	4.39929	4.17277	4.19907
1417643_at	RSPH1	Tsga2	NA	5.19298	5.33271	5.2463	5.24122	5.05915	5.2833	5.12334	5.60241	5.14182	5.31823	5.13839	5.27326	4.91873	5.30728	5.21654	5.57193	5.35201	5.11347	5.1958	5.17908	5.16523	5.45529	5.42958	5.41909	5.2839	5.27326	5.31206	5.10154	5.36202	5.00912	5.36346	5.33863	5.01001	5.04421	5.33579	5.15376	5.25812	5.15075	5.22508	5.51355	5.12957	5.08694	4.95403	4.98765	5.0724	5.33927
1417645_at	SSPN	Sspn	NA	3.83459	3.83665	3.52863	3.93015	3.57629	4.01154	3.66234	3.7353	3.91293	3.74011	3.95146	3.64887	3.78329	3.57583	3.74968	3.86728	3.8834	3.57964	3.59422	3.82585	3.73243	3.78579	3.84175	4.2253	3.68482	3.67354	3.69471	3.62318	3.87549	3.88501	3.77092	3.57592	3.81862	3.59203	3.71584	3.35238	3.63827	3.84808	3.84962	3.89996	3.74706	3.80728	3.50282	3.62713	3.71661	3.74516
1417653_at	PVALB	Pvalb	0.462	9.40568	9.51189	9.25191	9.38158	9.96295	9.32484	9.97605	9.43527	9.79073	9.44488	9.07127	9.39647	9.49233	9.63245	9.60572	9.34618	9.51247	9.2323	9.69981	9.70135	9.88123	9.177	9.04328	8.98331	9.63279	9.63688	9.58477	9.38054	9.31461	9.31418	9.56958	9.44119	9.22905	9.94358	9.23021	9.73062	9.4247	9.72333	9.35612	9.3186	9.52157	9.6073	9.17113	9.61439	9.51818	9.71105
1417654_at	SDC4	Sdc4	0.0834198	7.47862	7.17185	7.03588	7.05149	7.42246	7.42556	7.45865	7.90466	7.28485	7.26862	7.81684	7.45009	7.66731	6.85475	7.02539	7.06041	7.20372	7.20282	7.08771	7.11769	7.33217	7.46483	6.97793	7.45888	7.20937	7.12274	7.1422	7.48311	7.37786	7.5224	7.09182	7.50737	7.46016	7.78805	7.40288	7.24711	7.5336	7.36213	7.16974	7.85309	7.92044	7.60652	6.66552	7.52789	7.07228	7.35013
1417664_a_at	NDRG3	Ndrg3	1	10.4811	10.5731	10.3035	10.4873	10.24	10.4814	10.3919	10.4384	10.4859	10.2492	10.5253	10.4318	10.4381	10.4214	10.5824	10.5053	10.6887	10.3642	10.5852	10.2844	10.4541	10.3271	10.4024	10.577	10.5203	10.4525	10.7372	10.3886	10.5062	10.4066	10.4178	10.4061	10.2855	10.4066	10.3537	10.5568	10.3802	10.3606	10.6122	10.5286	10.3958	10.5169	10.5628	10.5396	10.3352	10.5363
1417672_at	SLC4A10	Slc4a10	0.0444628	11.0674	11.0013	11.1062	10.6619	11.0194	10.7672	11.0742	10.6619	11.021	10.7689	10.8104	10.9531	11.2123	10.6483	11.1465	11.0265	11.1654	11.082	11.0737	10.9502	10.8918	10.6459	11.0141	11.0115	11.0568	10.8742	10.8768	11.0171	11.032	11.0598	10.8496	10.8618	11.1908	10.9554	11.0864	11.0262	10.9676	11.0639	10.8806	10.7716	10.8653	10.9934	11.0393	10.8533	11.1754	10.7775
1417675_a_at	MDN1	Mdn1	NA	7.34795	7.44945	7.39925	7.52718	7.33428	6.93099	7.51982	7.25059	7.60833	7.35561	7.25596	7.44061	7.49622	7.01137	7.36977	7.21621	7.56677	7.40657	7.24232	7.35005	7.39466	7.36344	7.17918	7.18828	7.33791	7.26925	7.39021	7.58	7.4004	7.13936	7.43048	7.3187	7.4495	7.31282	7.19819	7.25816	7.13761	7.53462	7.27223	7.0421	7.30457	7.38326	7.31763	7.23285	7.35505	7.00042
1417679_at	GFI1	Gfi1	NA	3.08689	3.15178	3.16218	3.16223	3.38075	3.2248	3.08703	3.19955	3.27915	3.09919	3.32385	3.24226	3.22689	3.00639	3.10718	3.50039	3.02602	3.18722	2.90506	3.10099	3.28998	3.16557	3.01542	3.25398	3.11276	3.09422	3.43661	2.95924	3.14959	3.29538	3.13135	3.02809	3.20554	3.16451	3.13041	3.15597	3.16294	3.04898	3.19048	3.49914	3.1113	3.21763	3.29637	3.27081	3.2645	3.08865
1417682_a_at	PRSS2	Prss2	1	6.75187	6.80129	6.70687	7.04694	6.8849	7.13526	6.7464	6.79056	6.85378	7.03223	7.24204	7.00929	6.95569	6.84542	6.86371	6.81674	6.75334	6.82973	6.67286	7.06921	6.89321	6.83754	6.84013	6.77255	6.63064	6.88027	7.16528	6.62468	6.544	6.90578	6.87437	6.85315	6.90361	6.82911	6.89502	6.85574	6.8356	6.88126	7.02488	6.95629	6.73385	7.02095	6.91696	7.0249	6.88641	6.80392
1417686_at	LGALS12	Lgals12	NA	3.28006	3.36648	3.28639	3.39982	3.30326	3.49114	3.55021	3.32874	3.39293	3.25945	3.32253	3.33495	3.25866	3.31131	3.50976	3.22767	3.38567	3.31283	3.49221	3.39539	3.36684	3.35429	3.44009	3.38223	3.19309	3.23089	3.33691	3.28368	3.3426	3.33809	3.33501	3.15408	3.23312	3.28797	3.31123	3.30311	3.13386	3.25454	3.18279	3.39962	3.3145	3.63185	3.31131	3.33395	3.24602	3.156
1417708_at	SYT3	Syt3	0.0149057	7.12931	7.40037	6.74771	7.19893	7.16568	7.25182	7.14615	7.37311	6.7792	7.41577	7.3933	6.56716	6.85537	7.23997	6.77929	6.6375	7.18344	7.15489	7.05877	7.03234	7.66517	7.39201	7.42021	7.0791	7.05089	7.30546	7.36126	7.0091	7.0629	6.90747	7.35124	7.34523	6.85624	7.26119	6.81552	7.29858	7.11139	7.06467	7.37648	7.35688	7.00168	7.23084	7.08676	7.28863	6.69054	7.28927
1417709_at	CYP46A1	Cyp46a1	0.443765	10.1488	10.059	10.0114	10.2677	10.0193	10.2107	10.0656	10.1583	9.83241	10.1066	10.0848	9.90268	9.75601	10.2899	10.0398	9.91518	10.1928	10.1392	10.0891	10.0193	10.1594	10.1661	10.1538	10.1278	10.1342	10.2791	10.1276	10.1177	10.2345	10.0903	10.0459	10.271	10.0785	10.137	9.77129	10.1826	9.86262	9.93309	10.0216	10.1142	10.1339	10.0815	10.1365	10.1993	9.67704	10.1383
1417732_at	ANXA8	Anxa8	1	5.12058	5.3073	5.13661	5.28428	4.96381	5.38924	5.58872	5.28023	5.27697	5.00889	5.21997	5.2242	5.41749	5.36537	5.32169	5.29305	5.16849	5.13398	5.14428	5.11702	5.29524	5.16905	5.34844	5.28506	5.22977	5.40722	5.47931	5.30027	5.17985	5.21387	5.21812	5.15156	5.26563	4.84844	5.38802	5.13383	5.47566	5.15294	5.08854	5.33791	5.09077	5.22226	5.28838	5.10234	5.41241	5.33289
1417738_at	RAB25	Rab25	NA	6.18457	6.44118	6.23289	6.20449	6.34588	6.38546	6.29587	6.36603	6.18502	6.40703	6.33793	6.34293	6.45846	6.15453	6.42171	6.54444	6.35917	6.12549	6.15201	6.3401	6.32652	6.1742	6.38644	6.07497	6.18854	6.22064	6.23079	6.00751	6.01383	6.242	6.25437	6.22692	6.33558	6.17126	6.38486	6.36408	6.51814	6.28167	6.44617	6.4252	6.26769	6.23334	6.26943	6.28857	6.19883	6.41753
1417748_x_at	LOC101929469	Foxm1	NA	6.32975	6.49224	6.34762	6.55413	6.41267	6.58128	6.63017	6.29318	6.50725	6.52168	6.79373	6.64296	6.5348	6.34464	6.6238	6.3352	6.61684	6.44924	6.32174	6.4778	6.6528	6.48062	6.42273	6.287	6.43921	6.3561	6.54305	6.38617	6.28523	6.47892	6.50402	6.29405	6.44587	6.48718	6.3991	6.4407	6.63309	6.36161	6.63114	6.41664	6.49385	6.46003	6.63712	6.41666	6.47047	6.35495
1417751_at	STK10	Stk10	NA	6.82088	6.89433	6.78054	6.8144	7.02787	7.07527	7.10287	6.91026	6.93285	7.08529	7.15568	7.07007	7.05165	6.80921	6.921	7.01244	6.90019	7.14086	6.94421	6.92598	6.8726	6.87183	6.98798	6.89125	6.84646	6.88036	7.14975	6.87643	6.7729	6.93705	6.80998	6.74988	6.91821	6.83888	6.92723	7.01034	6.86542	6.92903	7.08692	6.66977	6.88155	6.94667	7.11176	6.834	6.78081	6.8747
1417752_at	CORO1C	Coro1c	0.714002	7.02774	7.07913	6.77623	7.01254	6.44058	6.73792	6.70016	6.80356	7.04844	6.58053	6.65039	6.63904	6.97927	6.64664	6.70418	6.69078	7.14198	6.81487	6.96237	6.45209	6.77721	6.97274	7.33566	6.85857	7.01763	6.82444	6.64745	6.89105	7.16718	6.7686	7.04463	7.13118	6.80303	6.96435	6.84427	6.79232	6.86515	6.90101	7.00029	7.05949	6.74355	6.92715	6.95562	6.98797	6.66137	6.98337
1417757_at	UNC13B	Unc13b	0.0591067	8.51883	8.54752	8.35965	8.25449	8.44389	8.22776	8.42642	8.24567	8.59257	8.32	8.24851	8.45247	8.74393	8.30037	8.50212	8.50298	8.60423	8.44765	8.58271	8.3908	8.42939	8.25902	8.41966	8.56377	8.49455	8.36914	8.23929	8.42181	8.58078	8.46058	8.41497	8.22894	8.66533	8.2892	8.37497	8.37966	8.3605	8.65472	8.49885	8.24671	8.48671	8.31902	8.46506	8.39631	8.76779	8.26412
1417760_at	NR0B1	Nr0b1	NA	3.38847	3.41889	3.49299	3.57176	3.62349	3.61615	3.72159	3.64781	3.49289	3.6196	3.7089	3.62302	3.64838	3.50556	3.6517	3.65504	3.29144	3.49315	3.50537	3.71893	3.59529	3.87462	3.54518	3.50202	3.55798	3.85197	3.79921	3.57086	3.36481	3.66797	3.60338	3.73667	3.56773	3.50018	3.87446	3.36296	3.5644	3.52851	3.66076	3.5716	3.48988	3.38079	3.69695	3.49515	3.51054	3.67338
1417764_at	SSR1	Ssr1	0.0130052	7.39326	7.52749	7.35735	7.41651	7.14017	7.51245	7.06224	7.48167	7.30302	7.38483	7.34628	7.28271	7.19518	7.17378	7.23518	7.251	7.29233	7.20753	7.5843	7.05552	7.06807	7.44323	7.51869	7.39494	7.24643	7.1409	7.28529	7.14187	7.66262	7.28076	7.21483	7.60673	7.51476	7.57475	7.41636	7.49371	7.16044	7.12777	7.30123	7.77277	7.41733	7.31125	6.81485	7.60318	7.09176	7.65042
1417767_at	CYB5B	Cyp5b	0.418154	8.90293	8.58852	8.60955	8.83382	8.35981	8.22834	8.47707	8.52994	8.73023	8.26389	8.67439	8.79453	8.55868	8.36597	8.7593	8.46985	8.87249	8.65155	8.99509	8.39842	8.67322	8.57522	8.63147	8.63759	9.03519	8.62934	8.34615	8.70194	8.88105	8.85816	8.56338	8.5862	8.79079	8.79473	8.33377	8.67159	8.53712	8.63216	8.82527	8.79051	8.89358	8.47084	8.58367	8.81507	8.4784	8.70656
1417776_at	AZGP1	Azgp1	NA	5.95911	6.02884	6.02184	5.95919	6.14405	6.22758	6.16036	5.97791	5.95528	6.22016	6.29377	6.20494	6.05273	5.95284	6.00541	6.10121	5.99928	6.04765	6.18535	6.22927	6.04887	6.0414	5.91993	6.02645	5.94126	6.1394	6.25351	5.85941	5.89669	5.9701	6.01626	5.87205	5.99862	5.90461	6.32085	5.86892	6.04759	5.8787	6.06223	5.98822	5.81698	6.10823	5.99585	5.96771	6.0942	5.9511
1417785_at	PLA1A	Pla1a	NA	4.89937	4.66066	4.88278	4.629	4.67817	4.54341	4.7351	4.82191	4.61072	4.96934	4.89473	4.99599	4.64707	4.93403	4.80819	4.77983	4.87724	4.86593	4.86693	4.57794	4.74292	4.95434	4.64035	4.58179	4.88939	4.62648	4.8724	4.58567	4.6602	4.91788	4.41166	4.85451	4.78571	4.82981	4.72885	4.80796	4.92495	4.64997	4.78336	4.95783	4.521	4.75171	4.52842	4.67434	4.83417	4.80451
1417787_at	DKKL1	Dkkl1	0.855772	8.19995	8.32904	7.91903	8.19836	7.83084	8.25999	8.07839	8.3963	8.33879	8.03597	7.65709	8.02333	8.29743	8.19829	8.19558	7.77635	8.10221	8.05444	8.14005	7.91039	8.11819	8.09786	7.83078	7.76232	8.24277	7.9726	8.1091	8.34084	8.13718	8.09826	8.46632	8.15509	8.0073	7.89348	8.23109	8.07378	8.19715	8.29394	8.0377	7.88934	8.3395	8.24274	8.12615	8.13597	7.93974	8.16342
1417789_at	CCL11	Ccl11	NA	3.52221	3.81838	3.65365	3.56491	3.67707	3.71508	3.6911	3.65396	3.65217	3.76614	3.82141	3.69276	3.59272	3.45304	3.49043	3.85761	3.65119	3.38948	3.50757	3.6987	3.78087	3.58236	3.63779	3.49902	3.7436	3.53835	3.7824	3.70628	3.81529	3.62792	3.74834	3.5854	3.50479	3.47755	3.73087	3.64167	3.76046	3.58818	3.63283	3.64798	3.71111	3.53417	3.70222	3.71414	3.6137	3.63409
1417790_at	DOK1	Dok1	1	5.40301	5.30974	5.07988	5.6347	5.39286	5.36782	5.54317	5.40541	5.3194	5.47485	5.27038	5.3883	5.43834	5.55263	5.41626	5.61227	5.36705	5.33419	5.27382	5.43132	5.28643	5.3185	5.65598	5.40898	5.33303	5.3417	5.49072	5.32905	5.18463	5.47373	5.45693	5.68058	5.32354	5.25281	5.67503	5.13365	5.49008	5.35017	5.57665	5.45939	5.28253	5.20203	5.31502	5.52174	5.40011	5.40794
1417792_at	ZNF638	Zfml	0.735417	7.98539	7.97019	7.90619	7.77931	7.71242	7.6565	7.7398	7.47374	8.08583	7.27918	7.57045	7.93704	8.02508	7.36304	7.89898	7.66153	8.07635	7.74958	7.89198	7.58597	7.75478	7.60897	7.60184	8.13325	7.89553	7.72858	7.6705	8.05669	8.17373	7.76998	7.80228	7.7309	8.04249	7.94778	7.68695	7.79647	7.69144	8.0009	7.71471	7.62896	7.85505	7.82351	7.80015	7.65217	7.84281	7.80015
1417798_at	KDF1	1810019J16Rik	NA	5.79876	5.92712	5.90415	5.7082	6.00914	5.8646	5.80873	5.70841	5.62157	6.1583	5.9878	5.68954	5.8509	6.00245	5.77206	6.03935	5.94893	5.83973	5.78051	5.75051	5.69972	6.00922	5.72989	5.65072	5.58338	5.81098	6.00571	5.85677	5.59285	5.77362	5.72156	5.91227	5.5111	5.5291	6.15471	5.75821	5.80868	5.72818	5.66738	5.82925	5.49206	5.89933	5.72942	5.86781	5.85894	5.81754
1417802_at	SPTSSB	1110032A04Rik	NA	4.47663	4.50779	4.51002	4.54236	4.79714	4.55536	4.60123	4.58454	5.01597	4.85282	4.66188	4.51153	4.52299	4.43078	4.48271	4.27996	4.56246	4.28291	4.4654	4.64626	4.45727	4.28153	4.32025	4.46442	4.58399	4.4988	4.9078	4.33837	4.20798	4.54832	4.57278	4.36048	4.39521	4.42489	4.49577	4.58597	4.41263	4.58059	4.35455	4.78156	4.33756	4.62978	4.44061	4.61352	4.53563	4.51035
1417805_at	XPNPEP2	Xpnpep2	NA	6.43264	6.4955	6.43587	6.30746	6.62689	6.75165	6.51295	6.48146	6.43194	6.94292	6.85464	6.50966	6.65721	6.39348	6.47455	6.99947	6.29534	6.35441	6.30195	6.50917	6.50434	6.49919	6.61607	6.61262	6.31611	6.43576	6.83295	6.21877	6.27865	6.5113	6.48592	6.36661	6.62508	6.23345	6.74181	6.36427	6.6294	6.44319	6.49285	6.39625	6.54868	6.66039	6.60418	6.58225	6.50769	6.36446
1417806_at	POPDC2	Popdc2	1	6.06086	6.25658	6.09423	6.3655	6.00866	6.43025	6.24973	6.2198	6.18257	6.44737	6.26001	6.04209	6.28821	6.32028	6.30366	6.34452	5.88665	6.1201	6.14988	6.27469	6.37208	6.23622	6.22783	6.22436	6.13923	6.35059	6.37365	5.99277	5.97659	6.01797	6.18948	6.21209	6.41426	6.18875	6.16327	6.32686	6.13206	6.2368	6.42606	6.18719	5.91917	6.30066	6.20152	6.32365	6.17311	6.12961
1417808_at	C1orf68	2310050C09Rik	NA	4.07701	4.33863	4.25263	4.21005	4.48568	4.47831	4.24484	4.2739	4.24484	4.34987	4.37785	4.22843	4.50103	4.24	4.06596	4.26874	4.19177	4.2377	4.15929	4.24204	4.32715	4.31617	4.34119	4.20404	4.24764	4.02332	4.65678	3.88111	4.04152	4.17775	4.28923	4.26141	4.36836	4.55519	4.15434	3.97911	4.15192	4.07917	4.32352	4.29282	4.19019	4.28669	4.39823	4.39756	4.22168	4.10673
1417812_a_at	LAMB3	Lamb3	1	4.57551	4.81469	4.36871	4.69	4.69206	4.9568	4.839	4.95727	4.18737	4.67553	4.91089	4.60896	4.44971	4.75591	4.41334	4.65025	4.60771	4.68589	4.71012	4.79133	4.66264	4.43695	4.65859	4.50754	4.68915	4.44497	5.08893	4.79643	4.66953	4.63543	4.74481	4.56328	4.24522	4.7493	4.9679	4.72113	4.87677	4.73147	4.73317	4.85688	4.83747	4.57596	4.54783	4.4551	4.69788	4.62499
1417813_at	IKBKE	Ikbke	NA	4.50835	4.5108	4.52225	4.76112	4.54473	4.46711	4.98754	4.81686	4.47213	4.8465	4.81193	4.71884	4.54079	4.65336	4.68488	5.17581	4.6062	4.44695	4.5134	4.52236	4.59707	4.65784	4.44974	4.52897	4.67922	4.65873	4.72851	4.58341	4.58091	4.69882	4.50981	4.71611	4.49679	4.45355	4.53361	4.56884	4.61368	4.64032	4.48705	4.595	4.74942	4.60357	4.53831	4.76983	4.46328	4.53615
1417814_at	PLA2G5	Pla2g5	NA	5.0744	4.93498	4.91705	4.97748	4.94669	5.31443	4.73418	5.17293	5.19663	5.26012	5.05766	5.12204	4.84212	5.05114	5.08349	4.89205	5.00933	4.92046	4.77071	4.96855	4.91842	5.14083	5.02552	4.76423	4.99076	5.27132	5.15512	4.95471	4.79267	4.96462	4.87826	4.80709	4.87253	4.51848	5.24469	4.95514	4.76037	5.0425	4.88343	4.96198	5.02465	4.68146	5.07705	5.09973	4.79142	4.73748
1417823_at	GCAT	Gcat	NA	6.79127	6.90576	6.78409	7.02226	6.88398	6.75832	6.73887	7.09316	6.89058	7.08786	6.67526	6.83921	6.74689	7.01429	6.61535	6.81177	7.06224	6.69609	6.90069	6.83998	6.9265	6.71963	6.84251	6.87034	6.98265	6.78374	6.89249	6.80832	7.06546	6.79933	7.04906	6.98437	6.70958	6.69362	6.60256	6.57923	6.7684	6.70096	6.90644	6.82819	7.02418	6.87964	6.61381	6.8581	6.86942	6.82252
1417828_at	AQP8	Aqp8	NA	4.50027	4.6591	4.48203	4.98998	4.73425	4.65991	4.69293	4.79267	4.51224	4.67582	4.68691	4.66966	4.51459	4.70477	4.54992	5.03949	4.59979	4.68952	4.7005	4.73642	4.63396	4.71156	4.60145	4.60584	4.58284	4.7832	4.51526	4.43079	4.24565	4.55738	4.60387	4.76674	4.60075	4.72872	4.8543	4.78953	4.74736	4.59936	4.64304	4.68075	4.59858	4.36794	4.46592	4.65964	4.64656	4.63648
1417831_at	SMC1A	Smc1l1	1	6.91949	6.86645	6.68076	6.66248	6.50752	6.43072	6.5742	6.49764	6.85633	6.13272	6.58642	6.63719	6.76087	6.62101	6.8786	6.74553	6.9002	6.6557	6.75399	6.59619	6.72932	6.46629	6.60926	6.96281	6.68006	6.56902	6.54968	6.85675	6.72343	6.65872	6.72157	6.60013	6.70089	6.6988	6.59954	6.62507	6.58881	6.69228	6.68321	6.75864	6.57035	6.77206	6.76318	6.60926	6.68707	6.79413
1417837_at	PHLDA2	Phlda2	NA	5.36361	5.64737	5.38683	5.54424	5.54332	5.79443	5.4849	5.47253	5.43942	5.57609	6.11832	5.59422	5.34817	5.24984	5.53192	5.82309	5.43953	5.46584	5.07815	5.24891	5.49885	5.43414	5.58405	5.26682	5.42506	5.46033	5.6964	5.1432	5.18524	5.41383	5.44813	5.44023	5.32427	5.16224	5.57926	5.47512	5.43154	5.37829	5.51606	5.5815	5.48603	5.69461	5.58525	5.28127	5.13946	5.4825
1417839_at	CLDN5	Cldn5	0.108209	9.01791	8.82246	9.0121	8.74474	8.94729	9.08898	8.96134	8.9024	9.10071	8.90527	8.91104	9.16961	9.45896	9.24451	9.12676	8.94943	9.07849	8.68832	9.1603	9.21126	9.16504	8.98834	8.8202	8.66963	8.67017	8.59441	9.01484	8.87079	8.86647	9.03031	8.94738	9.14099	9.14636	8.94822	9.26177	8.92492	8.32094	9.06168	8.75464	8.9679	8.97695	9.40497	9.02162	8.97191	9.06919	9.10181
1417843_s_at	EPS8L2	Eps8l2	NA	5.60274	5.77387	5.71594	5.83941	6.04472	6.03855	5.7183	5.86742	5.79491	6.04672	5.98711	5.97666	5.90192	5.76531	5.69232	5.9811	5.79087	5.59419	5.66883	5.91443	5.77388	5.81836	5.73539	5.65307	5.70763	5.78567	6.15459	5.56015	5.64239	5.78619	5.65191	5.75047	5.67681	5.77632	5.90804	5.90021	5.74585	5.81354	5.76907	5.92008	5.74576	5.9907	5.91189	5.80263	5.84037	5.70021
1417845_at	CLDN6	Cldn6	0.47025	4.56583	4.82878	4.58788	4.51562	4.72708	4.79664	4.70481	4.82843	4.68807	4.86908	5.05963	4.69935	4.84695	4.57923	4.77243	4.83909	4.68477	4.71408	4.83444	4.70467	4.74043	4.81905	4.7508	4.5792	4.7191	4.79179	4.78551	4.61809	4.88451	4.90787	4.71298	4.66215	4.69611	4.67365	4.78048	4.76879	4.83026	4.62932	4.7129	4.7571	4.58134	4.77834	4.70369	4.75278	4.74299	4.85307
1417849_at	ZNF704	Gig1	0.059513	5.75727	8.14	7.58587	7.88036	7.576	5.71362	7.72344	6.48668	7.62885	7.61675	7.7103	5.3982	5.98349	7.89953	7.54026	6.43	6.25885	6.07756	5.80908	7.7581	5.77519	7.85007	5.86876	6.04153	5.96525	5.45725	7.78514	7.97647	5.73985	5.66707	8.10298	8.02205	7.87457	7.985	6.02188	7.71504	5.5162	7.78712	7.81738	7.76329	5.87503	6.20906	7.67678	7.9759	5.95854	5.65222
1417856_at	RELB	Relb	NA	5.01198	5.17635	5.27389	5.34734	5.12046	5.55114	5.2047	5.33917	5.06459	5.3667	5.21336	5.15805	5.19082	5.17477	5.19741	5.18549	4.93217	4.93556	4.77583	5.16241	5.18994	5.41281	5.31926	4.95227	5.065	5.09262	5.26111	4.95132	4.81023	5.01026	5.23152	5.09209	5.11678	5.13876	5.26751	5.21997	5.08234	5.27283	5.33135	5.09289	4.96093	5.06425	5.0581	5.19726	4.66349	5.1683
1417858_at	RASAL1	Rasal1	0.258935	8.49874	8.15957	8.17394	7.89436	7.90077	8.37131	7.79944	8.49516	7.7657	7.83094	8.4717	8.2628	7.9242	7.86477	7.87748	8.4714	7.89702	7.86504	8.44243	8.31035	8.61093	8.30114	7.95363	8.37796	8.08403	7.9323	7.95253	8.05605	8.40465	8.37851	8.07446	8.29966	8.16336	7.89471	8.37156	7.97634	8.65767	7.84202	7.97753	8.47199	8.54375	7.83695	8.05905	7.96961	8.33635	7.78648
1417867_at	CFD	Adn	NA	5.03205	5.12221	4.83479	5.012	5.00491	5.28664	5.15801	5.2718	4.96732	4.95609	5.14404	5.11662	4.88434	4.78331	4.88401	5.23604	5.13069	4.93728	5.03975	5.06216	5.19659	5.17632	5.06453	4.82236	4.89402	5.14541	5.32575	5.06288	4.78321	4.9772	5.1064	4.72137	5.08016	5.05425	5.49301	5.07092	4.90837	4.82873	4.94953	5.22313	4.90115	5.06804	5.08108	5.10802	4.98881	4.99447
1417874_at	TMEM9B	Tmem9b	1	9.94182	9.8272	10.0488	9.94035	9.95793	9.80214	10.0314	9.96887	10.047	9.80779	9.90128	9.96626	9.87798	10.0942	9.97316	9.88795	9.93348	10.0272	9.9439	9.90582	9.9398	10.0129	9.83247	9.87389	10.0496	9.78432	9.96398	9.76522	9.90938	9.95634	9.90447	9.99499	9.87464	9.81073	10.0174	9.80043	9.94852	10.057	9.80597	10.0033	9.98173	9.83965	9.86848	9.90522	9.98907	10.007
1417878_at	E2F1	E2f1	1	6.32319	6.47141	6.42661	6.68603	6.20939	6.40376	6.41932	6.66478	6.37341	6.62812	6.36142	6.17316	6.36273	6.79407	6.41354	6.41965	6.52941	6.15215	6.35524	6.45374	6.19217	6.81448	6.63725	6.26343	6.15946	6.4998	6.6305	6.27421	6.75415	6.23123	6.5461	6.69618	6.43238	6.3026	6.34027	6.53438	6.56211	6.40656	6.41021	6.23105	6.22314	6.60303	6.77163	6.66678	6.42492	6.5381
1417879_at	NENF	Nenf	0.0161103	8.76006	8.90573	8.60461	8.9621	8.64193	8.91933	8.80594	9.01248	8.50523	8.72015	8.67793	8.54451	8.482	9.10779	8.51479	8.80904	8.6772	8.75473	8.69965	8.61241	8.97261	8.94614	8.7489	8.7419	8.83502	8.82107	8.81691	8.70774	8.94088	8.68053	8.91941	9.12837	8.52615	8.79627	8.63253	8.62944	8.54902	8.61357	8.74743	8.86908	8.76749	8.71099	8.43574	8.96489	8.58059	8.83296
1417880_at	G6PC	G6pc	NA	4.07151	4.22283	4.14742	3.96768	4.24047	4.37249	4.19186	4.32832	4.03079	4.18325	4.62106	4.22518	4.13737	4.43079	4.07444	4.09734	4.21965	4.21167	4.03596	4.2196	4.15529	4.36021	4.18406	4.18135	4.07797	4.19117	4.24298	4.10411	4.0195	4.11899	4.14775	3.91858	4.36956	4.10458	4.20211	4.31155	3.94324	4.01952	4.1283	4.1675	4.29107	4.33635	4.35149	4.11603	3.94528	4.0357
1417889_at	APOBEC2	Apobec2	NA	3.50028	3.57257	3.28531	3.70317	3.7318	3.78644	3.83465	3.52286	3.55989	3.74137	3.69963	3.51233	3.47889	3.51629	3.63457	4.01368	3.59565	3.56947	3.66104	3.48547	3.63399	3.49935	3.45289	3.28344	3.59293	3.57259	3.78514	3.43224	3.52382	3.58603	3.55379	3.41408	3.52902	3.6096	3.83656	3.31323	3.50042	3.73345	3.57266	3.5545	3.69559	3.63828	3.45983	3.7113	3.53014	3.59473
1417890_at	SH3BP1	Pdxp	0.0437654	10.7285	10.9149	10.3426	10.8256	10.5017	10.7878	10.7009	10.9494	10.4546	10.7735	10.8585	10.4264	10.3566	10.7662	10.5331	10.5741	10.6769	10.5617	10.4015	10.631	10.9268	10.8609	10.8345	10.7636	10.6612	10.8293	10.9412	10.773	10.6318	10.6094	10.8273	10.6874	10.4073	10.7572	10.3887	10.6558	10.6039	10.5269	10.7864	10.8117	10.6937	10.7091	10.859	10.6858	10.1809	10.7813
1417894_at	GPR97	Gpr97	NA	5.17462	5.03588	4.79209	5.0367	5.07632	5.37069	5.15768	5.18499	5.07453	5.10464	5.1818	4.99992	5.25553	5.12067	5.13419	5.4552	5.09588	5.18172	5.09892	4.92589	4.97614	4.99973	4.9849	4.84703	4.9603	4.80383	5.41466	4.64926	4.99208	4.9822	4.98171	4.48435	5.21485	4.75913	5.0544	5.01073	5.24798	4.94178	4.99831	5.11321	4.90421	4.93588	5.06616	5.01958	5.12134	4.87878
1417895_a_at	TMEM54	1810017F10Rik	NA	3.77299	3.85808	4.00285	3.92727	3.92142	4.19224	3.93885	3.99181	3.73672	3.97325	4.37217	3.93578	4.08436	3.90339	3.89048	3.96435	3.8865	3.79169	3.94875	3.90649	3.93582	3.87535	3.94047	3.75472	3.90049	3.94157	3.97073	3.88126	3.62932	3.9747	3.82925	3.83291	3.93965	3.97342	4.02993	3.95273	4.00286	3.97242	3.90451	3.93126	3.77658	4.02454	4.08524	4.06288	3.94006	3.87719
1417896_at	TJP3	Tjp3	NA	4.42331	4.50401	4.32296	4.30258	4.37149	4.62033	4.17667	4.75912	4.40073	4.35762	4.35284	4.08046	4.14184	4.35021	4.36375	4.63686	4.19153	4.49716	4.22671	4.33084	4.3328	4.16535	4.27015	4.08489	4.17973	4.42624	4.76636	4.05686	4.43125	4.3278	4.40416	4.47969	4.34837	4.40889	4.80637	4.07818	4.55223	4.4421	4.61191	4.41574	4.2268	4.38255	4.27911	4.31961	4.28237	4.10115
1417897_at	BRMS1	Brms1	0.00877049	7.5551	7.33381	7.43667	7.54118	7.4718	7.41507	7.23724	7.47697	7.40947	7.53697	7.21421	7.34702	7.37643	7.50289	7.26284	7.29774	7.31847	7.34168	7.62584	7.26786	7.48604	7.64784	7.37832	7.44468	7.39935	7.38127	7.42833	7.29274	7.54824	7.46592	7.37214	7.66448	7.34498	7.44516	7.31816	7.35961	7.43141	7.35704	7.63739	7.54421	7.7654	7.48399	7.31847	7.54003	7.39951	7.33366
1417898_a_at	GZMA	Gzma	1	4.71846	4.81345	4.75828	4.82974	4.83928	4.82734	5.12189	4.89855	4.73202	5.01463	4.83821	4.77271	4.90597	4.83011	4.97637	5.48154	4.62276	4.77091	4.70863	4.93721	4.69794	4.73348	4.84832	4.61165	4.63269	4.73619	5.24481	4.66227	4.62028	4.70119	4.81174	4.5453	4.88386	4.71666	4.81149	4.79822	4.91508	4.76184	4.96272	4.73619	4.79289	4.82968	4.86649	4.78925	4.69873	4.70634
1417917_at	CNN1	Cnn1	NA	4.55433	4.73702	4.62503	4.67018	4.71263	4.88112	4.70784	4.80533	4.78457	4.47674	4.87206	4.64798	4.71003	4.75382	4.66302	4.92272	4.8328	4.58997	4.42199	4.57013	4.64428	4.7509	4.80133	4.57582	4.50636	4.65853	4.87344	4.62065	4.45794	4.57889	4.5824	4.43944	4.66157	4.54623	4.80278	4.68892	4.56677	4.56545	4.88307	4.76551	4.74681	4.80859	4.68363	4.68809	4.60971	4.66886
1417922_at	KBTBD4	Kbtbd4	0.00890253	7.79711	7.83601	8.0357	7.82655	8.02004	7.77385	8.05778	7.71857	7.96979	7.77462	7.80837	7.91325	8.059	7.55852	8.10823	7.96754	7.98464	8.07651	7.85465	8.06374	7.82209	7.66007	7.71037	7.83692	7.78819	7.85527	7.82927	7.84802	7.72048	7.81842	7.79195	7.74725	7.98533	7.71943	8.00915	7.9149	7.97652	8.1308	7.66767	7.8191	7.89824	7.78141	8.08879	7.78389	8.12437	7.70574
1417924_at	PAK3	Pak3	0.553133	7.41437	7.38649	7.52019	7.36417	7.32892	6.9197	7.27057	7.31958	7.74125	6.91633	7.13822	7.58247	7.06652	7.17302	7.22742	7.17985	7.50545	7.614	7.48125	7.41957	7.33743	7.19684	7.38691	7.78079	7.43382	7.17248	6.74994	7.49421	7.2543	7.31109	7.47732	7.43972	7.64169	7.60817	7.3301	7.60749	7.43971	7.63753	7.47403	7.45553	7.17912	7.13668	7.16828	7.34681	7.49986	7.45816
1417925_at	CCL22	Ccl22	NA	5.61899	5.43116	5.57562	5.35028	5.4139	5.55225	5.37213	5.51713	5.2981	5.47442	5.58859	5.46413	5.49669	5.45138	5.57055	5.94159	5.46354	5.55489	5.49034	5.53026	5.46678	5.5783	5.53403	5.59475	5.48939	5.53004	5.49618	5.44067	5.27537	5.50474	5.38121	5.62175	5.51981	5.34812	5.61502	5.56876	5.54935	5.35131	5.55669	5.38941	5.42649	5.36361	5.42523	5.61231	5.30461	5.51088
1417928_at	PDLIM4	Pdlim4	0.0337442	7.0991	7.15798	7.26085	7.15928	7.07131	7.18188	6.7782	7.16849	6.9058	7.31153	7.00909	7.10101	7.09145	7.00276	6.59074	6.55259	6.69385	6.90902	6.88585	6.81512	6.96026	7.1004	7.40533	6.8469	6.92091	7.049	7.16781	7.22874	7.13235	6.99975	7.29685	7.92701	7.04662	6.82159	7.26222	6.81819	6.98382	6.86841	7.17667	6.83943	7.23186	7.11638	6.61861	6.9875	6.76529	7.05272
1417933_at	IGFBP6	Igfbp6	1	9.62771	9.91131	9.68568	9.81436	9.65219	9.73653	9.77074	9.67016	9.69025	9.83977	9.77411	9.44249	9.66174	9.83728	9.63616	9.51427	9.63535	9.58803	9.65418	9.69327	9.86178	9.82223	9.75536	9.55833	9.7241	9.63689	10.0255	9.61467	9.51355	9.6265	9.78982	9.93904	9.54191	9.64226	9.51255	9.71601	9.55825	9.61704	9.82154	9.77812	9.59729	9.73027	9.46191	9.56965	9.33348	9.77008
1417939_at	RAD51AP1	Rad51ap1	NA	3.53699	3.41205	3.61496	3.60642	3.54043	3.53484	3.54333	3.57622	3.32025	3.48237	3.48615	3.49942	3.2989	3.46068	3.56305	3.58403	3.6898	3.64058	3.507	3.37056	3.30863	3.39768	3.66617	3.60492	3.62331	3.47463	3.60751	3.69325	3.6394	3.42013	3.52714	3.7768	3.58223	3.59613	3.54737	3.49209	3.71886	3.41187	3.347	3.51291	3.4543	3.41727	3.45112	3.48627	3.49031	3.54118
1417942_at	LYPD3	2310061G07Rik	NA	4.29825	4.35104	4.20628	4.46925	4.15288	4.45996	4.26241	4.19804	4.26958	4.28655	4.51404	4.33481	4.20831	4.45841	4.39982	4.84719	4.24885	4.40339	4.30491	4.25603	4.31299	4.41099	4.25815	4.37851	4.19827	4.33197	4.65426	4.14736	4.31998	4.37236	4.35921	4.46711	4.25706	4.19982	4.28725	4.51463	4.24764	4.27231	4.26632	4.30798	4.24011	4.25543	4.26965	4.46162	4.35677	4.41
1417945_at	POU5F1	Pou5f1	NA	4.10236	4.10606	4.05649	4.13205	4.46164	4.11722	4.10205	4.22207	4.05743	4.26454	4.29279	4.01016	4.29092	3.90224	4.12758	4.23742	4.15189	4.12574	4.02345	4.18351	4.05537	3.78086	3.89291	3.93287	3.92297	3.94311	4.1216	4.08176	4.07612	4.06866	3.98575	4.07983	4.06823	4.05699	4.32719	4.04629	4.08863	4.02397	4.06955	3.97017	3.96564	4.20954	4.01521	3.91951	4.28171	4.07543
1417949_at	ILF2	Ilf2	0.00817391	8.32527	8.496	8.12343	8.51151	8.20646	8.46721	8.09015	8.50878	8.35849	8.22521	8.41612	8.61636	8.3545	8.15223	8.35063	8.50101	8.59524	8.25936	8.45731	8.13125	8.58374	8.36635	8.25749	8.52386	8.56266	8.15962	8.83751	8.22067	8.60202	8.30026	8.27758	8.47252	8.42993	8.44083	8.41337	8.30705	8.17262	8.25863	8.44146	8.57246	8.73516	8.5742	8.0107	8.46377	7.90358	8.39994
1417950_a_at	APOA2	Apoa2	NA	5.4282	5.32076	5.34683	5.38	5.28267	5.62469	5.24298	5.21405	5.2667	5.62974	5.61837	5.46788	5.56639	5.63917	5.66757	5.4945	5.25005	5.31428	5.42947	5.28377	5.30362	5.53158	5.31843	5.36762	5.13992	5.47684	5.51337	5.09277	5.42143	5.53471	5.32003	5.4349	5.309	5.29053	5.50457	5.05559	5.21181	5.41226	5.49794	5.71248	5.46366	5.45867	5.54916	5.56475	5.38802	5.52452
1417954_at	SST	Sst	1	11.147	11.1005	10.8303	11.1905	11.0857	11.0126	11.0988	11.2157	11.0042	10.828	10.989	10.7925	10.6521	11.0704	10.9809	10.9212	10.7318	10.8104	11.0927	10.7372	11.1199	11.1999	10.9944	10.7295	10.9207	10.9194	11.155	10.8993	11.0126	11.0906	11.0448	11.0962	10.8868	10.967	10.8732	10.9104	11.2047	11.1146	10.7687	11.0262	10.8841	10.5748	10.9237	11.1296	10.8766	10.717
1417958_at	TSPAN1	Tspan1	NA	4.7136	4.79256	4.78771	4.94923	4.86691	4.97949	4.82422	4.83745	4.93721	5.00029	4.79904	5.01941	5.13721	4.60915	4.613	4.8813	4.75077	4.85353	4.68095	4.85114	4.79334	4.7212	4.82511	5.00167	4.68372	4.72199	5.1354	4.70609	4.41234	4.82389	4.79152	4.70977	4.76279	4.62477	4.90529	4.82387	4.71957	4.70325	4.89989	4.68346	4.86698	4.86561	4.60559	4.85699	4.57311	4.74793
1417973_at	ITIH1	Itih1	NA	4.72419	4.66281	4.57987	4.66728	4.78341	4.77709	4.56001	4.78243	4.70238	4.71626	4.72633	4.77271	4.7785	4.9137	4.78971	4.72304	4.78447	4.67195	4.69761	4.79299	4.55558	4.38212	4.49965	4.67611	4.54269	4.71436	4.94092	4.57701	4.44648	4.68545	4.63104	4.58315	4.66157	4.461	4.74931	4.53177	4.75987	4.69106	4.77164	4.60715	4.72551	4.69916	4.57696	4.64627	4.55136	4.74518
1417979_at	TNMD	Tnmd	1	3.72074	3.74137	3.47587	3.64949	3.75601	3.92472	3.84108	3.79054	3.69121	3.78834	3.83382	3.85276	3.91755	3.85009	3.81583	3.96606	3.67345	3.69085	3.58635	3.76123	3.7199	3.88679	3.64454	3.57874	3.6777	3.60461	3.79453	3.39205	3.56876	3.74638	3.64506	3.77255	3.54768	3.61721	4.01032	3.73085	3.84032	3.68273	3.88249	3.69708	3.80125	3.95458	3.62543	3.71426	3.82629	3.50527
1417982_at	INSIG2	Insig2	1	8.70704	8.53147	8.72358	8.59297	8.7836	8.64284	8.62274	8.49416	9.04792	8.38299	8.21359	8.76059	8.892	8.66498	8.71601	8.51802	8.83141	8.57085	8.83011	8.71391	8.63412	8.55004	8.45065	8.71426	8.76732	8.40795	8.55512	8.65439	8.60404	8.62003	8.62855	8.62679	8.82892	8.67587	8.69091	8.70442	8.42622	8.95167	8.42551	8.50108	8.69224	8.62086	8.57394	8.39209	8.77134	8.53321
1417984_at	UBE2V2	Ube2v2	0.0121219	8.11089	8.02764	8.18772	7.75856	8.25193	7.61592	8.33667	7.85282	8.40064	7.63294	8.01313	8.28849	8.27028	7.83121	8.36583	8.04153	8.44198	8.24053	8.27644	8.2434	8.01062	7.65656	7.87704	8.15062	8.16639	7.99927	7.95206	8.10867	8.0795	8.17721	7.98468	7.93514	8.31896	8.05723	8.32129	8.21385	8.26244	8.26772	7.94237	8.06328	8.08834	7.85774	8.31728	8.04997	8.05494	8.06137
1417988_at	RESP18	Resp18	1	10.2118	10.1579	10.0155	10.1799	10.0994	10.1816	10.1323	10.221	10.2375	10.4632	9.83206	9.7665	10.064	10.2262	10.0214	10.0257	10.1292	10.0755	10.1462	9.96707	10.3481	10.1894	10.0612	9.87737	10.1486	10.0644	10.1945	10.1877	10.1485	10.1206	10.289	10.3327	10.0322	10.1705	10.0833	9.968	10.1825	10.2493	10.3241	10.1993	9.95578	10.0818	10.0941	9.95893	10.0501	10.2555
1417990_at	PPP1R14D	Ppp1r14d	NA	4.29712	4.34975	4.11448	4.56245	4.24884	4.52252	4.32185	4.29493	4.39749	4.51978	4.59846	4.56721	4.28898	4.25091	4.32821	4.40765	4.09591	4.34097	4.39893	4.35785	4.3688	4.39332	4.22838	4.23356	4.32721	4.29827	4.63665	3.99573	4.06893	4.43242	4.40795	4.20536	4.25345	4.19265	4.28866	4.17493	4.28047	4.2565	4.64034	4.43674	3.99803	4.44636	4.45244	4.34341	4.33964	4.26229
1417991_at	DIO1	Dio1	NA	3.51382	3.47442	3.709	3.48451	3.62477	3.61238	3.49549	3.39088	3.65712	3.4977	3.707	3.6374	3.64378	3.5211	3.66476	3.69319	3.87262	3.60978	3.61924	3.77454	3.39025	3.51398	3.58711	3.48746	3.41118	3.68107	3.74518	3.37397	3.53094	3.66286	3.53464	3.58097	3.5229	3.75985	3.67027	3.57324	3.74474	3.51392	3.72945	3.59636	3.47188	3.53123	3.69093	3.75345	3.65839	3.44327
1417995_at	PTPN22	Ptpn22	NA	3.80425	3.98736	3.7749	3.80807	4.05133	3.86815	3.95636	3.82736	3.9478	4.16651	4.12047	4.13355	4.12458	3.97555	4.16074	4.13314	3.83714	3.89043	3.92892	3.84388	3.84216	3.8767	3.94562	3.68712	3.80918	3.9618	3.94635	3.82932	3.83299	3.97318	3.95885	4.15793	3.88477	3.7135	4.04114	3.89045	4.17245	3.8658	3.99665	4.06851	3.85689	4.01945	4.09925	4.04865	3.92323	3.90128
1417996_at	NGB	Ngb	1	6.80103	6.83747	6.7319	7.17336	7.0102	7.28348	6.71175	7.06424	6.88109	7.03583	7.13772	6.91042	6.85061	6.83055	6.74576	7.08241	6.74706	6.84225	6.43907	6.96744	6.85888	6.80941	6.98399	6.68273	6.85206	6.68685	6.84687	7.05061	6.81032	6.87994	6.83624	6.5448	7.1456	6.72482	6.95364	6.88408	7.13814	6.73022	6.79728	6.79155	6.67968	6.94266	6.76836	6.8462	6.6391	6.56088
1418001_at	ITM2B	Itm2b	NA	4.28149	4.31809	4.03083	4.37547	4.32332	4.25702	4.33423	4.08301	4.16683	4.42515	4.37676	4.38511	4.21936	4.18513	4.25804	4.40419	4.33212	4.24822	4.28572	4.3088	4.1976	4.32669	4.08344	4.0812	4.14913	4.16997	4.51547	4.19334	4.08688	4.22699	4.24582	4.15973	4.08346	4.24758	4.35047	4.27395	4.26908	4.25524	4.31939	4.65347	4.16498	4.14228	4.38671	4.40796	4.276	4.1874
1418009_at	PAXBP1	1810007M14Rik	NA	3.42698	3.58547	3.69318	3.53897	3.65933	3.71791	3.62062	3.58218	3.75582	3.74266	3.76574	3.56498	3.55391	3.79844	3.64111	3.73196	3.53919	3.43072	3.58374	3.47347	3.60586	3.62494	3.53913	3.50696	3.70861	3.796	3.63118	3.44265	3.72167	3.73843	3.58316	3.48562	3.61534	3.61103	3.67426	3.54555	3.46078	3.54574	3.59931	3.50746	3.64825	3.52578	3.7666	3.47646	3.83025	3.44755
1418013_at	NAT8B	Cml1	0.309695	6.7669	6.50314	6.74189	6.81491	6.76263	6.8398	7.01839	6.82622	6.91347	6.62111	6.75924	6.78727	6.88414	6.83623	6.88553	6.61456	6.57237	6.92581	6.70809	6.8272	6.77842	6.8084	6.32103	6.72842	6.96307	6.78219	6.65666	6.46426	6.82537	6.71415	6.58314	6.85245	6.66227	6.76015	6.78762	6.77111	6.49854	6.87476	6.58407	6.76147	6.75566	6.64319	6.72353	6.75523	6.69866	6.85796
1418016_at	PUM2	Pum2	0.0420232	10.6145	10.7439	10.652	10.4856	10.771	10.4353	10.6967	10.4732	10.7044	10.4042	10.4863	10.6055	10.6836	10.2589	10.7114	10.4991	10.6502	10.6224	10.4355	10.7846	10.4841	10.3931	10.6338	10.5784	10.5623	8.56469	10.4889	10.6606	10.519	10.6022	10.5617	10.3273	10.7876	10.6412	10.6721	10.6394	10.7581	10.6593	10.553	10.3881	10.4797	10.58	10.7117	10.4542	10.5076	10.3631
1418019_at	CPD	Cpd	0.165602	8.45307	8.49063	8.43359	8.44888	8.42832	8.42899	8.29649	8.2434	8.6376	8.11842	8.63373	8.62856	8.65321	8.18217	8.56973	8.4929	8.7223	8.37685	8.3752	8.3917	8.40242	8.27489	8.38903	8.69304	8.56542	8.29941	8.47946	8.46001	8.49368	8.45212	8.31048	8.3206	8.56541	8.4793	8.46689	8.51796	8.28898	8.38635	8.49613	8.35146	8.47186	8.60255	8.43661	8.41231	8.34055	8.41987
1418023_at	NAA15	Narg1	0.47	7.60959	7.80637	7.72252	7.71726	7.62759	7.44827	7.59188	7.5265	7.99984	7.3721	7.57831	7.76823	7.75977	7.30747	7.6067	7.46186	7.95203	7.69109	7.90001	7.59427	7.53231	7.35411	7.65695	7.84702	7.82967	7.52142	7.44381	7.82022	7.94876	7.5806	7.60288	7.54144	7.85163	7.81402	7.70275	7.81499	7.66013	7.72239	7.70006	7.62198	7.68136	7.54502	7.51093	7.53523	7.58959	7.65689
1418027_at	EXO1	Exo1	1	3.96031	4.0688	3.85611	4.04737	4.00516	3.87827	3.54573	3.91755	3.98893	4.08016	4.22568	3.88353	3.92644	3.81636	3.91647	4.00463	4.09591	3.8153	3.54447	3.88009	3.92353	3.82036	3.69508	3.73291	3.94308	3.81044	3.83942	3.84839	3.9172	3.80135	3.71497	3.60218	3.73168	3.8023	4.22652	3.82719	4.01816	3.75739	3.87666	3.84303	3.8476	3.92418	3.71965	3.90144	3.85899	3.85164
1418028_at	DCT	Dct	NA	5.15444	5.14831	5.25424	5.17337	5.53739	5.55221	5.19354	4.95784	5.27092	5.47949	5.58226	5.48735	5.30848	5.20492	5.33955	5.25296	5.1639	5.15339	5.15054	5.23031	5.21731	5.46185	5.11527	5.22681	5.03028	5.01539	5.36419	4.88723	5.25281	5.08536	5.05986	5.15339	5.23775	5.40779	5.1318	5.19584	5.32197	5.16641	5.31578	5.22297	5.25968	5.48811	5.38336	5.2938	5.15702	4.98855
1418032_at	ITFG2	Itfg2	1	6.53548	6.41318	6.29616	6.47289	6.29333	6.77583	6.54013	6.33277	6.3439	6.66742	6.88365	6.33038	6.33199	6.56106	6.39951	6.38868	6.71665	6.37199	6.42104	6.70625	6.57655	6.66387	6.44342	6.59702	6.59244	6.52284	6.63765	6.31941	6.49224	6.46189	6.43853	6.27679	6.38154	6.39022	6.33074	6.47127	6.22431	6.35513	6.49833	6.65801	6.41944	6.54394	6.66282	6.40152	6.55926	6.39886
1418042_a_at	ABCC5	Abcc5	0.0107795	8.68254	8.96139	8.61886	8.89805	8.86682	8.72076	9.0967	8.56292	8.97506	8.68789	8.86702	9.03491	8.97442	8.32117	8.9684	8.76211	8.71583	8.69003	8.64256	8.91028	8.84342	8.64371	8.69934	8.75541	8.8065	8.57419	8.82373	8.79567	8.77564	8.67398	8.74792	8.62283	9.08873	8.81897	8.67791	8.8324	8.83421	8.94064	8.80637	8.56283	8.68608	8.76321	8.93322	8.67317	8.6338	8.48054
1418047_at	NEUROD6	Neurod6	0.051685	9.6656	9.34781	9.89217	9.6385	9.44968	9.80282	9.51409	9.55092	9.92522	9.78581	9.29028	9.69028	9.76593	9.73449	9.52284	9.24784	9.81273	9.92218	9.87423	9.46575	9.31882	9.91817	9.81863	10.1011	9.63801	9.87811	9.18833	9.62431	9.67741	9.70378	9.89294	9.94632	9.54885	9.78826	10.0085	9.60767	9.58939	9.91757	9.53401	9.67114	9.79849	9.55296	9.80243	9.60567	9.80644	9.90428
1418049_at	LTBP3	Ltbp3	1	7.12773	7.16775	7.14457	7.30271	7.32426	7.27892	7.35832	7.28752	7.01503	7.75254	7.1702	7.45752	7.0868	7.22626	7.11248	7.11747	7.38429	7.11608	7.33113	7.26983	7.52283	7.35307	7.30611	7.24675	7.37348	7.38284	7.197	7.50898	7.38554	7.21705	7.28376	7.43258	7.18985	7.36797	7.01089	7.33339	7.24994	7.18449	7.46146	7.2001	7.65527	7.39571	7.06124	7.17255	6.94973	7.212
1418051_at	EPHB6	Ephb6	0.139032	9.44851	9.65424	9.28389	9.53718	9.21657	9.441	9.42656	9.49029	9.17182	9.50459	9.50858	9.11066	9.14498	9.44865	9.32279	9.16316	9.43741	9.40681	9.24803	9.20592	9.62106	9.52564	9.87414	9.54723	9.47032	9.41627	9.4086	9.59213	9.47426	9.30233	9.59157	9.68508	9.13229	9.37618	9.04054	9.41211	9.28538	9.36567	9.60561	9.52353	9.36663	9.35534	9.51683	9.71414	9.05875	9.54112
1418052_at	MVK	Mvk	NA	7.46721	7.684	7.41686	7.44956	7.48628	7.47206	7.5688	7.60932	7.38703	7.51172	7.53248	7.49686	7.36533	7.42126	7.47355	7.54415	7.57957	7.57323	7.50042	7.54801	7.44128	7.46291	7.42278	7.265	7.42896	7.47082	7.62075	7.35374	7.41601	7.43608	7.52508	7.4797	7.39665	7.50632	7.47371	7.31864	7.50639	7.40704	7.5308	7.5778	7.38232	7.53915	7.31967	7.4797	7.39239	7.35013
1418053_at	SNCB	Sncb	0.008	10.3534	10.5143	9.95457	10.4314	10.2556	10.5674	10.2869	10.5538	10.0381	10.5371	10.5811	9.95615	10.0631	10.4773	10.1246	10.3168	10.3487	10.0564	10.0905	10.3903	10.6258	10.4997	10.4363	10.4902	10.3078	10.3458	10.3461	10.3559	10.355	10.2328	10.4468	10.3003	10.1132	10.3911	10.053	10.512	10.1172	10.1092	10.5	10.3744	10.2384	10.4729	10.4328	10.4467	10.0746	10.3889
1418057_at	TIAM1	Tiam1	1	8.94844	8.80777	9.00494	8.68689	8.98483	8.71674	8.77206	8.91935	8.72884	8.59781	8.57508	8.54794	8.77192	8.61263	8.84128	8.97825	9.0038	8.96922	8.97938	8.96596	9.12971	8.65045	9.0338	8.86071	8.99527	8.90546	8.31453	9.15052	9.18863	9.00295	8.89953	8.6152	9.09023	9.11015	8.8493	8.92748	8.90862	8.79015	8.83057	8.6864	8.61501	8.89776	8.76253	9.021	9.15556	8.73214
1418060_a_at	MAPK7	Mapk7	NA	7.02102	7.15897	6.92173	7.09724	6.99049	7.04477	7.02394	7.11314	6.9416	7.14521	7.07597	7.00908	7.00237	7.29566	6.96195	7.00896	7.04199	7.12012	6.8918	7.03506	7.06904	7.12504	7.13257	6.88742	6.87023	7.12011	7.14004	7.16054	7.00636	7.01944	7.10865	6.91218	6.91624	6.89084	7.00866	7.04781	7.00625	6.93676	7.06522	7.06348	7.10963	6.95574	7.05405	6.98298	6.91462	7.0259
1418062_at	EEF1A2	Eef1a2	0.0606023	12.5212	12.667	12.2402	12.6077	12.3106	12.5554	12.4999	12.5949	12.2944	12.6425	12.6903	12.2986	12.3043	12.4813	12.3723	12.3988	12.5561	12.3688	12.4145	12.4281	12.6838	12.5885	12.6254	12.5651	12.5146	12.5732	12.6532	12.5815	12.4253	12.4412	12.5644	12.52	12.2245	12.4238	12.2826	12.5729	12.3154	12.3496	12.6402	12.5806	12.4825	12.6042	12.5216	12.6874	12.2457	12.5637
1418063_at	KERA	Kera	NA	3.35657	3.49087	3.2543	3.60973	3.35451	3.23527	3.24574	3.39723	3.26704	3.53049	3.53272	3.34969	3.24177	3.18098	3.44988	3.48619	3.28026	3.28058	3.19024	3.39932	3.33422	3.20078	3.14357	3.2155	3.28302	3.17791	3.62017	3.31279	3.20366	3.24144	3.28095	3.3173	3.40018	3.40066	3.3798	3.30921	3.29733	3.22787	3.47141	3.43329	3.34553	3.44978	3.42798	3.31905	3.22805	3.36588
1418065_at	RAG2	Rag2	NA	5.57689	5.85849	5.57927	5.7644	5.64725	5.93368	5.72365	5.71698	5.68141	5.89525	5.7702	5.91342	5.65259	5.71818	5.93065	5.90548	5.822	5.65086	5.41198	5.8493	5.5447	5.83018	5.69019	5.35369	5.71092	5.7707	5.60191	5.44825	5.56321	5.55071	5.71244	5.57196	5.79212	5.62534	6.1113	5.76961	5.84472	5.80387	5.8114	5.7937	5.63651	5.64123	5.66598	5.78149	5.67641	5.70417
1418069_at	APOC2	Apoc2	NA	4.67842	4.97205	4.67739	4.78308	4.70859	4.93347	4.63859	4.85311	4.63438	5.01511	4.89744	4.84362	4.84395	4.68932	4.8749	5.05716	4.81073	4.74781	4.61294	4.85935	4.68842	4.65495	4.60614	4.6115	4.67882	4.47642	5.13213	4.60341	4.68734	4.87614	4.81946	4.48121	4.66175	4.67605	5.04608	4.82896	4.82461	4.66977	4.84595	4.83914	4.77875	4.84457	4.74158	4.82312	4.84072	4.63441
1418072_at	HIST1H2BI	Hist1h2bc	0.0671761	9.26164	8.10538	9.02288	8.98227	9.0741	9.03195	9.24781	9.34236	9.27873	8.89522	8.27746	9.09298	9.10829	9.21807	9.09757	8.79148	9.14377	9.03035	8.89633	8.72593	9.1803	9.40557	8.59141	9.01158	9.11022	8.87826	8.91441	8.83363	9.22163	9.20848	8.508	9.09727	8.80902	9.05612	9.06841	9.00916	8.9429	9.38424	8.37946	8.816	9.50697	9.02728	8.63144	9.06964	9.3079	9.16189
1418076_at	ST14	St14	NA	5.0761	5.33873	4.96703	5.12313	5.2417	5.44393	5.37523	5.13628	5.2739	5.43733	5.41816	5.23011	5.1247	5.22668	5.18245	5.46694	5.34605	5.16429	5.01321	5.22895	5.10436	5.15181	5.34675	5.12431	4.92588	5.16008	5.24481	5.30535	5.11271	5.22098	5.11122	5.0511	5.03641	5.07961	5.36152	5.15642	5.24397	5.37705	5.35852	5.05452	4.90877	5.06449	5.176	5.16249	5.17981	5.10488
1418079_at	PSME3	Psme3	1	8.93854	8.90946	8.69253	8.66004	8.55627	8.67664	8.60406	8.77401	8.84669	8.68004	8.56817	8.4458	8.58443	8.82073	8.70988	8.62673	8.87144	8.49284	8.69184	8.58917	8.84944	8.80812	8.63845	8.86407	8.76162	8.72435	8.95369	8.70555	8.83197	8.68394	8.70014	8.99309	8.49687	8.70754	8.57663	8.59387	8.427	8.72134	8.8327	8.79752	8.66365	8.79151	8.65066	8.56575	8.51963	8.74847
1418084_at	NRP1	Nrp1	0.0624949	8.07752	7.81465	8.17559	7.9887	7.89288	7.83194	7.66278	7.73165	8.41521	7.81586	7.86865	7.70311	8.22973	7.69638	7.73685	7.50097	8.2551	7.60764	7.78973	7.54833	7.71704	8.23647	8.17951	7.97294	7.76883	7.98528	7.90621	7.73349	7.93945	7.77805	7.82946	7.96749	8.09458	7.72948	8.01997	7.71869	7.83803	8.20093	7.6373	7.54251	7.7284	7.82617	7.86204	7.71202	7.67904	7.78867
1418092_s_at	TRIP10	Trip10	1	7.02266	7.27351	7.26676	7.30155	7.20479	7.25438	6.92436	7.35458	7.21531	7.39718	7.26353	7.20092	7.34106	7.07171	7.22203	7.21616	6.95289	7.02104	6.91129	7.17798	7.35333	7.24021	7.17876	7.17201	7.07528	7.13085	7.22932	7.21388	6.80774	7.16387	7.16847	7.14991	7.16559	7.05564	7.13055	7.28945	7.2468	7.16127	7.34618	7.22273	7.01184	7.29863	7.33915	7.18453	7.1368	7.14265
1418095_at	SMPX	Smpx	NA	3.09308	3.44546	3.29822	3.30924	3.34233	3.03941	3.24165	3.44744	3.2409	3.19236	3.22676	3.17698	3.24308	3.44685	3.28058	3.32344	3.2528	3.09648	2.95399	3.24113	3.58393	3.14474	3.22908	3.19307	3.2491	3.29041	3.26659	3.24136	3.19457	3.33544	3.28308	3.04613	3.27843	3.29014	3.28863	3.1254	3.07601	3.28674	3.28372	3.32544	3.13377	3.40562	3.365	3.49829	3.29594	3.10942
1418122_at	MYH11	Myh11	NA	3.89151	3.96842	3.84806	3.88473	4.02731	4.22973	4.04156	3.96182	3.86401	3.99481	4.03114	3.96416	3.93936	3.6773	3.95032	3.99551	3.92934	3.7196	3.65794	3.95552	3.91886	3.85389	3.63129	3.95755	3.86473	3.8025	4.16222	3.70458	3.92572	3.92615	3.97387	3.91484	3.79635	3.76615	3.95274	3.77314	3.96279	3.93638	3.85403	3.98754	3.85156	3.93133	3.92928	3.86794	3.90615	3.89171
1418126_at	CCL5	Ccl5	NA	5.49088	5.53315	5.64925	5.76558	5.74321	5.76087	5.84758	5.77295	5.36532	5.65911	5.80408	5.60015	5.53	5.76418	5.44617	5.76255	5.30864	5.52086	5.39074	5.61468	5.47072	5.43259	5.52454	5.46274	5.55034	5.56138	5.77185	5.42813	5.52686	5.552	5.56604	5.68058	5.44926	5.41646	5.55184	5.67544	5.4925	5.47013	5.49769	5.35417	5.55828	5.59143	5.61393	5.56362	5.61487	5.56872
1418132_a_at	UBFD1	D7Wsu128e	0.790136	7.05925	7.33297	7.07031	7.401	7.16333	7.30254	6.93453	7.13236	7.4418	7.22023	7.4547	7.34903	7.23655	6.80735	7.19137	7.42283	7.2627	7.19085	7.14612	7.32738	7.27494	7.20902	7.39805	7.18552	7.23448	6.84026	7.48394	7.05618	6.96418	7.08461	7.03194	7.07382	7.22832	7.12484	7.3331	7.40113	7.17123	7.16246	7.29296	7.15956	7.01739	7.20253	7.07998	7.1711	6.89034	7.31422
1418133_at	BCL3	Bcl3	NA	4.56929	4.53625	4.54575	4.5562	4.54117	4.59719	4.58798	4.65432	4.64879	4.82528	4.71028	4.62364	4.55681	4.53976	4.47054	4.66673	4.44139	4.45064	4.47532	4.64735	4.47117	4.57976	4.63005	4.52403	4.64138	4.40672	4.77431	4.39943	4.35282	4.47267	4.49742	4.46506	4.47515	4.58225	4.57062	4.4023	4.64295	4.62596	4.74124	4.43229	4.79188	4.65874	4.49889	4.56224	4.49504	4.43315
1418141_at	DCX	Dcx	0.00669048	7.47008	7.56187	7.44454	6.92277	7.17866	6.96331	7.26306	7.13929	7.24827	6.80882	7.60261	7.64755	7.20748	7.56847	7.56811	7.38841	7.52652	7.86545	7.2943	7.54065	7.2904	6.81798	7.06194	7.63714	7.58774	7.38216	7.04657	8.12023	7.54465	7.32594	7.47124	7.04523	7.93765	7.30811	7.32263	7.67419	7.24292	7.07606	7.58581	7.36177	7.02192	7.28488	7.40556	7.32635	7.73309	7.46118
1418145_at	TFIP11	Tfip11	0.0624949	7.31779	7.26707	7.1539	7.29951	6.96154	7.26231	7.27004	7.42225	7.18474	7.2547	7.2602	7.11583	7.0832	7.17943	7.24441	7.11763	7.41407	7.02795	7.26037	7.12828	7.26372	7.21643	7.30851	7.2204	7.16905	7.24122	7.10464	7.20265	7.36181	7.17438	7.25006	7.16584	7.04771	7.28264	7.04368	7.2047	7.23592	7.06235	7.31678	7.33016	7.16253	7.26318	7.38251	7.27748	7.15329	7.1289
1418146_a_at	RBL2	Rbl2	1	6.55674	6.56574	6.42744	6.75535	6.61813	6.18596	6.55358	6.63464	6.74007	6.27198	6.41219	6.74094	6.76265	6.08543	6.63363	6.44821	6.64989	6.51742	6.78439	6.54799	6.70673	6.37395	6.51775	6.63459	6.66646	6.42206	6.53683	6.56398	6.56067	6.50197	6.47285	6.44902	6.67035	6.62945	6.556	6.63243	6.54793	6.67427	6.50881	6.59959	6.66082	6.57963	6.3788	6.31074	6.4555	6.41517
1418149_at	CHGA	Chga	0.0234031	8.89467	9.16664	8.60022	8.97456	8.81359	8.83134	8.88699	9.18645	8.82964	8.92711	8.91463	8.4195	8.68036	9.07094	8.58374	8.47815	8.97769	8.8772	8.88599	8.48471	9.03949	8.97723	9.45763	8.78258	8.9125	9.09387	8.9109	8.72946	8.78136	8.67854	9.03884	9.57014	8.53323	9.03729	8.55505	8.73513	8.89836	8.75296	8.96572	9.01099	8.87532	8.80316	8.87926	8.84092	8.33982	9.02043
1418153_at	LAMA1	Lama1	1	4.84727	5.13099	5.10657	5.22281	4.97596	4.78221	4.93635	5.36194	4.95008	4.96478	5.16362	5.02369	5.13895	5.12967	4.93857	5.32835	4.81349	4.82589	5.25421	5.13295	4.9577	5.05933	5.13338	5.10472	5.26081	5.04355	5.20882	4.95031	5.277	4.87074	5.12871	5.07462	5.03274	4.93473	4.96698	4.99909	5.0234	4.95551	4.9577	4.99738	5.23055	5.01234	4.76745	4.8603	4.8589	4.8797
1418155_at	MYOT	Ttid	NA	3.43218	3.5256	3.5845	3.36287	3.59862	3.62477	3.53216	3.56922	3.56797	3.72325	3.61948	3.41477	3.41907	3.69456	3.76305	3.25985	3.47909	3.48243	3.35356	3.37127	3.55461	3.31895	3.29139	3.56963	3.47583	3.48645	3.58963	3.44347	3.3083	3.4173	3.54334	3.52909	3.675	3.50429	3.30406	3.60001	3.33297	3.52249	3.47125	3.44482	3.41676	3.42418	3.37367	3.5223	3.56138	3.46204
1418156_at	KCNE4	Kcne4	NA	5.60135	5.84161	5.83911	5.59298	5.56961	6.09896	5.65337	5.68349	5.65177	5.97944	6.04691	5.99202	5.80294	5.83009	5.3914	6.04964	5.68798	5.78042	5.74187	5.90865	5.82853	5.60987	5.84633	5.6048	5.73695	5.51413	6.14981	5.47357	5.70583	5.7325	5.69367	5.35936	5.69084	5.68053	5.75827	5.86985	5.73937	5.82575	5.70111	5.71294	5.77511	5.76101	5.67828	5.80348	5.64914	5.69736
1418157_at	NR2F1	Nr2f1	0.0431648	9.86326	9.54247	9.84233	9.57418	9.77533	10.0445	9.80509	9.89853	9.4077	9.79333	9.4608	9.62973	9.46568	10.4426	9.97204	9.45074	9.72578	10.0835	9.69538	9.57924	9.98229	9.82543	9.6844	9.9166	9.72811	10.1709	9.72859	9.91443	9.9764	9.88849	9.8921	10.1189	9.41649	9.95528	9.70232	9.77681	9.22786	9.42458	9.6719	9.69595	9.79802	9.60007	9.80887	10.2157	9.75979	10.0168
1418160_at	MKRN3	Mkrn3	NA	3.46697	3.49129	3.54591	3.29643	3.45807	3.40759	3.23282	3.62251	3.49048	3.43969	3.36335	3.81302	3.41255	3.27056	3.28432	3.29797	3.33822	3.35796	3.48376	3.4793	3.34552	3.45004	3.37097	3.4313	3.24662	3.36873	3.61579	3.34631	3.46541	3.35952	3.16063	3.32739	3.29911	3.47221	3.33523	3.4543	3.19545	3.36389	3.34624	3.34889	3.51814	3.41123	3.67745	3.4116	3.34889	3.40281
1418161_at	JPH3	Jph3	0.415084	9.4859	9.46774	9.28857	9.55692	9.59955	9.64226	9.95378	9.63744	9.40019	9.5203	9.52387	9.62948	9.50581	9.53052	9.50616	9.40807	9.49432	9.44667	9.22434	9.57964	10.0036	9.57859	9.51513	9.49808	9.54649	9.5217	9.49967	9.61552	9.55439	9.51342	9.50339	9.4528	9.59982	9.66754	9.42424	9.43205	9.45397	9.44304	9.5172	9.44725	9.67488	9.62907	9.37424	9.57331	9.56298	9.43487
1418163_at	TLR4	Tlr4	NA	4.80952	4.71992	4.82724	4.9817	4.69038	5.17972	4.96979	5.03821	4.96588	4.87135	5.10597	4.82553	4.84598	5.11703	4.88016	5.40135	5.07222	4.99112	4.9773	4.89879	4.50069	4.77922	4.91627	4.78156	4.83843	4.97865	4.93941	4.88762	4.94703	4.84324	4.80755	4.84103	4.8303	4.71704	5.18058	4.9858	4.89264	5.1581	4.97478	4.69116	4.97401	4.71312	4.91627	4.77642	4.6855	4.70498
1418165_at	ITLN1	Itlna	NA	4.05692	4.25605	4.11001	4.16217	4.22217	4.32779	3.93702	4.22845	4.10733	4.26721	4.5649	3.9647	3.87164	4.33707	4.27395	4.60078	4.13567	4.20483	3.95482	4.29129	4.34368	3.96043	3.86145	3.95872	4.17677	4.04447	4.18938	4.11541	4.13463	4.04742	4.06692	4.38093	4.09263	4.01707	4.58824	4.00014	4.08419	4.08331	4.15104	4.08912	3.88346	4.36824	4.11581	4.06275	4.28392	3.96354
1418166_at	IL12RB1	Il12rb1	NA	4.2186	4.39324	4.65899	4.18796	4.4089	4.22715	4.49639	4.3166	4.51242	4.41031	4.63214	4.39717	4.37443	4.52882	4.28133	4.50342	4.41206	4.38943	4.22929	4.51692	4.34282	4.53038	4.54605	4.38911	4.38024	4.42686	4.6113	4.06292	4.37255	4.21927	4.45348	4.34023	4.3792	4.44727	4.43988	4.5547	4.42912	4.62395	4.50439	4.41566	4.33443	4.5934	4.50178	4.40621	4.3508	4.30476
1418170_a_at	ZCCHC14	Zcchc14	0.0430472	6.66109	6.72753	6.79747	6.53887	6.36717	6.09923	6.50015	6.4078	6.68836	5.78381	6.66937	6.85609	6.30276	6.61089	6.34351	6.26333	6.87274	6.64945	6.52194	6.47288	6.60869	6.36609	6.56009	7.04567	6.79698	6.44405	6.17496	6.94921	6.72843	6.50462	6.71801	6.62437	6.90024	6.6583	6.39953	6.67038	6.46105	6.73751	6.65402	6.58631	6.59455	6.69676	6.58317	6.63722	6.70394	6.74024
1418172_at	HEBP1	Hebp1	0.744088	8.14025	8.24241	8.37724	8.17061	8.21288	7.67042	8.06663	8.38876	8.14833	7.94276	8.13222	8.00197	7.7717	8.36641	8.25734	7.93944	8.03835	8.0297	8.11685	8.00252	8.28198	8.35589	8.51589	7.90072	8.2884	8.15964	8.02438	8.20216	7.98667	8.17536	8.23074	8.51088	8.08221	8.05028	8.0492	7.97141	8.27335	8.26789	7.94679	8.21624	8.2439	7.98043	8.14997	8.08882	7.75226	8.19788
1418176_at	VDR	Vdr	NA	4.17158	4.14228	4.11878	4.20205	4.19006	4.46858	4.0259	4.47713	4.39209	4.25859	4.29664	4.31162	4.19557	4.22424	4.22008	4.69166	4.16491	4.1232	4.03369	4.28935	3.98246	4.24396	4.47101	4.3401	4.09316	4.07917	4.18023	4.21015	4.08391	4.17917	4.14785	4.15691	4.10353	4.21949	4.47972	4.34956	4.1095	4.14762	4.184	4.2963	4.02766	4.27839	4.22036	4.19953	4.57741	4.0751
1418177_at	GABRG2	Gabrg2	0.420268	10.0145	10.1935	10.0416	10.0189	10.0417	9.85135	10.1053	9.91897	10.3159	9.60444	9.9851	10.145	10.064	9.91255	10.3034	9.97782	10.0354	10.0949	10.1857	10.0718	10.0473	9.77803	9.81945	10.0788	10.1874	9.79527	10.077	9.95218	10.0937	9.99788	10.0177	9.83219	10.1947	10.0676	9.98845	10.1314	9.95649	10.1484	9.91099	10.0477	10.0336	9.8979	10.0777	10.024	9.99443	9.93427
1418179_at	ATG3	Apg3l	NA	3.36276	3.52379	3.45606	3.3711	3.57825	3.57592	3.52905	3.37343	3.4933	3.50703	3.594	3.52451	3.35938	3.34603	3.47971	3.55485	3.54338	3.58165	3.36896	3.52332	3.45184	3.61164	3.45405	3.51513	3.44644	3.40744	3.57525	3.46112	3.21693	3.49439	3.33698	3.4543	3.32606	3.41366	3.56209	3.56271	3.4216	3.59302	3.41803	3.39152	3.42328	3.3848	3.62818	3.55456	3.57213	3.56235
1418180_at	SP1	Sp1	0.00164444	7.4656	8.07884	8.27016	6.41345	7.90532	6.8901	7.9039	7.72517	7.59986	7.64745	7.33563	7.78518	6.95569	8.13324	7.13976	7.81097	8.30762	7.61969	7.39843	8.11776	7.16871	7.15082	7.91335	7.49468	8.05205	8.08863	6.68204	7.63657	7.51432	7.16101	8.16768	7.93088	7.9781	8.07768	7.37439	8.11515	7.72163	7.31968	8.04943	7.32846	6.73912	7.33766	7.80609	6.82855	8.48675	8.01412
1418181_at	PTP4A3	Ptp4a3	0.00439834	8.34929	8.13083	7.70622	8.45168	7.96369	8.57819	7.93223	8.17939	7.87981	8.37897	7.99575	7.74675	7.56345	8.25485	7.61004	7.93344	7.97004	7.77643	8.09029	7.58059	8.31055	8.18496	8.80107	7.8676	7.92913	8.30261	8.15652	8.29421	8.32155	8.13744	8.2046	8.49565	7.73897	8.24474	7.96952	7.9568	7.53792	8.16334	8.37547	8.16166	8.15773	8.24181	7.81382	8.24377	7.46859	8.15801
1418184_at	CENPM	2610019I03Rik	1	6.16388	6.48157	6.25346	6.44962	6.46042	6.71887	6.21442	6.37911	6.30059	6.45206	6.52928	6.26339	6.3683	6.51429	6.17734	6.42817	6.38443	6.33077	6.4633	6.32195	6.34633	6.31827	6.32828	6.24948	6.16703	6.39645	6.33015	6.29049	6.33292	6.26738	6.39132	6.20012	5.98644	6.18422	6.39098	6.3406	6.18679	6.27076	6.43035	6.54396	6.30386	6.24994	6.50388	6.54075	6.31616	6.21533
1418187_at	RAMP2	Ramp2	0.0938795	7.94972	7.96348	7.91647	8.23705	7.92007	8.29717	7.94769	8.14982	7.78179	8.46479	7.91947	7.70287	7.87107	8.33713	7.66908	7.88343	7.70622	8.07133	8.05394	8.13761	8.36284	8.58821	8.26869	7.99043	8.20648	8.02881	8.2793	8.05186	8.11626	8.05883	8.1028	8.34891	7.59495	8.03396	7.91314	7.98478	8.13253	7.97966	8.27662	7.99334	8.11746	7.91211	7.96074	8.01868	7.85451	8.03596
1418190_at	PON1	Pon1	NA	3.95949	4.21466	3.99586	4.1667	4.06501	4.12858	4.07581	4.16054	4.09491	4.09254	4.11337	4.06382	4.2027	4.10701	4.02056	4.06339	3.99817	3.95775	3.90871	4.10598	3.89161	4.00544	4.00859	3.98729	4.05926	4.05105	4.15608	4.01798	4.08114	4.14778	4.08032	4.04371	3.99786	3.94288	4.07237	4.08535	4.17456	4.09062	3.91186	4.13019	4.15286	3.93102	4.14094	4.03786	3.78542	4.04606
1418192_at	MNT	Mnt	0.800307	8.45809	8.44556	8.67278	8.44776	8.57603	8.44839	8.59124	8.51567	8.49287	8.48799	8.73481	8.2463	8.49406	8.45002	8.25485	8.65852	8.59723	8.53253	8.42497	8.52545	8.62911	8.64555	8.57125	8.4988	8.56451	8.58717	8.67084	8.54943	8.66201	8.43566	8.46526	8.42764	8.44722	8.53492	8.54924	8.38924	8.43011	8.5925	8.43658	8.39872	8.42608	8.49988	8.4138	8.35955	8.59685	8.29164
1418194_at	GALNT10	Galnt10	NA	5.66263	5.72929	5.46561	5.53214	5.54352	5.70959	5.68477	5.58792	5.55797	5.8436	5.89059	5.70898	5.4327	5.62007	5.72394	5.78418	5.68372	5.4601	5.65877	5.53587	5.60939	5.74386	5.56696	5.48752	5.40772	5.60257	5.95047	5.57296	5.50402	5.74087	5.62655	5.41995	5.32307	5.52957	5.82431	5.50707	5.61747	5.63506	5.59031	5.71032	5.63486	5.60209	5.61905	5.50699	5.51894	5.61793
1418196_at	TEP1	Tep1	NA	6.77314	6.69873	6.6875	6.70044	6.77099	6.73698	6.71257	6.68474	6.81863	7.00823	7.01491	6.92831	6.84162	6.75914	6.73565	7.04513	6.82688	6.74458	6.59229	6.74516	6.76245	6.81437	6.71463	6.65043	6.65978	6.7203	6.85779	6.45885	6.83694	6.74913	6.76408	6.79837	6.72416	6.69762	6.73078	6.67612	6.85024	6.77366	6.90949	6.86311	6.73873	6.62714	6.82747	6.7781	6.62207	6.84755
1418197_at	UCP1	Ucp1	NA	4.84752	5.07767	5.03494	5.06577	5.13494	5.23341	4.84774	4.93775	4.86128	5.01751	5.10084	4.99558	4.87326	5.00865	4.99842	5.02628	4.91963	4.8494	4.75804	4.90869	4.94146	5.18844	4.86431	5.02388	4.94629	4.87053	5.46159	4.70955	4.99516	4.9482	4.92643	4.83949	5.12242	5.03535	5.25477	4.84587	4.97489	4.82951	4.83457	5.27782	4.95317	5.18724	5.00974	5.11306	4.95194	5.02784
1418199_at	HEMGN	Hemgn	NA	3.04966	3.22754	3.07758	3.10872	3.26909	3.33036	2.98404	3.37918	3.00533	3.04041	3.14994	3.18992	3.35458	3.23514	3.27027	3.18992	3.13757	3.13807	3.07025	3.05253	3.23575	3.08553	3.06715	3.08495	3.10416	2.96708	3.07804	3.13972	2.98179	3.09841	3.06076	3.07417	3.1553	3.15519	3.15818	3.09937	3.16175	3.07025	3.13245	3.06665	3.29747	3.1501	3.24024	3.2353	3.29775	3.13086
1418206_at	SDF2L1	Sdf2l1	0.00890253	6.87333	6.66568	6.68967	7.26547	6.6165	6.93018	6.55692	7.15222	6.82029	6.74854	6.867	6.71238	6.82893	6.48814	6.40533	6.87011	6.59728	6.50283	6.60657	6.50329	6.61451	7.30569	6.73024	6.87886	6.9079	6.51976	7.05913	6.21057	7.22889	6.56235	6.52253	7.03555	6.80993	6.71026	6.76735	6.51933	6.6986	6.74623	6.72192	6.72036	7.12247	6.67825	6.15093	6.67418	6.48613	6.71913
1418213_at	KRT23	Krt1-23	NA	5.08888	5.0731	5.0582	5.13125	5.2306	5.10068	5.0021	5.26474	5.1791	5.26104	4.93189	5.1954	5.1219	4.94824	5.3139	5.19072	5.19076	5.06816	5.07733	5.21478	5.07855	5.11519	5.08572	5.11136	5.16711	5.16231	5.22848	5.09058	4.91763	5.00869	5.06551	5.16139	5.11251	4.83802	5.35649	5.08594	5.25265	5.09067	5.20626	5.07746	4.86657	4.78548	5.06073	5.26995	5.1557	5.05995
1418214_at	KLC2	Klc2	0.963245	8.84991	9.06013	8.64773	9.02625	9.06902	9.08	9.02765	9.09857	8.90154	9.00049	9.20086	8.80571	8.84765	8.91143	9.04552	8.94105	8.96246	8.80035	8.75984	9.0875	9.07616	8.82226	8.92043	9.05728	8.9907	8.92422	9.01376	8.84316	8.89148	8.8685	8.91668	8.84656	8.76498	9.12569	8.60377	9.11616	8.83073	8.8563	9.04382	8.93967	8.8455	9.00811	9.07716	8.92851	8.74242	8.99869
1418215_at	MEP1B	Mep1b	NA	3.48031	3.47964	3.47423	3.53393	3.64494	3.46998	3.60184	3.56864	3.48113	3.63899	3.77779	3.67086	3.45229	3.40554	3.57873	3.5204	3.51025	3.55433	3.44016	3.42699	3.55904	3.35269	3.61032	3.61057	3.4041	3.40112	3.56447	3.42511	3.32107	3.47692	3.54528	3.41738	3.67934	3.57019	3.5784	3.53362	3.65716	3.59278	3.61644	3.60445	3.7226	3.5166	3.62209	3.65022	3.56107	3.55055
1418216_at	GGT5	Ggtla1	NA	5.33146	5.17824	5.37421	5.26825	5.3154	5.48499	5.32526	5.24784	5.22718	5.44117	5.30173	5.46661	5.00596	5.20035	5.4233	5.31815	5.15889	5.05084	5.27715	5.23041	5.54051	5.18098	5.20227	5.19918	5.24184	5.33761	5.20694	5.24611	5.165	5.35597	5.18729	5.49844	5.20168	5.32554	5.39447	5.20367	5.33488	5.34209	5.30744	5.34281	5.21122	5.40816	5.36153	5.2915	5.33649	5.14886
1418231_at	LIMS1	Lims1	0.949343	6.03762	6.00291	6.24427	6.15311	5.96363	5.73802	5.87597	5.82328	6.34698	5.70474	5.77757	6.14509	6.19641	5.75229	6.10695	5.72539	6.05613	6.2368	6.07428	5.9026	5.78095	6.03962	6.08312	6.22995	6.13122	5.97954	5.91934	6.07732	6.28257	6.08363	6.0553	6.09616	6.12618	6.09711	5.92248	6.10041	6.00328	6.17279	5.96802	5.68879	5.96742	5.95755	6.1454	6.00987	6.12292	6.00202
1418238_at	IVD	Ivd	0.216253	8.46128	8.17076	8.39732	8.50132	8.548	8.51551	8.25599	8.71946	8.09825	8.41711	8.53692	8.28536	8.15193	8.40015	8.21827	8.38376	8.3888	8.43398	8.29457	8.35152	8.27859	8.53496	8.13772	8.5865	8.65421	8.29431	8.37965	8.62441	8.39347	8.53238	8.24777	8.52436	8.48289	8.54067	8.49879	8.25745	8.61736	8.22274	8.39896	8.67826	8.34829	8.41908	8.28297	8.32863	8.38088	8.28577
1418239_at	APOF	Apof	NA	3.57814	3.75255	3.72121	3.82234	3.84697	3.9583	4.28474	4.2163	3.70988	3.94244	3.95137	3.54751	3.91005	3.65689	3.76093	3.85398	3.71684	3.6839	3.53902	3.81328	3.89117	3.63144	4.07938	3.88139	3.58174	3.74155	3.9561	3.8332	3.84166	3.70926	3.68386	3.67097	3.64917	3.6489	3.64021	3.87493	3.58605	4.14927	3.61456	3.86182	3.66589	3.71752	3.63358	3.80794	3.77337	3.88589
1418241_at	USF2	Usf2	0.126291	8.78424	8.8664	8.74278	8.94126	8.84	8.77019	8.84066	9.16138	8.60814	8.95305	8.7978	8.62331	8.60774	8.96963	8.70665	8.70866	8.71818	8.84333	8.74104	8.89045	8.94529	8.97721	8.81598	8.75777	8.80763	8.86866	8.51103	8.93329	8.85648	8.77012	9.00312	8.88806	8.79966	8.78738	8.7465	8.88932	8.65252	8.78589	8.93143	8.82506	8.92005	8.77944	8.84013	8.93255	8.66671	8.8658
1418245_a_at	RBFOX2	Rbm9	0.000191781	9.13201	9.32244	9.18702	8.57817	8.68514	8.66098	8.46758	8.79438	9.22999	8.34572	9.23911	9.47285	8.80898	9.229	8.72574	8.95024	9.20707	9.09412	8.90416	8.91441	8.82574	9.06906	8.73045	9.19034	8.96614	9.03373	8.81589	9.17182	9.11833	9.03228	9.12156	9.21149	9.69249	9.25228	9.36893	8.93584	8.93728	9.05966	9.29303	9.27575	8.63819	9.23004	8.6421	8.77279	9.22259	9.22572
1418250_at	ARL4D	Arfl4	0.874311	6.80153	6.61075	6.98942	7.18549	7.03039	6.96749	6.78711	6.72516	7.0547	7.03117	6.7659	7.04897	6.81329	6.57959	6.60654	6.74473	6.84047	6.83935	7.03753	7.03566	6.97023	7.21309	6.81031	6.59501	6.53337	6.80067	7.0209	6.6611	6.74035	7.00113	6.6054	6.96674	6.67096	6.63172	6.95265	6.5741	7.08474	6.94296	6.98395	6.80893	7.01097	7.14871	6.78289	6.83637	6.69646	6.76796
1418253_a_at	HSPA4L	Hspa4l	0.255085	9.30246	9.24788	9.07633	9.17918	9.08688	8.89118	9.14713	8.99064	9.63025	8.78664	8.99103	9.22965	9.25296	8.89276	9.1778	9.05338	9.34737	9.03547	9.27815	9.0126	9.20745	9.03388	8.97091	9.45938	9.27021	9.05106	9.08099	9.0871	9.25704	9.11068	9.12564	9.2185	9.14018	9.25672	8.96381	9.14091	8.89144	9.38534	9.09125	9.13537	9.26121	9.25868	9.05747	8.99131	9.14018	9.12438
1418256_at	SRF	Srf	NA	6.91316	7.03272	6.90181	7.11951	6.87246	7.21918	6.93868	7.01765	6.77371	7.07503	7.18438	6.89436	6.75787	6.93558	6.62654	6.98128	6.92544	6.71302	6.59899	6.99348	7.10035	7.07783	7.04868	6.95833	6.80545	6.83225	7.12803	6.76765	7.05187	6.81853	7.00391	6.69419	6.84363	6.87273	6.85392	6.84006	6.84106	6.74187	6.91779	6.98186	6.90528	7.04259	6.76562	6.93046	6.83494	6.89418
1418257_at	SLC12A7	Slc12a7	NA	5.79836	5.92118	5.94171	5.86394	5.57997	6.04385	5.87851	5.62894	5.75543	5.94267	6.20827	5.77781	6.0641	6.07037	5.63958	5.71338	5.72589	5.61654	5.71455	5.83484	5.78838	5.81657	5.58837	5.60779	5.90983	5.94021	5.93669	5.90798	5.55708	5.88357	5.84391	5.51335	5.8369	5.60606	5.79146	5.69314	5.77976	5.71071	5.65515	5.77837	5.91742	5.92765	5.64246	5.91514	5.59304	5.71038
1418258_s_at	DYNLL2	Dlc2	1	11.9908	11.891	11.946	12.0269	11.8815	11.8019	12.1137	11.7682	12.0128	11.8704	11.9048	12.0589	11.5489	12.0207	11.91	11.9287	11.8309	11.9582	12.094	12.0444	12.2918	12.0448	11.8079	11.9969	11.928	11.936	12.0144	11.9674	11.9569	12.0584	11.9228	11.9598	11.835	11.9632	12.1027	12.2427	11.9526	11.9587	11.9677	11.9883	11.805	11.8916	12.0214	11.951	11.672	11.878
1418261_at	SYK	Syk	NA	5.39054	5.84218	5.61439	5.653	5.63354	5.50504	5.88114	5.5035	5.80893	5.82475	6.01664	5.57678	5.50118	5.77517	5.91104	5.86765	5.83404	5.70677	5.63983	5.92023	5.5615	5.6113	5.62139	5.6974	5.6656	5.57278	5.88712	5.36747	5.48637	5.60602	5.65986	5.38054	5.58999	5.41935	5.71901	5.71966	5.59594	5.75154	5.6018	5.76822	5.52131	5.74764	5.5777	5.74179	5.28017	5.90449
1418263_at	DDX25	Ddx25	0.180153	9.00953	9.05164	9.05207	9.06075	9.02008	9.01641	9.00537	9.01749	8.77671	9.07976	8.9355	8.90437	8.74174	9.09994	8.95489	9.08224	8.97795	8.9771	8.94112	8.90351	8.95321	9.07176	8.96083	8.98828	9.086	8.99797	8.90918	8.97468	9.08467	8.9915	9.07004	9.17047	8.89832	9.06971	8.93811	8.87882	9.058	8.81911	9.05211	9.05256	9.06344	8.84269	8.89649	9.08793	8.96723	8.98689
1418266_at	ALOX12B	Alox12b	NA	5.29604	5.48422	4.67304	5.8162	5.01521	5.40553	5.16921	5.3658	4.83445	5.59447	5.22286	5.40263	5.16787	5.51136	5.10594	5.20755	5.33213	4.61376	4.67079	4.95295	5.77557	5.99394	5.33035	4.97946	5.70542	5.0425	5.14596	5.41802	4.95498	5.4216	5.75186	5.12795	5.09542	4.86674	5.15466	5.24909	5.49911	4.94979	5.73458	5.3472	5.59858	5.79982	5.47446	5.21153	4.88778	5.2782
1418267_at	MST1	Mst1	NA	4.63591	4.58191	4.50791	4.48929	4.5518	4.61877	4.58747	4.54657	4.55438	4.56621	4.84542	4.65608	4.59374	4.47374	4.62085	4.73949	4.57582	4.44146	4.62063	4.52672	4.51111	4.62592	4.48588	4.40082	4.30931	4.57811	4.60986	4.46513	4.43038	4.64059	4.54684	4.69942	4.7423	4.54383	4.62987	4.49114	4.37334	4.66431	4.76216	4.76415	4.58923	4.67434	4.63365	4.547	4.4173	4.45164
1418271_at	BHLHE22	Bhlhb5	1	9.26407	8.9468	9.33615	9.15243	9.02314	9.29177	9.10589	9.53383	9.21294	9.07172	8.84864	9.47702	9.53423	9.22894	8.86891	9.34645	9.33031	9.71206	9.25589	9.21179	9.39485	9.1772	9.35733	9.45362	9.6645	9.28004	8.64883	9.21338	9.14587	9.46447	9.15434	9.09787	9.33963	9.07649	9.36472	8.95048	9.46424	9.19448	8.89226	9.13561	9.63705	9.39444	9.13951	8.94836	9.57041	9.28307
1418276_at	ELF2	Elf2	NA	4.50388	4.63666	4.34169	4.51835	4.81365	5.06923	4.54058	4.60989	4.69326	4.58246	5.06929	4.58258	4.84991	4.43079	4.84397	4.83384	4.2432	4.58536	4.30178	4.50162	4.53968	4.4012	4.27425	4.29489	4.36738	4.50707	5.14273	4.22855	4.31778	4.44664	4.52834	4.73027	4.53055	4.54402	4.59824	4.52017	4.72004	4.49602	4.45458	4.35158	4.52607	4.62013	4.84826	4.50014	4.67309	4.4019
1418281_at	RAD51	Rad51	NA	3.71038	3.77141	3.91463	3.59539	3.88941	3.90161	3.95053	4.00755	3.86568	3.72124	3.63776	3.69017	3.62039	4.02267	3.86817	3.66443	4.08889	3.84019	3.76688	3.75791	3.90598	3.83207	3.70161	3.63093	3.83495	3.60024	4.2663	3.59626	3.91601	3.60892	3.70415	3.80983	3.7565	3.65567	3.59024	3.89995	3.58312	3.64239	3.68475	3.77665	3.53215	3.60443	4.02054	3.57768	4.00056	3.78022
1418283_at	CLDN4	Cldn4	NA	4.99625	4.97385	5.14232	5.10203	5.19754	5.45141	4.99813	4.97426	5.13432	5.2146	5.13467	5.31672	5.08406	5.11799	5.26546	5.33632	5.09664	4.93672	4.88652	5.29545	5.12491	5.13092	5.21564	4.96562	4.99123	4.98395	5.24481	4.8818	4.95273	5.1724	5.07887	5.01713	4.94809	5.14458	5.093	5.09715	5.11034	4.93772	5.16791	5.04262	5.06566	5.18717	5.31236	5.12863	5.15731	5.20446
1418287_a_at	DMBT1	Dmbt1	NA	3.77883	3.90898	3.95593	3.84245	3.85847	3.92532	3.75109	3.83716	3.97483	3.98843	3.85795	3.82927	4.04584	3.97725	4.12425	4.18424	4.09763	3.86481	3.8089	3.90814	3.92944	3.93901	3.89373	3.8937	4.03855	4.08423	4.11705	3.79673	3.72193	3.91455	4.00471	3.54195	3.93792	3.9309	3.8559	3.78424	4.117	3.87694	3.85117	3.98647	4.43536	4.2511	4.06178	3.91073	3.92628	3.85336
1418304_at	CDHR1	Pcdh21	NA	5.11578	5.26919	4.84531	5.12518	5.08395	5.22962	4.88617	5.48099	5.23136	5.17682	5.21149	4.68393	4.90847	4.66695	5.08401	5.17597	5.20957	5.44661	4.76491	5.24149	5.37397	5.09244	5.25125	5.15729	5.73672	4.8359	5.00181	5.64887	4.91013	5.06788	5.09358	5.1339	5.88004	4.76261	5.40142	4.72608	5.27856	5.18852	5.37479	5.03555	5.08149	5.17393	4.75411	4.477	5.14817	4.62705
1418306_at	CRYBB1	Crybb1	NA	7.16689	6.78048	6.63592	6.78167	6.66144	6.67579	6.67414	6.89043	6.889	6.85876	7.04359	6.87901	6.77558	6.91636	6.53152	6.88447	6.81808	6.72051	6.93742	7.15707	6.95705	6.91083	6.67322	6.64931	7.00077	6.80568	6.81419	6.83486	6.63778	7.01178	6.73378	6.94009	6.6487	6.52183	6.66657	6.58676	6.45011	6.81012	6.66932	6.99256	7.10066	6.6221	6.64936	6.66354	6.7368	6.7522
1418309_at	TNFRSF11B	Tnfrsf11b	NA	4.52018	4.56124	4.4008	4.62781	4.69163	4.7351	4.54444	4.47577	4.52327	4.63805	4.79441	4.60048	4.52378	4.47244	4.39982	4.76159	4.57112	4.32493	4.2229	4.83131	4.60087	4.76265	4.49336	4.42471	4.39942	4.45432	4.74741	4.41015	4.64451	4.60596	4.37441	4.74297	4.37961	4.58188	4.4817	4.25059	4.62405	4.68279	4.51074	4.52155	4.44738	4.58066	4.52267	4.6334	4.54168	4.41025
1418315_at	NR5A1	Nr5a1	NA	5.3831	5.50567	5.63347	5.56029	5.53485	5.65049	5.6291	5.46303	5.58572	5.6301	5.65988	5.64278	5.72124	5.57911	5.65016	5.4936	5.36464	5.50927	5.52202	5.74057	5.46586	5.50218	5.58663	5.50616	5.47131	5.53429	5.69825	5.40121	5.21665	5.54662	5.46971	5.55665	5.48216	5.44242	5.62815	5.59071	5.63921	5.4896	5.73686	5.43099	5.45357	5.65027	5.64164	5.62006	5.528	5.44242
1418320_at	PRSS8	Prss8	NA	4.28526	4.43265	4.25859	4.27991	4.42057	4.48595	4.20397	4.16873	4.15225	4.2165	4.26755	4.2667	4.29207	4.33682	4.21628	4.6927	4.12829	4.32315	4.16624	4.27617	4.31296	4.36143	4.27163	4.11389	4.27898	4.07595	4.20972	4.03443	4.25105	4.18374	4.23782	4.1865	4.41308	4.3982	4.4876	4.13713	4.4435	4.26016	4.31257	4.38143	4.09738	4.18453	4.26691	4.22265	4.10612	4.2148
1418323_at	FEM1B	Fem1b	0.111811	7.11896	7.34622	6.97129	7.01063	6.74804	6.8518	6.80179	7.00546	7.12374	6.48707	6.99872	6.95102	7.03792	6.74046	7.11778	6.82833	7.26314	6.98617	7.30641	6.66222	6.95286	6.81841	7.47363	7.51193	7.36585	6.8174	6.90589	7.16238	7.21207	7.00445	7.04396	7.16623	6.8866	7.3505	6.81926	7.11851	7.31116	7.00067	7.2302	7.09116	6.795	7.07224	7.01315	7.04632	6.83225	7.18414
1418326_at	SLC7A5	Slc7a5	0.457995	8.04824	8.0316	8.0869	8.05023	7.93294	8.3133	7.77997	8.05446	7.6681	8.28702	8.12424	7.98462	7.77683	8.12243	7.92134	8.1527	8.2648	8.02457	8.03199	7.98675	7.81271	8.27326	8.14112	8.31909	7.92388	8.13882	8.06605	8.00448	8.20231	8.14326	7.944	8.20458	7.98529	8.11843	7.97419	8.0108	8.06201	7.72813	8.22002	8.02545	8.04683	8.02647	8.24179	8.07195	7.83452	8.23874
1418328_at	CPT1B	Cpt1b	NA	4.38698	4.58481	4.50097	4.54787	4.26933	4.67143	4.63594	4.62722	4.3751	4.72306	4.74639	4.51179	4.50999	4.48318	4.42774	5.1684	4.56274	4.60979	4.53507	4.51196	4.38687	4.44409	4.59493	4.35816	4.42504	4.42551	4.68938	4.44457	4.40855	4.50473	4.45181	4.4288	4.42617	4.41569	4.80546	4.40247	4.59574	4.45433	4.72411	4.52968	4.37122	4.69547	4.42594	4.5683	4.12846	4.52801
1418331_at	OGFOD3	1110031I02Rik	0.740006	6.63946	6.65865	6.77011	6.38313	6.71985	6.72098	6.7297	6.82241	6.50124	6.83334	6.59768	6.59062	6.47995	6.89918	6.69256	6.78388	6.46493	6.66955	6.73777	6.60503	6.485	6.79236	6.69351	6.38177	6.68832	6.71153	6.84767	6.60257	6.53065	6.65027	6.66077	6.6891	6.64198	6.53922	6.61156	6.51791	6.73484	6.42375	6.65775	6.77481	6.59557	6.64091	6.54799	6.75628	6.82314	6.67524
1418346_at	INSL6	Insl6	NA	5.19703	5.23772	5.18157	5.71384	5.15614	5.60364	5.14113	5.22231	5.17248	5.27088	5.3804	5.21289	5.26179	5.28035	5.03459	5.43003	5.33324	5.12963	5.20169	5.41709	5.43934	5.21533	5.28076	5.32194	4.92946	5.36522	5.19863	5.60587	5.06494	5.36508	5.5649	5.18525	5.34424	5.03908	5.43428	5.15187	4.92769	5.24946	5.36132	5.41907	5.27397	5.38715	5.20912	5.36695	5.48089	5.42077
1418348_a_at	ASCC2	Ascc2	NA	4.89392	5.00965	4.65047	5.27142	4.97213	5.08587	4.97121	5.13432	5.13094	4.88877	5.01102	4.88493	4.98876	4.68263	4.97116	5.18611	5.03188	4.75242	4.79865	5.09219	4.90376	5.15872	5.05083	4.70567	5.00436	4.77865	5.02022	5.12057	4.81997	4.76361	5.06436	4.96218	5.02663	5.0727	5.05465	4.67277	4.84138	4.85063	4.86971	5.18642	5.14031	4.96218	4.97519	4.98775	4.87515	4.97215
1418352_at	HSD17B2	Hsd17b2	NA	3.73032	3.80558	3.8763	3.78635	3.86679	3.93826	3.77559	3.88462	3.71441	4.10363	3.95133	3.87823	4.02405	3.90364	3.83601	3.87493	3.80277	3.74512	3.79069	3.98544	3.85377	3.87054	3.67184	3.88158	3.90212	3.7796	3.86494	3.7409	3.87164	3.91515	3.80792	3.72506	3.85969	3.83172	3.74894	3.74724	4.10363	3.63425	3.8149	3.78924	3.68196	4.10032	3.9467	3.91093	3.94568	3.65001
1418357_at	FOXG1	Foxg1	1	10.3901	10.0984	10.3469	10.3269	10.1652	10.3128	10.0876	10.2094	10.1969	10.2461	10.0697	10.1605	10.1892	10.2955	10.13	10.1084	10.5768	10.3228	10.4318	10.1693	10.2794	10.3787	10.3674	10.3218	10.2543	10.4555	9.96569	10.2923	10.3519	10.3709	10.3791	10.4679	10.297	10.4351	10.2877	10.2133	10.0798	10.2714	10.2228	10.2893	10.2913	10.2562	10.3166	10.3295	10.2744	10.3843
1418362_at	ZFP42	Zfp42	1	3.22843	3.48845	3.3445	3.35806	3.31662	3.3991	3.40205	3.47067	3.45771	3.1646	3.2414	3.24912	3.38466	3.51843	3.1744	3.59195	3.32953	3.36197	3.14971	3.3237	3.34456	3.34239	3.30728	3.45602	3.21194	3.40341	3.4637	3.25209	3.31051	3.24829	3.44787	3.34334	3.44223	3.30322	3.44992	3.26428	3.35424	3.48415	3.344	3.34912	3.19711	3.31275	3.35045	3.47067	3.31956	3.13839
1418363_at	LALBA	Lalba	NA	5.7515	5.80252	5.59659	5.78962	5.74614	5.75162	5.6297	5.59867	5.82953	5.85292	6.14062	5.85116	5.86684	5.55356	5.66947	5.60319	5.76477	5.54633	5.65702	5.83795	5.74784	5.79692	5.78407	5.7776	5.64175	5.5621	5.85239	5.13728	5.7994	5.81316	5.84178	5.50606	5.71426	5.74935	5.61367	5.69255	5.78357	5.83974	5.80797	5.85268	5.50379	5.75076	5.86968	5.77187	5.60404	5.64539
1418368_at	RETNLB	Retnlb	NA	4.26092	4.20011	4.37193	4.42139	4.36284	4.68105	4.23398	4.04411	4.29126	4.4864	4.54577	4.1069	4.54019	4.25768	4.32435	4.44979	4.40079	4.17795	4.29699	4.39869	4.37872	4.26248	4.10231	4.56055	4.09076	4.05791	4.72799	4.08452	4.03717	4.2786	4.29044	4.06109	4.03702	4.06687	4.52412	4.20857	4.15221	4.47907	4.28704	4.2913	4.32858	4.53821	4.49325	4.28089	4.30952	4.33559
1418373_at	PGAM2	Pgam2	NA	6.06291	6.76006	6.26465	5.96563	6.23366	6.58145	6.37208	6.49673	5.81959	6.29779	6.39625	6.05737	5.99123	6.66502	6.03851	6.34482	6.42257	6.02714	6.11339	6.26324	6.47162	6.57419	6.56433	5.88865	6.54382	6.51152	6.62917	6.21406	6.3935	5.92113	6.6773	6.73907	5.83201	6.16233	6.41309	6.22179	6.29527	6.02915	6.269	6.66296	6.27628	6.17099	6.3133	5.97641	6.05309	6.34932
1418374_at	FXYD3	Fxyd3	NA	5.48425	5.568	5.54622	5.62976	5.55586	5.57239	5.5714	5.63375	5.28255	5.7255	5.98816	5.60703	5.64023	5.43932	5.61121	5.67694	5.55508	5.48491	5.52396	5.71789	5.37262	5.55922	5.60151	5.39714	5.48725	5.54545	5.70731	5.06681	5.62014	5.48741	5.53169	5.42533	5.5258	5.31295	5.69117	5.75786	5.61527	5.45082	5.76828	5.65295	5.66577	5.37212	5.61535	5.61688	5.74236	5.46848
1418376_at	FGF19	Fgf15	NA	4.08741	4.25944	4.17605	4.2304	4.23752	4.18932	4.16972	4.34031	4.15639	4.3386	4.39453	4.26094	4.20371	4.41272	4.2426	4.465	4.12133	4.1751	4.1841	4.20055	4.07698	4.27818	4.21364	4.00717	4.17973	3.99373	4.10866	4.05806	4.0633	4.11821	4.34199	4.1803	4.35791	4.11068	4.11079	3.96398	4.34411	4.04248	4.20441	4.14992	4.31219	3.97569	4.42366	4.12649	4.24934	4.02
1418378_at	BPIFB2	Bpil1	NA	5.63278	5.56141	5.74469	5.6808	5.76323	6.05017	5.64951	5.63991	5.71206	5.96621	5.80176	5.93013	5.89306	5.66666	5.82026	5.94093	5.60293	5.79716	5.64754	5.80206	5.69276	5.67066	5.97507	5.68285	5.49423	5.65496	5.95255	5.55857	5.59261	5.74752	5.67067	5.55539	5.70243	5.89036	5.61494	5.70941	5.98147	5.62778	5.95371	5.85429	5.69785	5.76517	5.76717	5.81373	5.64746	5.67902
1418387_at	MPHOSPH8	4930548G07Rik	0.0328112	8.52381	8.54848	8.58138	8.39926	8.66587	8.44271	8.61238	8.3994	8.66154	8.44532	8.39094	8.4842	8.58148	8.39191	8.54453	8.38333	8.54847	8.49431	8.48679	8.54679	8.52952	8.58225	8.51591	8.31129	8.62394	8.43428	8.4905	8.42461	8.54312	8.42599	8.49366	8.31309	8.57603	8.43022	8.60225	8.48237	8.57695	8.63363	8.47126	8.44098	8.50152	8.3312	8.53618	8.34663	8.51037	8.4285
1418390_at	PHF21A	Phf21a	0.139344	7.89124	7.719	7.57688	7.71256	7.69887	7.54554	7.68672	7.86138	7.64388	7.76769	7.59726	7.66655	7.75159	7.76331	7.73278	7.6006	7.91096	7.49873	7.64719	7.68539	7.69427	7.92417	7.67799	7.77401	7.72238	7.9589	7.4913	8.04774	7.98774	7.85146	7.8898	7.80514	7.68915	7.81867	7.75968	7.58941	7.70346	7.5955	7.60435	7.82245	7.8241	7.80473	7.68686	7.94782	7.63877	7.75416
1418393_a_at	ITGA7	Itga7	NA	5.3184	5.49457	5.19431	5.38409	5.28069	5.373	5.34859	5.22205	5.3036	5.03578	5.1756	5.39301	5.22586	5.40644	5.20626	5.71351	5.2909	5.42051	5.28086	4.97898	5.35575	5.21868	5.46212	5.24452	5.31396	5.22106	5.43475	5.25082	5.28514	5.27452	5.43428	5.30799	5.21418	5.47933	5.34158	5.42593	5.10496	5.20161	5.38218	5.1872	5.14429	5.21499	5.34603	5.16666	5.32159	5.46235
1418395_at	SLC47A1	Mate1	0.366706	5.94262	6.28843	6.24179	5.63746	5.57448	6.16528	5.98339	5.72743	5.77155	5.23529	5.84551	5.84116	6.31571	6.33931	5.89154	5.77125	5.5675	5.87378	5.27577	6.33903	6.19223	5.70332	5.98783	5.86339	6.39432	5.48254	6.0574	6.04928	5.63871	6.13806	5.89103	5.88328	5.94325	5.21915	5.88443	6.17838	5.36932	5.81279	4.0626	6.46213	6.4315	6.0747	5.19704	6.25811	5.54061	5.89764
1418404_at	RAD9A	Rad9	NA	7.39084	7.30243	7.30925	7.21329	7.42232	7.33624	7.49085	7.55739	7.27924	7.59219	7.59365	7.36133	7.57511	7.43804	7.33852	7.47044	7.50064	7.42768	7.33551	7.31582	7.43528	7.63855	7.42738	7.35479	7.10113	7.45232	7.14821	7.37651	7.32704	7.35544	7.43614	7.34627	7.2302	7.28285	7.3915	7.26259	7.29796	7.27318	7.42795	7.32651	7.39989	7.29179	7.34009	7.28519	7.51675	7.31542
1418405_at	HGFAC	Hgfac	NA	4.20831	4.3375	4.20181	4.38812	4.25364	4.48827	4.47389	4.32703	4.34626	4.33296	4.41095	4.28582	4.36576	4.15559	4.37801	4.34064	4.03913	4.25877	4.26275	4.357	4.23158	4.34814	4.36451	3.99815	4.14674	4.16282	4.07834	4.17817	4.01316	4.32862	4.22397	4.18093	4.12303	4.18877	4.39328	4.18228	4.38733	4.46422	4.23272	4.38608	4.30062	4.27069	4.30783	4.1371	4.2328	4.19087
1418407_at	PDE8A	Pde8a	NA	3.94892	3.978	3.72479	4.08446	4.02602	3.88353	3.61183	4.10458	4.04645	3.93807	3.87286	3.78454	4.03424	3.76291	3.98119	4.12908	4.02208	3.94831	3.97685	4.10629	3.75762	3.85143	3.94278	3.87462	3.86226	4.07201	3.94714	4.05682	4.00182	4.01453	3.99278	4.12461	3.99169	3.91947	4.29516	3.91073	3.90089	3.87259	3.80276	4.06468	3.91127	4.09265	3.82776	3.8981	3.90991	4.16496
1418411_at	FBXL8	Fbxl8	NA	5.18238	5.27313	5.34759	5.2771	5.41549	5.37688	5.29221	5.44842	5.27428	5.42162	5.49347	5.34136	5.57575	5.28753	5.38356	5.7299	5.30868	5.09199	5.22684	5.3448	5.28678	5.48188	5.25331	5.33935	5.35286	5.29342	5.28968	5.31219	5.2516	5.29654	5.50482	5.37165	5.40201	5.22674	5.48778	5.19674	5.47276	5.58249	5.45058	5.46406	5.40014	5.36137	5.28705	5.33647	5.35781	5.33875
1418413_at	CAV3	Cav3	NA	4.53666	4.6537	4.45155	4.82311	4.65065	4.69795	4.5257	4.7258	4.6409	4.95333	4.65931	4.68627	4.82038	4.68455	4.74552	4.68413	4.60859	4.51995	4.54933	4.68772	4.48767	4.71979	4.64656	4.5315	4.64936	4.51828	4.61146	4.46748	4.38248	4.67973	4.58059	4.62479	4.67456	4.40426	4.58911	4.3582	4.77382	4.63991	4.81285	4.53307	4.61118	4.47674	4.66414	4.6128	4.81308	4.39353
1418414_at	KCNH1	Kcnh1	0.00240816	8.18797	7.44014	8.31016	7.61833	6.90036	7.0751	6.98027	7.21247	8.01325	7.55185	7.25146	7.301	7.84274	8.54107	8.0479	6.93956	7.48277	7.32499	7.10568	7.22008	7.98814	7.84905	7.30702	8.36988	7.99983	8.22949	7.23415	7.54298	7.25995	7.86526	7.32874	7.76035	8.1368	7.29039	6.94881	7.27474	7.09747	8.15731	8.27167	7.25543	6.86897	8.09675	8.07762	7.91965	7.50821	7.51257
1418415_at	HOXB5	Hoxb5	NA	3.58947	3.63803	3.71387	3.7835	3.72812	3.76238	3.85611	3.7381	3.64767	3.85125	3.91535	3.80243	3.63379	3.61057	3.53744	3.79416	3.52456	3.60655	3.69768	3.75606	3.60395	3.5995	3.73026	3.49738	3.69791	3.69827	3.73826	3.62592	3.80555	3.74549	3.59532	3.72021	3.66457	3.60463	3.57617	3.66473	3.82379	3.52135	3.60068	3.73117	3.5914	3.73052	3.74383	3.83389	3.66318	3.52221
1418420_at	MYOD1	Myod1	NA	4.28433	4.36533	4.15804	4.3705	4.38618	4.55243	4.47513	4.33738	4.34456	4.57052	4.67553	4.29976	4.60885	4.13183	4.44698	4.4667	4.64566	4.14464	4.12811	4.58214	4.32164	4.26563	4.30425	4.08226	4.23401	4.25058	4.56702	4.09548	4.12527	4.30132	4.34884	4.2457	4.2899	4.2119	4.29283	4.15624	4.39301	4.36793	4.33313	4.40995	4.25086	4.37497	4.39077	4.39553	4.30884	4.38294
1418421_at	BCL6B	Bcl6b	NA	4.30846	4.43557	4.22479	4.3226	4.42614	4.54367	4.4466	4.45196	4.2885	4.66023	4.78242	4.48953	4.58681	4.68833	4.38078	4.39315	4.24768	4.42652	4.37204	4.58908	4.46384	4.30119	4.41349	4.31611	4.37146	4.17974	4.56703	4.28866	4.19564	4.51463	4.41525	4.3886	4.33641	4.21019	4.19679	4.39485	4.44259	4.35864	4.5131	4.47455	4.35499	4.30545	4.3821	4.43909	4.46044	4.33406
1418426_at	GTF2A1L	Gtf2a1lf	NA	3.6377	3.83791	3.72619	3.70732	3.81758	3.95718	4.00411	3.87687	3.53783	3.81578	3.86	3.6848	3.78971	3.96236	3.88672	4.2216	3.7545	3.70757	3.36116	3.66605	3.68904	3.76136	3.69843	3.68231	3.5867	3.62958	3.93794	3.56406	3.55086	3.82192	3.76512	3.75796	3.62748	3.67563	3.93135	3.63144	3.68929	3.66567	3.52555	3.7096	3.66896	3.85427	3.73387	3.79997	3.64717	3.62922
1418429_at	KIF5B	Kif5b	0.0365631	9.92934	9.30435	10.3753	9.84872	9.85604	9.65381	9.6455	9.5562	9.94086	9.79285	9.4101	10.0989	9.86336	9.60853	10.053	9.62395	10.0709	10.1813	10.1352	9.98794	9.63165	9.59812	9.93932	9.99582	9.97971	10.0797	9.04406	10.1082	9.86331	10.0218	9.75266	10.0438	9.88638	9.94385	9.97942	9.99067	9.69585	9.92498	9.81458	9.6633	9.84273	9.77406	9.835	10.0043	10.2149	10.0583
1418432_at	CAB39	Cab39	0.244408	8.41332	8.29133	8.15499	8.11425	7.90799	7.92021	8.0503	8.26525	8.21216	7.82454	7.84517	8.27873	8.06903	8.22917	8.07656	7.974	8.56721	8.17711	8.43659	8.05578	8.24782	8.02459	8.18433	8.61717	8.32199	8.14121	8.16798	8.34474	8.48865	8.18972	8.2878	8.32203	8.13321	8.39344	7.99866	8.17868	7.93686	8.22126	8.37679	8.39521	8.35753	8.35558	7.9733	8.48919	8.25162	8.44336
1418438_at	FABP2	Fabp2	NA	3.27029	3.15177	3.05036	3.61564	3.32515	3.28371	3.36304	3.23253	3.10013	3.31772	3.35951	3.23002	3.29229	3.31887	3.28988	3.35848	3.22264	3.28058	3.32047	3.2639	3.225	3.07478	3.36391	3.16249	3.22601	3.30328	3.12987	3.22635	3.17812	3.23736	3.3793	3.229	3.21871	3.2491	3.15911	3.24031	3.24702	3.37872	3.39307	3.37189	3.34078	3.14885	3.49435	3.293	3.31648	3.52027
1418440_at	COL8A1	Col8a1	1	5.44446	5.48617	5.72747	5.88444	5.61065	5.71685	5.56663	5.57073	5.42293	5.55388	5.65687	5.30834	5.59318	5.90983	5.48814	5.46799	5.46628	5.35546	5.57985	5.50495	5.81939	5.60449	5.36649	5.43309	5.6455	5.39315	5.35323	5.50348	5.56903	5.72151	5.48146	5.73284	5.37307	5.86334	5.60508	5.37298	5.60283	5.49482	5.54916	5.63361	5.50001	5.49946	5.51715	5.54769	5.35324	5.5958
1418449_at	LAD1	Lad1	NA	5.49691	5.42325	5.37169	5.41237	5.41272	5.45604	5.48099	5.58046	5.26995	5.48501	5.62414	5.39729	5.50217	5.35436	5.44545	5.63453	5.34697	5.64144	5.15656	5.63958	5.46994	5.39767	5.36457	5.36686	5.09579	5.45791	5.66068	5.18571	5.31378	5.40372	5.25726	5.28746	5.33678	5.32784	5.53059	5.38178	5.54877	5.08046	5.42672	5.55177	5.19237	5.59928	5.50173	5.443	5.16856	5.36287
1418450_at	ISLR	Islr	0.304218	7.66644	7.93894	8.07577	7.96372	7.83376	8.10731	7.88185	8.12757	7.63952	8.08228	7.79612	7.40648	8.3815	8.16848	7.86144	7.74814	7.76013	7.74468	7.70406	7.9832	7.96222	7.91229	8.19978	7.61765	7.95505	7.98635	8.32253	8.08395	7.8008	7.9258	7.90273	8.29583	7.77858	7.75525	7.83337	8.03238	7.89697	7.84392	7.81465	7.98282	7.81141	8.30751	7.49513	8.11925	7.83423	7.90618
1418456_a_at	CXCL14	Cxcl14	1	9.267	8.99828	9.18879	9.08695	9.22076	8.98879	9.38594	9.10307	9.17561	9.21746	8.96168	9.12363	8.96923	9.42121	9.28278	8.62767	8.99994	9.22619	9.08382	9.21001	9.0868	9.05497	9.04251	8.98221	9.3448	9.05792	9.37592	9.11495	9.34232	9.26394	9.00134	9.57693	8.68504	9.38033	8.91811	9.34729	8.90277	9.33263	9.15496	9.01008	9.38215	9.33132	9.43972	9.33994	8.8244	9.16103
1418459_at	CCDC91	Ccdc19	1	6.89802	6.9063	6.7512	6.73889	6.69969	6.59052	6.6989	6.76225	6.83236	6.51123	6.60372	6.54411	6.59881	6.8254	6.64032	6.7898	6.84631	6.67643	6.70094	6.52692	6.81457	6.86124	6.5745	6.95833	6.9836	6.80084	6.53166	6.80649	6.92358	6.77366	6.77509	6.90537	6.80081	6.83874	6.70184	6.70292	6.58822	6.68475	6.57072	6.74127	6.97688	6.6932	6.59277	6.6822	6.79219	6.69951
1418465_at	NCF4	Ncf4	NA	5.03535	5.2591	5.12576	5.29306	5.2434	5.75596	5.23552	5.08812	5.27623	5.54799	5.23829	5.54658	5.13427	5.10936	5.12836	5.58115	5.30337	5.24089	5.28201	5.27499	5.50946	5.33748	5.33973	5.11767	5.17903	5.30117	5.45459	5.02622	5.0986	5.13001	5.32669	5.20574	5.22664	5.42912	5.48794	5.16019	5.30541	5.18638	5.2498	5.26723	5.23436	5.27872	5.34037	5.17067	5.04459	5.43369
1418467_at	SMARCD3	Smarcd3	0.103227	8.99885	9.47321	9.01244	9.47064	9.00618	9.08667	9.02001	9.20414	8.71099	9.35525	9.03048	8.83045	8.93638	9.1395	9.03192	8.99175	8.87201	9.12848	8.85588	8.99443	9.35152	9.36484	9.43887	8.97328	9.06186	9.16818	9.23481	9.27352	9.35169	8.90243	9.42261	9.49047	8.90764	9.24982	8.71423	8.96615	8.90697	8.84491	9.37628	9.16862	9.14815	9.2681	8.9447	9.32197	8.73299	8.94203
1418471_at	PGF	Pgf	NA	5.70826	5.8243	5.7451	6.01546	5.73463	5.69286	5.7455	5.72139	5.68762	5.78481	5.62283	5.76453	5.83345	5.84904	5.54167	5.63753	5.76121	5.79723	5.64976	5.83527	5.84447	6.095	5.98296	5.52143	6.00945	5.80794	5.7775	5.58626	5.60945	5.76336	5.95114	5.78086	5.70904	5.62226	6.09308	5.71576	5.67619	5.82055	5.9101	5.85241	5.87248	5.87023	5.69566	5.90608	5.57061	5.73767
1418475_at	SCNN1B	Scnn1b	NA	4.77343	5.07964	4.80504	4.76235	4.88319	4.96539	5.00121	4.82372	4.98577	5.20568	5.13598	4.92018	5.00493	4.94445	5.00522	4.99108	4.79039	4.92112	4.55017	5.03947	4.80181	4.98022	5.01361	4.61002	4.83266	4.81688	5.1717	4.86653	4.928	4.8259	5.04201	4.92909	4.88506	5.06643	5.10801	4.91414	4.96546	5.04804	4.91502	4.93666	4.9028	5.13058	4.98836	4.89027	4.89288	4.71369
1418476_at	CRLF1	Crlf1	NA	6.14158	6.78741	6.59685	6.23802	6.56357	6.35867	6.46751	6.55888	6.38807	6.60188	6.50353	6.3264	6.56352	6.97012	6.73875	6.3854	6.35254	6.44312	6.46919	6.45012	6.28855	6.64796	6.78066	6.19133	6.54894	6.24319	6.76521	6.22865	6.45982	6.35296	6.57213	6.81097	6.29831	6.55205	6.44542	6.4411	6.54612	6.45831	6.53175	6.51379	6.33696	6.44367	6.65991	6.70855	6.21206	6.45094
1418481_at	PKMYT1	Pkmyt1	NA	6.73825	6.73967	6.58508	6.79989	6.76159	6.88382	6.78619	6.90357	6.87607	6.95113	6.94686	6.8327	6.79693	6.76315	6.7755	7.38795	6.73143	6.62744	6.75577	6.9055	6.8323	6.77838	6.73499	6.71832	6.67124	6.73762	6.95767	6.62525	6.61462	6.87274	6.66744	6.65402	6.73664	6.72183	6.79792	6.7545	6.67298	6.80479	6.74107	6.87643	6.40986	6.92047	6.71436	6.90674	6.9128	6.81906
1418484_at	TEKT2	Tekt2	NA	4.76043	4.52828	4.61409	4.57573	4.66228	4.67632	4.73012	4.64121	4.77748	4.65507	4.97243	4.78374	4.5638	4.73431	4.65564	5.37295	4.72491	4.67145	4.47741	4.72058	4.76704	4.57571	4.66449	4.62013	4.52165	4.73252	4.69914	4.59073	4.65458	4.65667	4.8568	4.60859	4.46484	4.36889	5.09937	4.66482	4.41614	4.63838	4.83592	4.68669	4.75438	4.64481	4.63101	4.53541	4.72866	4.74457
1418485_at	SLC4A3	Slc4a3	0.821906	9.74106	9.80941	9.6057	9.67694	9.53761	9.5281	9.82413	9.89542	9.48255	9.63062	9.51731	9.51366	9.61807	9.57417	9.62129	9.61216	9.74293	9.66713	9.69353	9.57442	9.85907	9.72829	9.64407	9.53006	9.78544	9.63323	9.66395	9.88042	9.79378	9.71485	9.75309	9.64415	9.57029	9.76247	9.47524	9.63455	9.70576	9.50874	9.77165	9.59233	9.78896	9.68857	9.6616	9.72025	9.52927	9.66967
1418488_s_at	RIPK4	Ripk4	NA	3.31275	3.30674	3.30352	3.15115	3.36322	3.3603	3.42397	3.13608	3.22124	3.36552	3.55898	3.39001	3.29207	3.45634	3.1973	3.24475	3.21643	3.25783	3.24818	3.20945	3.17295	3.18107	3.23913	3.25991	3.23976	3.3372	3.12739	3.16837	3.37291	3.20512	3.23381	3.33009	3.15837	3.36986	3.05687	3.18576	3.52392	3.21141	3.42059	3.33516	3.42638	3.26139	3.29768	3.30949	3.26594	3.2268
1418490_at	SDSL	Sdsl	NA	5.89341	5.881	5.90692	5.79053	6.13518	5.95819	5.87681	6.12327	6.2043	6.07111	6.09756	5.80399	6.06454	6.17005	5.89245	6.22715	5.89495	5.89846	5.95061	6.11274	5.87985	5.9848	5.92265	6.02724	5.94051	5.62046	6.08537	5.76933	5.82508	5.88763	5.83035	6.11944	5.80966	5.87357	6.07519	5.71623	5.96782	6.00051	6.03177	5.88137	5.95267	5.97016	6.02955	6.05429	6.1181	5.85993
1418493_a_at	SNCA	Snca	0.562481	11.4209	11.4127	11.3797	11.3874	11.4294	11.3479	11.4145	11.6059	11.455	11.2964	11.4244	11.4037	11.4018	11.4603	11.4253	11.3213	11.3608	11.5389	11.2727	11.4066	11.2369	11.5417	11.6087	11.3656	11.4162	11.4233	11.3752	11.3249	11.322	11.3541	11.3903	11.5791	11.3783	11.2945	11.4599	11.365	11.5012	11.4424	11.2926	11.4438	11.4483	11.3511	11.3155	11.3856	11.2346	11.32
1418496_at	FOXA1	Foxa1	NA	3.54773	3.48084	3.50396	3.37712	3.29946	3.50632	3.47867	3.46189	3.34577	3.46382	3.93734	3.63887	3.30974	3.61491	3.58016	3.46375	3.64143	3.47336	3.51233	3.30826	3.33573	3.30588	3.42969	3.42707	3.47375	3.64556	3.62571	3.33002	3.23474	3.46892	3.43137	3.36351	3.63828	3.37687	3.66211	3.404	3.53681	3.36929	3.45563	3.47593	3.6382	3.47997	3.48058	3.40975	3.54718	3.50396
1418498_at	FGF13	Fgf13	0.290789	8.37827	8.45555	8.07491	8.31024	7.94751	8.05926	8.09802	8.34404	8.26676	7.94022	8.04283	8.00508	8.1597	8.18491	8.32885	8.37391	8.43818	8.0289	8.0961	8.1499	8.23122	8.26597	8.1446	8.55185	8.5691	8.2354	8.12253	8.44014	8.6653	8.30415	8.29782	8.19035	8.08552	8.29758	7.95247	8.16654	8.04472	8.25684	8.20755	8.24888	8.21241	8.20836	8.26875	8.2297	8.17466	8.1415
1418499_a_at	KCNE3	Kcne3	NA	3.05728	2.9713	3.11459	3.15192	3.08983	3.15068	2.97589	3.16529	3.1149	3.0184	3.13811	3.0238	3.07215	3.23901	3.26099	3.25254	3.10238	2.98769	3.05419	3.17371	3.12348	3.22786	3.28115	3.17981	3.01924	3.08243	2.95993	2.98546	3.08784	3.1435	3.11362	3.0304	3.14993	3.20902	3.26551	3.13608	3.0877	3.00932	3.06402	3.21684	3.052	3.0629	3.23448	3.1354	3.15462	3.05465
1418502_a_at	OXR1	Oxr1	1	10.2226	10.1196	10.2489	9.92359	10.2133	9.82586	10.2722	9.88865	10.4306	9.839	9.99687	10.422	10.3766	9.87642	10.4192	10.1632	10.198	10.2537	10.3427	10.1431	10.1679	9.84868	10.0726	10.3436	10.2624	10.005	10.0102	10.1821	10.2287	10.1879	10.054	10.0467	10.1547	10.2614	10.0706	10.2518	10.1735	10.3036	10.1383	10.0231	10.2562	10.0171	10.2305	10.0663	10.2348	10.1068
1418508_a_at	GRB2	Grb2	0.0369939	8.70268	8.75773	8.37459	8.68105	8.54654	8.69273	8.64978	8.74096	8.56067	8.73347	8.83099	8.54508	8.59185	8.42192	8.62043	8.55427	8.66757	8.60117	8.5353	8.59534	8.83407	8.69451	8.75756	8.77995	8.63248	8.60567	8.69944	8.73612	8.65465	8.56404	8.72479	8.80944	8.71506	8.64009	8.62081	8.80524	8.66377	8.54013	8.70788	8.66122	8.69035	8.6423	8.79685	8.71662	8.33366	8.53472
1418511_at	DPT	Dpt	NA	4.46325	4.653	4.49819	4.59478	4.64961	4.61695	4.3865	4.42073	4.46664	4.74925	4.91877	4.67689	4.60194	4.71372	5.06483	4.56119	4.67296	4.6271	4.36351	4.59523	4.43751	4.43217	4.79014	4.34717	4.32671	4.44188	4.72635	4.52948	4.62787	4.43934	4.38097	4.46065	4.54947	4.23654	4.65398	4.39157	4.81981	4.60114	4.52224	4.50884	4.33447	4.89689	4.63572	4.27147	4.51537	4.44334
1418516_at	MTF2	Mtf2	0.043101	9.27881	9.24424	9.29001	9.19405	9.17521	9.1071	9.11923	9.15064	9.39612	8.87996	8.87952	9.28642	9.2908	9.33134	9.14212	9.15863	9.27356	9.289	9.23983	9.27362	9.19293	9.0796	9.01139	9.11719	9.23726	9.14684	9.04509	9.32354	9.27171	9.03694	9.35498	9.26364	9.34952	9.17422	9.33351	9.12808	9.09022	9.39736	9.06043	9.08816	9.01817	9.29014	9.02196	8.96575	9.3719	9.02876
1418517_at	IRX3	Irx3	NA	4.12473	4.1378	4.20669	4.3732	4.25927	4.57466	4.19894	4.10133	4.38703	4.5629	4.37841	4.20468	4.30559	4.30658	4.17778	4.11461	4.12502	4.11372	4.16703	4.22803	4.24438	4.2822	4.20766	4.1599	4.06713	4.09555	4.41941	4.05372	4.02789	4.23449	4.1266	3.89124	4.31839	4.21756	4.39081	4.06769	4.32581	4.15358	4.24657	4.25908	4.15843	4.1731	4.35327	4.19404	4.28516	4.18502
1418519_at	AADAT	Aadat	NA	4.98694	5.03314	5.17282	5.09824	4.95025	5.32021	5.20292	5.0226	5.06878	5.13306	5.2041	5.1649	5.02806	5.17451	5.17035	5.2348	5.42491	5.14903	4.8806	5.11596	5.07751	5.13289	5.28013	4.82044	4.81253	5.12806	5.20065	4.97151	5.01776	4.95515	5.05363	5.2906	5.06092	5.07506	5.35131	5.14717	4.99765	5.07292	5.21336	5.10878	4.84518	5.25748	5.05134	5.00392	5.21851	5.10096
1418532_at	FZD2	Fzd2	1	7.05255	7.18956	6.96257	7.40572	7.182	7.27807	7.2175	7.29341	7.10726	7.49036	7.20255	7.05552	7.14687	7.3268	7.08978	7.15582	7.09298	7.06845	7.54215	7.3916	7.44085	7.51857	7.15004	7.25096	7.30511	7.25518	7.55659	7.1732	7.27689	7.27099	7.22753	7.36757	7.17303	7.23148	7.15006	7.4042	7.36915	7.15207	7.6344	7.25512	7.19827	7.50754	7.25359	7.26919	6.82627	7.19469
1418535_at	RGL1	Rgl1	0.0678762	7.21392	8.06823	7.04862	7.25425	7.87742	7.20393	6.96348	8.00055	8.18732	7.37769	7.32613	6.78871	6.85525	7.26695	6.74974	7.72019	7.19943	7.89797	7.70545	8.05199	8.0063	7.27898	8.1863	8.15392	7.59526	7.24384	6.93271	7.86215	7.28228	7.08109	8.07665	7.22898	6.89454	7.86104	6.65106	7.06423	7.97954	8.28756	7.21263	7.14517	7.36067	7.26098	7.17394	7.26654	7.81671	7.15952
1418538_at	KDELR3	Kdelr3	NA	3.92859	4.02589	4.05062	3.9957	4.29611	4.26671	3.99607	3.85951	3.93324	4.22523	4.15109	4.12446	4.14163	4.01296	3.96214	4.16212	3.92531	3.98693	3.83612	4.09549	4.0226	3.92562	3.98469	3.73395	3.99162	4.02975	4.08327	3.97886	3.80796	3.98957	3.82757	4.02457	4.03452	3.90157	4.09843	3.99236	4.07908	3.94062	4.31006	4.30277	3.7265	4.19269	3.93603	4.03378	3.97557	3.85789
1418544_at	KCNIP3	Kcnip3	0.0107934	9.53542	9.47384	9.24407	9.40306	9.45211	9.42059	9.21075	9.19966	9.40712	9.34215	9.50796	8.94174	9.24743	9.20682	9.37664	9.14395	9.39587	9.40857	9.1412	9.09269	9.2908	9.48117	9.78861	9.47502	9.46807	9.29931	9.46019	9.58748	9.20563	9.43435	9.2652	9.5423	9.25306	9.48339	9.35885	9.21242	9.25761	9.4459	9.46189	9.5074	9.03415	9.28088	9.40235	9.32094	9.04874	9.15798
1418547_at	TFPI2	Tfpi2	NA	3.1024	3.22267	3.15879	3.26369	3.30836	3.2438	3.17894	3.58965	3.06243	3.28066	3.36996	3.10223	3.33571	3.35011	3.26455	2.98259	3.50982	3.22588	3.16608	3.25079	3.21465	3.19761	3.16243	3.05327	3.18172	3.15286	3.35282	3.1886	3.36694	3.34236	3.32478	3.11711	3.11161	3.18282	3.25857	3.28789	3.32492	3.2238	3.26625	3.16353	3.20867	3.14717	3.37557	3.2031	3.24573	3.10977
1418549_at	CGA	Cga	NA	4.4913	4.42923	4.19336	4.71595	4.76361	4.57234	4.36362	4.548	4.56606	4.63066	5.01236	4.64131	4.51439	4.39393	4.5869	4.75008	4.44428	4.45423	4.49212	4.50115	4.39447	4.51458	4.57207	4.54509	4.34814	4.38895	4.72304	4.15529	4.47072	4.5311	4.22444	4.40724	4.57799	4.29401	4.66978	4.41439	4.79952	4.51347	4.59489	4.44065	4.35412	4.74169	4.739	4.66303	4.54024	4.58672
1418551_at	MYBPC3	Mybpc3	NA	5.70375	5.75351	5.62502	5.83338	5.57927	5.59188	5.86375	6.02053	5.71638	5.83639	5.46495	5.76257	5.78932	5.73775	5.78686	5.74372	5.63691	5.55261	5.62731	5.72341	5.80471	5.8457	5.88853	5.58641	5.64525	5.73138	6.01016	5.59539	5.60477	5.74003	5.63165	5.81097	5.83778	5.615	5.8841	5.79453	5.83417	5.60584	5.7038	5.78368	5.60754	5.75445	5.80996	5.59889	5.83839	5.75735
1418555_x_at	SPIC	Spic	NA	4.06052	4.07144	4.04552	4.11667	4.09048	3.89708	4.2351	4.14345	4.16699	4.072	4.27028	4.11252	4.28124	4.10486	4.01104	4.33839	4.03168	4.10592	4.2158	4.23239	4.15712	3.99978	3.98271	4.04932	4.10793	4.1289	4.13255	4.22774	3.95526	4.13965	4.16051	4.12358	4.0397	3.89929	4.1307	4.12197	3.98961	4.21385	4.31036	4.32602	4.15558	4.05386	4.0973	3.85053	3.91834	4.25274
1418556_at	CAPZA3	Capza3	NA	3.49701	3.54903	3.42092	3.73672	3.50419	3.62007	3.64869	3.52638	3.74681	3.51449	3.65057	3.66801	3.52669	3.47144	3.45466	3.57682	3.48965	3.4549	3.42961	3.75899	3.65947	3.50266	3.64475	3.27097	3.38801	3.74745	3.59113	3.48053	3.33129	3.4771	3.48183	3.44437	3.49999	3.51816	3.46133	3.46857	3.57662	3.6032	3.54369	3.39246	3.33611	3.44454	3.4237	3.35605	3.54653	3.64292
1418557_s_at	TSSK3	Tssk3	NA	3.93354	3.86168	3.73784	3.92206	4.06284	3.9957	3.8761	3.96299	3.568	3.60082	3.60701	3.76215	3.72087	3.69409	3.88525	4.25522	3.83886	3.83611	3.98783	3.79282	3.74502	3.8269	3.78156	4.00242	3.89075	3.90291	4.02854	3.76217	3.803	3.84227	3.87987	4.01743	3.54737	3.92565	3.91047	3.57248	3.58272	3.80058	4.02693	3.93293	3.84428	3.74585	3.83731	4.0547	3.90858	4.0484
1418558_at	RAX	Rax	NA	4.09572	4.12929	4.00394	4.22766	4.08684	4.36372	4.02317	4.22206	4.08501	4.12684	4.07546	4.07918	4.10916	3.91397	4.23237	4.34006	3.95391	3.86231	4.21626	3.96711	4.01531	4.18769	4.00644	4.02345	3.97237	4.19742	4.32527	4.24339	3.91868	4.06687	4.11472	4.13668	4.02162	4.00263	4.27598	3.95997	4.21568	4.12097	4.19827	4.07692	4.04967	4.01005	4.02583	4.06243	4.0874	3.87467
1418562_at	SF3B1	Sf3b1	0.00323809	10.1119	10.1416	10.181	9.50698	9.91379	9.3334	9.76711	10.0067	10.0363	9.37625	9.75126	10.2129	9.76468	10.2865	9.77138	10.0781	10.2389	10.2334	9.93981	10.1868	9.67748	9.71726	9.69582	10.338	10.0744	10.1099	9.47611	10.429	10.0918	9.87414	10.1349	10.0942	10.2524	10.0471	10.0995	9.92436	9.90462	10.1767	10.1466	10.1685	9.55655	9.93911	9.84869	9.74395	10.3658	10.082
1418569_at	FBLIM1	2410043F08Rik	NA	4.12866	4.35934	4.03083	4.17872	4.23644	4.48662	4.28105	4.31007	4.24248	4.35735	4.518	4.12884	3.97739	4.13844	4.20029	4.35881	4.28492	4.05228	4.10308	4.31972	4.20446	4.20546	4.32198	4.36899	4.06764	4.36995	4.50487	3.9987	4.0456	4.18228	4.15028	4.22971	4.39725	4.19791	4.44534	4.20085	4.39409	3.97237	4.20899	4.22528	3.96919	4.43207	4.25475	3.98884	4.37805	4.11246
1418570_at	NCSTN	Ncstn	0.467521	7.89018	7.84497	7.50126	7.66042	7.54666	7.83937	7.655	7.82595	7.50629	7.8487	7.85088	7.76823	7.56381	7.76786	7.8033	7.74814	7.94688	7.70483	7.7002	7.59011	7.84905	7.94681	7.60996	7.89577	7.76497	7.77792	8.02034	7.70712	7.95507	7.80918	7.65707	7.92564	7.67655	7.72759	7.57507	7.79222	7.56344	7.60587	7.89038	7.98217	7.95043	7.76136	7.90677	8.03291	7.49355	7.79665
1418571_at	TNFRSF12A	Tnfrsf12a	NA	7.61895	7.81582	7.75909	7.87731	7.79312	7.85514	7.80148	7.73775	7.7614	7.78844	7.83977	7.8326	7.60737	7.66669	7.69486	7.73381	7.7177	7.58637	7.71581	7.58828	7.51504	7.79157	7.8514	7.67824	7.56616	7.59698	7.77003	7.57416	7.64802	7.67945	7.75438	7.89237	7.61683	7.6352	7.83197	7.68772	7.82475	7.90717	7.75579	7.74933	7.52896	7.74055	7.6775	7.61458	7.68283	7.71023
1418573_a_at	RALY	Raly	1	7.97331	8.11146	7.9732	8.14134	7.85645	7.94494	8.04907	8.10754	7.99996	8.09101	7.88104	8.22657	7.9582	8.23581	7.98846	7.88303	8.05911	8.1103	7.92662	7.85078	8.29493	8.166	8.15993	7.98915	7.95789	8.03188	8.32576	8.01106	8.10857	7.94161	8.11945	8.05447	7.93471	7.79531	8.05152	7.81334	8.00115	8.10531	8.26368	8.10427	7.97773	8.25596	8.22078	7.99229	7.97132	7.96195
1418577_at	TRIM8	Trim8	0.211093	7.76844	7.7644	7.73532	7.9221	7.74195	7.55005	8.08017	7.8938	7.67354	8.01628	7.84768	7.81245	7.74406	7.6906	7.84025	7.44433	7.84794	7.74396	7.59477	8.03422	8.1434	7.91863	7.84004	7.78036	7.76883	7.78983	7.73783	7.94839	7.84619	7.67289	7.85149	7.74172	7.62456	7.74698	7.65566	7.72761	7.73748	7.81079	7.83273	7.72218	7.94938	7.78829	7.88274	7.81909	7.80316	7.79372
1418589_a_at	MLF1	Mlf1	NA	3.24526	3.34152	3.35149	3.08035	3.34172	3.54902	3.39712	3.42122	3.17385	3.2949	3.4814	3.37778	3.2248	3.51969	3.15331	3.23179	3.20881	3.35949	3.26008	3.29666	3.44941	3.25154	3.71878	3.36187	3.3386	3.29436	3.64335	3.15487	3.3585	3.31041	3.32103	3.01259	3.11359	3.2316	3.35211	3.10866	3.42761	3.52397	3.01183	3.27889	3.37036	3.3069	3.34691	3.48882	3.3406	3.24322
1418595_at	PLIN4	S3-12	1	5.41175	5.46866	5.59758	5.5382	5.58758	5.60623	5.67385	5.37366	5.23541	5.86783	5.52751	5.44829	5.56726	5.34972	5.38454	5.52865	5.51767	5.47425	6.05662	5.55511	5.53157	5.49299	5.47804	5.38801	5.39873	5.73123	5.30415	5.23374	5.38135	5.61239	5.48969	5.53169	5.4263	5.563	5.40906	5.56037	5.6293	5.52648	5.79523	5.54868	5.33612	5.7473	5.60504	5.46083	5.57695	5.44394
1418596_at	FGFR4	Fgfr4	NA	3.89524	3.98099	4.12215	3.83984	4.12167	4.11132	4.11529	4.04087	3.95549	4.18876	4.09826	4.0906	4.11673	4.09225	4.03356	4.13915	3.8908	3.89082	3.98582	3.9725	4.10985	4.04239	4.12486	4.01677	3.83892	3.92799	4.045	3.72195	4.20138	4.04778	4.0634	3.96824	4.02506	3.94323	4.00723	3.86352	4.14145	3.92624	3.97816	4.14989	3.88346	4.04979	4.07432	3.98585	3.84805	3.93144
1418597_at	TOP3A	Top3a	NA	4.80155	4.75783	4.76578	4.8729	4.79725	5.16709	5.01133	4.95381	4.98317	4.93142	5.1818	4.8577	5.0593	4.68777	4.88376	5.28026	4.73613	4.82746	4.86687	4.90513	5.26549	4.9123	4.91587	4.86277	4.75522	5.06108	5.15934	4.89992	4.88854	4.83605	4.76486	4.86067	4.86059	4.86203	5.16681	4.8147	4.9279	4.84803	5.04771	4.88429	5.05525	4.85573	4.89971	4.81899	4.94608	4.89039
1418610_at	SLC17A6	Slc17a6	NA	6.13244	6.11216	5.99584	5.76874	6.3501	5.95815	6.14903	5.72139	6.4907	5.6315	5.69086	5.56213	6.2249	6.14421	6.542	6.32812	6.46488	5.97418	6.48367	6.04013	5.96537	5.49012	5.96403	6.1178	6.47131	6.1329	5.94358	5.66683	6.41237	6.05021	6.12605	6.09235	6.17535	6.49676	6.20006	6.15471	6.06971	6.47939	6.08658	6.26681	5.99602	6.24165	6.2838	6.08662	6.22142	6.43487
1418611_at	GPR162	Grca	0.777489	10.2638	10.5319	10.0058	10.4011	10.0613	10.3234	10.3182	10.3352	10.1428	10.3954	10.2375	10.163	10.1453	10.3145	10.2113	10.1541	10.3445	10.0155	10.053	10.2239	10.6599	10.4139	10.4664	10.169	10.2533	10.1649	10.4518	10.4322	10.1457	10.1766	10.3728	10.289	10.0163	10.1476	10.1139	10.3521	10.2097	10.1496	10.4586	10.3111	10.2094	10.3545	10.2914	10.358	9.99914	10.341
1418614_at	KCNJ1	Kcnj1	NA	4.59818	4.74108	4.58123	4.73387	4.74664	4.87975	4.62927	4.75515	4.6124	4.82182	4.89548	4.97401	4.68726	4.72367	4.6539	4.855	4.71932	4.62494	4.63001	4.71783	4.7082	4.85689	4.6292	4.70014	4.64061	4.51976	4.63835	4.58777	4.54754	4.78698	4.6897	4.51242	4.65108	4.70294	4.87519	4.454	4.70469	4.61582	4.74838	4.5972	4.83078	4.70475	4.92116	4.55585	4.73111	4.60016
1418617_x_at	CLGN	Clgn	NA	4.92217	5.01011	4.5816	5.10697	4.83863	4.68407	4.77525	4.84957	5.08866	4.8921	5.03273	4.79041	4.84212	4.91221	4.81988	4.72464	4.96572	4.68341	5.08647	5.06724	4.91131	5.19068	4.85578	4.7742	4.99078	4.84076	4.84258	4.76915	4.70133	4.9238	4.91435	4.79454	4.76818	4.92669	4.81678	4.70707	5.0013	5.00782	4.92727	5.1265	4.85933	4.67243	4.64492	4.95284	4.87946	4.86461
1418618_at	EN1	En1	NA	2.87953	2.89577	2.87996	3.03691	2.78025	3.00658	2.88461	3.05635	3.05829	3.1289	2.9709	2.89014	2.85132	2.82213	2.83981	2.78645	2.85333	2.85144	2.83905	2.86731	2.83134	2.86616	2.7644	2.83177	2.95945	3.06737	2.93428	2.82104	2.77667	2.88022	2.92079	2.90451	2.85967	2.77532	2.94368	2.80046	2.92315	3.00708	3.04666	2.90232	2.83361	2.95312	2.8406	2.98173	3.04872	2.94368
1418619_at	ICAM5	Icam5	1	9.58339	9.75104	9.55741	9.79625	9.38911	9.64893	9.5657	9.78512	9.31794	9.56032	9.71518	9.55669	9.47181	9.52633	9.53414	9.44876	9.53868	9.43161	9.42425	9.56217	9.66561	9.73806	9.80961	9.63387	9.72011	9.69514	9.49865	9.71635	9.55971	9.53495	9.60741	9.52676	9.50376	9.53635	9.44164	9.51965	9.56579	9.43421	9.64823	9.59726	9.83231	9.5889	9.47415	9.63024	9.17351	9.44487
1418621_at	RAB2A	Rab2	1	10.9024	11.1298	10.9081	11.049	11.1622	10.8255	11.0955	11.0825	11.1358	10.6309	10.9089	10.8669	10.9027	10.7764	10.9557	10.9589	10.8822	11.0832	10.9363	11.0422	11.0983	10.8001	11.0645	10.9409	11.2115	10.7541	11.0773	10.9846	10.9336	10.8929	10.9874	10.9501	11.058	11.1266	10.9587	10.9656	11.0808	11.0477	10.834	10.9592	10.9667	10.9315	10.6911	10.9636	10.8856	10.827
1418627_at	GCLM	Gclm	0.272782	8.18682	8.11945	8.19411	7.92427	8.06948	8.16252	7.79676	8.54235	7.82289	7.60125	8.17166	7.75917	7.8789	8.43039	7.8635	7.89709	8.00962	7.81331	7.93327	8.03983	7.86628	8.42616	7.88739	7.93289	8.00674	8.10778	7.96192	8.08561	8.26093	8.04149	8.01351	8.46168	8.03631	8.18266	8.08863	7.91066	7.96852	7.83922	8.05535	8.25704	7.90153	8.25209	7.87018	8.24412	7.67757	8.08628
1418628_at	KHDRBS1	Khdrbs1	1	7.87147	7.65865	7.77173	7.78833	7.61389	7.87963	7.28008	7.7213	7.61632	7.66612	7.89748	7.80587	7.44076	7.84617	7.75061	7.73291	7.80883	7.73458	7.731	7.70918	7.52336	7.89454	7.64593	7.99102	7.65817	7.74777	7.89923	7.83794	8.05271	7.84486	7.61147	7.82784	7.69355	7.88851	7.90162	7.56264	7.4529	7.72046	7.80853	7.87454	7.97825	7.72967	7.64839	7.90342	7.92931	7.78313
1418633_at	NOTCH1	Notch1	NA	6.72202	6.79018	6.59609	6.72104	6.59704	6.63257	6.72879	6.67402	6.58868	6.59187	6.76515	6.72641	6.68561	6.62126	6.77373	6.72711	6.7285	6.61023	6.7198	6.80179	6.84918	6.71168	6.83811	6.57014	6.77211	6.59929	6.67761	6.80649	6.36162	6.79629	6.73205	6.60061	6.73621	6.62264	6.55205	6.91414	6.68602	6.83619	6.76875	6.69893	6.68805	6.98577	6.95115	6.77805	6.66316	6.69267
1418639_at	SFTPC	Sftpc	NA	5.85373	5.96267	5.90077	5.93032	6.15479	5.93462	5.88408	5.86909	5.96199	6.0688	6.18576	5.91741	5.80495	6.06342	5.85922	5.865	5.69014	5.87042	5.5744	5.92718	6.11502	5.76425	5.83398	5.66978	5.92944	5.74331	5.99693	5.70507	5.8825	5.83528	5.83838	5.76601	5.72413	5.88706	5.97109	5.81463	5.80807	6.1214	5.96566	6.01596	5.56069	5.84848	5.90482	6.02387	5.81856	5.90867
1418641_at	LCP2	Lcp2	1	5.10651	5.09412	5.25786	5.27279	5.17537	5.16685	5.27687	5.22393	5.17225	5.0584	5.26282	5.24798	5.24462	5.09921	5.00133	5.24377	5.49329	5.09389	5.12285	5.19646	5.2124	5.2866	5.33434	5.08928	5.23724	5.15448	5.21243	4.93971	5.29614	5.24497	5.13864	5.31189	5.07296	5.04312	5.27568	5.19923	5.11778	5.25293	5.14849	5.11646	5.28128	5.15862	5.08767	5.03963	5.04851	5.09376
1418645_at	HAL	Hal	NA	4.7312	4.8469	4.56742	4.65239	4.80852	4.73079	4.77738	4.86773	4.59533	4.87899	5.22092	4.67966	4.68938	4.83244	4.73231	4.90355	4.82801	4.54058	4.49197	4.85144	4.48943	4.52166	4.91799	4.43385	4.53063	4.6831	5.01629	4.50771	4.49067	4.6603	4.55716	4.65492	4.49246	4.47173	5.03547	4.63695	4.49212	4.66642	4.56785	4.88601	4.59044	4.74779	4.72161	4.91655	4.84401	4.45135
1418646_at	GNL1	Gna-rs1	0.00688	8.81817	9.13901	8.66012	8.91308	8.7776	9.06542	8.71127	9.19941	8.61275	9.04205	8.82758	8.5413	8.62944	9.05952	8.61903	8.63862	8.78894	8.57799	8.64713	8.73676	9.18223	9.08604	9.02697	8.91741	8.8928	8.91962	9.11526	8.85528	8.85308	8.72177	9.04724	9.11917	8.52182	8.94069	8.72167	8.63823	8.68805	8.61605	9.03475	8.87266	8.83888	9.05966	8.68355	9.03155	8.49663	8.97687
1418651_at	SPATA6	Spata6	NA	4.6261	4.45439	4.60967	4.66782	4.6279	4.60859	4.83238	4.54706	4.7288	4.8115	4.62329	4.78909	4.8901	4.60602	4.493	4.62477	4.65442	4.54231	4.64796	4.68993	4.58877	4.84205	4.63272	4.56287	4.5989	4.70847	4.74185	4.51414	4.63582	4.69307	4.64628	4.36693	4.7119	4.54778	4.65247	4.74275	4.65239	4.71621	4.46924	4.65774	4.54058	4.63245	4.69815	4.53094	5.01866	4.39077
1418654_at	HAO2	Hao3	NA	3.27432	3.15971	3.31907	3.28083	3.21559	3.36114	3.01554	3.06315	3.15033	3.32263	3.13716	3.14102	3.22545	3.13929	2.96385	3.39489	3.08929	3.11544	3.02749	3.22072	3.18489	3.11852	3.20863	3.21798	3.15495	3.08286	3.30468	2.93311	3.12732	3.17394	3.13103	2.96658	3.19542	3.1591	3.30362	3.00964	3.27898	3.0355	3.0941	3.17784	3.04292	3.32599	3.19286	3.14907	3.22805	2.96703
1418655_at	B4GALNT1	Galgt1	0.0231159	9.00689	8.95846	8.53508	8.8352	8.75781	8.73141	8.82134	9.0642	8.56858	8.83615	8.97103	8.60072	8.32303	8.83413	8.4931	8.51073	8.81478	8.73133	8.76268	8.66415	8.90875	8.91321	8.84283	8.71547	8.78186	8.9162	8.89855	8.81424	8.75514	8.7543	8.79517	9.09079	8.47776	8.97886	8.34439	8.83776	8.62803	8.6314	8.96332	8.96616	9.04702	8.70326	8.65662	8.81632	8.24316	8.76555
1418661_at	ABHD2	Abhd2	0.936583	6.84932	7.19757	6.95	6.96585	7.11985	7.14484	7.00035	6.867	6.90374	7.0297	7.18732	7.00109	6.89159	6.75181	6.9785	7.007	7.10817	6.94019	7.07172	7.15656	6.9151	7.04836	7.00621	6.87091	6.93832	6.83473	7.09499	6.83258	6.82415	7.04994	7.03174	6.8689	6.9557	6.9125	6.88517	7.02738	7.04028	7.03007	6.99721	7.00838	7.01739	6.9346	7.01975	6.78569	6.85939	7.09986
1418665_at	IMPA2	Impa2	NA	5.8468	5.84953	5.38118	5.91881	5.86252	5.72209	5.64059	5.79913	5.73335	6.03553	5.91241	5.59145	5.66124	5.66615	5.8	5.77561	5.70598	5.77234	5.77004	5.89085	5.86185	5.78043	5.80056	5.60026	5.84889	5.74349	5.86351	5.71073	5.67285	5.84829	5.74373	5.76434	5.71736	5.68798	5.77917	5.73848	6.04754	6.00541	5.83738	5.79112	5.79547	5.78553	5.71406	5.75246	5.8222	5.77973
1418667_at	TRAPPC13	2410002O22Rik	1	7.99829	7.80538	8.00876	7.75645	7.91169	7.71573	7.98405	7.95714	8.25298	7.6446	7.72157	7.90297	7.99452	7.78567	8.05506	7.71325	8.14281	8.01234	8.0519	7.82977	7.84211	7.88046	7.85799	8.06794	8.03414	7.91446	7.8635	7.97393	8.08331	7.91024	7.83349	7.94555	7.99169	7.93762	8.00702	7.92008	7.91022	8.13131	7.97437	7.82873	8.15604	7.94151	7.91703	7.88256	8.00677	7.90701
1418668_at	ACSM1	Bucs1	NA	4.23284	4.26084	4.09455	4.21771	4.3013	4.38514	4.15526	4.27238	4.27111	4.29219	4.64336	4.24901	4.3212	4.25641	4.20044	4.54502	4.3441	4.41138	4.16447	4.22703	4.25382	4.29884	4.2229	3.94489	4.0686	4.24042	5.0305	4.117	3.97868	4.27417	4.08925	4.1277	4.3527	4.06237	4.35738	4.14662	4.21083	4.0782	4.18113	4.26858	4.3782	4.34002	4.28678	4.21242	4.19851	4.2012
1418670_s_at	HSPG2	Hspg2	NA	6.06294	6.38155	6.27534	6.09445	6.12474	6.32269	6.22964	6.10367	6.05956	6.26095	6.21867	6.17106	6.30182	6.20275	6.3563	6.29874	6.22295	6.17763	6.15027	6.3083	6.20239	6.34345	6.32197	6.2368	6.20542	6.29171	6.2444	6.34133	5.98929	6.07633	6.16351	6.20577	6.21082	6.03591	6.22151	5.97798	6.46456	6.13477	6.18225	6.19184	6.07988	6.31494	6.18875	6.07986	6.17484	6.22574
1418671_at	CAPN5	Capn5	0.0633929	7.94256	8.14999	7.75289	8.14032	7.94629	7.86946	8.03121	8.1041	7.91422	7.96889	7.91112	7.8414	7.91756	7.73818	7.94956	7.851	7.9655	7.89524	7.63375	7.92246	8.03602	7.94469	7.9302	8.02114	8.03546	8.07887	7.89751	8.16129	8.00113	7.84139	8.05597	7.96002	7.84201	7.94392	7.80235	8.00453	8.01708	7.91198	7.95414	8.02207	8.15071	7.7345	7.94942	8.09411	7.57289	7.78435
1418673_at	SNAI2	Snai2	NA	3.94427	3.96327	3.96171	3.99904	3.92142	4.098	3.90161	4.04679	3.78462	4.05313	3.98417	4.04385	4.16242	4.2166	3.96321	4.10083	4.05425	3.94397	4.01585	4.07618	3.8889	4.02466	4.09559	4.01709	4.08333	3.91068	4.03378	4.21398	3.86439	3.89693	4.01097	3.94121	4.2199	4.25327	4.1036	4.15331	3.81462	4.04106	4.02403	3.90681	3.88346	4.10337	4.0083	4.06009	3.8753	4.05722
1418675_at	OSMR	Osmr	NA	4.49493	4.59836	4.75586	4.50338	4.77217	4.86165	4.63822	4.68954	4.55832	4.81183	5.13692	4.81277	5.07901	4.45288	4.7787	4.89123	4.32473	4.4838	4.99527	4.6423	4.68194	4.86194	4.66309	4.65276	4.70567	4.38063	4.91127	4.58885	4.40088	4.69962	4.57656	4.53001	4.43837	4.81404	4.73458	4.67342	4.89143	4.51388	4.8339	4.65274	4.40547	4.38954	4.83569	4.46647	4.73391	4.42575
1418679_at	GZMH	Gzmf	NA	3.32209	3.35799	3.33613	3.6129	3.36824	3.36237	3.26671	3.35949	3.30449	3.38631	3.52936	3.49775	3.38888	3.40554	3.36431	3.46999	3.46027	3.30357	3.25778	3.49466	3.46436	3.53722	3.30489	3.29231	3.27271	3.34444	3.50753	3.49116	3.3475	3.33848	3.30495	3.55067	3.18143	3.34825	3.50393	3.48944	3.54667	3.44235	3.6436	3.39083	3.41482	3.52151	3.56642	3.4368	3.32307	3.26248
1418680_at	SERPIND1	Serpind1	NA	6.12674	6.2197	6.37684	6.2455	6.11109	6.2207	6.18784	6.31166	6.03354	6.49045	6.54603	6.22275	6.37453	6.25415	6.26227	6.05001	6.16593	5.91009	6.11654	6.19449	6.23718	6.4489	6.40883	6.08044	6.05979	6.12388	6.34234	6.09957	6.09691	6.21957	6.1698	6.06465	6.19653	6.02904	6.16908	6.09213	6.32262	6.12775	6.26025	6.16944	6.32049	6.27269	6.07151	6.1846	5.95479	6.17854
1418683_at	LIN7B	Lin7b	0.00940278	9.13602	9.38527	9.03855	9.45379	9.30512	9.34589	9.37166	9.53139	9.1394	9.10613	9.33174	9.01899	8.97786	9.37558	9.10515	9.20818	9.14788	9.34098	9.2827	9.10761	9.46403	9.3178	9.1011	9.18393	9.46033	9.1219	9.66384	9.17405	9.32984	9.13643	9.28152	9.47411	9.05599	9.3821	9.19223	9.18252	9.2481	9.25262	9.26563	9.40959	9.47915	9.15657	8.94824	9.38305	9.01415	9.18695
1418685_at	TIRAP	Tirap	NA	4.94373	4.96995	4.96604	4.64674	5.04713	5.08323	5.04072	5.18129	4.81179	5.08674	5.17197	4.9839	4.85357	4.93058	4.97555	5.34361	5.02548	4.87522	4.89775	4.93203	5.07418	4.80603	4.76287	4.96497	4.98214	5.09019	5.41286	4.58403	4.99878	4.97394	4.96496	4.78756	5.02268	5.23928	4.99559	4.69068	4.92888	4.92325	4.82087	4.92833	4.93092	4.92177	4.9341	5.00853	4.8031	4.84218
1418687_at	ARC	Arc	0	8.62702	8.1005	9.17382	9.20616	9.2915	9.56135	8.24537	8.46584	8.68956	8.84459	8.81961	8.87142	8.17459	7.35521	6.84975	8.12861	9.7462	8.68827	9.10042	8.8952	8.69763	8.92859	8.53466	8.73949	8.66243	8.49245	8.97535	8.33557	9.15446	9.31851	8.69025	10.2759	8.61172	9.02091	9.61212	8.46803	8.54464	9.72758	9.6698	8.82099	10.0813	10.0665	8.59472	8.16671	9.13284	9.05676
1418688_at	CALCR	Calcr	NA	3.40341	3.43473	3.33665	3.55359	3.53288	3.62497	3.4083	3.55156	3.56925	3.63752	3.66494	3.55956	3.45058	3.50117	3.35324	3.56338	3.45906	3.32117	3.31148	3.53941	3.34193	3.59538	3.53442	3.14673	3.40183	3.34284	3.58261	3.41983	3.27777	3.48253	3.54141	3.42536	3.34847	3.37086	3.56426	3.28338	3.42503	3.57201	3.43543	3.46341	3.44084	3.50612	3.66056	3.50421	3.37099	3.41752
1418696_at	TTC36	BC021608	NA	5.18401	5.47692	5.21323	5.38366	5.38052	5.4698	5.53119	5.57479	5.47114	5.50694	5.5286	5.40639	5.395	5.5476	5.54932	5.58924	5.38143	5.10297	5.22476	5.4676	5.19586	5.6326	5.32423	5.29483	5.25336	5.20199	5.5568	5.1543	5.21178	5.4199	5.24676	5.32738	4.97793	5.31707	5.75433	5.15615	5.43901	5.6488	5.50792	5.31976	5.37837	5.33901	5.57779	5.5826	5.38209	5.21442
1418701_at	COMT	Comt	0	7.07995	8.50469	6.94052	8.62498	6.92817	8.78059	6.56724	7.42276	7.92509	7.3525	8.59096	6.14994	7.89119	8.93016	8.04807	8.27757	7.05039	6.68099	8.2264	6.47833	7.35801	7.41814	8.88842	8.75139	8.39582	8.7466	8.50582	8.62528	7.11738	6.85403	8.67583	7.30918	8.28707	7.11262	8.08954	6.85201	6.66902	8.09052	7.1067	8.61786	6.83247	8.44385	8.40469	8.46885	8.08761	7.33002
1418705_at	CRX	Crx	NA	3.46752	3.5412	3.37975	3.41756	3.44779	3.77749	3.44596	3.49234	3.53124	3.54973	3.64541	3.50618	3.37807	3.49698	3.57743	3.57325	3.52793	3.32341	3.44831	3.71914	3.62427	3.57011	3.44944	3.41305	3.50275	3.47374	3.76223	3.67041	3.54283	3.463	3.5324	3.43765	3.44421	3.74201	3.45159	3.45234	3.65983	3.39306	3.50058	3.47546	3.37509	3.45426	3.54458	3.56292	3.3515	3.32961
1418708_at	APOC4	Apoc4	NA	5.8228	5.92989	5.71861	5.85518	5.78863	6.19676	6.00123	5.91296	5.90354	6.07717	5.983	5.76595	5.84508	6.04477	6.02736	6.05166	5.92889	5.73995	5.95669	6.05556	5.79161	5.92347	6.01434	5.61017	5.75746	5.80444	6.0364	5.75084	5.71611	5.88225	5.88661	5.67105	6.02029	5.92609	5.92196	5.77473	5.72454	5.79358	5.82994	5.97463	5.80863	5.95639	5.67749	5.77102	5.87433	5.95954
1418711_at	PDGFA	Pdgfa	0.243552	8.6217	8.76633	8.59031	8.65032	8.39764	8.70372	8.47825	8.85565	8.43485	8.79515	8.6827	8.39468	8.38985	8.58379	8.55249	8.37583	8.70326	8.45858	8.46966	8.55797	8.66371	8.80371	8.63314	8.6473	8.57523	8.67245	8.48276	8.56443	8.71139	8.5203	8.67831	8.78784	8.47108	8.51386	8.54874	8.34768	8.32819	8.58853	8.67041	8.71109	8.72982	8.62106	8.45718	8.65668	8.44353	8.78375
1418713_at	PCBD1	Pcbd1	0.584684	7.23624	7.61668	7.23265	7.64466	7.47221	7.4358	7.25436	7.53545	7.532	7.53968	7.34362	7.14805	7.09772	7.45005	7.22324	7.11127	7.40367	7.553	7.23555	7.48316	7.35651	7.60941	7.48097	7.11606	7.52224	7.41634	7.25291	7.62194	7.29128	7.22038	7.53596	7.42998	7.34483	7.39531	7.18935	7.28439	7.6064	7.43474	7.39548	7.35778	7.35895	7.19955	7.298	7.27453	6.95605	7.37527
1418723_at	LPAR3	Edg7	NA	3.37721	3.18082	3.22449	3.34453	3.40472	3.17428	3.23768	3.41152	3.3672	3.19236	3.20488	3.11121	3.13156	3.29845	3.44589	3.60749	3.41546	3.27484	3.41633	3.32933	3.29903	3.34114	3.32418	3.43874	3.08667	3.28579	3.35178	3.26862	3.2951	3.28923	3.27194	3.48185	3.29282	3.31499	3.37839	3.41682	3.22058	3.41496	3.23734	3.30046	3.14413	3.29031	3.38532	3.293	3.34751	3.29879
1418725_at	DNAJC5B	Dnajc5b	NA	4.37129	4.40278	4.26641	4.39558	4.292	4.61233	4.29771	4.22994	4.18202	4.31355	4.32241	4.29592	4.43113	4.22043	3.98082	4.81425	4.36357	4.25066	4.03932	4.23133	4.34913	4.21774	4.24167	4.28273	4.29713	4.38803	4.48042	3.94964	4.32538	4.1691	4.29245	4.66132	4.18562	4.20903	4.25933	4.14062	4.15191	4.1924	4.37051	4.35967	4.25607	4.46493	4.24727	4.18437	4.28926	4.14399
1418729_at	STAR	Star	1	5.81672	5.99441	5.72125	5.90668	6.02046	6.0805	5.94264	5.87687	6.08363	5.91637	5.93576	5.88966	5.75216	5.94079	5.85615	6.0077	5.72621	5.8774	5.86926	6.08188	5.90916	5.95311	5.72573	5.63943	5.69048	6.01364	6.02623	5.75396	5.63192	5.92462	5.80476	5.68173	5.89513	5.76215	6.07289	5.7358	5.97817	5.90682	5.81491	5.96538	5.82939	5.78364	5.95981	5.86953	5.98371	5.69243
1418731_at	RLIM	Rnf12	0.515151	4.94253	5.1327	4.7871	4.90279	4.84496	4.92893	4.70179	5.01928	5.11393	4.51058	5.26113	5.1436	4.93265	4.35192	5.27142	5.05083	5.01252	4.80636	5.27728	4.71474	4.99093	4.74132	5.04414	5.23037	5.00694	4.61949	5.03352	4.99573	5.07695	5.0813	4.85273	5.0241	5.06505	5.12095	4.95517	5.08133	5.06297	4.90358	5.04462	5.26492	5.38378	5.18198	4.79988	5.21232	4.67699	5.15081
1418733_at	TWIST1	Twist1	NA	3.71658	3.62832	3.42437	3.89962	3.5523	3.9368	3.97135	3.80155	3.59107	4.00188	3.7579	3.67086	3.79112	3.68967	3.53697	4.00595	3.90965	3.59955	3.5052	3.77714	3.64735	3.8509	3.80791	3.59856	3.73594	3.60754	3.65536	3.70628	3.85483	3.74502	3.78214	3.82954	3.62727	3.86546	3.85996	3.58447	3.74655	3.65244	3.87986	3.80035	3.82803	3.73201	3.66474	3.8692	3.69129	3.74744
1418738_at	SCN1B	Scn1b	0.0198573	10.1938	10.4508	9.83872	10.3603	10.258	10.3976	10.2393	10.4282	9.85683	10.4966	10.323	9.94723	9.75337	10.4189	9.98554	10.0971	10.2674	10.001	10.0769	10.2106	10.5824	10.3721	10.4872	10.0175	10.1547	10.4162	10.5216	10.2591	10.1348	10.0706	10.3338	10.3747	9.78784	10.2982	9.8665	10.3133	9.99358	10.046	10.533	10.2882	10.0215	10.3374	10.142	10.3527	9.87811	10.4209
1418740_at	SPERT	Nurit	NA	5.61892	5.79441	5.49599	5.67356	5.7023	5.90155	5.57048	5.73258	5.39565	5.73183	5.59745	5.74243	5.50635	5.66791	5.831	5.95127	5.76634	5.39947	5.64199	5.77527	5.72719	5.65577	5.58494	5.64599	5.47436	5.81501	6.02182	5.60802	5.56947	5.57248	5.64935	5.64111	5.53202	5.61513	5.73465	5.44879	5.7953	5.53286	5.53957	5.64924	5.40338	5.42831	5.5407	5.52525	5.64081	5.55752
1418741_at	ITGB7	Itgb7	NA	5.72498	5.9131	5.73814	5.91428	5.86668	6.11475	6.02753	5.82981	5.93131	6.03677	6.06765	5.9417	5.84467	5.69503	5.90004	6.11701	5.93516	5.79747	5.64617	5.89164	5.67729	5.86797	5.96447	5.77687	5.672	5.5177	6.0688	5.68305	5.71649	5.88934	5.80742	5.67782	5.88299	5.77265	5.90035	5.76866	6.06145	5.878	5.82692	5.95106	5.65438	5.91545	6.01149	5.82613	6.01577	5.72936
1418742_at	KRT34	Krt1-4	NA	4.58799	4.601	4.39782	4.3392	4.44768	4.72377	4.4863	4.51571	4.5261	4.75999	4.65347	4.7386	4.48145	4.39724	4.4819	4.39728	4.6554	4.41925	4.62655	4.53588	4.53918	4.54381	6.23972	4.5387	4.5599	4.50468	4.66726	4.53173	4.54876	4.62244	4.67048	4.66288	4.6956	4.3778	4.61351	4.38817	5.02956	4.72414	4.44294	4.55747	4.46837	4.39617	4.64371	4.58386	4.52948	4.57855
1418744_s_at	TESC	Tesc	1	10.0675	10.0715	9.98285	10.0848	9.97373	9.95181	10.1686	10.1031	9.90427	10.1665	10.0034	10.1115	9.91904	10.2439	9.8142	9.7246	10.0208	9.93597	9.74985	9.74001	9.96778	10.1998	10.239	9.98236	10.1146	10.1767	10.1622	10.0757	9.73916	10.0458	10.0825	10.0101	10.0115	10.0957	9.83806	9.96079	10.0261	9.99828	10.0425	10.032	10.2469	9.87299	10.1849	9.91827	9.74466	10.1732
1418748_at	CASP14	Casp14	NA	3.92254	4.25214	4.13436	3.99421	3.88346	4.40372	4.05606	4.08706	3.88385	4.13032	4.55556	4.14148	4.25359	4.1881	4.25128	4.40439	4.01072	3.97905	3.89421	4.20301	4.03473	3.85829	4.23774	3.75557	3.88105	3.9445	4.37087	3.86065	4.08664	4.11546	3.94206	4.07746	3.91193	3.83102	4.22813	3.98301	4.16587	3.90355	4.09323	4.08414	4.0382	4.03591	4.11161	4.08344	4.07682	4.07194
1418752_at	ALDH3A1	Aldh3a1	0.875034	3.53602	3.62956	3.37454	3.29654	3.5595	3.77749	3.57599	3.2907	3.43992	3.69853	3.67218	3.56865	3.49898	3.29771	3.52634	3.42092	3.63035	3.44076	3.60807	3.30589	3.56418	3.38947	3.57386	3.35481	3.60859	3.68544	3.58871	3.23403	3.43751	3.40444	3.72054	3.45109	3.47643	3.39261	3.70764	3.44838	3.2907	3.47127	3.53324	3.36817	3.40122	3.31692	3.46088	3.32975	3.28926	3.261
1418755_at	TBX15	Tbx15	NA	4.69556	4.85495	4.893	4.91002	4.87812	4.98074	4.69045	4.75187	4.60523	4.95973	5.22692	4.91384	4.899	4.63056	4.81373	4.8441	4.80408	4.74237	4.6823	4.90546	5.25377	5.1048	4.82991	4.72222	5.10358	4.83473	5.00027	4.7647	4.38704	4.75706	4.79419	4.65376	4.74502	4.61223	4.94935	4.84671	4.96891	4.70665	4.89232	4.83919	5.00384	4.67969	4.92818	4.83869	4.8094	4.81041
1418756_at	TRH	Trh	NA	5.50705	5.65528	5.49667	5.53638	5.4951	5.76926	5.52897	5.92771	5.63856	5.89465	5.81002	5.59351	5.57443	5.63829	5.57871	5.97656	5.53014	5.5559	5.41925	5.74321	5.64402	5.63774	5.74659	5.68141	5.5271	5.32582	5.97273	5.18342	5.62771	5.58814	5.57334	5.40278	5.61077	5.54052	5.85273	5.61504	5.90412	5.64605	5.76148	5.7457	5.65138	5.80947	5.63773	5.67131	5.68388	5.61988
1418757_at	TRIM69	Rnf36	NA	5.03177	5.02614	5.10326	4.91741	4.92562	5.09103	5.03565	5.15529	5.04718	5.28619	5.14501	5.12031	5.0805	5.04278	5.19503	5.00216	5.02488	4.99517	4.79685	5.10457	5.05768	5.03271	5.10744	4.93778	4.87085	5.06233	5.39444	4.92141	4.7386	4.95469	5.12965	4.74297	4.93954	5.01715	5.06077	5.01436	5.07958	5.08219	5.03617	4.99753	4.86533	5.13831	5.0636	5.18066	5.00026	4.95657
1418764_a_at	BPNT1	Bpnt1	0.00665075	8.29138	8.36275	8.14724	8.39126	8.13673	8.41848	7.99914	8.693	8.29648	8.18592	8.55594	8.44633	8.06781	8.18045	8.09079	8.38668	8.30404	8.14819	8.57042	8.13453	8.46642	8.35722	8.50883	8.49521	8.48947	7.98557	8.58127	8.0348	8.56221	8.28704	8.2635	8.68196	8.12296	8.55617	8.25846	8.21537	8.14237	8.20251	8.52775	8.59326	8.56059	8.48546	7.93018	8.63706	7.94637	8.41092
1418768_at	OPA1	Opa1	0.00890253	8.72708	8.8207	8.62183	8.42843	8.64383	8.19981	8.57883	8.35548	8.89822	7.8543	8.56101	8.66604	8.83184	7.97676	8.83241	8.76811	8.88412	8.60924	8.82866	8.57339	8.55572	8.10338	8.53385	8.74932	8.84931	8.2175	8.69459	8.71049	8.883	8.61975	8.46323	8.4518	8.82734	8.80626	8.5186	8.75966	8.64627	8.60735	8.69902	8.68066	8.55408	8.69892	8.64333	8.6258	8.36528	8.58787
1418770_at	CD2	Cd2	NA	3.68724	3.87037	3.72006	3.81804	3.84402	3.86065	3.93609	3.84013	3.88212	3.72885	3.82465	3.76313	3.7258	3.75693	3.5506	3.9456	3.66297	3.7289	3.78323	3.88701	3.92233	3.85032	3.85594	3.94327	3.74497	3.91321	3.72889	3.70628	3.55013	3.67468	3.81381	3.60448	3.74549	3.55206	3.97568	3.86867	3.76547	3.80244	3.75231	3.75402	3.65381	3.80006	3.6663	4.05898	3.89267	3.64337
1418771_a_at	CPB2	Cpb2	NA	3.43601	3.39201	3.49321	3.56756	3.39676	3.39143	3.25848	3.47439	3.23939	3.39972	3.29201	3.4417	3.49783	3.33115	3.38944	3.3563	3.61181	3.32569	3.3902	3.39072	3.42355	3.42489	3.34435	3.38245	3.30005	3.45476	3.49224	3.44159	3.52605	3.39699	3.34994	3.43287	3.27295	3.3068	3.51016	3.38729	3.41933	3.41295	3.46647	3.29838	3.40181	3.30489	3.17341	3.35993	3.33188	3.41822
1418775_at	C11orf68	Bles03	0.0657541	8.642	8.65256	8.30215	8.76083	8.39009	8.67199	8.53536	8.6356	8.33485	8.7107	8.49344	8.34064	8.22252	8.79419	8.31718	8.59173	8.52482	8.38528	8.43623	8.48348	8.77015	8.7004	8.56345	8.52657	8.48997	8.71483	8.71696	8.54169	8.53821	8.47551	8.56578	8.69536	8.36297	8.43523	8.4028	8.59241	8.40456	8.42048	8.59604	8.7199	8.56301	8.52263	8.49416	8.67296	8.46242	8.77123
1418782_at	RXRG	Rxrg	1	6.44578	6.47505	6.45858	6.78043	6.3218	6.54659	6.28984	6.84691	6.41332	6.72841	6.61565	6.50768	6.5598	6.70085	6.37099	6.36523	6.37415	6.51102	6.38439	6.33183	6.33573	6.66792	6.75881	6.40411	6.5653	6.57368	6.54626	6.64055	6.4124	6.4109	6.51519	7.00453	6.59831	6.19227	6.55604	5.98437	6.80724	6.65301	6.67633	6.56059	6.96906	6.24416	6.75484	6.38308	6.34279	6.27723
1418784_at	GRIK5	Grik5	0.00129341	9.19031	9.48571	8.96903	9.32958	8.94664	9.29646	9.47154	9.44807	8.68703	9.37465	9.27565	8.99201	8.89531	9.34532	8.94363	9.17266	9.25652	9.05428	9.07045	9.02666	9.77126	9.42802	9.5204	9.24131	9.29618	9.36103	9.46832	9.49516	9.35309	9.13379	9.38827	9.3656	8.82204	9.30414	8.87138	9.19645	9.07888	8.96183	9.50931	9.26582	9.37889	9.25184	9.15257	9.53435	8.79298	9.32786
1418790_at	FEZF2	Zfp312	1	9.19477	9.21819	8.95436	9.27991	9.02035	9.24125	8.85494	9.17341	9.27845	8.89255	8.97846	8.90517	9.04346	9.0432	8.78491	8.94939	9.31391	8.95269	9.07851	8.98124	9.05581	9.09421	9.01252	9.09282	8.90565	9.09624	8.82175	8.88016	9.36768	8.88852	9.16778	9.21576	9.29841	8.9233	9.07711	8.80292	9.09138	9.25186	8.97862	8.96257	9.01005	9.09321	9.08178	8.92353	8.89489	9.04875
1418803_a_at	FASLG	Fasl	NA	3.4181	3.5616	3.57333	3.63824	3.56604	3.6309	3.55641	3.60039	3.51123	3.81584	3.6689	3.41027	3.43606	3.30019	3.53831	3.76451	3.63713	3.3289	3.578	3.55693	3.59192	3.43467	3.47638	3.46331	3.42001	3.60105	4.03573	3.38894	3.82135	3.47774	3.54056	3.60727	3.45748	3.45796	3.74309	3.39765	3.62744	3.53429	3.47401	3.57652	3.42753	3.51494	3.71794	3.26993	3.55147	3.47612
1418804_at	SUCNR1	Sucnr1	NA	2.99716	3.08715	3.0856	3.08242	2.87789	3.0075	3.03335	3.13092	3.09048	3.04276	2.92417	3.07103	3.22689	3.00631	3.04085	2.93337	3.07829	2.94478	2.99914	3.21839	2.85665	3.18107	3.08747	3.1413	3.07761	3.05473	2.95003	2.98427	2.91446	2.92325	3.03635	2.91354	2.98075	3.07604	2.98362	3.03798	3.10685	3.08859	3.04248	3.07347	2.92739	2.88214	3.03988	2.98825	3.05888	3.08974
1418806_at	CSF3R	Csf3r	NA	5.71676	5.93405	5.55153	5.985	5.85773	5.78175	5.86583	5.82659	5.76813	5.86392	6.05877	5.63786	5.92382	5.75526	5.82169	5.58023	5.97954	5.78757	5.60325	5.78308	5.7974	5.66509	5.84081	5.63231	5.79174	5.86363	6.04303	5.6119	5.63224	5.79332	5.85587	5.96645	5.5132	5.87399	5.94666	5.88356	5.80534	5.75658	5.94651	5.81061	5.65741	5.8265	5.82852	5.99938	5.6026	6.01509
1418812_a_at	BARHL1	Barhl1	NA	5.22189	5.53871	5.12764	5.23049	5.18864	5.44107	5.2817	5.41486	5.18708	5.46175	5.35342	5.33581	5.1596	5.04227	5.31962	5.65057	5.33107	5.14436	5.10925	5.21273	5.2974	5.25249	5.28355	5.49498	5.10333	5.05557	5.57776	5.10285	4.909	5.17524	5.13563	5.02316	5.02562	5.17994	5.45092	4.93215	5.21583	5.11356	5.15619	5.15483	4.7707	5.32806	5.40792	5.20695	5.13842	5.10372
1418813_at	SERPINA5	Serpina5	NA	3.23844	3.31612	3.32394	3.46383	3.35498	3.22648	3.31061	3.25633	3.14005	3.29753	3.88894	3.35288	3.57511	3.33463	3.39001	3.21889	3.10325	3.23293	3.25156	3.31696	3.26663	3.45112	3.29713	3.23801	3.28024	3.43203	3.36443	2.82893	3.39087	3.28237	3.18474	3.10007	3.04972	3.15879	3.41023	3.35895	3.40599	3.27296	3.39545	3.38032	3.31518	3.08249	3.39927	3.25203	3.37955	3.19383
1418818_at	AQP5	Aqp5	NA	5.23146	5.44723	5.41789	5.29853	5.35722	5.31687	5.22757	5.17312	5.43217	5.50855	5.4647	5.08098	5.51568	5.34984	5.40064	5.45409	5.43216	5.12925	5.34559	5.37148	5.13643	5.36636	5.3729	5.03421	5.32125	5.57735	5.46531	5.25393	5.24082	5.37491	5.44151	5.21873	5.36109	5.37724	5.31779	4.98419	5.24652	5.23783	5.42606	5.33448	5.30652	5.50677	5.30387	5.09654	5.19173	5.2831
1418819_at	ARL8B	Arl10c	0.0384996	9.32241	9.18388	8.933	9.29299	9.01412	9.27766	9.42422	9.4489	9.39579	8.85392	9.24691	9.10071	9.15484	9.1042	9.01132	9.25013	9.25832	9.42333	9.41582	9.00291	9.58041	9.23424	9.40912	9.43051	9.53476	8.80742	9.52663	9.24722	9.45624	9.35347	9.07539	9.25253	9.0025	9.25988	9.29057	9.15856	9.33726	9.35347	9.38947	9.39118	9.26547	9.42554	9.05378	9.16062	9.01755	9.38032
1418823_at	ARF6	Arf6	0.0373364	7.87227	8.01139	7.79768	7.99603	7.71583	8.07017	7.8784	7.94443	7.59152	7.86846	7.92116	7.84704	7.69763	7.93245	7.66442	8.06417	8.07251	7.83786	7.89446	7.73945	8.05458	8.13096	7.94804	7.81229	7.98964	7.8309	8.1336	7.82941	8.12147	7.82513	8.01808	8.24332	7.69503	7.9727	7.86372	7.7816	7.80424	7.68908	8.07126	8.17937	8.12651	8.02224	7.49676	8.13026	7.51794	8.10558
1418830_at	CD79A	Cd79a	NA	5.17459	5.33815	5.01396	5.49366	5.14074	5.42048	5.22431	5.29003	5.117	5.28801	5.19616	5.13288	5.19367	5.38835	5.09448	5.59335	5.28256	5.30902	5.1958	5.17373	5.30273	5.28057	5.21065	5.02831	5.12078	5.2696	5.51425	5.20576	5.05739	5.15147	5.37648	5.33769	4.94442	5.1564	5.28219	5.15147	5.211	5.09962	5.24288	5.48754	5.30157	5.28427	5.39082	5.12082	5.03111	5.00543
1418831_at	PKP3	Pkp3	NA	6.3616	6.56577	6.50305	6.48726	6.66082	6.70665	6.49093	6.72838	6.57239	6.47015	6.82652	6.57248	6.53499	6.42492	6.57871	6.81011	6.45285	6.42981	6.37791	6.47427	6.54003	6.35299	6.5919	6.36513	6.43667	6.61898	6.75038	6.39725	6.25813	6.39661	6.35484	6.44008	6.47137	6.3421	6.78786	6.51252	6.47199	6.61159	6.67202	6.60931	6.44473	6.4723	6.28581	6.39164	6.36687	6.5709
1418833_at	AGXT	Agxt	NA	5.18906	5.40192	5.17475	5.28548	5.19596	5.35597	5.12239	5.21638	5.08163	5.15108	5.10881	5.19017	5.36811	5.0855	5.21777	5.19451	5.20015	5.3628	5.18577	5.27046	5.32613	4.96461	5.44872	5.18112	4.92834	5.19407	5.37754	5.02129	4.90772	5.14325	5.1003	5.08537	5.08959	5.28486	5.17361	5.00975	5.21564	4.99474	5.41345	5.11236	5.22929	5.30011	5.1771	5.34144	5.00669	4.94555
1418836_at	QPRT	Qprt	NA	6.01469	6.09121	5.74857	6.07351	6.17254	6.1582	5.91313	6.15382	5.89308	6.15033	6.30272	6.09602	6.08087	6.0242	6.01468	6.23733	5.92964	6.09517	6.14801	6.30584	5.99632	6.11604	6.16578	6.09476	5.88971	5.87485	6.43894	5.8522	5.55175	6.04559	5.99572	6.00677	5.85782	5.74659	6.311	6.03752	6.29831	6.08087	6.16948	6.0048	6.15506	6.053	6.18162	6.10755	5.99207	6.05259
1418842_at	HCLS1	Hcls1	NA	5.01234	5.21533	5.09907	5.20345	5.17532	5.20308	5.22247	4.76841	5.09259	5.24289	5.32639	5.16546	4.83624	5.33817	5.08437	4.84919	5.25819	5.04669	5.05653	5.14599	5.08408	5.1933	5.22259	4.80648	5.06474	5.07116	4.98883	5.0117	4.89572	5.11808	5.17572	5.2516	5.12598	4.9711	5.15376	5.15841	5.24366	4.93262	5.26942	5.20224	4.89726	4.9532	5.07231	5.1952	4.83731	5.05701
1418845_at	PROC	Proc	NA	4.67677	4.64807	4.52422	4.72894	4.68812	4.87252	4.716	4.77037	4.62437	4.85654	4.84099	4.66465	4.65157	4.75594	4.82917	4.57254	4.70356	4.73534	4.56442	4.74952	4.64973	4.80893	4.6445	4.6687	4.68096	4.69386	4.78488	4.56776	4.55977	4.52569	4.61588	4.64903	4.4756	4.64903	4.79824	4.66673	4.78162	4.69963	4.57724	4.72241	4.50097	4.54132	4.85206	4.6687	4.59178	4.70869
1418846_at	AP4M1	Ap4m1	NA	6.29336	6.23084	6.29395	6.27918	6.38343	6.48538	6.29189	6.28374	6.52015	6.49728	6.29815	6.3004	6.27553	6.23247	6.24205	6.39826	6.30539	6.09212	6.35654	6.35553	6.32484	6.30728	6.35173	6.28295	6.29776	6.1518	6.25754	6.00585	6.15197	6.197	6.28942	6.20458	6.31191	6.05716	6.4228	6.26001	6.21443	6.34389	6.51416	6.35199	6.16457	6.15889	6.33253	6.30738	6.19594	6.26968
1418848_at	AQP7	Aqp7	NA	4.50405	4.76921	4.44595	4.79945	4.53822	4.75263	4.40237	4.61707	4.86717	4.61409	4.649	4.51174	4.649	4.72514	4.46415	4.52851	4.42997	4.32624	4.48429	4.63833	4.56544	4.48855	4.5506	4.43809	4.26577	4.66936	4.55224	4.52528	4.35302	4.73166	4.52661	4.3212	4.38346	4.63253	4.76764	4.45379	4.51362	4.73306	4.48445	4.38927	4.62613	4.3648	4.4956	4.50366	4.67149	4.44263
1418852_at	CHRNA1	Chrna1	NA	4.81633	4.98807	4.75491	4.86943	4.88764	5.03621	4.88976	4.88973	5.13086	5.1952	4.90347	4.90452	4.99644	4.94842	5.09203	5.19608	4.95777	4.89198	4.7364	4.88225	5.00969	4.82679	4.96914	4.73705	4.82261	4.81655	5.06264	4.8768	4.66661	4.82311	4.90555	4.89108	4.91534	5.09831	4.99808	4.78927	4.83112	4.69094	4.84588	4.76636	4.64272	4.76052	4.96588	4.76299	4.85079	5.01249
1418857_at	SLC13A2	Slc13a2	NA	5.32153	5.43412	5.46217	5.48267	5.27272	5.60243	5.35752	5.36672	5.36245	5.69894	5.70065	5.53487	5.51883	5.486	5.45577	5.6099	5.4764	5.25268	5.50752	5.42437	5.46076	5.53452	5.30172	5.26147	5.4585	5.31623	5.82423	5.36775	5.23499	5.41446	5.46307	5.15505	5.51317	5.37919	5.34603	5.40763	5.49807	5.46435	5.35635	5.54865	5.3999	5.38077	5.59483	5.4585	5.50106	5.38162
1418863_at	GATA4	Gata4	1	5.16427	5.30704	5.16758	5.23545	5.26121	5.05835	5.22566	5.0278	5.0842	5.1805	5.25599	5.24416	5.17197	5.28617	5.33168	5.03408	5.11608	5.12505	5.15658	5.16922	5.24777	5.25652	5.00032	5.0828	5.34209	5.02425	5.26245	5.18237	4.90933	5.23625	5.07881	5.15409	5.03754	4.79892	5.1611	5.06821	5.36499	5.47665	5.32886	5.27614	5.16685	5.33329	5.48651	5.24539	5.07177	4.99545
1418865_at	ZNF385A	Zfp385	0.00439834	7.81991	7.91556	7.57299	7.94104	7.89892	8.08537	7.97347	7.93849	7.52806	8.0306	7.8467	7.53995	7.55721	7.89611	7.70521	7.94519	7.93724	7.74766	7.59477	7.84125	8.16173	7.88063	7.85191	7.76316	7.73508	7.80306	7.96509	7.81892	7.82018	7.64574	7.85283	8.06147	7.38907	7.94976	7.81703	7.82823	7.71176	7.73517	7.95685	7.74297	7.83021	7.9743	7.73336	7.86399	7.62938	7.89421
1418867_at	CYP24A1	Cyp24a1	NA	5.60005	5.69194	5.57623	5.56898	5.67181	5.71136	5.46448	5.42523	5.49479	5.50187	5.75217	5.42837	5.56352	5.51392	5.51313	5.92888	5.38779	5.47473	5.44258	5.58846	5.56872	5.43739	5.53881	5.32621	5.321	5.61489	5.52741	5.45864	5.42154	5.31081	5.4762	5.4249	5.4778	5.49693	5.78685	5.35753	5.59377	5.49324	5.71727	5.53957	5.5509	5.39132	5.47396	5.40114	5.42865	5.44849
1418870_at	PPP1R32	4930579J09Rik	NA	5.76735	5.98861	5.69091	5.87313	6.01348	5.96028	5.83571	5.90657	5.67422	6.10393	6.17388	6.02774	5.79616	5.52777	6.03457	6.34493	5.95485	5.78236	5.58137	6.01355	5.87824	5.98041	5.85874	5.69728	5.68964	5.65144	6.22116	5.90161	5.56444	5.8139	5.82475	5.91371	5.59471	5.58521	6.09813	5.75287	5.93227	5.77912	6.20785	6.02039	5.75377	5.95381	5.88445	6.06528	5.89724	5.77241
1418877_at	FOXD1	Foxd1	1	3.48467	3.35072	3.26066	3.42152	3.24267	3.29372	3.55743	3.34098	3.45765	3.22752	3.31934	3.42964	3.45773	3.62941	3.35299	3.22273	3.34306	3.29308	3.21958	3.20348	3.40146	3.30612	3.33704	3.2835	3.36865	3.09725	3.31701	3.37902	3.48055	3.62775	3.20857	3.49228	3.24652	3.23044	3.308	3.44155	3.16636	3.2195	3.23245	3.56531	3.5553	3.33274	3.27758	3.38139	3.11045	3.42214
1418879_at	FAM110C	9030611O19Rik	NA	6.04265	6.12429	6.20665	6.1973	6.32817	6.36491	6.03839	6.17731	6.24716	6.36294	6.43013	6.33617	6.24267	6.29288	6.18889	6.47163	6.23873	6.20628	6.24607	6.4329	6.00909	6.16301	6.19231	6.20777	6.22572	6.17835	6.37994	5.81767	5.69471	6.30658	6.12391	5.84827	6.20063	6.20969	6.22322	6.16372	6.3088	6.19581	6.31879	6.14745	5.94696	6.28362	6.16036	6.10443	6.23234	6.19457
1418880_at	GFRA3	Gfra3	NA	6.58654	6.66086	6.57016	6.69115	6.702	6.81057	6.72861	6.70592	6.74789	6.78073	6.95155	6.89875	6.79398	6.6015	6.68767	6.69243	6.6989	6.6191	6.58633	6.76167	6.66166	6.6829	6.66641	6.68588	6.5085	6.61466	6.795	6.47247	6.53244	6.74008	6.68021	6.42449	6.57246	6.52888	6.69639	6.62529	6.84026	6.66657	6.68501	6.72292	6.56244	6.77024	6.8335	6.57581	6.78244	6.59558
1418881_at	NECAB2	Efcbp2	0.0676587	8.65882	8.89254	8.62546	8.98232	8.53572	8.62453	8.61697	9.07685	8.54313	9.07112	8.65389	8.41804	8.51237	8.7995	8.33986	8.48584	8.5306	8.67586	8.40079	8.62385	8.81385	8.97148	9.41795	8.52194	8.90322	8.86143	8.53432	9.20062	8.59452	8.70462	8.84354	9.28237	8.53905	8.62915	8.45855	8.58869	8.79732	8.69916	8.91628	8.60046	8.68604	8.49206	8.49506	8.66998	8.17315	8.61485
1418882_at	NLRP5	Nalp5	NA	3.92634	3.9739	3.83731	4.17244	4.12582	4.30827	3.91858	4.12836	3.97375	4.27477	3.91138	4.01191	3.60839	4.4873	3.97118	3.98478	4.12175	3.92171	3.85873	4.13438	3.93691	4.3122	3.79269	4.13313	3.92107	3.88346	4.34688	4.02002	3.91513	4.11911	4.00382	3.85793	4.09093	3.70542	4.34794	3.80871	4.03889	3.92292	4.05934	4.22917	4.01511	4.09047	4.02102	3.98944	4.10433	3.91831
1418887_a_at	FAM104A	D11Wsu99e	0.045867	8.51622	8.29827	8.92518	8.30844	8.59203	8.3507	8.60697	8.25899	8.60378	8.41155	8.07434	8.34956	8.61496	8.45461	8.70633	8.45857	8.52054	8.65184	8.69478	8.46822	8.4109	8.5135	8.37029	8.26027	8.40467	8.45626	8.29625	8.51164	8.53266	8.47728	8.57005	8.55564	8.61857	8.24165	8.68348	8.42642	8.46506	8.62613	8.31682	8.39416	8.38276	8.3153	8.34383	8.43937	8.82367	8.53252
1418892_at	RHOJ	Rhoj	1	5.87638	5.79235	6.27293	5.62481	5.91937	5.88831	5.92959	5.71722	5.88961	5.70864	5.86972	6.13303	5.91511	6.25996	5.89245	5.6315	5.82904	6.00839	5.90536	6.20917	6.17473	5.85263	6.11856	5.5208	5.75892	5.81572	5.87445	6.10944	6.0276	6.0707	5.84672	6.26822	5.90595	5.74397	6.06058	6.05531	5.87965	5.94166	6.02174	6.08007	5.89677	6.19038	5.69671	5.895	5.90138	6.04279
1418894_s_at	PBX2	Pbx2	0.0942978	6.78011	6.85026	6.51043	6.94299	6.92398	6.9824	6.72534	7.25099	6.77834	7.04538	6.75748	6.28735	6.44147	6.92549	6.58984	6.4144	6.81442	6.75595	6.65656	6.84347	6.95546	7.16682	7.05152	7.13925	7.01694	6.98117	6.87791	6.59003	6.74139	6.57636	7.11425	7.23601	6.6498	7.06127	6.78929	6.61731	6.88014	6.68584	6.96785	6.83151	6.78017	6.85902	6.79158	6.75626	6.57895	6.91354
1418901_at	CEBPB	Cebpb	0.022006	7.3856	7.76559	7.19781	7.75776	7.01418	7.79812	7.29101	7.74117	7.17132	7.79222	7.45554	7.31068	7.30955	7.74429	7.30032	6.94246	7.32935	7.54586	7.44363	7.34342	7.66108	7.79812	8.29632	7.39051	7.49958	7.58353	7.66495	7.65577	7.37087	7.4181	7.80527	7.73928	7.06137	7.44107	7.2132	7.3001	7.34788	7.31639	7.72398	7.53169	7.57737	7.43656	7.29708	7.50881	7.08007	7.85892
1418903_at	AQP2	Aqp2	NA	5.67727	5.67706	5.61398	5.63285	5.50291	5.59866	5.50746	5.56026	5.38689	5.79898	5.98709	5.57609	5.39487	5.66193	5.62548	5.771	5.76595	5.50931	5.58183	5.61116	5.46476	5.61889	5.62384	5.56494	5.4822	5.59546	6.01365	5.25429	5.4875	5.43107	5.73007	5.59449	5.56357	5.34906	5.77777	5.58763	5.69813	5.64231	5.5863	5.66506	5.32114	5.64211	5.61213	5.6007	5.29126	5.74937
1418907_at	F5	F5	NA	3.16376	3.26039	2.95363	3.2797	3.14925	3.20243	3.21141	3.23447	3.10838	3.31624	3.31926	3.34056	3.2478	3.21955	3.28791	3.33411	3.08896	3.10537	3.15511	3.13853	3.29717	3.29984	3.10628	3.06415	3.00822	3.12063	3.27294	3.06583	2.97196	3.20707	3.18398	3.15511	3.05526	3.36376	3.15177	3.17559	3.164	3.14211	3.10067	3.03425	3.23601	3.43965	3.13046	3.18836	3.03292	3.1873
1418909_at	ERMAP	Ermap	NA	4.68951	4.90605	4.70319	4.63123	4.64428	4.84148	4.63338	4.97571	4.54273	4.63367	4.88186	4.74433	4.72566	4.79861	4.85773	4.64539	4.89617	4.93022	4.68856	4.73635	4.55544	4.67757	4.65721	4.70734	4.69223	4.71622	4.7257	4.43079	4.70158	4.75567	4.63296	4.44179	4.70114	4.63677	4.80526	4.69223	4.77834	4.5139	4.79928	4.83765	4.68832	4.7307	4.82314	4.85158	4.56273	4.63138
1418911_s_at	ACSL4	Acsl4	0.0149057	7.61495	7.47971	7.52122	7.64538	7.38492	7.59624	7.47548	7.88061	7.55059	7.08497	7.73041	7.58896	7.4631	7.10706	7.54869	7.38165	7.74473	7.58661	7.81195	7.41215	7.60587	7.50771	7.65298	7.86264	7.64727	7.22353	7.52515	7.35837	7.97586	7.60207	7.30489	7.73494	7.75676	7.98625	7.48917	7.82448	7.53818	7.51095	7.67361	7.77357	7.74539	7.59159	7.1048	7.86131	7.2377	7.61453
1418914_s_at	BHMT2	Bhmt2	NA	3.0169	3.05284	2.91892	3.05079	3.11274	3.06488	3.22328	3.00171	3.13267	2.85732	3.03031	3.09779	3.04362	2.99615	2.894	3.16155	3.07513	3.01604	3.08681	3.096	3.01116	2.84867	3.0215	2.86316	3.08214	3.11796	2.97635	2.83335	3.0166	3.08518	3.00634	2.88644	3.04954	3.01906	2.92796	3.13313	3.00632	2.99235	3.09153	2.89202	3.01925	2.99306	3.15004	3.1354	3.01397	2.94782
1418916_a_at	SPP2	Spp2	NA	3.67103	4.162	3.9805	3.96623	4.01749	4.04558	4.05518	3.98191	4.02709	4.22191	4.30569	3.96379	4.08196	3.95057	3.63317	3.99528	3.81799	3.64211	3.85089	4.15885	3.9025	3.90142	4.06748	3.95344	3.81906	4.07494	4.34672	4.33837	3.85508	3.91905	3.99567	3.76965	3.99068	3.60618	3.88769	4.02345	4.05526	3.96339	3.97733	3.98576	4.02308	3.9397	3.7838	4.00312	4.01868	4.00394
1418917_at	HEBP2	Hebp2	NA	5.55347	5.61129	5.54609	5.54986	5.74644	5.72324	5.62756	5.66656	5.50214	5.87251	5.81433	5.5818	5.42988	5.62973	5.62002	5.88853	5.52137	5.57902	5.45201	5.66015	5.51939	5.72882	5.59035	5.57201	5.4735	5.64704	5.79601	5.39476	5.59557	5.62308	5.51291	5.56521	5.61016	5.52077	5.73879	5.54294	5.6839	5.4819	5.55913	5.63534	5.54661	5.55918	5.45696	5.69862	5.57256	5.57586
1418918_at	IGFBP1	Igfbp1	NA	3.63739	3.69469	3.56925	3.77139	3.91644	3.82575	3.77699	3.75514	3.50838	3.67048	3.93734	3.50226	3.79901	3.44326	3.60102	3.62615	3.55335	3.69424	3.44231	3.56889	3.59322	3.87171	3.69003	3.64621	3.48004	3.67976	3.59125	3.58005	3.65762	3.66929	3.61796	3.64148	3.7938	3.40479	3.59444	3.68902	3.70674	3.58074	3.59931	3.71473	3.56307	3.63828	3.7167	3.8246	3.68559	3.65947
1418924_at	RASSF7	2400009B11Rik	NA	6.18548	6.41327	6.23017	6.33105	6.41644	6.40497	6.24503	6.43635	6.16255	6.41951	6.49509	6.47466	6.30989	6.38625	6.40109	6.43814	6.42942	6.32556	6.31383	6.5201	6.36909	6.34447	6.34665	6.26259	6.25565	6.14955	6.47744	6.14964	6.09204	6.31047	6.43352	6.0247	6.33854	5.87269	6.42518	6.41063	6.27511	6.21704	6.58658	6.4259	6.20614	6.49541	6.32933	6.46675	6.47836	6.2539
1418928_a_at	METTL21A	2310038H17Rik	NA	8.62518	8.75065	8.68041	8.80815	8.74555	8.75169	8.72236	8.65766	8.69497	8.91757	8.73252	8.77274	8.80962	8.60015	8.74588	8.70955	8.51375	8.56593	8.47662	8.77188	8.57629	8.73326	8.64667	8.41756	8.65267	8.68017	8.75072	8.60658	8.49492	8.72457	8.64961	8.41534	8.67163	8.58493	8.77272	8.49278	8.801	8.65173	8.62368	8.74014	8.73652	8.5983	8.71577	8.61203	8.65709	8.58229
1418930_at	CXCL10	Cxcl10	NA	4.60786	4.78237	5.09056	4.43476	4.87024	4.69727	5.3224	4.7031	4.71848	4.65507	4.72003	4.71795	4.55495	4.65922	4.94656	4.82882	4.77405	4.75246	4.68952	4.81659	4.65549	4.60686	5.08889	4.89907	4.52955	4.55583	4.86272	4.55342	4.62484	4.67844	4.70485	4.60746	4.63809	4.66907	4.56223	4.74375	4.77711	4.66898	4.60829	4.73056	4.70487	4.74465	4.85182	4.6895	4.52805	4.91501
1418933_at	SLC1A6	Slc1a6	NA	5.52147	5.33759	5.23729	5.66732	5.50226	5.36062	5.5115	5.62749	5.31196	5.68925	5.21851	5.3986	5.40227	5.46497	4.93404	5.23514	5.29303	5.31676	5.24684	5.27536	6.13827	5.70182	5.28851	5.43801	5.61801	5.06506	5.25046	5.39304	5.441	5.45435	5.58332	5.6526	5.13908	5.4695	5.16596	5.46622	5.53991	5.37425	5.53484	5.62173	5.68572	5.76577	4.95488	5.41632	5.31356	5.53699
1418934_at	MAB21L2	Mab21l2	NA	4.92354	5.016	4.8371	4.96103	5.15836	5.05351	5.02138	4.94216	4.92459	4.97687	5.10975	4.86601	5.1125	4.85098	4.78966	5.22123	5.11709	5.03581	4.76543	4.99323	4.86072	5.00286	4.99489	4.89658	4.90233	4.66211	5.15806	4.86621	4.89792	4.77049	4.81526	4.77758	4.77049	4.75167	5.14035	4.90502	5.11863	4.63438	4.90881	4.87116	4.92285	4.81455	4.85433	5.00054	4.87909	4.83161
1418935_at	TRPM1	Trpm1	NA	4.31978	4.59971	4.39516	4.31456	4.49789	4.73304	4.4466	4.26369	4.42019	4.35483	4.5649	4.41109	4.62456	4.13311	4.37348	4.44718	4.22382	4.3311	4.39823	4.34606	4.07819	4.18885	4.37202	4.3096	4.27332	4.19577	4.538	4.04964	4.05332	4.29568	4.2193	4.18203	4.52286	4.32922	4.61477	4.35328	4.60859	4.2791	4.43413	4.38912	4.39528	4.53245	4.38932	4.50105	4.31161	4.25565
1418936_at	MAFF	Maff	NA	5.32266	5.26846	5.3072	5.46933	5.42558	5.4871	5.49742	5.64332	5.51995	5.57671	5.03963	5.4804	5.38486	5.56906	5.37949	5.29947	5.22476	5.17258	5.43887	5.23025	5.53203	5.37687	5.42056	5.29746	5.39304	5.25094	5.46356	5.34461	5.29833	5.41	5.59827	5.36309	5.34889	5.49797	5.42543	5.21937	5.72673	5.45741	5.38689	5.72056	5.44534	5.49475	5.4488	5.21651	5.48382	5.2614
1418937_at	DIO2	Dio2	0.710029	9.55034	9.37327	9.58639	9.54226	9.38311	9.47823	9.11657	9.48697	9.81484	9.34843	9.25944	9.69879	9.78063	9.10075	9.13633	8.9148	9.48682	9.32675	9.30387	9.15989	9.18698	9.58294	8.89387	9.35504	9.40698	9.15962	9.34501	9.35091	9.6515	9.49371	9.41998	9.49784	9.8072	9.42056	9.71582	9.17274	9.74026	9.83085	9.53476	9.17035	9.64772	9.75293	9.34377	9.03744	9.28923	9.39312
1418939_at	HLX	Hlx1	NA	5.03803	5.03248	5.12571	5.03751	4.95631	5.32106	5.01596	5.0395	5.00549	5.03323	5.0378	4.95352	4.76222	5.0134	5.0134	5.18864	5.00156	4.88434	4.82269	5.09483	5.01165	5.12633	4.9716	5.03271	4.92689	4.97305	5.24438	5.27884	4.86104	5.05909	5.04524	5.14259	5.03699	5.25513	5.05943	4.76694	5.14227	4.90867	4.99373	5.09083	4.91393	5.09764	5.14109	4.99048	5.25151	4.94297
1418940_at	SULT1B1	Sult1b1	NA	3.15925	3.23843	3.14776	3.178	3.01385	3.25251	2.91247	3.30596	2.93886	3.374	3.1211	3.05225	3.00969	3.22595	3.22875	3.17458	3.22755	3.20947	3.15873	3.14262	3.37096	3.22599	3.04734	3.2646	3.18027	3.23537	3.48495	3.38046	3.2037	3.15403	3.22628	3.53426	2.97594	3.3243	3.20363	3.08299	3.35107	3.14987	3.41673	3.2931	3.09063	3.02468	3.12646	3.2086	3.07977	3.14957
1418945_at	MMP3	Mmp3	NA	3.8626	3.94617	3.76271	3.98724	3.9881	3.86338	3.94054	3.65428	3.8376	4.14233	4.03868	4.00312	4.02025	3.80306	3.80321	4.03277	3.90173	3.94208	3.99224	4.07999	3.93149	3.93415	4.06138	3.93361	4.0418	3.81571	4.18485	3.97928	3.83467	3.97572	3.94133	3.75467	3.73967	3.93694	3.92684	3.83295	4.06547	3.78662	3.93294	4.08011	3.74703	3.94414	3.99404	3.96747	4.04421	3.88251
1418948_at	FSCN3	Fscn3	1	4.10768	4.25537	4.25595	4.05612	4.29128	4.51643	4.07285	4.44233	4.31454	4.23936	4.39004	4.01924	4.04624	4.01677	4.21325	4.23693	4.28716	4.29884	4.25844	4.17844	4.2459	4.22795	4.21907	4.05152	4.26701	3.95554	4.39792	4.0968	4.02164	4.18533	4.08375	3.99921	4.08006	4.09142	4.08223	4.10842	4.47669	4.17282	4.20828	4.28262	4.18745	3.97569	4.26588	4.17761	4.27233	4.13087
1418949_at	GDF15	Gdf15	NA	6.07613	6.16607	6.00709	6.39202	6.03524	6.10681	5.92034	6.15744	6.00831	6.07661	6.18966	6.02102	6.09803	6.08649	6.02451	6.24658	6.02617	6.03143	5.87111	6.01581	5.97201	6.1242	5.94116	6.03937	5.86746	5.84384	6.28712	5.78334	5.86021	6.01426	6.07484	5.92588	6.04236	5.99244	6.223	5.84247	6.13574	6.09896	6.26795	6.10218	5.95812	6.06724	6.08199	6.12365	5.91826	6.00735
1418951_at	TXLNB	2310001N14Rik	1	3.22976	3.24905	3.50045	3.45404	3.37526	3.1331	3.1486	3.31252	3.20346	3.50995	3.32888	3.2547	3.25287	3.23727	3.20253	3.35932	3.50431	3.38244	3.44579	3.37141	3.30885	3.30457	3.32601	3.30468	3.30808	3.18541	3.34346	3.68519	3.34246	3.35179	3.22242	3.20804	3.33875	3.48138	3.33104	3.29927	3.25985	3.33236	3.2034	3.23825	3.47829	3.44727	3.3094	3.36723	3.4062	3.23957
1418956_at	TSSK6	Tssk6	NA	3.84122	3.90688	3.86284	4.12319	4.04031	4.03183	3.89733	4.26044	4.04238	3.94073	4.10807	3.9012	3.8457	3.87123	3.92229	4.42195	3.89251	4.01296	3.96523	4.12928	4.11299	4.10656	3.91305	4.0115	4.09364	4.10818	4.2222	3.94913	3.92849	4.0526	4.01521	4.16115	3.94695	3.82992	4.08835	3.93803	3.97166	3.97842	4.06032	4.09896	3.9166	4.09824	3.79174	3.82	4.11578	3.81838
1418957_at	STAC	Stac	NA	3.93457	3.99166	3.84191	4.05659	3.9587	3.97036	3.93468	3.9715	3.71003	3.72664	3.83224	3.99142	4.01043	3.89515	3.67721	4.15004	3.89168	3.82705	3.69359	3.84748	3.83176	3.95019	3.87245	3.73992	3.86341	3.84082	3.95058	3.79131	3.77293	3.83564	4.01323	3.80559	3.76676	3.86942	3.90506	3.8684	4.00353	4.09289	3.70271	3.92451	3.9913	3.82881	3.94332	3.86789	4.14396	3.74734
1418958_at	SLC35G6	Amac1	NA	4.89863	4.97881	4.86921	4.99363	4.96345	5.13269	5.06178	5.16277	4.94468	5.15801	5.27185	5.11865	5.15648	4.9262	4.82343	5.07241	5.00717	4.96538	5.00715	5.03387	4.80885	5.04235	4.82633	4.87729	4.87374	4.96301	5.0569	4.97306	4.96088	4.94478	4.93745	4.92057	4.93782	4.92269	5.05335	4.97631	4.94675	4.76308	5.04821	5.1128	4.92004	4.9694	4.88888	5.07608	5.07989	4.8528
1418959_at	TMPRSS5	Tmprss5	NA	4.46754	4.3996	4.33099	4.50377	4.39774	4.6389	4.48606	4.52672	4.2471	4.44601	4.47517	4.44728	4.6514	4.48358	4.40821	4.73603	4.58909	4.29955	4.37341	4.49554	4.21773	4.51983	4.76438	4.45268	4.26918	4.41093	4.71694	4.24273	4.28105	4.41711	4.62601	4.25286	4.37149	4.46231	4.96318	4.39706	4.38597	4.47482	4.56467	4.32447	4.48084	4.52358	4.89455	4.47799	4.53251	4.52351
1418980_a_at	CNP	Cnp1	0.0137121	8.72609	8.24218	8.10962	8.39253	8.34353	8.89762	8.41237	8.63041	8.09568	8.67516	8.56637	8.13361	8.30141	8.65858	8.33707	8.4014	8.63503	8.20166	8.51701	8.24536	8.7887	8.4548	8.3297	8.12506	8.17346	9.04679	8.54959	8.19255	8.5778	8.51307	8.31248	8.54697	7.88942	8.44611	8.67626	8.36361	8.2423	8.31875	8.67822	8.79937	8.01369	8.87335	8.33933	8.63875	8.38999	8.94586
1418994_at	GTSF1L	2410116G06Rik	NA	5.0944	5.21746	4.96772	5.13377	5.18453	5.39768	5.03963	5.15574	5.14224	5.03169	5.23499	5.30535	5.06764	4.94792	5.23866	5.55094	5.03539	4.99508	4.89809	5.23795	5.15482	5.01303	4.8672	5.00697	5.23784	4.96539	5.1026	4.94277	4.90513	5.08213	5.14503	5.0535	5.21179	4.94349	5.4851	5.10544	5.23127	5.21678	5.12537	5.18266	4.99788	5.19668	5.25102	5.23036	4.97719	5.05474
1419000_at	CPXM2	Cpxm2	1	4.84278	4.95954	4.86611	4.91081	4.90171	5.06846	4.77402	4.89677	5.02962	5.0569	5.08061	4.86861	4.92707	4.68317	4.91139	4.89226	4.79596	4.70632	4.76872	5.03078	4.78986	4.87233	4.94068	5.15582	4.86989	4.88036	4.79896	4.86432	4.79438	4.97029	5.01159	4.65109	4.84547	4.79086	4.88639	4.79808	4.85136	4.96964	4.93423	4.88504	4.70412	4.82813	4.89943	4.83834	4.7761	4.82678
1419001_at	BAAT	Baat	NA	5.94673	6.09989	5.78303	5.76848	5.94592	6.04829	6.0555	5.91331	5.95043	6.04612	6.18297	6.09763	5.77355	5.95649	5.95054	6.40445	6.12229	5.81804	5.83522	6.04422	5.81506	6.04406	5.9805	6.02926	5.94975	6.04184	6.2065	5.99039	5.80624	5.93587	5.95279	5.86303	5.68487	5.85973	6.01854	5.89913	5.84616	5.97111	6.03215	6.05997	5.99444	5.83256	6.00037	5.90467	5.87109	5.86213
1419003_at	BVES	Bves	NA	6.21091	6.26128	6.2506	6.34312	6.35064	6.06198	6.14071	6.24565	6.15458	6.34259	6.30847	6.27721	6.21371	6.2562	6.36767	6.10123	6.23244	6.13609	5.97265	6.3453	6.34721	6.32442	6.38355	6.06288	5.77459	6.36782	6.23147	6.27302	6.09019	6.05469	6.35305	6.1681	6.11801	6.24781	6.19024	6.06061	6.47895	6.12974	6.2782	6.25738	6.36518	6.37058	6.23376	6.23943	6.17638	6.20502
1419004_s_at	BCL2A1	Bcl2a1b	1	6.18622	6.42984	6.25945	6.40299	6.09042	6.34493	6.44146	6.36069	6.24716	6.14353	5.93828	6.06893	6.00125	6.73375	6.21349	6.25507	6.06986	6.33083	6.00759	6.18698	5.8145	6.37729	6.59062	6.08576	6.2547	6.13713	6.29292	6.34145	6.06685	6.19277	6.31298	6.78675	6.15304	6.00294	6.33908	6.1093	6.20679	6.19581	6.20087	6.3325	6.00638	6.01855	6.32472	6.15248	6.14173	6.14775
1419005_at	CRYBB3	Crybb3	NA	6.14679	6.20081	6.04445	6.13208	6.10617	6.42304	6.01545	6.15972	6.04398	6.35574	6.22981	6.17043	6.1052	6.12291	5.94808	6.21811	6.23215	5.90151	5.99343	6.17579	6.05077	5.95005	6.12345	5.99128	6.02532	6.11468	6.2515	6.16528	6.09507	6.02241	6.16856	6.12964	5.91197	5.8626	6.22443	6.10537	6.29091	6.21671	6.22476	6.1708	6.03586	5.9431	6.00607	6.10853	5.97456	6.08758
1419006_s_at	PELI2	Peli2	NA	5.00823	5.13848	4.8368	5.10512	4.93504	5.04631	4.87738	5.04021	5.07654	5.06675	5.28316	4.88054	4.81883	5.18915	5.07776	4.68775	4.91625	4.77177	4.84671	4.79656	4.87738	4.99048	4.97737	4.95635	4.90053	4.68923	5.04831	5.0078	5.19736	4.87712	5.13461	5.28764	5.14761	4.96531	4.924	4.98932	4.85517	5.07776	5.15973	5.05506	5.01114	5.28692	4.80289	5.10817	4.79264	4.80778
1419009_at	ACTL7A	Actl7a	NA	5.34077	5.49007	5.31849	5.3837	5.41412	5.44025	5.63496	5.44499	5.51614	5.65659	5.49885	5.48195	5.43696	5.39913	5.34317	5.40575	5.49819	5.29251	5.39483	5.3663	5.40619	5.39035	5.155	5.25221	5.20513	5.2313	5.61439	5.09387	5.02587	5.33436	5.29626	5.31567	5.39744	5.2508	5.48206	5.36678	5.56418	5.32858	5.39619	5.52456	5.42764	5.45735	5.5529	5.43984	5.28577	5.28173
1419011_at	CRYBA2	Cryba2	NA	5.44706	5.3315	5.37349	5.43704	5.47396	5.50263	5.4606	5.3685	5.30832	5.44402	5.56775	5.25707	5.52968	5.47503	5.43339	5.38158	5.57089	5.29179	5.37423	5.45321	5.46697	5.256	6.16799	5.38112	5.11463	5.25946	5.64126	5.26902	4.98398	5.33957	5.20378	5.99608	5.36504	5.40858	5.57573	5.26184	5.52982	5.33027	5.14335	5.50543	5.20851	5.45153	5.34692	5.38894	5.35391	5.1721
1419014_at	RHAG	Rhag	NA	2.95056	3.01989	3.01989	2.87168	3.0721	3.23174	3.06993	2.83983	2.92525	3.09521	2.92411	3.01637	2.83072	2.99906	2.95266	2.91715	3.11928	2.81028	2.82589	2.78652	3.04845	3.03079	2.89444	2.91881	3.07917	2.81332	3.14828	3.05228	2.92039	2.99394	2.97318	3.03117	3.04011	2.73671	2.88964	3.12458	2.88987	3.09313	3.07184	2.9728	3.15956	2.92313	2.96933	2.86347	3.03117	2.98504
1419015_at	WISP2	Wisp2	NA	5.37064	5.52383	5.65088	5.65506	5.50327	5.81465	5.70368	5.38641	5.61092	5.74041	5.77901	5.59945	5.80861	5.55793	5.70231	5.69107	5.65601	5.61734	5.74397	5.61148	5.4688	5.59434	5.80022	5.45878	5.53161	5.59434	5.85285	5.2484	5.38739	5.66539	5.40368	5.53446	5.54709	5.4913	5.82346	5.59191	5.70584	5.49183	5.72661	5.60705	5.53759	5.47118	5.64757	5.78787	5.53	5.50196
1419017_at	CORIN	Corin	NA	3.25388	3.31336	3.14653	3.25104	3.4399	3.36901	3.29814	3.37198	3.0302	3.33321	3.21903	3.29971	3.32842	3.22363	3.20449	3.21265	3.36059	3.22066	3.20541	3.2109	3.23628	3.2706	3.20327	3.11754	3.09195	3.2196	3.47051	3.36006	3.03557	3.2558	3.14411	3.29719	3.2381	3.07242	3.127	3.34361	3.33085	3.08458	3.11289	3.11247	3.17311	3.31937	3.30704	3.18776	3.22805	3.16609
1419020_at	GIF	Gif	NA	4.27096	4.33797	4.32456	4.29924	4.6939	4.71804	4.37589	4.29293	4.47537	4.49169	4.60092	4.55647	4.36853	4.43079	4.48132	4.64282	4.32345	4.32058	4.25919	4.36853	4.29711	4.416	4.38738	4.54565	4.20807	4.31924	4.69705	4.1992	4.38033	4.43518	4.36814	4.41506	4.34104	4.19791	4.62807	4.37307	4.51362	4.23529	4.55372	4.42299	4.32235	4.45202	4.36038	4.43644	4.4708	4.4376
1419025_at	SAG	Sag	1	5.93597	5.90229	6.19184	6.07718	5.87066	6.07464	5.73517	5.89216	6.10526	5.99627	6.03265	5.85405	6.0011	6.14781	6.12646	6.04793	6.07388	5.67683	5.52529	6.13631	5.67921	6.30163	5.96854	5.93752	5.82863	5.96072	6.44272	5.78369	5.73514	6.12008	5.80995	6.37284	6.05712	5.68544	5.98107	5.43044	6.10432	6.12362	6.27055	6.19755	6.07303	6.18741	5.94975	5.86299	5.75685	6.09416
1419027_s_at	GLTP	Gltp	0.00980875	8.19992	8.03019	7.93498	8.0247	7.85906	8.3576	7.85411	8.32476	7.58147	8.40582	7.86865	7.78989	7.69308	8.26717	7.85245	7.99521	8.04149	7.70593	8.01794	7.82322	8.17819	8.38193	8.13793	8.10395	7.8977	8.41796	7.93659	7.88571	8.29117	8.00423	8.10471	8.34379	7.58455	7.87674	7.90338	7.76166	7.88777	7.7182	8.25534	8.19956	8.05631	8.13492	7.60907	8.11732	7.8409	8.24474
1419030_at	ERO1L	Ero1l	0.257906	7.85309	7.78461	7.99947	7.82863	7.95531	7.77019	7.91913	7.82288	8.28287	7.59299	7.62649	8.04093	8.14993	7.52011	8.06005	7.85373	8.13103	7.8856	7.93686	7.81661	7.75111	7.78074	7.94148	7.99274	8.07682	7.77955	7.91711	7.94994	7.97793	7.92374	7.67679	7.79348	8.11675	7.92265	7.93698	8.0565	7.90957	8.13717	7.89479	7.81575	7.97879	7.96997	7.97394	7.91638	7.84162	7.74916
1419037_at	CSNK2A1	Csnk2a1	0.972707	8.16953	8.16072	8.24505	8.03035	8.4118	8.01482	8.33706	8.34704	8.11253	8.21187	8.18759	8.05554	8.05941	8.41469	8.05706	8.00375	8.22359	8.17009	8.00504	8.15939	8.16862	8.30361	8.21108	8.18986	8.25273	8.22593	8.11488	8.33027	8.16413	8.1044	8.29221	8.23739	8.08063	8.40862	8.19157	8.20356	8.21724	8.04783	8.3377	8.21994	8.14246	8.09382	7.93205	8.23375	8.01917	8.04979
1419045_at	SLC25A23	Slc25a23	0.00890253	9.44117	9.4266	9.07629	9.59947	9.28208	9.75872	9.43737	9.68558	9.06407	9.70959	9.60126	9.21733	9.08738	9.738	9.31542	9.1394	9.3559	9.31927	9.03923	9.50812	9.67442	9.67391	9.59483	9.70225	9.36293	9.6834	9.34908	9.60135	9.52727	9.32717	9.49225	9.4584	9.01168	9.60172	8.94906	9.43593	9.25669	9.13813	9.67002	9.45999	9.42391	9.57883	9.608	9.59595	8.97778	9.49349
1419049_at	PCNX	Pcnx	0.471485	7.05088	6.7703	7.02114	7.10509	6.87217	6.61505	7.08545	6.73476	7.20235	6.57674	6.89293	7.16914	7.08116	6.47018	7.05168	6.62356	7.27287	7.0988	7.40132	7.01822	6.99581	6.72078	7.22181	7.2064	7.33612	6.8123	6.58541	7.02822	7.2907	7.09415	6.81719	6.92899	7.23586	7.09752	6.98441	7.24616	6.8137	7.04382	6.83921	6.87998	7.00323	7.02899	6.81152	7.01819	6.88296	6.96494
1419050_at	TMEM8C	1110002H13Rik	NA	4.29151	4.2807	4.26595	4.40073	4.31938	4.72855	4.06495	4.22351	4.13388	4.51401	4.65507	4.19997	4.41326	4.53135	4.47149	4.45841	4.3886	4.19609	4.26411	4.23537	4.51565	4.29884	4.31152	4.18518	4.0988	4.3008	4.46817	4.05549	4.23601	4.1555	4.22907	4.24168	4.10304	4.11048	4.26289	4.25894	4.25447	4.49827	4.16821	4.34274	4.04478	4.24993	4.37098	4.28943	4.29351	4.24947
1419052_at	OVOL1	Ovol1	NA	3.99783	3.90987	3.7918	3.88442	3.89165	3.82996	3.90471	3.99761	3.91034	3.75899	4.02434	3.65755	3.86835	3.83357	3.91434	4.04748	3.84887	3.7437	3.83502	3.75112	3.74499	3.77165	4.02265	3.82347	3.60708	3.71067	4.18485	3.78898	3.67598	3.8823	3.9922	3.86951	3.85295	3.87767	4.01399	4.01982	3.9206	3.63555	3.92132	3.87618	3.69209	3.86548	3.82942	3.94104	3.80805	3.72689
1419057_at	SLC5A1	Slc5a1	NA	3.83633	3.71627	3.76213	3.76581	4.09504	3.93217	4.00129	3.91676	3.97643	3.80365	4.37067	3.82994	4.07524	3.78718	3.90774	4.08683	4.03962	3.76843	3.68274	4.07576	3.90391	3.87464	3.85315	3.94871	3.68274	3.82468	4.58511	3.87086	3.43147	3.88044	3.88224	3.77453	3.95391	3.7579	3.86898	3.71722	3.86266	3.82424	3.72574	3.87999	4.05744	4.13094	4.00444	3.79053	3.91872	3.93941
1419059_at	APCS	Apcs	NA	5.83063	5.83409	5.85824	6.05711	5.85094	5.77066	5.89806	5.83107	5.88907	6.08182	5.99895	5.94992	5.92152	5.96376	6.02448	6.03615	5.97311	5.75863	5.84903	6.01704	5.83905	5.72987	5.80022	5.73985	5.84715	5.77412	6.09063	5.76387	5.67114	5.97365	5.86493	5.71162	5.82425	5.88169	6.05327	5.95839	6.04841	6.02636	5.9421	5.92443	5.88565	5.85932	6.07625	5.81659	5.90666	5.79671
1419061_at	RHOD	Rhod	NA	4.74689	4.67818	4.854	4.75514	4.89436	5.18572	4.68662	4.99793	5.01745	4.82835	4.88813	4.67771	4.59894	4.89343	4.81683	4.74759	4.80487	4.66741	4.84108	4.86792	4.75679	4.82564	4.9042	4.76415	4.94095	4.75964	4.87265	4.67559	5.02509	4.71211	4.78956	4.45405	4.87215	4.58399	4.71493	4.5926	4.8625	4.81026	4.7911	4.81393	4.68514	4.71028	4.73855	4.88592	4.78535	4.64788
1419064_a_at	UGT8	Ugt8	NA	6.42333	6.29714	6.26486	6.34096	6.54528	6.61882	6.1138	6.48816	6.43668	6.0394	6.38413	6.56956	6.54136	6.28292	6.451	6.49279	7.06998	6.26383	6.59339	6.22309	6.18977	6.2292	6.16856	6.36661	6.49048	6.48385	6.38873	6.22674	6.53623	6.44819	6.21706	6.54154	6.28095	6.84007	6.88336	6.50692	6.22305	6.44622	6.65043	6.75679	6.31763	6.69127	6.11763	6.49729	6.25197	6.79213
1419066_at	IER5L	Ier5l	0.0252348	7.64574	7.71536	7.55531	7.97162	7.35828	7.92782	7.35241	7.79197	7.3418	7.71734	7.4061	7.12868	7.22138	7.77874	7.11334	7.41787	7.94167	7.37078	7.42333	7.33514	7.99035	7.92566	7.91836	7.27139	7.50516	7.4994	7.60227	7.4817	7.61332	7.42252	7.70073	8.32064	7.38537	7.49826	7.45027	7.34469	6.78562	7.41098	7.81171	7.87987	7.42679	7.9899	6.98257	7.65818	7.12647	8.0171
1419069_at	RABGEF1	Rabgef1	0.0691561	7.10502	7.15693	7.16439	7.17172	6.96384	6.96528	7.01433	7.0255	7.13488	6.74843	6.89542	7.13528	7.03851	6.90057	7.11	7.11122	7.36107	7.06352	7.16859	6.93826	7.40017	7.00464	7.09063	7.13642	7.14313	6.92837	7.25893	6.91423	7.241	6.97069	7.08141	7.24002	7.33437	7.30191	7.07965	7.21024	6.85312	6.9423	7.21857	7.21457	7.08587	7.1621	6.94043	7.18088	6.72779	7.08097
1419071_at	CYS1	Cys1	NA	5.74578	5.93465	5.66054	5.60548	5.8864	6.09834	5.79565	5.77149	5.68813	5.95666	6.03016	5.83691	5.90189	5.57781	5.98023	5.97382	5.59701	5.71904	5.54711	5.82328	5.84715	5.79637	5.7361	5.78398	5.57166	5.78837	6.16673	5.58769	5.59188	5.86067	5.769	5.87383	5.59208	5.62021	5.92998	5.59311	5.85661	5.61815	5.76756	5.90466	5.71271	5.68447	5.67315	5.86279	5.70799	5.71582
1419079_at	SCNN1G	Scnn1g	NA	4.93995	5.1647	4.94221	5.03751	5.29409	5.30259	5.08721	5.14873	5.03757	5.11606	5.50485	5.24077	5.2534	4.90177	5.15061	5.14777	4.99489	4.97918	4.78842	5.15062	5.18978	5.13947	5.09274	5.10649	4.78546	4.79148	5.35283	4.88462	4.84346	5.11822	5.07687	4.90248	5.2316	5.10134	5.18748	5.11132	5.18402	5.07631	5.12963	5.09031	4.9922	5.24689	5.09213	4.92546	4.95791	4.77572
1419080_at	GDNF	Gdnf	NA	3.92436	4.05145	3.83731	3.99336	4.07802	4.1949	3.87039	3.9792	4.03764	4.20591	4.2605	4.09644	3.96179	3.80622	3.83179	4.25905	3.80015	3.88812	3.96864	4.14895	4.02208	3.87813	3.80622	3.67104	3.9672	3.92336	3.99776	4.0067	3.82103	4.00351	3.90015	4.07864	3.89212	3.69274	4.43715	3.94067	3.90101	4.15053	4.09807	4.01961	3.83195	4.29915	4.21719	3.80065	4.00391	3.94652
1419082_at	SERPINB2	Serpinb2	NA	2.98192	3.064	2.84022	2.78821	3.05396	3.03716	3.0116	2.93714	2.9399	2.89554	3.04842	3.04835	2.97144	3.04448	2.89023	2.91304	2.93768	2.81326	2.92157	2.83609	2.89301	3.1076	2.95219	2.77568	2.85335	2.98793	2.7687	2.90726	2.94922	3.01295	2.87496	2.88614	3.075	3.01989	2.89435	2.9635	2.98081	2.93961	2.78793	2.86521	2.90372	2.9508	3.02624	3.08821	2.87752	2.80765
1419085_at	PCP2	Pcp2	NA	5.44585	5.70828	5.52985	5.54406	5.55399	5.87901	5.49661	5.60219	5.53254	5.70432	5.81736	5.6818	5.58312	5.5231	5.57907	6.08082	5.68798	5.48677	5.33955	5.66934	5.37779	5.49657	5.45837	5.50748	5.42213	5.18247	5.62006	5.32057	5.25469	5.58907	5.49477	5.39344	5.35491	5.46729	5.56202	5.5728	5.71643	5.46521	5.65836	5.52442	5.4466	5.62736	5.69579	5.55402	5.50918	5.34472
1419093_at	TDO2	Tdo2	1	3.97525	3.68682	3.88843	3.65531	3.74099	4.02158	3.72524	4.16599	3.85728	3.83166	3.89976	3.58074	3.70706	3.8931	3.99496	3.81757	3.44218	3.89784	3.77809	3.92201	3.89983	4.09294	3.57638	3.63916	3.75044	4.0529	3.58595	3.54073	3.74222	3.72274	3.89268	4.40494	3.78195	3.82767	3.8228	3.66777	3.97685	3.84681	3.93269	3.92494	3.80994	3.97548	4.04502	3.85775	3.90615	3.58595
1419096_at	APOM	Apom	NA	6.44328	6.53865	6.33882	6.70054	6.39823	6.5393	6.50387	6.52852	6.49215	6.47149	6.39098	6.64762	6.42229	6.43307	6.27732	6.60956	6.52356	6.3306	6.36246	6.40371	6.43129	6.59466	6.61011	6.49273	6.37717	6.40649	6.54566	6.37894	6.41354	6.47633	6.53172	6.26934	6.37894	6.37589	6.65353	6.46134	6.54087	6.40975	6.38116	6.67204	6.4376	6.45101	6.30593	6.50026	6.35411	6.42199
1419098_at	STOM	Stom	1	4.90995	5.28565	4.8901	5.06295	4.55434	5.06756	5.07931	4.98164	5.09312	5.22747	4.65507	4.9334	5.14112	4.98399	5.24545	5.11896	5.01365	4.99865	5.03086	4.97712	5.0437	5.00541	5.01118	4.89494	5.01994	5.00121	4.75174	5.31029	5.45313	4.98539	4.89114	4.77959	4.99859	5.01196	5.13526	5.01181	4.9488	4.89256	5.00378	5.00678	5.15115	5.17886	5.14254	4.83875	4.81117	5.02399
1419100_at	SERPINA3	Serpina3n	0.152524	7.10518	8.32663	7.57721	7.38934	7.03377	8.33617	8.35003	8.19431	8.27039	7.5336	7.06345	7.94603	8.08665	7.26813	8.11382	7.86407	7.27332	7.20795	7.314	8.2777	8.22	7.56095	8.5065	8.00913	7.50093	7.26301	8.17654	8.58471	6.99541	7.01172	8.16777	7.95489	6.91152	7.05526	8.28766	8.14711	8.42328	8.34423	7.12199	7.2555	8.25539	8.04655	7.43931	7.95914	7.62996	7.20982
1419104_at	ABHD6	Abhd6	0.0987149	8.41074	8.2269	8.62321	8.40296	8.04642	8.64427	7.98872	8.41105	8.53039	8.61728	8.32578	8.21312	8.36834	8.70535	8.48902	8.22482	8.70212	8.42874	8.55824	7.79502	8.38274	8.91532	8.3252	8.23958	8.38383	8.71307	8.21863	8.16325	8.68366	8.4696	8.46812	8.6973	8.55305	8.377	8.38723	8.20522	8.35874	8.58063	8.20748	8.39691	8.71143	8.39855	8.48975	8.44775	8.58735	8.68713
1419105_at	NR1H4	Nr1h4	NA	3.75985	3.81919	3.60366	3.90182	3.8418	4.01252	3.79847	3.74047	3.59177	4.07219	3.84183	3.77774	3.90088	3.83649	3.98563	3.84528	3.81195	3.72739	3.59877	3.8224	3.74491	4.01984	3.78328	3.64839	3.72085	3.61517	3.64959	3.86375	3.54757	3.78798	3.81005	3.68988	3.82573	3.56462	3.86997	3.69637	3.9495	3.73614	3.82296	3.79922	3.76412	3.72817	3.89376	3.92034	3.81553	3.91213
1419106_at	COIL	2210409E12Rik	NA	4.01816	4.13076	3.59121	4.23513	3.84032	4.41326	4.30474	3.64442	3.98418	3.84076	3.81081	4.02382	3.69719	4.03544	4.23478	3.64119	4.25361	4.23949	3.56983	3.99752	3.69718	4.23392	4.00927	4.01038	3.78815	4.08992	3.90662	3.92746	4.11071	3.97468	4.21938	3.9919	3.97274	3.96076	3.96241	3.89806	4.22327	3.93495	3.67839	4.20365	4.1219	4.27892	4.36638	3.9934	4.06143	3.95834
1419111_at	ING2	Ing1l	0.0183254	8.44085	8.63472	8.52196	8.586	8.37416	8.46467	8.43297	8.60336	8.43153	8.32417	8.39213	8.43272	8.46587	8.73097	8.45011	8.42153	8.55685	8.45698	8.43994	8.35571	8.69437	8.64061	8.34137	8.45882	8.58437	8.56986	8.53638	8.50811	8.68022	8.42359	8.52638	8.49551	8.36231	8.48468	8.31007	8.30367	8.23663	8.3945	8.42756	8.51519	8.50212	8.45577	8.28984	8.49565	8.41281	8.33377
1419112_at	NLK	Nlk	0.00695751	9.84501	10.0495	9.86758	9.39627	9.88693	9.41697	9.75595	9.87777	10.1194	9.26921	9.78755	10.2462	9.81781	9.70418	9.70426	9.72255	9.94918	9.85683	9.62307	9.99594	9.80118	9.53662	9.28775	10.0958	9.80525	9.81662	9.72515	10.255	9.92432	9.69875	9.9467	9.68424	10.0914	9.95755	9.92098	9.8366	9.63891	9.89336	10.1619	9.66882	9.71114	9.91867	9.53107	9.77486	9.91976	9.76747
1419117_at	SLC22A2	Slc22a2	NA	4.25841	4.68139	4.76682	4.77893	4.63599	4.80581	4.70987	4.75827	4.66869	4.81878	4.372	4.42763	4.80761	4.86274	4.55685	4.79732	4.45343	4.67062	4.40217	4.55946	4.69867	4.60543	4.94544	4.39378	4.53823	4.24397	4.729	4.49993	4.26518	4.54238	4.65301	4.76178	4.62326	4.27228	4.7459	4.74232	4.32034	4.36678	4.48519	4.34025	4.50733	4.66485	4.48749	4.72073	4.62599	4.78976
1419119_at	HCST	Hcst	NA	6.06648	6.17321	5.87584	6.10209	6.06621	6.22971	6.00854	5.86801	5.944	6.05767	6.38448	6.09542	6.04205	6.04401	6.20525	6.45334	6.21302	6.16274	5.74361	6.13917	6.05363	6.19163	5.92944	5.92309	5.77957	5.85655	6.14944	5.7731	5.84868	6.06315	5.92925	6.08768	5.98485	5.87544	6.1658	5.98315	6.31739	5.98835	6.03588	6.05248	5.94741	6.07509	6.27958	6.11106	6.0149	6.04774
1419121_at	TPMT	Tpmt	NA	5.71174	5.56697	5.90223	5.5991	5.83751	5.68154	5.83563	5.53039	5.75329	5.7444	5.79248	5.87914	5.83529	5.68725	5.72908	5.48169	5.51479	5.77779	5.87335	5.87992	5.7491	5.4816	5.60712	5.64803	5.79073	5.61783	5.60516	5.55644	5.6255	5.7995	5.71601	5.62836	5.70519	5.76313	5.75218	5.80608	5.76475	5.75589	5.96097	5.78109	5.7294	5.82916	5.84917	5.8254	5.60211	5.6773
1419125_at	PTPN18	Ptpn18	NA	6.36542	6.28676	6.13083	6.35323	6.3181	6.13495	6.32485	6.50425	6.39207	6.43466	6.19881	6.28395	5.935	6.3781	6.40109	6.41426	6.20777	6.1612	5.94882	6.16017	6.35859	6.31739	6.29617	5.92974	6.15752	6.21145	6.27916	6.20453	6.14216	6.25495	6.3033	6.20666	6.07699	6.09205	6.53782	6.35369	6.12112	6.26841	6.15803	6.3048	6.33095	6.16799	6.22645	6.38729	6.14512	6.3945
1419126_at	HOXD9	Hoxd9	NA	5.6359	5.9177	5.70424	5.81904	5.78406	5.78736	5.82745	5.73001	5.70514	5.87108	5.73414	5.849	5.85353	5.71527	5.74786	5.95765	5.91337	5.77002	5.64442	5.68265	5.74305	5.77001	5.83593	5.53375	5.88529	5.72893	5.88529	5.64935	5.58566	5.75829	5.76924	5.67724	5.72289	5.54651	5.81184	5.59858	5.7538	5.78763	5.58333	5.62633	5.8522	5.74996	5.89859	5.73416	5.61558	5.78406
1419127_at	NPY	Npy	0.0592858	10.7934	10.897	11.0176	10.8238	10.9377	11.1026	10.783	10.8337	10.4987	11.0693	11.0269	10.6762	10.6562	11.5826	10.7043	10.8501	10.7807	10.8005	11.0128	10.7195	11.1375	11.0822	11.3517	10.8516	10.9415	11.0357	11.5726	10.8696	10.6952	10.7987	10.8826	11.5175	10.2209	11.0337	10.8355	10.7088	10.75	10.611	10.9301	11.0637	10.8966	10.8637	11.2782	10.9553	10.6038	11.0256
1419128_at	ITGAX	Itgax	NA	5.27733	5.38827	5.32717	5.60029	5.36447	5.80099	5.28454	5.43008	5.51849	5.7144	5.6927	5.65896	5.39024	5.21732	5.39528	5.27897	5.38299	5.22117	5.26106	5.38689	5.41642	5.3679	5.49311	5.2944	5.30995	5.39692	5.75232	5.5747	5.29315	5.44733	5.5108	5.16267	5.48167	5.5476	5.33394	5.2916	5.41793	5.38453	5.47505	5.56855	5.50464	5.49065	5.44967	5.60705	5.26062	5.26536
1419129_at	SLC22A13	Slc22a13	NA	5.23279	5.36357	5.03748	5.46453	5.46892	5.45871	5.21136	5.47821	5.09506	5.4302	5.36792	5.24512	5.41145	5.19441	5.24646	5.52131	5.47156	5.38433	5.13701	5.46712	5.5057	5.25338	5.21564	5.16849	5.15737	5.30502	5.56667	5.19254	5.25253	5.28205	5.29741	5.38992	5.15045	5.45663	5.20774	5.07551	5.2525	5.2501	5.29609	5.36964	5.25774	5.18686	5.42647	5.34419	5.03241	5.18096
1419131_at	F13B	F13b	NA	3.31452	3.45912	3.26135	3.28187	3.20488	3.39781	3.29983	3.1354	3.44906	3.27534	3.44449	3.21464	3.33918	3.31517	3.2866	3.35843	3.19986	3.2154	3.15402	3.4805	3.4365	3.18551	3.35843	3.37769	3.23976	3.24848	3.53396	3.36234	3.45661	3.35244	3.30898	3.2744	3.1976	3.16451	3.33523	3.22472	3.37142	3.66433	3.14311	3.26087	3.43752	3.494	3.43565	3.3024	3.4127	3.18013
1419133_at	EVPL	Evpl	NA	6.30444	6.17343	5.98702	6.10108	6.27877	6.12281	6.08762	6.15169	6.18534	6.08533	6.29729	6.14324	6.16968	6.37172	6.36767	6.50232	6.19251	6.0545	6.24356	6.46568	6.15791	6.29479	6.1818	6.18799	6.04167	6.23775	6.39671	6.20941	6.05383	6.37466	6.1946	6.07019	6.16291	6.25268	6.16109	6.0629	6.19495	6.18778	6.10133	6.39406	6.09808	6.04475	6.31036	6.35591	6.1319	6.03466
1419134_at	RHBG	Rhbg	NA	5.46184	5.41946	5.45824	5.52833	5.7336	5.92782	5.45812	5.39947	5.46486	5.75291	5.75086	5.57054	5.62882	5.46055	5.55501	5.76575	5.66926	5.35501	5.16909	5.64944	5.42051	5.56371	5.51954	5.55448	5.58825	5.55583	5.67701	5.46895	5.73028	5.45001	5.51118	5.44203	5.64208	5.47998	5.69174	5.45877	5.44047	5.78438	5.66032	5.62292	5.47684	5.49732	5.5674	5.83437	5.4019	5.5753
1419136_at	AKR1C3	Akr1c18	NA	6.29399	6.25808	6.39669	6.32486	6.34456	6.4852	6.30728	6.15877	6.40555	6.69781	6.46959	6.3162	6.56339	6.24005	6.69593	6.33917	6.35296	6.1866	6.14944	6.18566	6.20059	6.29008	6.28185	6.0388	5.81579	6.5561	6.60243	6.09749	6.2032	6.32081	6.13388	6.54013	5.97527	6.30486	6.33022	6.00067	6.23964	6.51048	6.78935	6.30816	6.26256	6.52136	6.32729	6.42628	6.13761	6.52009
1419137_at	SHANK3	Shank3	0.0805005	9.698	9.75615	9.35706	9.64579	9.55467	9.92112	9.83035	9.60973	9.59656	9.93578	9.83398	9.62061	9.61485	9.5187	9.66149	9.36627	9.63261	9.655	9.32563	9.72116	9.86958	9.88038	9.61566	9.68641	9.7602	9.58842	9.97783	10.0351	9.78457	9.68473	9.71775	9.72788	9.41858	9.83023	9.55505	9.62463	9.54583	9.76208	9.92625	9.54718	9.92483	9.94973	9.75816	9.74236	9.5985	9.41741
1419139_at	GDF5	Gdf5	NA	4.60013	4.78321	4.61372	4.78883	4.79512	4.9809	4.80189	4.69962	4.69072	4.55168	4.57336	4.47587	4.6913	4.6824	4.61703	5.00489	4.52942	4.64167	4.66271	4.69101	4.87609	4.61696	4.78946	4.62178	4.53078	4.66862	4.87294	4.56207	4.59382	4.69572	4.73771	4.43867	4.55911	4.78557	4.82363	4.61578	4.81525	4.89362	4.67736	4.66896	4.63793	4.86491	4.93076	4.58157	4.72696	4.60603
1419140_at	ACVR2B	Acvr2b	1	6.15758	6.59522	5.96851	6.47104	6.22416	6.23704	6.11824	6.66109	6.13913	6.34765	6.46894	6.13661	6.11746	6.12316	6.09721	6.26149	6.22406	6.1418	6.10637	6.18014	6.43458	6.51621	6.34665	6.30613	6.41518	6.17385	6.28349	6.24958	6.46144	6.13904	6.62443	6.46444	5.95124	6.46933	6.46555	5.90955	6.099	6.06095	6.35301	6.28794	6.70491	6.3146	6.10691	6.24658	5.90846	6.25027
1419141_at	CRYGD	Crygd	NA	4.10113	4.31012	4.22391	3.99972	4.11906	3.98592	3.91316	3.99392	4.23116	4.25311	4.45696	4.16931	4.18558	4.16106	4.19646	4.05087	4.26623	3.99119	3.86246	4.21334	3.87838	4.21519	4.16106	4.25342	4.17973	4.06903	4.08178	3.91807	3.79225	4.2473	4.26319	4.33468	4.20247	4.16527	4.48736	4.01526	4.24889	4.22439	4.28023	4.19655	4.16659	4.20358	4.20959	4.10676	4.33405	4.40521
1419145_at	SMTNL1	1110030K22Rik	NA	4.36332	4.41329	4.36884	4.28236	4.63178	4.30724	4.3545	4.47117	4.38744	4.56452	4.58697	4.46618	4.20398	4.15457	4.61356	4.60662	4.2283	4.17573	4.31562	4.43915	4.55402	4.27169	4.44192	4.32109	4.09785	4.31412	4.37817	4.31189	4.20904	4.30614	4.40589	4.33986	4.35448	4.34714	4.47665	4.37492	4.42997	4.36955	4.51042	4.42211	4.35032	4.51621	4.41681	4.40443	4.28475	4.31227
1419146_a_at	GCK	Gck	NA	5.47092	5.54473	5.26366	5.42703	5.6742	5.52842	5.43625	5.20525	5.50546	5.64979	5.56124	5.48042	5.42291	5.22868	5.44717	5.5155	5.50455	5.47408	5.2251	5.49191	5.4238	5.51008	5.43508	5.34992	5.45239	5.45666	5.62859	5.44861	5.25769	5.40843	5.5634	5.38992	5.29985	5.46029	5.61985	5.3808	5.35481	5.52647	5.40811	5.344	5.26829	5.41701	5.51725	5.44678	5.44972	5.38179
1419147_at	REC8	Rec8L1	NA	5.82445	5.62584	5.9986	5.70441	6.08935	5.61234	5.75691	6.06555	5.62728	5.80796	5.87671	5.50085	5.62461	5.74826	5.48006	5.73306	5.60077	5.50544	5.63431	5.70138	5.89448	5.71557	5.63231	5.6405	5.57203	5.40117	6.25876	5.43869	5.51864	5.96572	5.61942	5.71669	5.37878	5.82713	5.97078	5.72721	5.62273	5.72861	5.68864	5.61482	5.75129	5.78038	5.8022	5.61273	5.44777	5.63244
1419148_at	AVIL	Avil	NA	5.47287	5.54528	5.48062	5.54406	5.64127	5.5588	5.48169	5.63005	5.53549	5.51649	5.82749	5.56078	5.57063	5.53217	5.68551	5.84886	5.65847	5.48434	5.51402	5.62856	5.49742	5.52819	5.42604	5.41098	5.51524	5.54872	5.80662	5.14601	5.28633	5.59972	5.43269	5.29013	5.51189	5.40485	5.4668	5.45873	5.57616	5.44779	5.51654	5.54868	5.73239	5.59938	5.57605	5.57603	5.54371	5.37626
1419149_at	SERPINE1	Serpine1	NA	3.73032	3.9491	3.90311	3.88795	3.94861	3.87602	3.89949	3.95416	3.67289	3.87905	4.14918	3.57581	4.02842	4.03987	3.72166	3.83764	3.66391	4.04462	3.72656	3.76598	3.97617	3.8269	3.96138	3.83965	4.0311	3.88709	4.49585	4.05086	3.59951	3.78211	3.9308	3.85305	3.85901	3.7479	3.82398	3.83862	3.86364	3.80592	4.03644	3.67358	3.84858	3.73073	4.11239	3.92486	3.82503	3.761
1419150_at	MYF6	Myf6	NA	3.76934	3.75615	3.88017	3.76459	3.7233	3.96747	4.08281	3.78587	3.80061	3.88393	3.93746	3.88924	3.79715	3.84882	3.88581	3.8844	4.21385	3.61131	3.89906	3.69246	3.98951	3.9732	4.18781	3.82372	3.8	3.91706	3.97289	3.60344	3.5424	3.89077	3.91609	3.81307	3.64017	3.60184	3.75806	3.83236	3.77803	4.02644	3.88972	3.84821	4.01433	3.88393	3.89835	4.02225	3.71654	3.78928
1419156_at	SOX4	Sox4	NA	7.07223	7.12442	6.69188	6.92337	6.85232	7.13657	6.85896	7.09756	6.94981	6.79705	7.04884	6.71646	6.85525	7.15916	7.08504	6.86385	6.98895	6.87883	6.79926	6.94827	7.16646	7.04596	6.82878	6.91623	6.81865	6.85584	6.984	7.00649	6.95042	6.85052	7.1889	7.0651	6.86034	6.89666	7.09067	6.90677	6.92401	6.85632	6.75977	7.22947	7.00625	7.06566	6.94016	7.18075	6.56945	7.22221
1419161_a_at	NOX4	Nox4	NA	3.23408	3.50871	3.21984	3.46283	3.49829	3.60541	3.53332	3.38809	3.23781	3.37136	3.56682	3.55495	3.2863	3.18319	3.40311	3.44978	3.44153	3.46315	3.38857	3.42341	3.43668	3.39743	3.43715	3.48343	3.39606	3.27232	3.41505	3.35101	3.42095	3.38462	3.36829	3.20781	3.49404	3.26243	3.42674	3.19102	3.5002	3.40823	3.34434	3.53626	3.28472	3.50855	3.50033	3.3856	3.39413	3.51361
1419166_at	SLC5A2	Slc5a2	NA	6.56302	6.94282	6.56128	6.73267	6.82552	6.84624	6.74287	6.55806	6.71713	6.73381	6.81497	6.61098	6.9685	6.57697	6.67892	6.96079	6.6819	6.64699	6.39119	6.69756	6.66431	6.55693	6.73073	6.64481	6.47525	6.633	7.03467	6.50512	6.36935	6.62317	6.60783	6.62653	6.50784	6.61634	6.89289	6.36693	6.79062	6.54723	6.76704	6.55762	6.71021	6.60998	6.7065	6.5034	6.72616	6.62824
1419167_at	PRAP1	Prap1	NA	4.76854	5.1629	4.765	4.85536	5.07375	4.96577	4.72318	4.90154	4.93526	5.14875	5.49825	4.9139	5.02946	4.85741	4.75585	5.14495	5.05934	4.80306	4.77018	4.85997	4.6479	4.91232	5.06767	4.74646	4.70551	4.7595	5.29097	4.68639	4.79089	4.80699	4.79524	4.50827	5.01689	4.57971	5.02736	4.93215	4.94488	4.96763	5.11871	4.80436	4.66077	4.87637	5.11039	4.87745	4.55629	4.66936
1419168_at	MAPK6	Mapk6	0.146115	8.32068	8.48598	8.43547	8.37677	8.28099	8.31463	8.28531	8.2134	8.47118	8.08242	8.21307	8.3672	8.59582	7.88523	8.52144	8.17859	8.45043	8.33259	8.26797	8.19023	8.17415	8.15248	8.26919	8.49932	8.3862	8.13397	8.59858	8.31246	8.5707	8.24795	8.29078	8.17347	8.34132	8.40519	8.31002	8.33612	8.31715	8.19874	8.37692	8.14629	8.20323	8.55306	8.06909	8.23503	8.19869	8.13444
1419173_at	ACY1	Acy1	NA	6.71768	6.99047	6.7531	6.86105	6.94581	7.13949	6.93851	6.92132	6.79221	6.97326	6.86315	6.76391	6.93264	6.99778	6.85288	7.08653	6.91748	6.75407	6.95629	6.94564	6.92866	6.87682	6.77829	6.85865	6.85134	6.87895	7.05913	6.60668	6.51007	6.89088	6.95645	6.78217	6.67006	6.74921	6.92337	7.07251	6.82432	6.81246	6.93977	6.84016	7.00582	6.96262	6.88575	6.86331	6.77642	6.9657
1419175_a_at	BTN1A1	Btn1a1	NA	4.28496	4.44346	4.26918	4.29128	4.59828	4.50325	4.34336	4.67038	4.47237	4.55576	4.81931	4.61855	4.5772	4.33072	4.33053	4.59735	4.21016	4.52389	4.22474	4.57363	4.44706	4.27129	4.54264	4.18234	4.54082	4.36121	4.51538	4.1506	4.02733	4.42426	4.45227	4.38967	4.5448	4.33969	4.57543	4.49344	4.59603	4.33255	4.4153	4.59035	4.40194	4.62862	4.55848	4.42912	4.4901	4.4843
1419178_at	CD3G	Cd3g	NA	3.66518	3.71905	3.60076	3.99376	3.59332	3.96425	3.66169	3.83286	3.54691	4.03502	3.96148	3.74935	3.74361	3.69348	3.49175	3.8981	3.48136	3.66366	3.70326	3.72859	3.69212	3.84473	3.77784	3.71881	3.8156	3.64556	3.88434	3.43584	3.43934	3.69304	3.56071	3.95987	3.60324	3.63326	3.92707	3.56341	3.62613	3.63516	3.88021	3.71867	3.54491	3.71867	3.6663	3.71426	3.80183	3.59838
1419182_at	SVEP1	Svep1	NA	6.01124	6.34239	6.28965	6.48654	6.38699	6.4774	6.23312	6.34027	6.25833	6.51933	6.57143	6.27265	6.49407	6.41603	6.31107	6.71563	5.9188	6.28198	6.19685	6.34618	6.26026	6.19163	6.39238	6.36317	6.149	6.29495	6.82063	5.97686	6.03131	6.24864	6.15281	6.10209	6.40125	6.31413	6.4226	6.33116	6.50367	6.11309	6.35192	6.18641	6.24882	6.379	6.33031	6.42207	6.21811	6.21871
1419185_a_at	MLXIPL	Mlxipl	NA	5.39153	5.51731	5.28045	5.41895	5.50572	5.70043	5.53023	5.35566	5.32852	5.61525	5.72817	5.50109	5.65099	5.51346	5.6282	5.52697	5.63897	5.49259	5.48072	5.77491	5.75316	5.11514	5.61737	5.76993	5.45249	5.37836	5.66068	5.40481	5.15306	5.43059	5.3893	5.03617	5.27308	5.32196	5.46375	5.44626	5.49731	5.37438	5.31803	5.42421	5.5952	5.50861	5.82111	5.57782	5.26003	5.59266
1419187_at	LOC101928761	Xkh	NA	4.50943	4.41872	4.33145	4.34542	4.57736	4.49089	4.39672	4.36254	4.43345	4.4089	4.47227	4.51005	4.30824	4.21451	4.44584	4.88076	4.33719	4.33359	4.50213	4.59685	4.5344	4.34414	4.19679	4.2644	4.08111	4.10655	4.67164	4.12236	3.96958	4.37058	4.38704	4.3767	4.49317	4.40151	4.80461	4.3582	4.67146	4.1299	4.21935	4.44841	4.15297	4.34598	4.37912	4.31961	4.31695	4.16674
1419190_at	VTI1A	Vti1a	1	7.32465	7.71982	7.24143	7.24457	7.22941	7.31537	7.36162	7.13445	7.69771	6.62246	6.94903	7.03021	7.10795	7.05864	7.40819	7.0361	7.3532	7.05961	7.53241	7.02093	7.11002	6.9894	7.56859	7.42741	7.62609	7.24768	7.57657	7.50631	7.49587	7.09021	7.56586	7.43203	7.23962	7.30036	7.23518	7.45423	6.94264	7.44076	7.06323	7.29925	7.14755	7.16761	7.13278	7.45868	6.8443	7.16981
1419191_at	HIPK3	Hipk3	0.128876	6.22791	6.34369	5.9989	6.36815	5.80952	5.7503	5.9423	5.9248	6.50857	5.60932	6.17719	6.28004	6.28669	5.7426	6.4499	5.83964	6.53498	6.25974	6.62954	6.03198	6.00263	5.77544	5.99076	6.37554	6.6986	5.99064	6.15579	6.35841	6.52102	6.13055	6.06051	6.01641	6.16805	6.51745	5.99106	6.31181	5.88117	6.08442	6.25557	6.225	6.23817	6.23901	5.99013	6.30237	5.85646	6.0578
1419192_at	IL4I1	Il4i1	NA	4.68638	4.83945	4.70641	4.58789	4.67453	4.8773	4.72488	4.88604	4.68966	4.74832	4.77675	4.77114	4.82501	4.77352	4.76462	4.92392	4.99046	4.72987	4.75062	4.57701	4.7549	4.83335	4.77546	4.78428	4.81533	4.62523	4.72409	4.62411	4.8465	4.80041	4.80218	4.77646	4.62938	4.79573	4.8501	4.75398	4.72476	4.84451	4.77079	4.77026	4.80707	4.69909	4.78531	4.69153	4.66003	4.56129
1419194_s_at	GMFG	Gmfg	NA	4.57437	4.39808	4.61061	4.60121	4.15934	4.49495	4.59623	4.47093	4.47108	4.47895	4.59969	4.48678	4.51129	4.69607	4.48388	5.05913	4.71823	4.58258	4.24866	4.50676	4.3229	4.48897	4.5652	4.18198	4.37059	4.3445	4.32674	4.5572	4.01881	4.56041	4.64308	4.35752	4.20569	4.09243	4.57266	4.29676	4.41647	4.52728	4.34974	4.44713	4.18791	4.5608	4.67304	4.53204	4.36377	4.35105
1419199_at	CBX8	Cbx8	NA	4.59337	4.63143	4.60228	4.63733	4.60888	4.79504	4.58019	4.77857	4.57691	4.72615	4.85077	4.86655	4.51364	4.6	4.65366	4.95728	4.64551	4.63852	4.55709	4.70615	4.73746	4.73887	4.54722	4.38251	4.62346	4.56222	4.82944	4.48684	4.42909	4.66837	4.70059	4.74297	4.65924	4.59787	4.6627	4.51893	4.64852	4.40085	4.58136	4.67749	4.44119	4.71711	4.63033	4.61145	4.5715	4.62805
1419200_at	FXYD7	Fxyd7	0.0263553	9.39746	9.46369	8.99148	9.39834	9.25101	9.5889	9.33068	9.68368	9.13587	9.43872	9.43504	8.82435	8.98549	9.79915	9.31556	9.27526	9.30057	9.29727	9.20602	9.11088	9.48083	9.52894	9.27884	9.1892	9.38688	9.14971	9.55876	9.36729	9.36445	9.29858	9.36037	9.29327	8.72243	9.34315	9.09163	9.32496	9.28354	9.18549	9.35485	9.55494	9.18561	9.28456	9.33133	9.62499	9.02415	9.41724
1419201_at	KLK11	2310015I08Rik	NA	3.47493	3.64708	3.45391	3.33615	3.59747	3.92892	3.49891	3.67435	3.52992	3.66872	3.88938	3.61432	3.75915	3.46172	3.68064	3.73288	3.39152	3.58472	3.44498	3.56861	3.52625	3.55833	3.52814	3.41926	3.4003	3.56787	3.73468	3.54486	3.31976	3.59399	3.52879	3.25879	3.81854	3.51787	3.5871	3.47997	3.58584	3.52768	3.53018	3.51187	3.60086	3.56841	3.55357	3.56402	3.54327	3.66234
1419202_at	CST7	Cst7	NA	4.45677	4.5104	4.20347	4.65652	4.81029	4.67906	4.4466	4.33043	4.62649	4.61215	4.6434	4.4971	4.44697	4.62649	4.71342	4.5324	4.65613	4.49909	4.3689	4.67822	4.62798	4.20133	4.68675	4.36622	4.23107	4.30652	4.63904	4.28635	4.62025	4.43028	4.52468	4.52405	4.66247	4.41241	4.51226	4.4454	4.42013	4.44823	4.56097	4.52478	4.28471	4.6711	4.63124	4.51226	4.40228	4.58783
1419206_at	CD37	Cd37	NA	5.32237	5.56632	5.40379	5.36731	5.62738	5.22563	5.46799	5.33119	5.19967	5.49748	5.61269	5.42187	5.35016	5.39968	5.15461	5.54093	5.48806	5.26543	5.14534	5.59009	5.46777	5.54015	5.25597	5.287	5.60259	5.29983	5.55671	5.57688	5.42926	5.25576	5.37026	5.42904	5.35999	5.37231	5.25933	5.56216	5.14061	5.42315	5.45904	5.32575	5.42706	5.48354	5.35793	5.25913	5.06589	5.39681
1419208_at	MAP3K8	Map3k8	NA	3.75654	3.96508	3.83035	3.86238	4.06791	4.11167	3.86642	3.81411	3.72344	3.97562	3.65699	3.92893	3.96179	3.96899	3.63692	3.97293	3.91544	3.71843	3.76208	3.94618	3.9173	3.74017	3.81338	3.74502	4.00515	3.84461	3.69267	3.90668	3.79608	3.7043	3.89143	3.99038	3.97592	3.83374	3.87345	4.08817	3.76783	3.98244	3.88491	3.6625	3.7496	3.92924	3.96323	3.71228	3.79196	3.50427
1419209_at	CXCL2	Cxcl1	NA	3.36022	3.38791	3.53044	3.72883	3.52865	3.51248	3.47667	3.37227	3.52016	3.50776	3.72034	3.44934	3.51575	3.53478	3.57985	3.56883	3.69665	3.43337	3.3908	3.66226	3.63432	3.3986	3.64392	3.39414	3.46973	3.4268	3.58049	3.42302	3.50504	3.55982	3.47051	3.3022	3.44451	3.42627	3.35828	3.47801	3.6364	3.49428	3.3927	3.49961	3.32573	3.46743	3.6663	3.65601	3.37955	3.48441
1419212_at	ICOSLG	Icoslg	NA	6.04129	6.04778	5.94815	5.97102	6.08999	5.96933	6.06097	5.98311	6.03556	6.21236	6.23759	6.12044	5.84909	5.77604	5.97848	6.11416	6.14652	6.00278	5.94844	6.09256	5.94666	5.92616	6.13262	5.94725	5.83681	5.94154	6.04309	6.00236	5.88473	5.90857	5.93835	5.73147	6.06844	5.95664	5.95218	5.98298	5.89689	5.76683	6.02158	6.13046	6.00269	6.22208	6.07865	6.01774	5.6785	5.95336
1419220_at	XIRP1	Cmya1	NA	4.71954	4.93264	4.94682	4.80984	5.05396	5.10746	4.99735	4.70455	4.96287	4.84397	5.19998	4.99725	4.83927	4.76421	4.84397	5.11661	5.00849	4.72289	4.6448	5.14004	5.04516	4.63235	5.09101	4.96021	4.81189	4.98311	5.30408	4.83473	4.68237	4.97592	4.88099	4.86475	4.92503	4.8851	5.13764	4.65701	4.95666	5.06378	4.90662	4.925	5.04799	4.98715	5.01832	5.04549	4.96615	4.90415
1419222_at	TBXA2R	Tbxa2r	NA	7.43123	7.67412	7.52796	7.73798	7.65427	7.65097	7.72335	7.61009	7.61846	7.82585	7.89713	7.74369	7.66711	7.58358	7.5565	7.73297	7.58	7.52267	7.39457	7.59022	7.63125	7.51766	7.64163	7.42409	7.53335	7.6868	7.82258	7.36633	7.27186	7.62991	7.53067	7.39289	7.53705	7.60687	7.60195	7.51024	7.65929	7.54135	7.6636	7.61606	7.69174	7.61475	7.74479	7.5715	7.68977	7.66019
1419223_a_at	DTNA	Dtna	0.0912459	8.69146	8.8925	8.55804	8.44633	8.2628	8.22775	8.28258	8.5011	8.7692	8.00201	8.43418	8.68865	8.5843	8.50547	8.8982	8.50529	8.82978	8.52417	8.54942	8.58776	8.35043	8.27971	8.63032	8.70988	8.54877	8.56938	8.50074	8.89734	8.47843	8.46263	8.61015	8.53093	8.6233	8.48105	8.36725	8.53496	8.41243	8.59249	8.61628	8.58113	8.5874	8.49927	8.68448	8.5576	8.50234	8.56339
1419224_at	CECR6	Cecr6	0.20486	8.23578	8.25041	8.11979	8.43158	8.20497	8.49338	8.37846	8.30445	8.34149	8.36887	8.37135	8.34623	8.19898	8.09132	8.06539	8.18728	8.38413	8.1479	8.16681	8.15602	8.53135	8.44156	8.2709	8.36542	8.27737	8.25502	8.37022	8.24237	8.35077	8.23895	8.25562	8.39866	8.08841	8.27132	8.36447	8.36827	8.08154	8.29546	8.35621	8.18454	8.47183	8.49631	8.24077	8.12763	8.2258	8.30053
1419226_at	CD96	Cd96	NA	4.57448	4.62153	4.6729	4.59169	4.7834	4.91348	4.67304	4.73781	4.65773	5.05558	4.89585	4.66762	4.85272	4.6875	4.80231	4.91189	4.70993	4.73298	4.72111	4.79326	4.96555	4.55452	4.69087	4.64987	4.68224	4.58332	4.82548	4.37864	4.46962	4.75565	4.59102	4.63829	4.55546	4.64175	4.8891	4.74759	4.91058	4.42679	4.71675	4.64328	4.63379	4.87645	4.83064	4.68679	4.64643	4.58026
1419227_at	CCT6B	Cct6b	NA	4.24211	4.40749	3.93052	4.24201	4.31018	4.31472	4.1361	4.39846	4.21464	4.29105	4.27892	4.33649	4.46542	4.2023	4.1064	4.49103	4.38265	4.28496	4.27611	4.30263	4.25169	4.23475	4.37698	4.42686	4.17973	4.33908	4.42498	4.32804	4.32479	4.31332	4.28781	4.28185	4.24374	4.31333	4.19563	4.15312	4.30447	4.4786	4.25908	4.28202	4.2406	4.32412	4.3917	4.44242	4.36582	4.37739
1419233_x_at	APOA1	Apoa1	NA	6.30907	6.44368	6.29158	6.33394	6.27485	6.407	6.40327	6.45941	6.13921	6.59062	6.55627	6.32692	6.33387	6.38085	6.49697	6.4258	6.26926	6.30735	6.31402	6.29725	6.07755	6.24362	6.43049	6.26562	6.41642	6.28759	6.31379	6.05605	6.01915	6.31159	6.29578	6.31782	6.19682	6.15553	6.54907	6.16678	6.54528	6.44482	6.39148	6.33653	6.24417	6.35658	6.37338	6.42347	6.25733	6.11902
1419236_at	HELB	Helb	NA	4.90515	4.99622	5.12136	4.95218	4.79714	5.07559	5.13216	4.61781	5.01251	5.15801	5.32932	4.94911	4.67502	4.69875	4.84185	4.98656	4.96679	4.91701	4.83997	4.87122	4.92099	4.88377	4.79932	4.55485	4.83412	4.83761	4.76641	4.83606	4.99268	4.92317	4.92881	4.62243	4.9421	4.56153	4.90028	4.87638	4.81934	4.89643	4.88643	4.90639	4.90371	4.9645	4.90729	4.72912	5.12526	4.70656
1419238_at	ABCA7	Abca7	NA	6.76952	6.95218	6.60696	6.7404	6.92592	6.74143	6.8844	6.74506	6.93689	6.78688	6.73464	6.70167	6.78175	6.43171	6.67087	6.90475	7.05965	6.27554	6.94142	6.70869	6.87545	6.95997	6.85401	6.74367	6.83562	6.59766	6.83895	6.931	6.96303	6.82589	6.81224	6.78916	6.80553	6.81518	6.62313	6.8117	6.63606	6.75615	6.93257	6.84558	7.0159	6.97758	6.76505	6.69285	6.75293	6.56138
1419240_at	TEX14	Tex14	NA	4.36577	4.64788	4.50336	4.46208	4.49667	4.53065	4.61747	4.77409	4.34144	4.62205	4.91166	4.80307	4.50987	4.66186	4.50486	4.66427	4.86687	4.55738	4.32488	4.85915	4.27921	4.71297	4.66175	4.53821	4.49335	4.5688	4.46118	4.43416	4.53921	4.53543	4.4845	4.93991	4.55421	4.48331	4.66949	4.68153	4.51337	4.74873	4.78746	4.8512	4.67359	4.55287	4.49597	4.74157	5.01824	4.51416
1419241_a_at	AIRE	Aire	NA	6.29966	6.35858	6.17042	6.29529	6.42492	6.52989	6.33094	6.36078	6.33647	6.55901	6.59078	6.24198	6.28767	6.45742	6.36083	6.47513	6.48855	6.28668	6.08767	6.27139	6.33755	6.49123	6.17056	6.1658	6.29494	6.43327	6.45558	6.15531	6.10661	6.32252	6.36027	6.39612	6.26902	6.20933	6.36655	6.16279	6.35968	6.25043	6.47251	6.49047	6.29677	6.31016	6.42001	6.35164	6.26007	6.16637
1419244_a_at	RAB14	Rab14	0.0267092	10.3134	10.2402	10.0753	10.428	9.97755	10.5064	10.2406	10.426	10.0327	10.5266	10.3011	10.1506	10.1835	10.4061	10.1227	10.1106	10.2493	9.84444	10.2702	9.89184	10.3447	10.626	10.347	10.4959	10.1189	10.3871	10.3635	10.1643	10.3818	10.2593	10.2703	10.667	9.91857	10.3073	10.1925	9.96819	9.86335	9.97074	10.3221	10.4038	10.5563	10.3933	10.0466	10.5293	10.0533	10.4266
1419250_a_at	CDK14	Pftk1	0.108209	9.36804	9.58924	9.41518	9.40191	9.17354	9.06945	8.92718	9.31234	9.68158	8.83406	9.16988	9.43248	9.52314	9.09293	9.60069	9.2136	9.45703	9.42055	9.34251	9.27994	8.94797	9.10996	9.2621	9.45957	9.50679	9.16819	9.22619	9.66467	9.53162	9.24114	9.4086	9.3721	9.55851	9.57527	9.32257	9.24891	9.35128	9.53055	9.50808	9.30945	9.27099	9.47132	9.37268	9.47513	9.1984	9.28636
1419251_at	EPS15	Eps15	0.0358786	8.47176	8.40823	8.20336	8.3098	8.29289	8.33262	8.31213	8.27724	8.65339	7.75545	8.30615	8.38388	8.29462	8.0873	8.41297	8.36455	8.64112	8.36071	8.53013	8.14749	8.16275	8.24039	8.19422	8.56244	8.67369	8.11332	8.67699	8.31121	8.67697	8.48262	8.12448	8.37566	8.42364	8.44271	8.55179	8.67496	8.20942	8.46517	8.41544	8.48178	8.55869	8.46599	8.31684	8.45764	8.01946	8.43429
1419256_at	SPTBN1	Spnb2	0.000217687	8.92846	8.89736	8.60965	8.9442	8.40228	8.57625	8.34073	8.74914	8.75785	8.11683	8.66285	8.77511	8.80151	8.52444	8.68159	8.67443	9.0744	8.721	8.84502	8.67934	8.98444	8.45717	8.63032	9.08167	9.09414	8.58118	8.7564	9.22795	9.08889	8.58783	8.82183	8.74895	9.03245	9.11495	8.5956	8.8453	8.54745	8.83207	8.86395	8.85393	8.75789	8.92867	8.57154	8.85331	8.60086	8.86621
1419265_at	POC5	1200014M14Rik	1	7.14559	7.12475	7.04053	7.15738	7.12283	7.00979	7.08023	7.01498	7.29139	6.97057	7.13652	7.16352	7.2148	7.09628	7.0547	7.15203	7.33661	7.07404	7.17952	7.06232	7.1459	7.15078	7.12243	7.1321	7.29038	6.97328	7.04916	7.07431	7.39005	7.10021	7.09164	7.17561	7.11659	7.21123	7.02778	7.18038	7.12748	7.12357	7.14839	7.07017	7.28904	7.12643	7.08802	7.0547	7.19858	7.02865
1419266_at	NFYB	Nfyb	0.631607	7.88124	7.97969	8.03386	8.05607	8.02898	7.9257	7.91438	8.07236	7.96802	7.59029	8.00462	8.04743	8.00774	8.03649	7.87519	7.84468	8.30028	7.92491	8.16331	8.01643	8.13027	7.76916	8.11393	8.13788	8.16052	8.02734	7.8967	8.06547	8.16581	7.94608	8.18151	8.26539	8.09015	8.04599	8.10335	8.04284	7.90696	7.98377	7.97663	8.17932	8.1018	8.10436	7.66549	8.04856	7.84468	8.26021
1419268_at	AGR2	Agr2	NA	3.39608	3.59742	3.42187	3.69865	3.60177	3.76053	3.59205	3.80778	3.35523	4.0061	3.41976	3.55637	3.68418	3.64175	3.84531	3.54646	3.72597	3.53596	3.35201	3.52912	3.4979	3.60335	3.43685	3.63743	3.48753	3.64558	3.59625	3.60171	3.24696	3.49707	3.68634	3.59444	3.66794	3.51653	3.58525	3.47298	3.49272	3.42807	3.76906	3.71242	3.82035	3.53906	3.56511	3.64365	3.66346	3.41822
1419272_at	MYD88	Myd88	1	5.65047	5.51611	5.60085	5.29467	5.67693	5.34851	5.60342	5.46612	5.67872	5.61215	5.83427	5.78186	5.47047	5.7122	5.65922	5.6653	5.41434	5.30001	5.28128	5.73969	5.51569	5.69097	5.52728	5.65128	5.49263	5.51991	5.23001	5.2523	5.3821	5.62679	5.34695	5.45926	5.36895	5.42912	5.44921	5.73139	5.48057	5.77259	5.66546	5.7835	5.9844	5.33483	5.75841	5.59287	5.44306	5.30831
1419280_at	PIP4K2A	Pip5k2a	0.30642	7.67852	7.37984	7.53955	7.50028	7.31288	7.29234	7.47284	7.51575	7.81136	6.98496	6.91895	7.46684	7.65011	7.01798	7.49045	7.20079	7.56569	7.50938	7.67657	7.5066	7.53952	6.83352	7.23058	7.75537	7.6974	7.17907	7.30096	7.79483	7.4046	7.51031	7.26115	7.79425	7.38897	7.55979	7.41703	7.39921	7.22191	7.71467	7.36237	7.40527	7.61919	7.70992	7.42851	7.58414	7.46296	7.41481
1419282_at	CCL2	Ccl12	NA	3.86639	3.95486	4.40603	3.72708	4.23946	3.81767	4.84037	4.05097	4.11171	4.13098	4.02384	4.07077	4.27946	4.32837	4.08019	3.80082	3.76191	3.97696	4.10785	4.038	3.78163	4.33329	4.0344	3.69569	3.87648	3.97959	4.09934	4.02752	3.86637	3.8887	3.9965	4.21244	3.82145	3.83046	3.95012	3.97403	3.96642	3.85943	3.98942	3.75374	4.0406	3.83207	3.92966	4.05279	4.0065	3.73662
1419283_s_at	TNS1	Tns	0.475017	7.64316	7.71975	7.61493	7.44343	7.41597	7.18665	7.48084	7.2286	7.41359	7.24446	7.63985	7.67597	7.45277	7.78587	7.22015	7.42238	7.67718	7.55219	7.47623	7.58318	7.62139	7.43574	7.48174	7.58666	7.6093	7.4754	7.28848	7.76903	7.70427	7.51174	7.61529	7.45884	7.54152	7.59949	7.53334	7.67286	7.40829	7.42002	7.74156	7.3726	7.25443	7.53008	7.3597	7.39591	7.61565	7.64565
1419284_at	CYHR1	Cyhr1	NA	4.21696	4.16317	3.94188	4.41785	4.15465	4.07172	4.14375	4.04635	4.23778	4.22096	4.07051	4.24828	4.2125	4.10554	4.1565	4.53686	4.36165	4.08825	4.28582	4.34156	4.41732	4.34893	4.3166	4.28213	4.20154	4.18454	4.14421	4.28308	4.33961	4.19411	4.23017	4.27892	3.9605	4.22361	4.30686	4.34559	4.06058	4.09937	4.26553	4.15594	4.32712	4.26278	4.04505	4.22361	4.04966	4.17464
1419288_at	JAM2	Jam2	1	6.82159	6.83357	6.99738	6.90888	6.98541	6.76115	7.07446	6.77275	7.34013	6.76223	6.84535	7.04013	7.14879	6.92085	6.97034	6.70687	6.8978	6.99485	7.14341	6.81433	6.96886	6.76372	6.95506	6.73653	7.12997	6.81798	6.89215	6.93478	6.8245	6.84372	6.82496	6.71251	6.93631	6.96783	7.02094	7.06699	6.85144	7.05508	6.88272	6.78812	6.90917	7.11557	6.93174	6.87337	6.88237	6.95907
1419293_at	DSCAM	Dscam	NA	6.18114	6.27839	5.98628	6.08454	6.00771	6.18636	5.87596	5.97878	6.11566	5.81022	6.21622	6.02695	6.00817	6.07192	6.08678	6.00912	6.28603	5.90561	5.99023	6.15244	5.98642	5.89375	5.99947	6.01233	6.0236	5.96453	6.1474	6.17656	5.97189	6.08096	6.08032	6.10596	6.19967	5.94183	6.14781	6.05403	6.00773	5.96127	6.14567	6.01388	5.75364	6.10214	6.14917	6.08858	6.28676	6.02621
1419294_at	C14orf105	1700011H14Rik	1	3.70278	3.77907	3.9216	3.65259	3.76111	3.87197	3.84213	3.94199	3.73859	4.00133	3.61648	3.76378	3.46394	3.94762	3.85792	3.9059	3.79645	3.79888	3.65089	3.70081	3.75832	3.53173	3.73487	3.78876	3.67415	3.84631	3.76423	3.6547	3.95803	3.81781	3.74019	3.70532	3.67656	3.76364	3.96454	3.77402	3.67249	3.87044	3.66798	3.7583	3.64613	3.93102	3.53539	3.82625	3.7304	3.62376
1419295_at	CREB3L1	Creb3l1	NA	5.82931	5.9832	5.94717	5.98789	5.83841	5.93848	5.86377	5.839	5.85337	5.87997	6.22246	5.83444	6.08902	5.63343	5.66172	6.08986	5.97837	5.87218	5.50781	6.04914	5.72037	5.84005	5.80584	5.71442	5.77018	5.81584	6.06454	5.50485	5.16924	5.791	5.79863	6.0322	5.70129	5.44766	5.8867	5.83762	5.82953	5.69705	5.93825	5.74674	5.86493	5.86652	6.07649	5.89406	5.55845	5.76705
1419297_at	HLA-DOA	H2-Oa	NA	4.647	4.64336	4.55825	4.81256	4.64985	4.72463	4.74644	4.64379	4.51485	4.81155	5.09884	4.65217	4.52428	4.42255	4.6437	5.01091	4.53101	4.48241	4.69392	4.53398	4.579	4.62301	4.49686	4.60889	4.39134	4.42281	4.73802	4.85431	4.60024	4.65335	4.65078	4.42008	4.57944	4.63261	4.6942	4.72822	4.66007	4.38946	4.75761	4.70889	4.71199	4.48773	4.65584	4.77765	4.65604	4.54949
1419298_at	PON3	Pon3	NA	3.85535	4.13063	3.96127	4.05005	4.05635	4.16088	4.29544	3.91912	4.22758	4.19825	4.15571	4.19956	4.1456	3.8865	3.51063	4.3309	4.04775	4.23134	4.14736	4.06596	3.97634	3.99795	4.19679	3.69803	4.23131	3.65884	4.34278	4.31257	3.99129	3.99301	4.05153	3.90005	3.88563	3.99611	4.45833	4.15483	4.05842	4.04056	3.98284	4.3531	4.0146	4.32013	4.27799	4.03151	3.93302	3.96796
1419299_at	C10orf32	2010012O05Rik	0.252675	8.06754	8.06432	7.78994	8.09948	8.00573	7.98444	8.03671	8.30582	7.69675	8.32926	7.81677	7.78368	7.86032	8.57149	8.08602	7.7624	7.85962	8.01184	7.73219	7.91749	7.96338	8.31197	8.10904	7.63121	8.11576	8.27315	7.92848	8.08873	7.97112	7.95235	8.18125	8.20912	7.81034	8.10444	7.65722	7.78975	7.96367	7.75591	7.90523	8.17636	8.13055	7.84723	8.02202	8.1435	7.65343	7.87003
1419300_at	FLT1	Flt1	1	7.55644	7.58586	7.61671	7.36747	7.49249	7.56334	7.85568	7.44601	7.87423	7.50442	7.55115	7.83687	8.01178	7.63724	7.70646	7.48295	7.86394	7.58498	7.71181	7.8116	7.90124	7.67493	7.28562	7.80173	7.8016	7.52212	7.44331	7.74391	7.80633	7.48969	7.66958	7.64286	7.63552	7.37052	7.62045	7.67299	7.36156	7.75379	7.54942	7.35718	7.8376	7.80872	7.51912	7.77009	7.57965	7.70842
1419303_at	HEYL	Heyl	NA	4.98616	5.00983	4.76328	4.90035	4.99102	5.11005	5.09578	4.81218	5.03751	5.29584	5.22479	4.91171	4.89425	4.97687	4.98461	5.31428	4.97773	4.80327	4.81478	5.16369	5.23372	5.06867	5.3217	5.01346	5.00893	4.68827	5.10898	4.76703	4.73688	5.00711	4.8797	5.1417	4.89599	4.84365	5.12635	5.16019	5.15062	5.12757	5.09729	4.8428	4.70901	5.14911	4.87582	5.27037	4.59682	5.18736
1419305_a_at	FBXO36	Fbxo36	0.0109113	7.00096	7.28675	7.09036	7.05929	7.1269	7.28939	7.04997	6.96077	6.9817	7.01553	7.23967	7.19947	7.0846	6.95589	7.18707	7.37275	6.98732	7.35984	6.78291	7.27869	6.88118	7.04884	7.00567	6.95833	6.84143	6.93571	7.27195	6.96727	6.74458	7.08699	6.94836	6.8495	7.05651	6.95339	7.25285	7.04348	7.22654	7.11088	7.1453	6.99534	6.89915	7.15146	7.15782	7.00653	7.12583	6.94413
1419306_at	CCDC96	4921513E08Rik	1	3.93416	3.85022	4.17137	4.09419	4.0933	4.10823	3.96042	4.11978	3.8154	3.95342	4.21471	3.98196	3.98129	4.16013	4.01101	4.01472	4.05837	3.92533	4.06925	3.96151	4.13836	3.83445	3.79942	3.97273	4.05212	4.09883	3.83873	4.13999	3.77445	3.94926	4.05064	3.66023	3.93403	3.98457	4.24541	3.86766	3.98425	3.85773	3.8341	3.95002	4.29093	3.7605	3.91245	4.22412	4.0128	3.75894
1419313_at	CCNT1	Ccnt1	0.0846023	8.09703	8.39544	7.88856	8.27021	8.10027	8.24968	8.33083	8.27201	7.92716	8.36145	8.30156	7.94151	7.93548	8.36553	8.1555	8.06016	8.2552	7.85502	8.0196	8.05368	8.15225	8.16246	8.43927	8.18723	8.02779	8.4117	8.10157	8.19078	8.10714	8.03327	8.23195	8.23721	7.91513	8.13353	8.08971	8.35865	8.1036	7.95929	8.32176	8.06131	7.93021	8.20942	8.29513	8.2881	8.05415	8.17601
1419314_at	TINAG	Tinag	NA	4.05075	4.11152	4.1295	3.86228	4.1803	4.02247	4.06347	4.04087	4.23387	4.21506	4.47394	4.02052	4.23997	3.79798	4.17264	4.2179	4.07843	3.96251	3.86568	4.26554	4.20553	4.08476	3.99044	3.98417	3.93648	4.16398	4.12665	4.14396	4.04191	4.10925	4.04489	3.7617	4.13264	3.83453	4.10656	4.00017	4.32931	3.94729	3.85811	4.07624	4.32049	4.08652	4.24688	3.96626	3.92518	3.63839
1419315_at	SLAMF9	Slamf9	NA	6.26748	6.34406	6.45464	6.56547	6.4284	6.34385	6.39078	6.46328	6.24981	6.5384	6.49425	6.39493	6.42094	6.42236	6.2224	6.36042	6.39765	6.39578	6.38382	6.43962	6.30223	6.36715	6.43612	6.21196	6.36042	6.21001	6.80661	5.95349	6.21188	6.4813	6.39714	6.28312	6.34075	6.29408	6.47699	6.401	6.39176	6.30952	6.39465	6.41556	6.28407	6.30323	6.58484	6.13831	6.39962	6.25772
1419319_at	SAA2-SAA4	Saa4	NA	5.35297	5.45636	5.45738	5.24511	5.61134	5.68471	5.4995	5.50038	5.45095	5.66978	5.47865	5.41513	5.49468	5.53765	5.63958	5.6839	5.42023	5.4395	5.38074	5.49526	5.33486	5.41124	5.4882	5.15052	5.4117	5.38969	5.50713	5.185	5.03734	5.51013	5.29339	5.3756	5.26862	5.13054	5.74182	5.51524	5.59366	5.48583	5.47363	5.47596	5.444	5.38619	5.42752	5.5787	5.58767	5.45386
1419320_at	CHST6	Chst5	1	5.97351	6.08197	5.83937	6.00943	5.89833	6.19958	5.81159	5.97637	5.94831	6.06722	6.37882	5.93253	6.18603	6.05392	6.1325	6.27707	6.13645	5.8718	6.00545	5.88319	5.87219	6.09408	6.14766	6.14994	5.62552	6.01933	6.15675	6.03486	5.83026	5.99721	6.06267	5.95636	5.86199	6.05387	6.11634	6.02858	6.23419	5.94956	5.97203	5.96203	6.07938	6.02198	6.06953	5.94652	6.03508	5.86946
1419321_at	F7	F7	NA	4.83208	4.72521	4.7198	5.03623	4.9007	5.22053	4.79908	4.82763	4.92332	4.97212	5.19728	4.9901	4.85698	4.82981	4.83826	4.89726	4.86815	4.79769	4.93861	4.75067	4.67836	4.92811	4.99645	4.84427	4.77106	4.71436	5.07915	4.68978	4.67376	5.03336	4.67842	4.77469	4.65982	4.77216	4.77037	4.94032	5.2496	4.88877	4.60705	4.85923	4.76742	4.84861	4.88633	4.87094	4.96042	4.76565
1419323_at	PADI1	Padi1	NA	3.84995	3.93075	3.60705	3.84449	3.93526	3.77831	3.89506	3.79845	3.69109	3.82784	3.71474	3.7889	3.97482	3.99528	3.83426	3.95538	3.74708	3.83698	3.67219	3.92348	3.86789	3.67511	4.06577	3.80715	3.74981	3.87405	4.19817	3.75372	3.70149	3.85021	3.70958	3.75437	3.85762	3.61076	4.00265	3.76827	3.90567	4.02618	3.88437	4.0099	3.77749	3.91059	3.73431	4.06666	3.80839	3.81816
1419325_at	NMU	Nmu	NA	5.03668	4.95904	4.99259	4.96768	5.24071	5.40784	5.09284	5.12285	5.146	5.4957	5.29562	5.34605	5.08106	5.10793	5.03757	5.46377	5.05901	4.97781	4.80945	5.26962	5.0827	4.97258	4.95159	5.10412	4.86983	5.14691	5.47488	5.00062	4.95946	5.1666	4.95687	5.03952	4.98449	4.99033	5.4014	5.08001	5.02087	5.08097	5.11554	4.98552	5.00412	5.03827	5.00778	5.09794	5.16497	5.00527
1419329_at	SORBS3	Sh3d4	NA	7.30363	7.56725	7.21536	7.39609	7.31372	7.49977	7.28698	7.48031	7.20286	7.60693	7.60318	7.21905	7.20008	7.49925	7.40784	7.6312	7.47096	7.22223	7.25901	7.47453	7.39517	7.59727	7.39081	7.24288	7.17503	7.667	7.55254	7.30419	7.20715	7.41365	7.35278	7.37162	7.21218	7.07414	7.38188	7.42192	7.36766	7.29556	7.56094	7.38398	7.34403	7.48216	7.41702	7.43013	7.34317	7.42405
1419330_a_at	GPA33	Gpa33	NA	5.088	5.25199	5.0822	5.3727	5.55258	5.52859	5.37117	5.23387	5.25959	5.47684	5.66923	5.32856	5.37191	5.3366	5.41509	5.55904	5.22959	5.19169	5.23216	5.2577	5.06061	5.33716	5.20653	4.97683	4.9256	5.31368	5.64596	4.91952	4.72144	5.27169	5.20828	5.01531	5.01676	5.31737	5.31902	5.41458	5.28119	5.24707	5.39027	5.17843	5.12903	5.16908	5.28773	5.26538	5.18237	5.31397
1419331_at	CDH17	Cdh17	NA	3.89683	4.04969	4.07348	4.15175	4.14503	3.92951	3.99494	4.00026	3.86846	4.154	4.26742	4.24691	4.18778	3.99578	4.36033	3.7674	4.04655	4.03217	3.89584	4.04225	4.01839	3.82469	3.98357	3.70221	4.06315	3.78274	4.23095	4.17654	3.77049	3.99784	4.02372	3.66904	3.8042	3.65963	3.98125	4.12851	4.3294	3.84808	4.03747	4.03969	3.8746	3.90153	4.14453	4.04229	4.01366	4.02401
1419334_at	CTLA4	Ctla4	NA	4.10303	4.1931	4.23403	4.2262	4.14282	4.11826	4.48214	4.03054	4.32598	4.35426	4.14936	4.21817	4.05204	4.13921	4.28651	4.32759	4.30471	4.20687	4.26152	4.25739	4.05223	4.12092	4.15789	4.08757	4.26586	4.18618	4.20449	4.16	3.96917	4.22317	4.18692	3.9517	4.0671	3.82539	4.33749	4.14942	4.52729	4.10925	4.05475	4.15086	4.0143	4.22555	4.24074	4.0318	4.30256	4.08318
1419340_at	MOV10L1	Mov10l1	1	4.80857	5.01373	4.81157	4.83005	4.92661	4.93808	4.87838	4.88564	4.9204	5.09685	5.46193	4.8519	4.94423	5.00806	4.8229	5.21646	4.78068	4.78015	4.71183	4.98668	4.74122	4.75364	4.93942	4.76491	4.57231	4.77793	5.15652	4.62242	4.70223	4.86754	4.78105	4.77767	4.93211	4.92984	5.21731	4.85175	4.96365	4.83304	4.87427	4.96479	4.75438	4.81325	4.90731	4.78426	4.89398	4.82542
1419341_at	EPHA8	Epha8	NA	5.50668	5.72731	5.54922	5.45661	5.79954	5.72537	5.54575	5.80583	5.70318	5.75819	5.98087	5.69882	5.73246	5.68571	6.01519	5.70013	5.72155	5.7538	5.62545	5.89191	5.83526	5.89192	5.92766	5.54712	5.81886	5.65957	5.7544	5.5964	5.43979	5.77036	5.72354	5.51927	5.66683	5.47392	5.56723	5.83441	5.77835	5.69645	5.76812	5.83922	5.72152	5.77114	5.86734	5.81401	5.84316	5.63604
1419344_at	TCTE1	Tcte1	0.214679	7.65598	7.43674	7.2355	7.72312	6.76263	6.81385	7.03289	7.32029	7.41305	7.12431	7.26547	7.10443	7.23791	7.3113	7.26329	7.11951	7.60273	7.35482	7.9476	6.94202	6.7893	7.04618	6.87758	7.1076	7.03033	7.18624	7.01422	7.56322	7.06568	7.74638	7.14654	7.01703	7.55615	7.09177	6.94265	7.35309	7.39623	7.39048	7.47998	7.52812	7.44031	7.19192	7.41921	7.02087	7.82216	7.46102
1419350_at	HOOK2	Hook2	NA	6.05674	6.1147	5.84973	5.77247	5.97072	5.80538	6.03195	6.16959	5.89098	5.86718	5.80683	5.88197	5.95047	5.98372	5.76195	6.23636	5.84839	5.86818	6.1076	5.89302	5.94248	6.07526	6.0239	5.95215	6.09552	5.84753	6.31495	6.11272	6.16443	5.77163	6.15372	5.95406	5.79439	6.16944	5.7744	5.87017	5.8193	5.78425	6.18208	5.76866	5.91703	5.95182	5.90678	6.12117	5.95229	5.81985
1419356_at	KLF7	Klf7	0.00245098	7.74348	8.66195	7.64531	6.92246	7.27369	8.22818	8.27376	7.53146	7.51434	7.10398	7.53609	8.8216	8.1814	8.13536	8.32096	7.41128	7.94439	7.86663	7.17004	8.6773	8.42113	7.41454	8.32475	8.73765	8.39955	8.60473	7.31139	8.9985	8.60531	7.28484	8.7432	7.86478	7.94716	7.57104	8.6211	8.48051	7.07279	7.61682	7.92827	7.68579	7.96894	8.64515	7.2645	8.33433	7.78423	7.86033
1419358_at	SORCS2	Sorcs2	0.924223	8.03459	7.88125	8.02756	7.80313	7.58182	7.87742	7.91181	8.10991	7.32087	7.84467	8.08202	7.82723	7.52171	7.87832	7.54355	7.60109	7.79919	7.7434	7.92045	7.79397	7.8389	7.63343	8.16006	7.96677	7.85661	7.63445	8.12958	8.11806	7.60851	7.95712	7.81955	8.11302	7.44137	7.60139	7.83444	7.8581	8.0808	7.60643	8.12518	8.0015	7.98441	7.78671	8.06429	7.63794	7.58489	7.78108
1419366_at	ZMAT5	2610510L01Rik	0.0538079	7.27496	7.21438	7.02475	7.2592	7.16421	7.25083	7.29662	7.38739	7.27862	7.41425	7.3167	7.1705	7.01618	7.29666	7.06251	7.28103	7.22645	7.21911	7.16701	7.16412	7.26	7.39227	7.17009	7.04591	7.20779	7.37367	7.43652	7.14497	7.20226	7.18199	7.22986	7.3229	6.95142	7.31909	7.15732	7.16507	7.13304	7.0997	7.30534	7.27365	7.21397	7.29899	7.20488	7.22576	7.02905	7.29608
1419372_at	GOSR2	Gosr2	0.0516185	8.00251	8.05829	7.90328	7.91231	7.82182	7.81932	7.77613	7.88842	7.95612	7.50605	7.71217	7.71421	7.78114	7.66805	7.97352	7.74286	7.98973	7.82886	7.83442	7.66823	7.75456	7.73136	7.93962	7.80989	7.95858	7.73937	7.81534	7.80676	7.92062	7.81031	7.83231	7.89337	7.89337	7.77827	7.67124	7.81983	7.82785	7.79928	7.80835	7.86511	7.75199	7.77583	7.7841	7.84677	7.77605	7.73192
1419373_at	ATP6V1B1	Atp6v1b1	NA	4.24469	4.45326	4.32805	4.31467	4.43433	4.55529	4.52945	4.4149	4.21846	4.45379	4.52829	4.30045	4.18051	4.40177	4.57495	4.51678	4.5567	4.35915	4.07679	4.33537	4.31325	4.24396	4.27006	4.08074	4.08728	4.29173	4.53641	4.08004	4.09868	4.19983	4.39462	4.19726	4.09984	4.28916	4.12834	4.19332	4.23431	4.32653	4.27406	4.29432	4.02909	4.18075	4.31133	4.37455	4.15599	4.40415
1419376_at	FIBIN	1110018M03Rik	1	4.75966	4.95867	4.94434	4.49814	4.99094	5.21953	4.99598	4.79021	4.89194	5.20178	4.8408	4.93631	5.13611	4.98245	5.00987	4.98638	4.71244	4.81627	4.97954	5.02441	4.76376	4.88453	4.91509	4.91761	4.56436	4.85016	5.00171	4.79677	4.86013	5.04725	4.86958	4.92366	4.83162	4.67103	5.05421	4.97546	5.17029	4.90021	4.99012	4.87218	4.85417	4.76501	4.86896	4.8096	5.14458	4.80196
1419383_at	S100B	S100b	0.0430578	8.96434	9.00324	8.91775	9.10064	8.93181	9.29986	9.34365	9.29717	9.17196	9.40773	8.86801	9.13622	9.03979	9.20903	8.94819	8.58132	8.96191	8.9193	8.91003	8.987	9.05331	9.21511	9.20534	9.08828	8.739	9.17621	9.19991	9.25565	9.00989	8.94808	9.08609	9.37405	8.81811	8.98762	9.06268	9.04149	9.08862	9.33367	9.04388	9.06446	9.46936	9.11962	8.86085	9.05809	8.63969	8.99797
1419385_a_at	UBQLN1	Ubqln1	1	8.48387	8.46475	8.30087	8.39405	8.20332	8.28916	8.08676	8.38452	8.41544	8.0167	8.11765	8.24526	8.35551	8.24785	8.32915	8.13628	8.51443	8.07473	8.37098	8.10571	8.25148	8.21653	8.38151	8.6448	8.47716	8.28573	8.30658	8.33805	8.54426	8.30136	8.39261	8.50367	8.16463	8.47571	8.01255	8.08975	8.0928	8.34893	8.34379	8.32993	8.44027	8.44068	8.19195	8.34826	8.3331	8.37768
1419386_at	MUC13	Ly64	NA	3.01127	3.17206	3.04418	3.29347	2.96337	3.17773	3.02786	3.17237	2.99788	3.14159	3.11145	2.99958	3.06085	3.08609	2.99069	3.02691	2.96962	3.00745	3.04538	3.08504	3.06642	3.12562	3.13625	2.95913	2.93631	3.10819	3.19015	3.00651	3.04091	3.02542	3.04341	3.04613	2.85479	3.09434	2.88931	2.93026	2.94081	3.11929	3.1112	2.97859	3.02358	3.13542	3.13566	3.1241	3.05072	2.83275
1419388_at	TM4SF20	Tm4sf20	NA	3.95387	4.07817	3.87244	4.11615	4.14195	3.97747	4.14343	4.14814	4.00602	4.15572	3.98953	4.15292	4.2978	4.05636	3.94443	4.15167	4.12322	4.00513	3.83501	3.99835	4.10952	4.00652	4.03009	4.06049	4.04215	3.78697	4.14396	4.05005	3.73626	3.94853	4.01831	4.12127	3.96869	3.89992	3.96775	3.92587	4.12906	3.9054	4.15978	4.06882	4.1567	4.02598	3.9043	4.04415	4.18888	3.95753
1419391_at	MYOG	Myog	NA	4.22549	4.61341	4.1256	4.53815	4.68436	4.79014	4.03378	4.46015	4.36842	4.43968	4.61283	4.37885	4.51042	4.43079	4.50255	4.65703	4.17243	4.29402	4.14564	4.36719	4.29711	4.33834	4.32583	4.17772	4.07981	4.07413	4.58514	4.13638	4.07597	4.34967	4.31023	4.07581	4.39881	4.28752	4.30777	4.32819	4.54473	4.35504	4.28454	4.32714	4.42894	4.19414	4.42866	4.37134	4.22397	4.29508
1419393_at	ABCG5	Abcg5	NA	4.19534	4.12834	4.18575	4.30085	4.23804	4.49245	4.2694	4.20925	4.06014	4.33332	4.21863	4.24859	4.29339	4.2321	4.28814	4.03576	4.40345	3.95053	4.19301	4.22592	4.1695	4.10806	3.97839	4.07646	4.0616	4.12561	4.27444	3.86675	3.96327	4.14757	4.07976	4.21262	3.93763	4.13867	4.46828	4.06482	4.29533	4.0272	4.16776	3.9448	4.20624	4.12332	4.25159	4.09456	4.33837	4.15566
1419394_s_at	S100A8	S100a8	0.00798095	5.35333	5.73456	4.65507	4.55027	4.83951	4.46278	5.81501	5.44179	4.63167	7.12459	4.94228	4.67981	4.67268	4.82727	5.13341	4.95144	4.32361	5.13085	5.11495	6.08481	5.6224	6.34203	4.95602	4.63101	5.19091	4.79831	5.04692	4.93942	5.02456	5.0256	5.13691	4.33883	4.78825	4.90503	4.62323	5.08959	4.89025	4.56239	5.65609	4.97157	4.94113	5.30588	4.47223	5.24209	4.90367	5.46683
1419396_at	ARID3A	Arid3a	NA	6.52957	6.53588	6.42753	6.75597	6.66311	6.6828	6.53518	6.47796	6.54121	6.79867	6.89002	6.71565	6.44154	6.54109	6.61171	6.60797	6.72252	6.55494	6.51081	6.70576	6.67279	6.54712	6.60862	6.58512	6.34451	6.39077	6.87504	6.45003	6.34923	6.59836	6.52096	6.39913	6.42349	6.48793	6.5736	6.4714	6.74571	6.63089	6.53219	6.52314	6.57582	6.61802	6.74611	6.53277	6.55408	6.43284
1419398_a_at	REEP5	Dp1	0.0248447	10.3505	10.3391	9.71351	10.2422	9.96606	10.1274	9.99744	10.2463	9.98872	10.075	10.2451	9.83554	10.04	10.3604	10.1231	9.99407	10.2774	9.86197	10.1471	10.0368	10.2757	10.3447	10.0589	10.3441	10.1419	10.156	10.3917	10.1579	10.2875	10.1359	10.211	10.2803	9.8124	10.1292	9.70951	10.2766	9.89653	10.0111	10.1426	10.3566	10.0399	10.2005	10.2996	10.2138	9.88208	10.2779
1419405_at	NMB	Nmb	NA	5.40592	5.5217	5.56402	5.69519	5.52	5.67386	5.2395	5.50651	5.38689	5.65626	5.7125	5.51507	5.57086	5.40922	5.49758	5.66119	5.38163	5.38847	5.32947	5.60767	5.36799	5.41146	5.47429	5.33964	5.53764	5.44533	5.75738	5.30534	5.42354	5.47238	5.36695	5.36645	5.6194	5.30635	5.62915	5.10648	5.51696	5.41146	5.38664	5.50839	5.47796	5.57069	5.53272	5.3568	5.5513	5.4405
1419406_a_at	BCL11A	Bcl11a	1	9.76764	9.58863	9.79463	9.60597	9.81108	9.61721	9.75863	9.54611	9.8543	9.59829	9.48117	9.61053	9.71402	9.57774	9.62327	9.63621	9.85733	9.8467	9.65578	9.8068	9.65235	9.59383	9.41856	9.55768	9.76501	9.7435	9.63035	9.66331	9.8264	9.68186	9.67169	9.64102	9.89589	9.91451	9.71601	9.52111	9.784	9.86934	9.5467	9.57449	9.82627	9.68228	9.56046	9.54803	9.86592	9.59296
1419407_at	C5	Hc	NA	4.20414	4.40291	4.20391	4.37503	4.3076	4.44496	4.18501	4.35288	4.25594	4.40538	4.47075	4.4349	4.54917	4.41793	4.44772	4.36058	4.16926	4.38273	4.25142	4.52341	4.29664	4.61146	4.40026	4.28918	4.41875	4.25975	4.51411	4.19334	4.04418	4.30809	4.35994	4.32607	4.32773	4.21055	4.43571	4.26244	4.58798	4.24004	4.29084	4.4169	4.28847	4.43348	4.41057	4.41495	4.41552	4.3389
1419408_at	SIX6	Six6	NA	3.12352	3.243	3.15253	3.17661	3.08366	3.33516	3.43902	2.97833	3.17972	3.32856	3.68369	3.14601	3.26099	3.2662	3.32588	3.39683	3.22973	3.11007	3.13382	3.40499	3.35594	3.48948	3.11157	3.38948	3.11075	3.10023	3.38275	3.0396	3.20766	3.22667	3.50012	3.19461	3.10655	3.11289	3.29824	3.12285	3.237	3.36258	3.25487	3.19131	3.27826	3.17693	3.46753	3.12564	3.11432	3.10541
1419410_at	BATF	Batf	NA	5.93745	6.14919	6.1234	6.15522	5.97637	6.10473	5.97422	5.95817	6.06424	6.16514	6.04708	6.17418	6.01773	6.0578	5.99415	6.10387	5.91175	5.97614	5.8717	6.03039	6.05629	6.05723	6.0299	6.18597	6.00601	5.85056	6.0182	6.13574	5.94626	5.97371	6.09467	5.95539	5.94395	5.70099	5.95858	6.00821	6.11681	6.00516	6.08856	6.10518	6.02507	5.95734	6.07841	6.04664	6.0053	5.99009
1419411_at	TAC3	Tac2	0.611902	7.39587	7.73868	7.47429	7.66303	7.26668	7.60749	7.32582	7.83171	7.23529	7.61501	7.19481	6.67087	7.3073	8.03953	7.32226	7.54635	7.30189	7.51113	7.39188	7.20737	7.78765	7.90802	7.92379	7.24351	7.67839	7.15324	7.33226	7.18952	7.6653	7.3136	7.86632	7.99674	7.18575	7.30818	7.32566	7.43256	7.46814	7.39815	7.46606	7.47388	6.91772	7.66021	7.18797	7.67012	7.52267	7.39543
1419412_at	XCL1	Xcl1	NA	3.59233	3.72796	3.5497	3.76875	3.70635	3.68291	3.70433	3.619	3.61425	3.69055	3.54568	3.66658	3.56656	3.54287	3.61151	3.66403	3.60189	3.60959	3.56404	3.63092	3.57682	3.68195	3.59577	3.55842	3.48484	3.6929	3.64063	3.49937	3.42359	3.54911	3.57163	3.58231	3.68886	3.56176	3.61074	3.64089	3.65249	3.54938	3.65744	3.5921	3.53114	3.57865	3.70694	3.53627	3.52004	3.58049
1419413_at	CCL17	Ccl17	NA	5.64966	6.05989	6.03698	5.77894	5.93207	5.99567	5.97978	5.71985	5.81455	5.7197	5.88019	5.63786	6.06826	6.00511	5.83017	5.67252	5.49651	5.83948	5.54069	6.01597	6.17745	5.5434	6.10681	5.90715	5.92676	5.86275	6.18619	5.95408	6.0487	5.70938	5.96902	6.38448	5.49968	5.92023	5.76185	5.92609	6.01281	6.00959	5.66098	5.86738	5.71509	5.84552	6.0755	5.64448	5.76904	5.69112
1419414_at	GNG13	Gng13	0.00475806	9.03261	9.12799	8.92277	9.30471	8.96632	9.37324	9.12213	9.41806	8.91127	9.27892	9.09089	8.56159	8.66426	9.49281	8.90737	8.7195	9.05289	9.10517	9.01258	8.70633	9.22366	9.16963	9.31749	8.9198	9.14289	9.29949	9.29067	9.20041	9.01666	8.99689	9.35598	9.42145	8.80678	9.11083	8.75996	8.85609	8.92928	8.94886	9.10361	9.32403	9.01299	8.9603	8.98764	9.25497	8.71265	9.10644
1419416_a_at	RARG	Rarg	NA	6.34732	6.61244	6.38311	6.46771	6.34361	6.7633	6.38811	6.64243	6.37305	6.60888	6.5107	6.52984	6.34201	6.39522	6.46797	7.17424	6.76552	6.36994	6.14768	6.50968	6.39914	6.50473	6.48866	6.26718	6.33076	6.08768	6.62031	6.36289	6.10297	6.22117	6.35693	6.57586	6.3987	6.34477	6.78191	6.13526	6.3949	6.50469	6.62184	6.6871	6.38735	6.77974	6.16319	6.38481	6.17329	6.35965
1419418_a_at	MORC1	Morc	NA	3.45415	3.42961	3.36123	3.54783	3.29785	3.30041	3.36065	3.6286	3.52882	3.34942	3.32259	3.40108	3.28847	3.48548	3.28685	3.75511	3.62878	3.40899	3.32193	3.40738	3.53491	3.2405	3.42173	3.22371	3.21285	3.42316	3.37851	3.39205	3.2927	3.38639	3.40195	3.35418	3.35813	3.23768	3.38373	3.26252	3.2112	3.28172	3.32312	3.30306	3.26157	3.42169	3.39011	3.35813	3.34816	3.33117
1419419_at	FAM50B	D0H6S2654E	1	4.4632	4.61345	4.22	4.53863	4.48356	4.42214	4.53726	4.4772	4.43146	4.5949	4.66827	4.44455	4.4566	4.41894	4.46677	4.43717	4.47012	4.3147	4.23474	4.59621	4.1929	4.93433	4.45702	4.41064	4.41692	4.53916	4.29818	4.63906	4.62167	4.55056	4.55144	4.49707	4.29526	4.53426	4.51968	4.39083	4.4582	4.28312	4.43746	4.48971	4.64834	4.48479	4.50702	4.60017	4.61953	4.44905
1419422_at	PKD2L2	Pkd2l2	NA	3.74122	3.76073	3.80615	3.67165	3.99321	3.77602	3.90284	3.81087	3.82809	4.08144	3.96748	3.75972	4.05466	3.80839	3.73942	3.87866	3.87704	3.7972	3.81002	3.80347	4.00371	3.72883	3.71886	3.82871	3.64045	3.77838	3.81818	3.98491	3.84437	3.89286	3.81836	3.64895	3.95835	3.69558	3.6074	3.81639	3.867	3.89253	3.95827	3.57873	3.83165	4.12881	3.81979	3.80159	3.77032	3.65947
1419423_at	STAB2	Stab2	0.318162	4.88031	7.20593	4.96759	7.01509	5.46816	7.6265	5.2459	4.99621	7.50244	5.05936	7.50871	4.77167	7.83605	4.84754	4.99429	5.48136	6.6295	4.92316	6.58625	6.85954	7.47008	4.67161	6.38252	4.65694	4.87275	6.45592	5.06456	7.29104	5.07722	5.04258	6.88139	5.0482	6.84628	5.32291	7.31169	5.05689	4.77328	7.82069	5.00967	6.94603	4.67873	7.53359	5.14274	5.07006	4.63902	6.88626
1419424_at	PTF1A	Ptf1a	NA	4.04063	4.28854	4.0773	4.04712	4.29072	4.40496	3.94483	4.00388	4.31476	4.36309	4.36094	4.12913	4.14591	4.28138	4.05843	4.53938	4.21698	3.92525	3.97048	4.22056	4.02226	4.20916	4.08344	4.03855	3.92392	3.9605	4.34786	3.84433	3.92052	4.04562	4.1435	4.07697	4.09919	4.03795	4.46144	4.01892	4.17049	4.08488	4.03022	4.04863	4.1777	4.11974	4.16296	4.15917	4.0701	4.16653
1419427_at	CSF3	Csf3	NA	5.61621	5.50229	5.6838	5.31866	5.82683	5.83526	5.48564	5.47827	5.77287	5.73591	6.0278	5.72115	5.77385	5.33934	5.5881	5.87667	5.64086	5.57681	5.65769	5.72303	5.55797	5.65856	5.75113	5.65775	5.46529	5.69303	5.88463	5.33497	5.3705	5.60092	5.49558	5.59109	5.77965	5.657	5.72216	5.6092	5.77593	5.58342	5.44799	5.68331	5.55117	5.70254	5.69582	5.69646	5.59963	5.6421
1419429_at	CNTFR	Cntfr	0.00101863	7.51712	7.73582	7.3331	8.17229	7.3096	7.34333	7.33123	7.57221	7.32746	7.3329	7.47135	7.51676	7.02335	7.64906	7.1362	7.26664	7.59761	7.82814	7.24204	7.20379	8.03201	7.38363	7.6623	7.12552	7.52338	7.4517	7.88668	7.48291	7.30956	7.41529	7.53281	7.46786	7.10395	7.25067	7.24349	7.40469	7.31334	7.3498	7.97131	7.53443	7.33883	7.60939	8.10106	7.22219	7.30264	7.62318
1419430_at	CYP26A1	Cyp26a1	NA	5.66755	5.67588	5.44219	5.65422	5.76522	5.93218	5.6269	5.72139	5.92513	5.891	5.6282	5.80269	5.61752	5.49234	5.76363	6.16179	5.63227	5.75665	5.36118	5.91119	5.86269	5.70993	5.84624	5.62239	5.77973	5.51669	5.80459	5.38411	5.3544	5.71985	5.47471	5.57625	5.69949	5.24968	5.78632	5.78432	5.69222	5.86521	5.89297	5.65425	5.5793	5.75156	5.79058	5.82371	5.8991	5.64731
1419433_at	NTHL1	Nthl1	NA	5.12758	5.25315	5.28909	5.45661	5.24054	5.30996	5.03963	5.1575	5.2668	5.26268	5.16125	5.15177	5.27058	5.02863	5.27156	5.27756	5.16761	5.16522	5.27231	5.32393	5.26717	5.57081	5.22441	4.82174	5.25519	5.16016	5.53866	4.9937	5.15582	5.1988	5.10851	5.36984	5.15117	4.98691	5.39374	5.0936	5.04821	5.19152	4.99855	5.2743	5.32952	5.14163	5.21676	5.16389	5.04149	4.94565
1419434_at	SLC2A10	Slc2a10	NA	3.41517	3.4545	3.74844	3.61057	3.48304	3.53041	3.40514	3.7455	3.35693	3.48996	3.40028	3.46712	3.40252	3.365	3.53266	3.57432	3.59439	3.48896	3.49588	3.54026	3.51483	3.32491	3.65666	3.44921	3.48094	3.58047	3.35865	3.5737	3.73646	3.47704	3.4309	3.55121	3.48306	3.57793	3.51107	3.46148	3.47831	3.23137	3.3671	3.45596	3.5884	3.67784	3.39606	3.70764	3.53313	3.28584
1419436_at	CFHR1	Cfhl1	NA	2.91914	2.79465	2.80928	2.9807	2.93709	2.89299	2.93397	2.9042	2.99489	2.92713	2.81033	2.95814	3.00204	2.89153	2.87423	2.7705	2.82169	2.90213	2.89741	2.88185	2.98483	3.02141	2.9	2.94302	2.81945	2.87806	2.93807	2.9086	2.62876	2.85877	3.00318	2.89943	2.7455	2.86319	2.83213	2.79851	2.9698	2.75157	2.79492	2.82749	2.95172	2.82111	2.87282	2.94306	2.79486	2.84332
1419438_at	SIM2	Sim2	1	4.10477	4.44754	4.11028	4.04469	4.06791	4.55478	4.09878	4.13918	3.97844	4.38136	4.10532	4.29945	4.17679	4.03547	4.05763	4.41142	4.21929	4.04959	3.95632	4.26324	4.11439	4.22595	4.24793	4.08226	4.03451	4.29238	4.38934	3.89477	3.97973	4.23577	4.11191	3.88222	4.11768	4.17189	4.48285	3.93102	4.24889	4.20377	4.12398	4.09132	4.18799	4.16429	4.17136	4.13533	4.01426	4.2288
1419440_at	TRIM54	Trim54	NA	4.35769	4.39724	4.31189	4.36775	4.52186	4.6338	4.63736	4.84456	4.50429	4.65337	4.46068	4.63305	4.37102	4.56922	4.67693	4.538	4.78342	4.33073	4.31701	4.51011	4.31246	4.50813	4.41282	4.30514	4.39343	4.68173	4.39765	4.57311	4.25338	4.39133	4.43051	4.55274	4.4734	4.36888	4.73682	4.40687	4.58027	4.54712	4.40797	4.4733	4.65176	4.32954	4.41134	4.39651	4.46803	4.44265
1419442_at	MATN2	Matn2	1	7.45662	6.82054	7.34421	7.54201	7.02577	7.20192	7.12874	7.35174	7.29309	7.0388	6.96192	7.22091	7.61967	7.16642	6.80717	7.05156	7.16578	7.4198	7.37484	7.39411	7.2745	7.31319	7.28228	7.36129	7.51364	7.06001	6.32819	7.38149	7.6113	7.52854	7.06923	7.30997	7.55712	7.45624	7.20325	7.24069	7.29371	7.23874	7.26316	7.25194	7.52748	7.57298	7.30847	7.0286	7.18707	7.03123
1419448_at	TBC1D1	Tbc1d1	1	4.88154	4.95017	4.31115	4.84296	4.54966	4.82854	4.86439	4.84392	4.71786	4.65587	4.92985	4.62933	4.72251	4.65587	4.80702	4.90856	5.07779	4.86188	4.72289	4.62558	4.58433	4.69863	4.62638	4.55205	4.85941	4.85191	4.7349	4.74735	4.82368	4.78379	4.82741	4.38621	4.91874	4.75519	4.8797	4.74628	4.89029	4.96268	4.865	4.78808	4.82105	4.76997	4.82534	4.84038	4.95207	4.80705
1419458_at	ARHGEF28	Rgnef	0.0715048	6.47781	6.49154	6.76615	6.27207	6.20886	6.11473	5.83824	6.3357	6.45265	5.93425	6.65571	6.19495	6.21413	6.77926	5.95269	6.23156	6.41638	6.64792	6.16955	6.41872	6.13677	6.30476	6.73762	6.83103	6.29196	6.34691	6.00578	6.73716	6.60648	6.28983	6.44606	6.94296	7.08549	6.417	6.36444	6.1706	6.1453	6.75055	6.55143	6.52799	5.91367	6.27088	6.27327	6.0628	6.3637	6.62256
1419464_at	WDR86	2810046M22Rik	NA	4.61399	4.68934	4.5738	4.51062	4.63385	4.96216	4.86312	4.69608	4.69187	4.84914	4.8585	4.76343	4.74891	4.83334	4.61607	4.7875	4.59069	4.49617	4.60058	4.68934	4.63497	4.75863	4.7369	4.55942	4.43159	4.689	4.89771	4.62587	4.72483	4.66864	4.67936	4.59193	4.6294	4.61233	4.78145	4.78822	4.77273	4.71436	5.00771	4.60268	4.67288	4.80492	4.73428	4.53452	4.69398	4.64818
1419473_a_at	CCK	Cck	1	12.1043	12.142	12.2049	12.1095	12.1073	11.9605	12.2451	12.1345	12.1997	12.1322	12.2167	12.1703	11.9952	12.2049	12.3197	11.9609	11.2446	12.2301	11.9934	12.1102	12.1593	12.2197	12.1933	12.0502	12.2125	12.0894	12.2775	12.0238	11.9904	12.1651	12.0842	12.2779	11.8664	12.1334	12.0437	12.1844	12.2471	12.1809	12.1972	12.2513	12.1264	11.9617	12.24	12.212	11.9274	12.0406
1419474_a_at	EHF	Ehf	NA	3.49711	3.61912	3.761	3.45321	3.39999	3.35567	3.58863	3.61411	3.3945	3.49835	3.48387	3.55137	3.4886	3.31103	3.658	3.68017	3.66615	3.41191	3.46161	3.31734	3.38044	3.36533	3.3678	3.56694	3.43526	3.33724	3.60066	3.42807	3.29981	3.44717	3.47582	3.75874	3.6233	3.51653	3.88004	3.47635	3.45979	3.39808	3.52665	3.5163	3.3492	3.44909	3.36882	3.47021	3.46151	3.4396
1419476_at	ADAMDEC1	Adamdec1	NA	4.19439	4.54568	4.17076	4.25068	4.33476	4.67414	4.45792	4.30932	4.30495	4.70114	4.67975	4.762	4.39486	4.14764	4.31961	4.12854	4.40598	4.14545	4.02345	4.35141	3.98015	4.39848	4.4349	4.22986	4.53987	4.35303	4.77654	4.25404	4.35364	4.47999	4.25828	4.01657	4.23985	4.34773	4.34121	4.38517	4.36296	4.1929	4.22401	4.48442	4.26439	4.7585	4.53889	4.41629	4.09694	4.46805
1419481_at	SELL	Sell	NA	4.80926	5.1576	4.93177	5.08511	5.01258	5.27972	4.9687	5.02129	4.89281	5.22343	5.10091	4.94615	5.01571	4.93661	5.10716	5.27356	4.9678	5.06229	5.0208	5.26366	5.01243	4.98459	4.98289	4.94417	5.01518	5.02282	5.4136	4.79808	4.72295	5.05673	4.97493	5.03295	4.98044	4.82408	5.20525	5.01011	5.03018	4.90922	5.15715	5.09996	4.78673	4.94094	5.18366	4.93177	4.97108	4.93875
1419482_at	C3AR1	C3ar1	NA	5.55167	5.59949	5.70115	5.78044	5.94374	5.75211	5.7683	5.82416	5.59553	5.60641	6.11652	5.72263	5.9523	5.58571	5.77842	5.83753	5.48941	5.65812	5.44708	5.80297	5.65841	5.96773	5.77152	5.23054	5.7348	5.6824	5.98662	5.30366	5.30522	5.83455	5.52922	5.814	5.71084	5.62824	5.78052	5.89762	5.76128	5.71797	5.85992	5.77047	5.63378	5.786	5.895	5.82365	5.81297	5.83348
1419487_at	MYBPH	Mybph	NA	4.5823	4.86345	4.57641	4.68599	4.7691	4.68594	4.59865	4.60033	4.7469	4.74336	4.82003	4.67424	4.65119	4.63627	4.80958	4.72825	4.6605	4.54859	4.59164	4.91879	4.42839	4.5492	4.57794	4.34645	4.65728	4.6185	4.86551	4.62823	4.55368	4.72901	4.6445	4.63206	4.76825	4.7416	4.74663	4.6264	4.59066	4.69445	4.82988	4.73673	4.47902	4.64187	4.62346	4.86059	4.57259	4.55961
1419488_at	TNIP2	Tnip2	1	5.51186	5.28676	5.45628	5.65274	5.47396	5.52974	5.49742	5.40946	5.45798	5.69217	5.36937	5.35366	5.63145	5.59496	5.3517	5.61141	5.33668	5.54914	5.33955	5.54275	5.32796	5.33748	5.60293	5.43253	5.21319	5.60511	5.58897	5.59705	5.70879	5.47321	5.50044	5.53486	5.40788	5.3612	5.48101	5.57496	5.65644	5.34832	5.44551	5.27491	5.37025	5.64235	5.62974	5.49161	5.70215	5.46175
1419504_at	MOGAT1	Mogat1	1	4.48401	4.68863	4.51989	4.61289	4.58279	4.54615	4.72208	4.56148	4.48958	4.39823	4.48148	4.45859	4.49517	4.63985	4.66486	4.72202	4.79596	4.69703	4.42958	4.58283	4.307	4.51186	4.42994	4.45958	4.36595	4.43839	4.6753	4.54347	4.45934	4.66332	4.4778	4.59693	4.63059	4.39391	4.86616	4.50884	4.8774	4.45333	4.55471	4.39677	4.39975	4.58978	4.56385	4.66146	4.59162	4.46613
1419507_at	KRTAP15-1	Krtap15	NA	3.54293	3.78568	3.89361	3.74666	3.69951	4.00444	3.57599	3.61062	3.63695	3.75737	4.02303	3.73953	3.62079	3.71215	3.63676	3.81481	3.7206	3.65884	3.71071	3.97503	3.62079	3.60604	5.5393	3.70234	3.65786	3.73196	4.00204	3.75223	3.44368	3.606	3.69987	3.33799	3.81466	3.7401	3.86473	3.75469	3.80966	3.42402	3.79885	3.61847	3.61963	3.93427	3.68112	3.67608	3.71377	3.69279
1419508_at	RIPK1	Ripk1	NA	4.56469	4.50384	4.63272	4.50462	4.85573	4.73804	4.25354	4.51908	4.37787	4.63119	4.64267	4.53489	4.92731	4.62299	4.5701	4.40101	4.66154	4.4644	4.58121	4.4566	4.56657	4.73059	4.72304	4.40485	4.42566	4.52484	4.37471	4.5753	4.45804	4.42008	4.22293	4.53228	4.57604	4.50148	4.41932	4.57749	4.49212	4.64668	4.70693	4.41818	4.58335	4.40628	4.32608	4.51139	4.67181	4.33947
1419511_at	MSH4	Msh4	NA	4.01238	4.28663	4.39984	4.17482	4.19161	4.33889	4.26083	4.16873	4.05238	4.20341	4.80216	4.15549	4.31475	4.06751	4.208	4.4957	4.16513	4.28324	4.21073	4.24867	3.99327	4.25955	4.13794	4.18334	4.26948	4.08087	4.47238	4.21506	4.05019	4.08441	4.10741	4.17429	4.23727	4.24626	4.49238	4.01152	4.3294	4.3472	4.11114	3.91024	4.28987	4.21308	4.1288	4.273	4.40927	4.24295
1419513_a_at	ECT2	Ect2	NA	3.38419	3.47568	3.44206	3.45191	3.66979	3.46846	3.65747	3.44102	3.29366	3.43178	3.31251	3.46627	3.65467	3.307	3.45135	3.47134	3.71078	3.41516	3.46096	3.60811	3.33336	3.34948	3.31754	3.30072	3.48291	3.26885	3.44799	3.59973	3.34068	3.4598	3.43639	3.24448	3.3454	3.44535	3.47525	3.48554	3.22541	3.37331	3.26081	3.19211	3.43361	3.59813	3.45136	3.44816	3.65524	3.49941
1419515_at	FGD2	Fgd2	NA	5.55677	5.85937	5.69052	5.74362	5.71073	5.90018	5.81633	5.77276	5.46847	5.42087	5.71654	5.49455	5.6565	5.50092	5.59065	5.78027	5.68902	5.62172	5.45672	5.70236	5.79231	5.67522	5.73441	5.55186	5.49227	5.57735	6.18179	5.75463	5.58023	5.61623	5.72149	5.55707	5.69657	5.63941	5.68931	5.48368	5.65644	5.47038	5.65601	5.7321	5.74953	5.63231	5.8605	5.47906	5.57212	5.57707
1419518_at	TUBA8	Tuba8	NA	6.63953	6.78956	6.8153	6.78066	7.04625	6.75932	6.8699	6.86173	6.68793	6.71393	6.40387	6.42341	6.61446	6.76252	6.67637	6.90078	6.80746	6.60194	6.81286	6.71888	7.01267	6.82452	7.14327	6.59584	6.67305	6.77014	6.98612	6.79301	6.74713	6.71566	6.85456	6.7998	6.68727	6.71465	6.73509	6.81708	6.70467	6.7784	6.69107	6.79031	6.4315	6.89385	6.73581	6.80033	6.78108	6.80961
1419520_at	NAT8	Cml4	NA	6.36275	6.18371	6.25275	6.35884	6.3651	6.71314	6.35949	6.24359	6.18157	6.51061	6.51748	6.51275	6.44759	6.38107	6.32407	6.49758	6.35894	6.24983	6.3644	6.52402	6.29032	6.2806	6.21982	5.99631	6.16171	6.29788	6.32181	5.93939	6.17524	6.42781	6.29798	6.21296	6.4305	6.21074	6.66187	6.42845	6.42423	6.27866	6.3521	6.3471	6.48385	6.4918	6.41037	6.47289	6.34665	6.32654
1419522_at	ZMYND19	Zmynd19	0.0133807	7.38137	7.30684	7.33492	7.1695	7.34974	7.12612	7.21045	7.56307	7.24261	7.19101	7.31383	7.16198	7.03443	7.61482	6.90388	7.25857	7.51391	7.22819	7.38913	6.99048	7.35274	7.49026	7.41051	7.43624	7.46011	7.44227	7.43229	7.14875	7.4194	7.23707	7.38501	7.5605	6.99072	7.44362	7.24516	7.14162	7.08766	7.19002	7.38141	7.56365	7.37998	7.21659	7.2664	7.23934	7.0852	7.47287
1419524_at	TPH1	Tph1	NA	3.89444	4.03032	3.83779	4.13592	4.14864	3.97646	3.80748	3.97959	3.84325	3.96371	3.83999	3.87239	3.85454	3.82852	3.97155	4.32776	4.05928	4.04539	3.64373	3.95898	3.91072	3.77934	4.06209	3.98829	4.11953	3.73355	4.1309	3.83443	3.43969	3.95876	3.98342	3.88566	3.93312	4.1312	3.69033	3.80871	3.66604	4.13354	3.96077	3.9609	3.78461	3.82082	3.96352	3.9734	3.8537	3.81952
1419525_at	CA5A	Car5a	NA	5.22419	5.20105	5.14445	4.95724	5.05243	5.17427	5.23748	5.18288	5.27391	5.24638	5.29915	5.29476	4.98217	5.3721	5.50253	5.51648	5.21972	4.98022	5.1362	5.2888	5.03271	5.15321	5.03056	5.03544	5.01969	5.12034	5.59218	4.97712	5.13886	5.03818	4.90884	5.38705	4.93372	5.01856	5.25512	5.07654	5.18365	4.9058	5.29582	5.12082	5.5953	5.17951	5.16974	5.26119	5.12579	4.94774
1419526_at	FGR	Fgr	NA	6.19356	6.41184	6.31979	6.29872	6.31699	6.57556	6.3226	6.3516	6.19096	6.41079	6.60367	6.369	6.32536	6.14806	6.30335	6.83387	6.38181	6.12111	6.19459	6.40121	6.30965	6.28529	6.3302	5.9032	6.20131	6.3857	6.79428	6.14777	6.25992	6.23757	6.17374	6.0401	6.30091	6.19044	6.41819	6.29371	6.38421	6.24661	6.45483	6.41783	6.31381	6.31408	6.29251	6.29519	6.22314	6.11182
1419527_at	COMP	Comp	1	4.76	4.87878	4.75972	5.24803	4.83848	5.03786	4.66774	5.03003	4.71665	5.2346	5.16362	4.82838	4.94883	4.91996	4.56087	5.31188	5.18663	4.91936	4.90578	5.21656	5.15655	4.90666	5.12969	4.89797	4.90869	4.93992	5.08928	5.07591	4.99252	4.90202	4.8416	4.96321	5.10535	4.66842	5.58535	4.95259	4.90456	4.94786	5.14334	4.9141	4.84521	4.90675	5.05816	4.91505	5.08733	4.86709
1419528_at	SULT2A1	Sult2a2	NA	3.26728	3.3553	3.29212	3.59691	3.39794	3.26079	3.66107	3.30438	3.22475	3.32437	3.41749	3.32128	3.27951	3.22159	3.44927	3.32479	3.17851	3.27196	3.3986	3.35004	3.38439	3.32109	3.47621	3.38006	3.2362	3.26713	3.46142	3.47519	3.4064	3.32114	3.30464	3.24791	3.53921	3.51653	3.23942	3.19343	3.26951	3.24893	3.41669	3.4355	3.2596	3.29071	3.63383	3.293	3.39581	3.1337
1419529_at	IL23A	Il23a	NA	4.1316	4.20177	4.02131	4.24691	4.03635	4.15997	4.18764	4.23145	3.98116	4.32758	4.35469	4.25657	4.20227	4.10094	4.08407	4.19297	4.11731	4.0088	4.05661	4.19888	4.15712	4.08476	4.13352	3.96919	4.03263	4.08616	4.20644	3.9886	3.95936	4.17133	4.10793	4.05275	4.13063	3.89934	4.1786	4.01126	4.18562	4.02134	3.97585	4.21408	4.14515	4.06542	4.29698	4.14928	4.11447	4.15876
1419531_at	C3orf62	1700102P08Rik	NA	3.88402	3.82894	3.81025	3.91867	3.7758	3.86084	3.76074	3.93674	4.06546	3.80901	3.79666	3.98685	3.88198	3.83253	3.8441	3.85229	3.61271	3.84041	3.78659	3.84524	3.80336	3.7849	3.81751	3.69271	3.73176	3.97379	3.97959	3.8457	3.74398	3.73843	3.81903	3.84914	3.82687	3.67001	3.88391	3.6378	3.7381	3.94206	3.87117	3.92179	3.95947	3.91124	3.77747	3.8013	4.08663	3.85259
1419533_at	NHLH1	Nhlh1	NA	4.3961	4.55147	4.33947	4.51258	4.83259	4.32331	4.31036	4.57288	4.605	4.79588	4.66685	4.36202	4.33943	4.57565	4.51005	4.37526	4.13977	4.53629	4.41006	4.66823	4.47822	4.66008	4.64258	4.3125	4.59451	4.22246	4.52484	4.76258	4.54394	4.3443	4.50723	3.96138	4.55002	4.57072	4.3877	4.58143	4.56969	4.42235	4.51733	4.35587	4.39931	4.45457	4.3027	4.42357	4.4555	4.45424
1419534_at	OLR1	Olr1	NA	3.09818	3.20502	3.18326	3.14786	2.97226	3.15844	3.23768	3.16349	3.01349	3.12354	3.27616	3.18386	3.23301	3.00561	3.07858	3.25896	3.17865	3.20903	3.0928	3.11367	3.07914	3.21658	3.1471	3.01793	3.07593	3.17682	3.26851	3.18145	3.14218	3.1078	3.03515	3.10675	3.10348	3.09398	3.10811	3.06466	3.06762	3.17887	3.01394	3.2281	3.00759	3.03147	3.08342	3.03739	3.00355	3.03872
1419535_at	SLCO6A1	Slco6b1	NA	3.5976	3.44665	3.49689	3.46727	3.40482	3.47573	3.63159	3.46774	3.59784	3.56233	3.34182	3.52371	3.50968	3.2339	3.62287	3.53906	3.8137	3.50073	3.51877	3.62892	3.65121	3.64644	3.54729	3.4977	3.40597	3.11356	3.53003	3.48724	3.52531	3.57091	3.4882	3.47187	3.24423	3.53143	3.43113	3.34357	3.54667	3.62062	3.43591	3.57907	3.56266	3.57479	3.3503	3.66979	3.77131	3.58546
1419537_at	TFEC	Tcfec	NA	3.45855	3.28968	3.49383	3.73509	3.52492	3.17194	3.46708	3.52024	3.56386	3.67862	3.64393	3.42333	3.71315	3.66749	3.55216	3.52764	3.56605	3.43629	3.4935	3.45442	3.20773	3.7177	3.50339	3.50579	3.4037	3.47653	3.70101	3.59967	3.35821	3.36541	3.3968	3.4543	3.62529	3.46093	3.81018	3.36866	3.68171	3.54387	3.47401	3.2986	3.29404	3.60243	3.32192	3.37577	3.6486	3.34999
1419539_at	IRX4	Irx4	NA	4.27447	4.36896	4.09418	4.41159	4.50612	4.50541	4.32084	4.30186	4.45329	4.50812	4.64575	4.19918	4.39163	4.21851	4.25527	4.51486	4.3497	4.22893	4.13918	4.59493	4.3828	4.24396	4.28999	4.41872	4.53843	4.29602	4.55202	4.21506	4.0899	4.42355	4.30282	4.22704	4.58753	4.12956	4.39173	4.34063	4.69842	4.21362	4.41723	4.38068	4.20739	4.39568	4.39814	4.44956	4.28052	4.22473
1419542_at	DAZ2	Dazl	1	5.37923	5.20671	5.27379	5.38287	5.07998	5.16676	5.24914	5.23754	5.36079	5.54188	5.17895	5.3303	5.11286	5.15186	5.48111	4.95555	5.09592	5.31885	5.39386	5.20626	5.2014	5.3297	5.36808	5.25227	5.47953	5.52864	4.90636	5.23556	5.30878	5.25855	5.51939	5.32952	5.28143	5.62369	4.99517	5.48776	5.2496	5.37261	5.29143	5.54868	5.52856	4.79761	5.54415	5.5705	5.25077	5.39339
1419549_at	ARG1	Arg1	NA	3.44206	3.45065	3.41097	3.63469	3.52142	3.66311	3.54018	3.54879	3.67716	3.6286	3.45881	3.56682	3.54809	3.54304	3.47113	4.02502	3.51599	3.4727	3.59913	3.7658	3.51561	3.50347	3.52612	3.5779	3.77915	3.54868	3.84779	3.59514	3.62848	3.53025	3.5362	3.40585	3.56115	3.42134	3.68216	3.46245	3.48389	3.59292	3.5382	3.5389	3.66124	3.41021	3.64021	3.49989	3.60564	3.63209
1419553_a_at	RABGGTB	Rabggtb	0.138274	9.17376	9.17338	9.35032	9.1327	9.32749	9.10692	9.18323	9.09166	9.37896	9.10322	8.90277	9.16161	9.27372	9.33682	9.18689	9.22277	9.21604	9.23318	9.20087	9.16282	9.05926	9.15671	8.99966	8.93176	9.09293	9.18708	9.17865	9.02749	9.15701	9.05454	9.20412	9.25628	9.25347	9.01722	9.268	9.06178	9.15399	9.35461	9.00122	9.14799	9.0536	9.00477	9.17526	9.01665	9.35616	9.24822
1419559_at	CYP4F12	Cyp4f14	1	6.19966	6.27124	6.21219	6.1794	6.16836	6.13922	6.41959	6.38625	6.19817	6.38546	6.18848	6.26657	6.00413	6.24236	6.22159	6.39755	6.17966	6.17088	6.12304	6.24685	6.40058	6.20377	5.89721	5.82868	6.29905	6.10145	6.58085	6.29487	6.38238	6.1195	6.35726	6.48798	5.96421	6.13141	5.8743	6.04766	6.12961	6.18285	6.15783	6.2592	6.46348	6.22363	6.25226	6.06557	6.05617	5.94983
1419560_at	LIPC	Lipc	NA	4.1855	4.38767	4.37239	4.12429	4.37575	4.45639	4.31321	4.084	4.31663	4.47189	4.32205	4.13303	4.23116	4.52135	4.20402	4.45442	4.1015	4.37352	4.35893	4.44182	4.34282	4.20962	4.71496	4.10984	4.37621	4.39789	4.65788	3.91529	3.9629	4.3728	4.45972	4.65779	4.52521	4.14771	4.45128	4.3543	4.59277	4.48926	4.35583	4.55518	4.16148	4.42672	4.25308	4.44258	4.06107	4.37087
1419561_at	CCL3L3	Ccl3	NA	4.19216	4.15498	4.21329	4.27557	4.29128	4.36787	4.22308	4.28002	4.39545	4.40497	4.2465	4.24307	4.54829	4.51643	4.45402	4.42998	4.47169	4.30871	4.35187	4.29511	4.15712	4.27885	4.278	4.08226	4.31458	4.29356	4.17613	4.19885	4.28142	4.37689	4.14544	4.0196	4.4807	4.29558	4.4429	4.52758	4.24287	4.31324	4.36692	4.2603	4.22767	4.33551	4.27599	4.7115	4.34391	4.28303
1419566_at	FANK1	Fank1	NA	6.35929	6.56889	6.49775	6.48268	6.57535	6.59152	6.44089	6.53599	6.46505	6.59162	6.68353	6.6281	6.532	6.54124	6.52747	6.52352	6.55993	6.57872	6.49288	6.50861	6.46436	6.48981	6.58659	6.54045	6.32161	6.6164	6.62728	6.40665	6.38246	6.61565	6.39843	6.33072	6.5032	6.39844	6.60703	6.54421	6.61596	6.27035	6.31879	6.44063	6.4315	6.3971	6.44924	6.56284	6.40731	6.41276
1419568_at	MAPK1	Mapk1	1	6.27996	6.15217	6.32657	6.06649	6.38828	6.1693	6.29518	6.38343	6.0208	6.20777	6.08581	6.38145	6.11857	6.44763	6.11115	6.12199	6.5889	6.1495	6.22921	5.93584	6.06522	6.38412	6.31213	6.29248	6.24609	6.41173	6.06655	6.32647	6.24578	6.21255	6.42273	6.28198	6.14213	6.35542	6.08614	6.06974	6.16468	6.05928	5.91349	6.4619	6.2276	6.06338	6.07394	6.13831	6.19069	6.3656
1419569_a_at	ISG20	Isg20	NA	5.04364	4.98237	5.09798	5.00792	5.1525	5.01402	5.33984	5.07334	5.02754	5.20082	5.09884	5.00076	4.99927	5.07144	5.24271	4.9892	4.97243	4.96174	5.01146	5.00525	5.10415	5.25652	4.96344	5.07558	5.01776	4.80354	4.972	4.77877	5.07388	4.92377	4.97912	4.91808	5.07676	5.04068	5.05074	4.93621	5.08395	5.07361	5.0161	4.76442	4.98929	5.00025	5.0253	4.96184	4.98735	5.00916
1419573_a_at	LGALS1	Lgals1	0.101864	8.56465	8.72041	8.50601	8.34689	8.25349	8.75206	8.46347	8.52059	8.46282	8.69386	8.40813	8.49646	8.44621	8.99131	8.45	8.50627	8.55791	8.21435	8.48427	8.13891	8.45287	8.77313	8.64419	8.3183	8.45005	8.78312	8.90259	8.55705	8.50597	8.46301	8.67105	9.07375	8.0143	8.17883	8.61148	8.30929	8.4262	8.48829	8.50099	8.63417	8.59717	8.32611	8.54639	8.51411	8.43464	8.60834
1419576_at	HOXB13	Hoxb13	NA	4.65602	4.70462	4.48414	4.90688	4.62547	4.77703	4.63035	4.71525	4.6971	4.52245	4.88784	4.65144	4.76827	4.61525	4.74777	4.80608	4.56549	4.39845	4.61657	4.66461	4.73541	4.47934	4.76227	4.54171	4.68791	4.55729	4.6916	4.47446	4.46787	4.73133	4.8022	4.58606	4.65557	4.78956	5.00988	4.86664	4.66736	4.6551	4.79779	4.7804	4.70541	4.52864	4.68575	4.75108	4.67494	4.83308
1419580_at	DLG4	Dlg4	0.0743156	9.5541	9.71321	9.3121	10.3932	9.34764	9.2899	9.26691	9.56466	9.46233	9.28986	9.68513	9.64599	9.25967	9.31896	9.44727	9.37223	9.65386	9.39559	9.4679	9.33679	9.5726	9.54814	9.62334	9.5303	9.54316	9.47816	9.6965	9.44572	9.55191	9.44358	9.43886	9.55176	9.53617	9.523	9.47122	9.57042	9.31648	9.14855	9.7754	9.74977	9.42227	9.55089	9.55231	9.59424	8.90035	9.5423
1419582_at	CYP2C18	Cyp2c55	NA	4.1234	4.15571	4.09321	4.7534	4.39603	4.37265	4.2513	4.32562	4.28589	4.51426	4.43245	4.42563	4.4311	4.00804	4.23194	4.26927	4.16506	4.17642	4.27317	4.47843	4.16357	4.21242	4.11489	4.13507	4.13059	4.19212	4.35284	4.22063	4.24713	4.44496	4.31107	3.82542	4.26439	4.26308	4.04209	4.3273	4.56757	4.2376	4.1285	4.3503	4.43534	4.21785	4.41984	4.30506	4.18315	3.9805
1419585_at	RP2	Rp2	1	4.5527	4.3841	4.90325	4.59077	4.58405	4.34601	4.44755	4.62529	4.81206	4.54093	4.57635	4.45224	4.80046	4.40229	4.45794	4.37862	4.71674	4.59859	4.71986	4.32397	4.52484	4.26051	4.75863	4.71787	4.82641	4.42908	4.44399	4.58712	4.59002	4.72388	4.62526	4.72767	4.61401	4.84844	4.44806	4.85908	4.37039	4.83526	4.45697	4.37985	4.75976	4.68702	4.44548	4.79836	4.43422	4.65088
1419591_at	GSDMC	Mlze	NA	4.80713	5.06153	4.76484	5.00525	5.01366	5.45457	5.00121	4.84572	5.07091	4.85951	5.43038	5.17047	5.20314	4.93141	5.04564	5.32974	4.87843	4.99593	4.87386	4.98674	5.08815	4.76196	4.93033	5.12864	5.10224	4.65895	5.26641	4.61949	5.06927	5.09699	4.97069	4.88411	5.09787	4.94175	5.2951	4.84234	5.13816	4.96451	4.97424	5.22426	4.86817	4.9889	5.36017	5.06967	4.96322	5.06313
1419594_at	CTSG	Ctsg	NA	4.75687	4.68769	4.64513	4.78934	4.66308	5.14217	4.79387	4.93092	4.70923	4.73966	4.97274	4.74014	4.71436	4.70432	4.71626	5.26057	4.78535	4.84237	4.77228	4.76365	4.71291	4.81758	4.7655	4.87364	4.64668	4.69373	5.0285	4.80309	4.58968	4.78288	4.62901	4.60324	4.76648	4.82794	4.96166	4.68768	4.7606	4.72735	4.78285	4.59202	4.65306	4.92408	4.79686	4.6579	4.97618	4.87819
1419604_at	ZBP1	Zbp1	NA	5.97752	6.07998	6.07849	6.23535	5.95575	6.15072	6.35105	5.99074	5.94279	6.10982	6.10926	6.27344	6.11667	6.10999	6.02881	5.94799	6.11239	6.13964	6.0688	6.10308	6.26232	6.16838	5.99194	5.76434	5.91789	6.06382	6.24619	5.88242	5.81216	6.04859	6.27779	6.29577	5.82323	5.95571	6.14236	6.07172	6.18776	5.95582	5.946	6.12428	5.9328	6.27134	6.10046	6.29702	5.89944	5.97264
1419605_at	CLEC10A	Mgl1	NA	4.32254	4.58366	4.74193	4.49814	4.66004	4.70683	4.56693	4.65372	4.4309	4.40332	4.69771	4.58884	4.67367	4.49759	4.57099	4.37348	4.80473	4.5151	4.46945	4.76026	4.67645	4.77365	4.66033	4.16565	4.50596	4.37199	4.65426	4.3967	4.26579	4.33489	4.57428	4.48964	4.54194	4.316	4.75718	4.28182	4.39508	4.53221	4.80655	4.4775	4.70365	4.53541	4.51957	4.6103	4.5525	4.53713
1419606_a_at	TNNT1	Tnnt1	1	5.86021	6.0056	5.731	5.87369	6.02044	5.99456	5.98584	6.12745	5.81839	5.97254	5.99201	5.72774	5.47581	6.08766	5.77185	5.66596	5.9536	5.73212	5.94164	5.80254	5.88619	6.00334	5.87074	5.51272	6.02031	6.3219	5.8074	6.12492	6.65163	5.73908	6.02425	6.23067	5.61133	5.97092	5.97819	5.73995	5.93995	5.8968	5.76085	5.97242	5.87723	5.77197	5.52332	6.04342	5.58268	5.94117
1419607_at	TNF	Tnf	NA	5.75549	6.00573	5.85462	5.80039	6.06791	6.01675	5.86978	5.94832	5.7974	6.00896	6.24264	5.96325	6.15757	5.89045	5.97663	6.09461	5.91712	5.81237	5.90027	5.90612	5.77995	5.76889	6.1212	5.83497	5.72679	5.82707	6.25368	6.00509	5.71425	5.87384	5.78842	5.77524	5.82615	5.84666	6.01222	5.8436	5.93763	5.84671	6.0464	5.94562	5.70552	5.84345	5.8735	5.98591	5.72486	5.91505
1419610_at	CCR1	Ccr1	NA	3.24086	3.10021	3.00942	3.1116	3.11641	3.07587	3.11312	3.13279	3.262	3.2334	3.36357	2.95079	3.00358	3.15467	3.20526	3.31522	3.10597	2.90437	3.10668	3.19027	3.13036	3.12415	3.11536	3.18269	3.11123	3.13036	3.09459	3.10185	3.17791	3.08128	3.14472	2.91354	3.11665	3.1575	3.01482	3.15698	3.07233	3.16913	3.0173	2.91716	2.90193	3.21581	3.08825	3.12415	2.98995	3.04836
1419615_at	TRPV6	Trpv6	NA	5.9739	6.10456	5.93168	5.81434	5.97721	5.91181	5.86106	5.93676	5.87433	6.00367	6.32735	5.99523	5.96673	5.96731	5.69214	6.13365	5.79388	5.9509	5.80565	6.05681	5.79029	5.89992	5.88399	5.75133	5.67436	5.91068	6.06755	5.78868	5.69144	5.83837	5.86422	5.88684	6.02933	5.97064	6.0713	5.85377	5.89412	5.80293	5.9225	6.11777	6.07158	5.85227	6.22411	5.84071	5.94718	5.8379
1419618_at	BBOX1	Bbox1	NA	5.81429	5.74601	5.71638	5.65979	5.76811	5.97132	5.83138	5.96873	5.79559	6.00282	5.92487	5.99394	5.77731	6.05657	5.97002	5.70221	6.1552	5.82598	5.88935	5.96814	5.86551	5.86544	5.6839	5.4634	5.62416	5.50906	6.05341	5.87201	5.64218	6.05079	5.73688	5.87119	5.84779	5.60569	5.93199	5.66525	5.79327	5.88086	5.72467	5.76555	5.81451	5.68922	5.71339	6.09758	5.898	5.84568
1419620_at	PTTG1	Pttg1	NA	5.59746	5.04209	4.96336	5.27803	5.67782	5.08529	5.49545	5.68825	5.74557	5.51572	5.3592	5.15898	6.02687	5.06878	5.65747	5.60532	5.75318	5.57749	5.86072	5.2597	5.30344	5.00743	5.11452	5.67085	5.17158	5.22106	5.21456	5.33988	5.13034	5.89891	5.09224	5.2124	5.30384	5.81539	5.12191	5.47469	5.84931	5.76869	5.28235	5.1056	5.16559	5.62787	5.28626	5.75484	5.7416	5.52991
1419621_at	ANKRD2	Ankrd2	NA	6.05909	6.23371	5.99282	6.18525	6.21104	6.00696	6.02055	6.05732	5.94912	6.26621	6.14187	6.08154	5.99218	6.20421	6.03726	6.23154	6.02773	5.96238	6.05956	6.06575	6.16823	6.05183	6.04474	5.93364	6.10101	6.25911	6.18095	6.04928	6.31314	6.10585	6.1686	6.20655	5.94942	5.85429	6.25896	6.07988	6.10533	6.00942	6.11644	5.96828	5.93803	5.93309	5.95439	6.02156	5.92684	5.77485
1419623_at	PRSS21	Prss21	NA	5.21451	5.32975	5.10323	5.3115	5.32563	5.29651	5.36957	5.20528	5.37479	5.54638	5.5199	5.47188	5.39191	5.27513	5.46824	5.75088	5.14429	5.23498	5.46792	5.2688	5.29084	5.3226	5.42614	5.22172	5.2808	5.30117	5.36608	5.19579	5.20122	5.3078	5.20025	5.33375	5.22261	5.25619	5.30473	5.26379	5.28389	5.29995	5.41687	5.24171	5.46528	5.34339	5.31354	5.41528	5.34021	5.1817
1419625_at	HSPA1L	Hspa1l	NA	3.77535	4.05226	3.73976	3.89385	3.57243	3.98233	3.92185	4.01259	3.66032	3.60953	4.09266	3.75325	3.67965	3.96236	3.65224	4.21378	3.78791	3.66972	3.64994	3.75011	3.73422	3.71603	3.99373	3.82183	3.80041	3.87235	3.84527	3.73506	3.62932	3.88579	3.63748	3.71796	3.66794	3.60658	4.22909	3.4544	4.04198	3.77029	3.67265	3.65758	3.80691	3.78304	3.80282	3.96274	3.66137	3.7221
1419626_at	ADAM20	Adam25	NA	2.78632	2.84672	3.00963	2.86819	2.81105	3.01916	2.84519	2.88266	2.88269	2.95346	2.92424	2.93421	2.87637	2.87628	2.82772	2.90873	2.88815	2.85144	2.87972	2.87723	2.91651	2.87059	2.88565	2.70204	3.10734	2.90923	2.97896	3.04878	2.68517	2.86486	2.85766	2.82439	2.74143	2.88613	2.86726	2.91787	2.96648	2.85673	2.98861	2.90478	2.83793	2.9049	2.9845	2.84794	2.86271	2.84853
1419629_at	MESP2	Mesp2	NA	4.79508	4.83044	4.98289	5.00212	4.8525	4.99513	4.92757	4.93233	4.77806	5.15574	5.07201	4.95851	4.8237	5.23866	4.97779	4.86774	4.74894	4.71141	4.9231	5.17344	4.82546	5.06959	5.26915	5.0287	4.83254	4.69653	5.16324	4.68657	4.77389	4.9957	4.94931	4.79711	4.86748	4.7352	4.88078	4.93097	4.86524	4.92107	4.96269	4.9609	4.75213	4.90198	5.19401	4.88117	5.01199	4.77213
1419632_at	TECTA	Tecta	NA	4.44049	4.71925	4.3743	4.45628	4.65636	4.66925	4.47327	4.4439	4.48128	4.41758	4.73457	4.40667	4.31088	4.21487	4.5219	4.68305	4.38511	4.40959	4.41495	4.5342	4.23116	4.45245	4.43694	4.44986	4.26548	4.49053	4.86401	4.32395	4.30783	4.3036	4.33467	4.33785	4.5857	4.5314	4.57234	4.35824	4.54056	4.44847	4.46073	4.3711	4.2048	4.36103	4.49471	4.2706	4.26362	4.47064
1419633_at	UNCX	Uncx4.1	NA	3.39196	3.36693	3.29129	3.54674	3.27031	3.45331	3.3837	3.36622	3.33139	3.38857	3.37057	3.21234	3.24191	3.24715	3.43759	3.50529	3.72018	3.28004	3.15439	3.31483	3.45497	3.26748	3.37426	3.36029	3.41656	3.39321	3.56144	3.17931	3.46112	3.38979	3.31368	3.26705	3.37636	3.28292	3.36982	3.27068	3.45459	3.38913	3.41174	3.4813	3.41414	3.34789	3.46111	3.41605	3.34898	3.36859
1419634_a_at	GHRH	Ghrh	NA	4.0922	4.19194	4.10474	4.16971	4.30907	4.28061	3.99206	4.16873	4.05507	4.34391	4.40044	4.17124	3.97463	4.16193	4.14779	4.5309	4.37157	4.30666	4.11963	4.04588	4.0015	4.34843	4.23295	3.95751	4.11691	4.19017	4.33528	4.09707	3.94495	4.23858	4.15907	4.06479	4.08542	4.15224	4.47393	4.12413	4.39996	4.01724	4.41593	4.14304	4.16237	4.1645	4.08884	4.2697	3.97438	4.07263
1419640_at	PURB	Purb	0.008	11.104	11.3667	10.6748	11.1532	10.7767	11.0252	10.818	11.1339	10.575	10.8707	11.2263	10.7976	10.4961	11.1886	10.7031	10.8881	10.8794	10.7282	10.6938	10.9524	11.222	11.0657	11.0251	11.0684	10.9083	11.0423	11.0541	11.095	11.0278	10.9299	11.0758	11.1168	10.8174	11.0532	10.8731	10.9927	10.7778	10.6545	11.2412	11.1264	10.7309	11.1368	10.833	11.1538	10.595	11.0281
1419644_at	CSTF2	Cstf2	0.170604	8.13065	8.15357	7.82611	8.08044	7.83179	7.78794	7.65988	7.86745	8.09399	7.70798	8.04832	7.88107	8.06539	7.65671	7.86471	7.87171	8.19842	7.71715	8.12242	7.82105	7.92413	7.80782	7.8322	8.05192	8.1158	7.93239	8.07806	8.01637	8.02518	7.97428	7.94093	8.07084	8.00759	7.89089	7.77391	7.8944	7.74763	7.96274	8.07217	7.84792	7.94603	8.16188	7.96307	7.90393	7.89229	7.83919
1419656_at	SLC25A36	Slc25a36	0.808158	7.13288	7.2381	7.19623	7.12383	7.08056	6.91175	7.11877	7.09425	7.32506	6.55835	6.80152	7.07803	7.29417	6.37704	7.14571	7.00301	7.29192	7.00657	7.12629	6.96907	7.09907	6.93278	7.30553	7.38996	7.36757	6.69442	7.17539	7.25955	7.05559	7.07552	7.06966	7.09236	7.34188	7.42632	6.88946	7.32961	7.17228	7.37378	7.06768	6.95499	7.24425	7.22684	6.88974	7.21675	6.85957	6.99387
1419658_at	HLA-E	H2-T23	NA	4.10183	3.97597	3.81048	4.33014	3.93769	3.88053	4.04506	3.90542	4.0253	4.14235	4.26341	4.03504	3.8659	4.03419	3.97067	3.99824	3.99282	3.93863	4.12881	4.14714	4.09256	3.98424	3.78873	3.90917	3.8676	3.66732	3.91206	4.076	3.96861	4.24449	4.04715	4.01771	4.34787	3.98171	3.98504	4.05008	4.05727	4.1696	3.85349	3.95012	4.15499	3.97838	4.08553	4.01354	4.34143	3.80204
1419662_at	OGN	Ogn	0.0825383	7.52646	7.34892	7.79417	7.34533	7.13916	7.5696	7.31309	7.55652	7.40366	7.54065	7.37118	7.51456	7.75224	7.56319	7.41332	7.5998	6.96383	7.38048	7.42309	7.69719	7.35226	7.35946	7.35	7.46662	7.53903	7.11983	7.56215	7.64518	7.21858	7.7701	7.28154	7.41362	7.45911	7.22646	7.44183	7.66296	7.47794	7.55042	7.30007	7.28108	7.69998	7.45728	6.82571	7.42554	7.70024	7.51428
1419665_a_at	NUPR1	Nupr1	0.0391091	6.97777	6.636	7.15936	6.79715	6.0737	6.79183	6.95118	6.94739	6.43475	7.03638	6.3664	6.8203	6.85181	7.45677	6.68714	6.88127	6.70251	6.64011	6.7412	6.93828	6.63553	7.42098	6.70892	6.83982	6.43975	7.27737	6.78775	6.48708	6.80343	6.84866	6.87333	7.76781	6.48649	6.50184	6.85173	6.49467	6.48666	6.60038	6.55993	6.70271	7.27513	6.797	6.70761	6.91523	7.10455	6.88731
1419667_at	SGCB	Sgcb	1	7.93827	8.21879	8.01606	8.04931	8.0294	7.73114	8.03071	7.9908	8.21507	7.9574	7.91792	7.82977	8.04365	8.05762	8.11959	7.93363	8.20765	8.14075	8.10448	7.80965	7.96556	8.01364	8.03739	8.08862	8.34531	8.07227	8.0456	8.23663	8.03062	7.91377	8.14163	7.97398	8.08771	8.19116	7.82949	7.81019	7.91884	8.18328	7.92703	8.11042	8.09444	7.99627	7.96958	7.84019	7.96408	7.94956
1419669_at	PRTN3	Prtn3	NA	5.91158	6.14372	5.89831	6.16877	6.1049	5.99323	6.16924	6.03667	5.91608	6.1469	5.47341	5.92121	6.12687	6.09761	5.98023	5.85083	6.0954	6.09016	5.88157	6.18155	5.89917	6.1169	6.72313	5.95674	6.27996	5.96945	6.1908	6.0639	5.88772	5.91416	6.34039	6.35582	5.92262	5.93123	6.04576	6.14746	6.27655	5.93476	5.91298	6.10239	6.02835	6.27278	6.1	5.7684	5.71569	6.01831
1419670_at	FTCD	Ftcd	NA	5.54692	5.66328	5.41173	5.72701	5.75626	5.68461	5.78968	5.75546	5.64323	5.96435	5.73148	5.72263	5.56196	5.44135	5.6494	5.82356	5.54012	5.34342	5.41204	5.64148	5.54795	5.7936	5.56255	5.34767	5.50081	5.63375	5.95954	5.51057	5.27293	5.47554	5.6966	5.5456	5.66763	5.64157	5.75535	5.51454	5.74184	5.44609	5.61071	5.51444	5.73509	5.54178	5.59491	5.69823	5.48181	5.51545
1419671_a_at	CRELD1	Il17rc	NA	6.65424	6.91668	6.78663	6.91357	6.66885	7.00069	6.74859	6.76555	6.66892	6.87301	6.8024	6.70724	6.77382	6.81792	6.74503	6.80527	6.62141	6.58519	6.7663	6.75015	6.83437	6.8533	6.73298	6.55094	6.65643	6.81931	7.0446	6.78116	6.68422	6.76869	6.72788	6.84775	6.70062	6.6141	6.93421	6.75458	6.70938	6.64191	6.92927	6.86966	6.79364	6.81822	6.91728	6.84323	6.8663	6.66854
1419674_a_at	DPEP1	Dpep1	NA	4.95983	5.22685	5.13201	5.19151	5.37398	5.44164	5.0824	5.06653	5.22306	5.28415	5.50482	5.19348	5.2067	4.96487	5.33847	5.16557	5.4004	5.13741	4.9245	5.33592	4.99209	5.13087	5.17738	5.10493	4.87815	5.04027	5.49951	4.75975	4.85426	5.22508	5.07438	4.76987	5.04976	4.96097	5.26021	4.80953	5.30236	5.07645	5.34521	5.14875	4.97429	5.16423	5.11589	5.14471	5.12153	5.02331
1419675_at	NGF	Ngfb	1	5.81046	5.57462	5.66634	5.64678	5.55716	5.7706	5.35478	5.76751	5.5323	5.85286	5.53724	5.61123	5.67035	5.82696	5.68176	6.01785	5.718	5.37558	5.32825	5.52879	5.52983	5.58644	5.50556	5.5009	5.61612	5.65862	5.83172	5.56592	5.43366	5.65525	5.62575	5.73804	5.50999	5.54981	5.76393	5.62494	5.48225	5.55155	5.62398	5.51942	5.62591	5.64103	5.7116	5.58473	5.80954	5.54224
1419681_a_at	PROK2	Prok2	NA	3.70309	3.8306	3.76557	3.77913	3.75758	4.08334	3.67554	3.85951	3.87878	3.95657	3.96213	3.64392	3.74364	3.71795	3.65323	3.80122	3.77654	3.77028	3.5784	3.93794	3.83181	3.86633	3.97541	3.80645	3.84685	3.76998	4.0077	3.64211	3.64572	3.7807	3.8284	3.73616	3.78215	3.69014	3.78266	3.78847	3.87449	3.97073	3.76002	3.82343	3.81423	3.97569	3.78156	3.73982	3.75866	3.72644
1419688_at	GPC6	Gpc6	0.534027	6.7454	6.79558	6.77055	7.01447	6.80899	6.78337	6.95803	7.26142	6.92372	6.24425	6.80979	7.02451	6.8658	6.74941	6.73722	6.89213	7.05459	6.92919	6.72648	7.29805	6.89748	6.50904	7.06657	6.85987	7.13154	6.66867	6.71843	6.89105	6.91857	6.53706	6.70624	7.01571	6.60352	6.73723	6.7884	6.97794	6.86911	7.20031	6.98591	6.98466	6.72915	7.05969	6.65187	7.05934	6.76788	7.07408
1419691_at	CAMP	Camp	NA	5.18413	5.7091	5.36284	5.39293	5.71988	5.64092	5.53055	5.49957	5.29028	5.69273	5.49616	5.26425	5.5433	5.5625	5.44822	5.46649	5.35605	5.2289	5.34161	5.60912	5.66516	5.562	5.57336	5.36759	5.07151	5.29739	5.82357	5.1432	5.42678	5.40041	5.57414	5.38992	5.41743	5.20518	5.6688	5.43161	5.5257	5.18159	5.52352	5.48671	5.41344	5.44138	5.43993	5.43583	5.62479	5.73794
1419692_a_at	LTC4S	Ltc4s	NA	6.4756	6.49838	6.4089	6.62087	6.4089	6.42012	6.38679	6.34319	6.42135	6.53226	6.4226	6.40623	6.42467	6.23399	6.46771	6.38071	6.5352	6.58703	6.58805	6.34643	6.57147	6.41876	6.23228	6.25975	6.17996	6.4169	6.77646	6.37006	6.11454	6.4592	6.35097	6.17124	6.49145	6.23916	6.41595	6.37301	6.42492	6.29225	6.49263	6.59652	6.42248	6.42118	6.54176	6.39895	6.04462	6.61352
1419695_at	ST8SIA1	St8sia1	NA	3.88559	3.89392	4.26595	3.96409	3.92142	4.09194	3.64649	3.87371	4.1298	3.96564	4.26863	4.04213	3.88499	3.98191	3.92758	3.9263	3.96287	4.02345	3.80791	3.94675	4.02208	3.89839	3.65019	3.80298	4.10222	3.90043	4.10222	3.7997	3.99067	3.92958	4.15776	3.88326	3.78787	4.00531	3.94823	4.09613	3.84527	3.86407	3.92732	3.94961	3.94278	4.10505	4.09613	4.12776	4.04966	3.93585
1419696_at	CD4	Cd4	NA	6.48985	6.68527	6.53676	6.64835	6.63273	6.69429	6.62888	6.58719	6.53009	6.77835	6.71467	6.71646	6.60486	6.62096	6.70152	6.75062	6.63934	6.57173	6.6581	6.63104	6.53573	6.47232	6.65398	6.67058	6.3413	6.58845	6.67184	6.64093	6.41387	6.61978	6.64834	6.43383	6.67564	6.59207	6.56726	6.65762	6.84764	6.67272	6.81311	6.69358	6.44517	6.61802	6.77446	6.66181	6.68771	6.58359
1419701_s_at	ANKS3	2700067D09Rik	NA	7.36882	7.34949	7.20656	7.19609	7.21964	7.07231	7.35443	7.3066	7.32633	7.29532	7.05086	7.17909	7.19348	7.2916	7.29222	7.2102	7.40436	7.32395	7.30489	7.24994	7.26678	7.3517	7.26794	7.3314	7.46962	7.31919	7.19788	7.46745	7.42505	7.28721	7.4281	7.4448	7.27868	7.36739	7.22874	7.13237	7.35508	7.29709	7.228	7.1845	7.35625	7.39277	7.36564	7.27272	7.45214	7.18348
1419705_at	CA5B	Car5b	NA	4.23887	4.44143	4.34641	4.54724	4.43281	4.62711	4.39075	4.29608	4.34274	4.72551	4.5041	4.64889	4.47002	4.49454	4.18032	4.5545	4.30491	4.32423	4.43851	4.56068	4.51362	4.4734	4.38842	4.34015	4.34511	4.49669	4.47393	4.43079	4.64491	4.44294	4.46097	4.65817	4.36239	4.50616	4.69302	4.32182	4.71292	4.44827	4.58218	4.58625	4.63045	4.48075	4.34679	4.41243	4.46346	4.45879
1419710_at	NXPH3	Nxph3	0.425449	8.07391	8.23848	7.97957	8.22989	8.15194	8.19117	8.15222	8.08585	8.15053	8.11692	8.39799	8.17239	8.02505	8.21297	8.03162	8.233	8.11745	7.9694	7.9306	8.16321	8.07027	8.07565	8.04198	7.92362	7.96455	7.96348	8.02691	7.83006	8.02661	8.03016	8.11329	7.92514	8.08307	7.93867	8.49853	8.04712	8.14122	8.24657	8.11083	8.27776	7.80717	7.88966	8.24224	7.99371	8.00824	8.07356
1419711_at	CD7	Cd7	NA	6.25564	6.32016	6.22118	6.39447	6.28179	6.35734	6.38697	6.15119	6.09826	6.5278	6.4287	6.23469	6.28244	6.29353	6.33513	6.26572	6.22395	6.33832	6.35811	6.06793	6.22782	6.44513	6.20885	6.09476	6.07341	6.37401	6.4673	5.90481	6.15648	6.35003	6.19211	6.28176	6.13117	6.17214	6.34657	6.1891	6.38255	6.44159	6.28537	6.31769	6.10031	6.34245	6.31376	6.28264	6.11333	6.31852
1419712_at	IL3RA	Il3ra	NA	5.46959	5.82939	5.36629	5.47751	5.4464	5.85522	5.17413	5.51163	5.6633	5.48107	5.19946	5.67329	5.39409	5.69543	5.32402	5.55109	5.53527	5.49335	5.65769	5.33933	5.24402	5.35762	5.50391	5.40058	5.0245	5.51592	5.72328	5.38608	5.30666	5.4822	5.53509	5.50002	5.5192	5.52883	5.7614	5.61849	5.72541	5.55837	5.57558	5.45722	5.41873	5.71531	5.74188	5.59515	5.67578	5.51536
1419714_at	CD274	Cd274	NA	4.71496	4.79474	4.63015	4.81625	4.74775	4.71288	4.97433	4.75655	4.68271	4.72641	4.85154	4.63129	4.58681	4.63402	4.76524	4.64087	4.63755	4.56991	4.42441	4.85563	4.72973	4.42701	4.66281	4.72689	4.62614	4.79549	5.12951	4.65695	4.73447	4.54056	4.63713	4.69102	4.89404	4.61487	4.76129	4.71783	4.49161	4.53915	4.88802	4.698	4.80463	4.74779	4.57933	4.63406	4.70703	4.50542
1419720_at	GP9	Gp9	NA	6.16723	6.36881	6.23593	6.09074	6.24878	6.59506	6.28144	6.06386	6.16624	6.41396	6.34237	6.20548	6.15518	6.26036	6.22881	6.35684	6.24403	6.09578	6.09145	6.26299	6.06522	6.17539	6.40512	6.23334	6.02031	6.23218	6.38377	6.33284	6.16904	6.1385	6.27142	6.15955	6.32864	6.39244	6.40843	6.19106	6.53128	6.27582	6.41064	6.17538	6.15691	6.29859	6.42904	6.31621	6.18188	6.34778
1419721_at	HCAR2	Gpr109b	NA	4.80706	5.02583	5.07799	5.05399	5.08756	5.10562	5.12239	4.49568	5.17205	5.08674	5.30392	5.13588	4.98076	5.06688	5.08105	5.31651	5.08496	5.09315	4.96446	5.16369	5.17759	4.734	5.05347	4.9317	4.88244	5.03779	5.45935	4.74281	5.23512	4.98621	4.91454	4.77679	4.82755	5.10076	5.32104	5.28725	5.22942	5.00184	4.98065	4.98547	5.02708	5.20969	5.03224	5.1952	5.11398	5.0921
1419722_at	KLK8	Prss19	1	5.66545	6.81422	5.66414	6.67747	6.58268	6.9319	5.73441	5.90242	5.4764	6.9204	6.59936	5.8095	5.51417	5.83258	6.16243	5.87265	5.71286	6.7122	5.666	5.41468	6.76054	7.02675	6.54655	6.48087	5.81725	6.68006	6.81168	6.08468	5.62209	5.7513	6.88902	6.12966	6.60522	6.37786	6.6462	5.80612	5.71042	5.71913	6.73124	7.02565	5.90647	5.80748	5.79965	5.58593	5.55412	5.64905
1419723_at	OPN1LW	Opn1mw	NA	5.36012	5.36079	5.3882	5.52227	5.45045	5.36797	5.4499	5.30423	5.46285	5.60174	5.60503	5.5449	5.28388	5.47426	5.3202	5.52015	5.35121	5.34647	5.48688	5.34202	5.45552	5.65947	5.5279	5.34879	5.31516	5.56514	5.62022	5.50589	5.25135	5.52281	5.4949	5.22018	5.55679	5.39761	5.45947	5.21066	5.45275	5.34271	5.42345	5.43483	5.51648	5.52285	5.61707	5.49657	5.51145	5.44174
1419724_at	EDAR	Edar	NA	4.27189	4.39009	4.22971	4.51849	4.53738	4.41346	4.3852	4.36216	4.35477	4.40145	4.50557	4.40937	4.42923	4.21616	4.40003	4.36973	4.54088	4.53992	4.30235	4.45088	4.46282	4.48191	4.35207	4.39804	4.08195	4.28144	4.40739	4.21216	4.25561	4.37781	4.3252	4.28011	4.34703	4.30261	4.39541	4.33194	4.26466	4.19398	4.39207	4.4418	4.45587	4.36916	4.32899	4.25562	4.25304	4.34362
1419725_at	SLC26A4	Slc26a4	1	6.68841	6.77146	6.88731	6.4642	6.53187	6.46972	6.13215	6.62275	6.50955	6.57875	6.60673	6.53224	6.66258	6.51106	6.53087	6.34804	6.56734	6.87567	6.55851	6.62391	6.50417	6.5845	6.89823	6.77176	6.62297	6.73584	6.50075	6.67109	6.56255	6.5653	6.84074	6.91976	6.68792	6.25824	6.70471	6.62752	6.88598	6.68504	6.6708	6.54691	6.54487	6.31863	6.82642	6.46097	6.50684	6.47626
[truncated: 6,721 more rows]
[truncated: 41 more columns]

## Sheet: NAc_Expression
ProbesetID	HumanGeneSymbol	MouseGeneSymbol	NAc_Sscore_qValue	B6_Saline_RMA	D2_Saline_RMA	BXD1_Saline_RMA	BXD2_Saline_RMA	BXD5_Saline_RMA	BXD6_Saline_RMA	BXD8_Saline_RMA	BXD9_Saline_RMA	BXD11_Saline_RMA	BXD12_Saline_RMA	BXD14_Saline_RMA	BXD15_Saline_RMA	BXD16_Saline_RMA	BXD18_Saline_RMA	BXD19_Saline_RMA	BXD20_Saline_RMA	BXD21_Saline_RMA	BXD22_Saline_RMA	BXD23_Saline_RMA	BXD27_Saline_RMA	BXD28_Saline_RMA	BXD31_Saline_RMA	BXD32_Saline_RMA	BXD33_Saline_RMA	BXD34_Saline_RMA	BXD36_Saline_RMA	BXD38_Saline_RMA	BXD39_Saline_RMA	BXD40_Saline_RMA	BXD42_Saline_RMA	BXD43_Saline_RMA	BXD48_Saline_RMA	BXD63_Saline_RMA	BXD66_Saline_RMA	BXD67_Saline_RMA	BXD90_Saline_RMA	BXD98_Saline_RMA	B6_EtOH_RMA	D2_EtOH_RMA	BXD1_EtOH_RMA	BXD2_EtOH_RMA	BXD5_EtOH_RMA	BXD6_EtOH_RMA	BXD8_EtOH_RMA	BXD9_EtOH_RMA	BXD11_EtOH_RMA
[truncated: 7,730 more rows]
[truncated: 65 more columns]

[truncated: 1 more sheets: VTA_Expression]
