# Supplementary material for: Cross-species alcohol dependence-associated gene networks: Co-analysis of mouse brain gene expression and human genome-wide association data
Source: PLoS One. 2019 Apr 24;14(4):e0202063. doi: 10.1371/journal.pone.0202063 (PMC6481773; doi:10.1371/journal.pone.0202063)
Supplement: S2 Table — One table per brain region, containing each of the following characteristics, for all significant Mega Modules: name; constituent genes; ALPSAC and IASPSAD p-values for each gene; Mega Module score (Sn), p-value (Sn_p), and False Discovery Rate (Sn_qFDR); and intramodular eigencentrality and connectivity. Significance values < 10−16 are rounded to 0. (XLSX) [file pone.0202063.s003.xlsx]

## Sheet: PFC_MegaMods
MegaModule	Gene	IASPSAD_GWASp	ALSPAC_GWASp	Sn	Sn_p	Sn_qFDR	IntraModEigenCent	IntramodConn
aliceblue	AAR2	0.653088	0.4763	11.1918	0	0	0.0140065	2
lightslategrey	AARS	0.319794	0.856937	5.81436	3.04e-09	3.51e-09	0.0304391	2
darkblue	AARS2	0.693547	0.138659	14.429	0	0	0.0364839	1
darkblue	AASDHPPT	0.715167	0.470231	14.429	0	0	0.0557626	1
darkred	ABCA1	0.231027	0.819287	8.2782	1.11e-16	2.77e-16	0.628473	3
aquamarine2	ABCA1	0.231027	0.819287	7.38918	7.38e-14	1.41e-13	0.200601	5
gold	ABCA1	0.231027	0.819287	7.84164	2.22e-15	5.15e-15	0.409404	3
gray87	ABCA1	0.231027	0.819287	7.18833	3.28e-13	5.74e-13	0.108655	5
darkorchid	ABCA1	0.231027	0.819287	8.40074	0	0	0.0711849	7
burlywood2	ABCA2	0.564899	0.349612	7.48934	3.46e-14	6.76e-14	0.000672873	1
blanchedalmond	ABCB11	0.0512246	0.97412	10.1208	0	0	0.0204807	2
darkblue	ABCB9	0.186852	0.421018	14.429	0	0	0.042524	1
grey87	ABCC5	0.701892	0.978803	6.88594	2.87e-12	4.45e-12	0.0666446	1
lemonchiffon2	ABCC6	0.00440003	0.666069	6.42069	6.78e-11	9.07e-11	0.125654	1
blue	ABCC9	0.00194662	0.0060011	10.7821	0	0	0.0182912	1
darkcyan	ABCF1	0.330242	NA	11.7275	0	0	0.0375628	3
slateblue2	ABCF1	0.330242	NA	4.36055	6.49e-06	6.64e-06	0.00242544	1
antiquewhite2	ABHD14A	0.740919	0.5794	11.5165	0	0	0.130935	2
cornsilk2	ABHD17A	0.809857	0.451873	7.0489	9.02e-13	1.49e-12	0.0117197	1
darkblue	ABHD17B	0.933921	0.532942	14.429	0	0	0.0442884	1
antiquewhite	ABHD6	0.340239	0.774518	9.71799	0	0	0.00098137	1
gray2	ABI1	0.694366	0.993449	7.64099	1.08e-14	2.24e-14	0.0154882	4
darkgreen	ABI1	0.694366	0.993449	9.21452	0	0	0.288869	1
brown	ABI2	0.796405	0.290647	7.2376	2.28e-13	4.12e-13	0.125525	2
snow2	ABI3	0.175633	0.495672	3.96587	3.66e-05	3.72e-05	0.845658	2
grey96	ABI3	0.175633	0.495672	6.65317	1.43e-11	2.11e-11	0.044419	2
mediumslateblue	ABL1	0.99338	0.622186	5.93426	1.48e-09	1.74e-09	1	3
darkolivegreen	ABL2	0.477406	0.957587	8.45645	0	0	0.0380026	4
gray2	ABLIM1	0.00701682	0.539996	7.64099	1.08e-14	2.24e-14	0.0392608	1
grey28	ABLIM1	0.00701682	0.539996	7.09664	6.39e-13	1.08e-12	0.306179	1
darkred	ABLIM1	0.00701682	0.539996	8.2782	1.11e-16	2.77e-16	0.100437	2
darkolivegreen	ABLIM1	0.00701682	0.539996	8.45645	0	0	0.142969	1
honeydew2	ABLIM1	0.00701682	0.539996	6.86338	3.36e-12	5.2e-12	0.514278	2
grey66	ABLIM1	0.00701682	0.539996	6.76568	6.63e-12	9.93e-12	0.114583	3
darkblue	ABLIM1	0.00701682	0.539996	14.429	0	0	0.0578061	2
gold	ABLIM1	0.00701682	0.539996	7.84164	2.22e-15	5.15e-15	0.00122017	2
lavenderblush2	ABLIM1	0.00701682	0.539996	6.58546	2.27e-11	3.27e-11	0.339149	3
ghostwhite	ABLIM1	0.00701682	0.539996	8.17503	1.11e-16	2.77e-16	0.230508	1
grey29	ABLIM1	0.00701682	0.539996	6.84063	3.94e-12	6.02e-12	0.0271129	1
antiquewhite	ABLIM1	0.00701682	0.539996	9.71799	0	0	0.0724796	1
blue	ABLIM1	0.00701682	0.539996	10.7821	0	0	0.193935	6
maroon2	ABLIM1	0.00701682	0.539996	6.05283	7.12e-10	8.62e-10	0	1
blueviolet	ABLIM1	0.00701682	0.539996	7.37414	8.27e-14	1.57e-13	0.0963638	2
gray9	ABLIM1	0.00701682	0.539996	7.73012	5.33e-15	1.15e-14	0.441989	5
gray60	ABLIM1	0.00701682	0.539996	7.40794	6.42e-14	1.23e-13	0.178071	1
darkorchid2	ABLIM1	0.00701682	0.539996	8.65255	0	0	0.24204	2
palevioletred2	ABLIM1	0.00701682	0.539996	5.11374	1.58e-07	1.72e-07	0.133531	1
grey	ABLIM1	0.00701682	0.539996	6.78555	5.78e-12	8.79e-12	0.312473	6
grey76	ABLIM1	0.00701682	0.539996	6.47665	4.69e-11	6.39e-11	0.255713	2
orchid2	ABLIM1	0.00701682	0.539996	5.55222	1.41e-08	1.56e-08	0.625009	3
lightgoldenrod2	ABLIM1	0.00701682	0.539996	6.3383	1.16e-10	1.51e-10	0.588506	2
grey	ABLIM2	0.843126	0.847477	6.78555	5.78e-12	8.79e-12	0.0118706	3
lightsteelblue2	ABO	0.979291	0.22361	6.22084	2.47e-10	3.04e-10	0	1
grey	ABRA	0.877988	0.156585	6.78555	5.78e-12	8.79e-12	0.0551433	2
grey90	ABTB2	0.81973	0.322274	6.35105	1.07e-10	1.4e-10	0.0392875	2
lightcyan2	ACACA	0.570257	0.638958	6.42443	6.62e-11	8.97e-11	0.26281	1
navajowhite2	ACACB	0.988524	0.998606	5.99897	9.93e-10	1.19e-09	0.193447	1
aliceblue	ACAD9	0.0218128	0.611604	11.1918	0	0	0.00135737	2
mediumvioletred	ACAD9	0.0218128	0.611604	5.9007	1.81e-09	2.13e-09	0.00375475	1
lightslateblue	ACAD9	0.0218128	0.611604	6.29214	1.57e-10	1.95e-10	0.0184152	1
darkslateblue	ACAP1	0.767126	0.0638245	8.47082	0	0	0.0920798	1
lemonchiffon2	ACAP3	0.031755	0.409441	6.42069	6.78e-11	9.07e-11	0.0604278	1
chocolate2	ACBD3	0.72731	0.230638	6.90107	2.58e-12	4.07e-12	0.0173439	2
orchid2	ACE	0.471155	0.0855972	5.55222	1.41e-08	1.56e-08	0.0359622	1
azure2	ACKR2	0.0968329	0.0305178	8.48532	0	0	3.02e-05	3
blanchedalmond	ACLY	0.701393	0.000220742	10.1208	0	0	0.00305789	1
darkblue	ACOX3	0.40368	0.407274	14.429	0	0	0.0522681	1
grey87	ACPP	0.98962	0.847183	6.88594	2.87e-12	4.45e-12	0.167765	1
peachpuff2	ACSF2	0.0302389	0.931224	4.99653	2.92e-07	3.14e-07	0.157042	2
blue	ACSM3	0.804376	0.229748	10.7821	0	0	0.0070597	1
cadetblue	ACTA2	0.699463	0.595837	6.30275	1.46e-10	1.82e-10	0.126587	4
grey66	ACTB	0.38895	0.49805	6.76568	6.63e-12	9.93e-12	0.418435	2
lightgoldenrod2	ACTB	0.38895	0.49805	6.3383	1.16e-10	1.51e-10	0.141749	5
blueviolet	ACTB	0.38895	0.49805	7.37414	8.27e-14	1.57e-13	0.348098	2
blue	ACTB	0.38895	0.49805	10.7821	0	0	0.0630266	10
orchid2	ACTB	0.38895	0.49805	5.55222	1.41e-08	1.56e-08	0.174045	7
grey29	ACTL6B	0.990994	0.981352	6.84063	3.94e-12	6.02e-12	0.0255056	1
lawngreen	ACTN1	0.0615472	0.993106	6.47857	4.63e-11	6.39e-11	0	2
maroon	ACTN1	0.0615472	0.993106	6.32049	1.3e-10	1.69e-10	0.0549547	3
greenyellow	ACTN1	0.0615472	0.993106	7.11203	5.72e-13	9.73e-13	0.11527	3
goldenrod2	ACTN1	0.0615472	0.993106	7.90562	1.33e-15	3.13e-15	0.0394421	3
aliceblue	ACTN1	0.0615472	0.993106	11.1918	0	0	0.00688917	9
firebrick	ACTN1	0.0615472	0.993106	8.22171	1.11e-16	2.77e-16	0.162139	3
deeppink	ACTN1	0.0615472	0.993106	8.6208	0	0	0.133923	3
gray56	ACTN1	0.0615472	0.993106	7.84552	2.11e-15	4.92e-15	0.235441	3
lightcyan	ACTN1	0.0615472	0.993106	6.50175	3.97e-11	5.59e-11	0.240709	2
darkcyan	ACTN1	0.0615472	0.993106	11.7275	0	0	0.0243169	6
burlywood2	ACTN2	0.384228	0.995576	7.48934	3.46e-14	6.76e-14	0.0256708	5
orangered	ACTN4	0.375243	0.257695	5.59571	1.1e-08	1.22e-08	0.00880481	3
blue	ACTN4	0.375243	0.257695	10.7821	0	0	0.0117869	4
aliceblue	ACTR1B	0.920482	0.58609	11.1918	0	0	0.0118202	1
royalblue2	ACVR2B	0.746201	0.9525	4.96481	3.44e-07	3.64e-07	0.162382	1
blue	ACY1	0.114366	0.836002	10.7821	0	0	0.00144442	1
gray27	ACY3	0.525695	0.252675	7.73549	5.11e-15	1.11e-14	0.00147518	1
darkblue	ACYP1	0.199386	0.400751	14.429	0	0	0.0476719	1
blanchedalmond	ADAM10	0.493627	0.179826	10.1208	0	0	0.0217416	4
orangered	ADAM12	0.393076	0.790333	5.59571	1.1e-08	1.22e-08	0.0388348	3
seagreen	ADAM12	0.393076	0.790333	4.73218	1.11e-06	1.16e-06	0.196331	2
lightsteelblue	ADAM12	0.393076	0.790333	6.10092	5.27e-10	6.4e-10	0.395155	2
chocolate	ADAM15	0.209456	0.55009	6.31328	1.37e-10	1.74e-10	0.0314374	2
rosybrown	ADAM15	0.209456	0.55009	4.88908	5.07e-07	5.31e-07	1.09e-16	1
blue	ADAM8	0.694679	0.614203	10.7821	0	0	0.00111873	1
blue	ADAMTS10	0.94431	0.924113	10.7821	0	0	0.00863625	1
brown	ADAMTS2	0.478273	0.526474	7.2376	2.28e-13	4.12e-13	0.179463	1
chocolate	ADAMTS5	0.994632	0.771001	6.31328	1.37e-10	1.74e-10	0.00608788	1
violetred	ADAMTS7	0.919287	0.448172	2.90033	0.00186386	0.00186968	0.245561	1
coral2	ADAMTS9	0.996749	0.94996	6.36169	9.98e-11	1.32e-10	0.000492712	1
gray2	ADAMTSL2	0.964751	NA	7.64099	1.08e-14	2.24e-14	0.0288462	1
mediumorchid2	ADAP1	0.0208524	0.950456	5.9236	1.57e-09	1.86e-09	0.0387946	1
lightgrey	ADAP1	0.0208524	0.950456	6.36286	9.9e-11	1.31e-10	0.0993729	1
grey82	ADAP1	0.0208524	0.950456	6.4776	4.66e-11	6.39e-11	0.351085	2
grey56	ADAP1	0.0208524	0.950456	6.66154	1.35e-11	2e-11	0.0293933	3
grey86	ADAP1	0.0208524	0.950456	6.59869	2.07e-11	3e-11	0.407441	2
linen	ADAP1	0.0208524	0.950456	6.3465	1.1e-10	1.43e-10	0.358042	2
goldenrod2	ADAP1	0.0208524	0.950456	7.90562	1.33e-15	3.13e-15	9.37e-05	1
navy	ADAP1	0.0208524	0.950456	5.98669	1.07e-09	1.27e-09	0.00117176	2
cornsilk2	ADAP2	0.136078	0.398562	7.0489	9.02e-13	1.49e-12	0.083173	1
mediumpurple	ADAP2	0.136078	0.398562	5.93795	1.44e-09	1.71e-09	0.165048	1
lavenderblush	ADAP2	0.136078	0.398562	6.2434	2.14e-10	2.65e-10	0.4056	1
darkolivegreen2	ADAR	0.0784333	0.0757295	8.72118	0	0	0.220415	3
darkcyan	ADAR	0.0784333	0.0757295	11.7275	0	0	0.0799371	4
blue	ADAR	0.0784333	0.0757295	10.7821	0	0	0.0550997	3
lightsteelblue2	ADAT3	0.453924	0.144496	6.22084	2.47e-10	3.04e-10	0.302795	1
darkorange	ADCY1	0.999905	0.275352	8.57462	0	0	0.0325417	1
burlywood2	ADCY7	0.110426	0.703212	7.48934	3.46e-14	6.76e-14	0.0960447	1
darkcyan	ADD1	0.992052	0.394705	11.7275	0	0	0.0379006	4
grey86	ADD3	0.165577	0.0857089	6.59869	2.07e-11	3e-11	0.503266	1
linen	ADD3	0.165577	0.0857089	6.3465	1.1e-10	1.43e-10	0.524303	1
grey82	ADD3	0.165577	0.0857089	6.4776	4.66e-11	6.39e-11	0.310655	1
blue	ADH4	0.306197	0.941223	10.7821	0	0	0.134151	1
darkcyan	ADH5	0.372003	0.979208	11.7275	0	0	0.00428504	1
aliceblue	ADHFE1	0.996632	0.956129	11.1918	0	0	1.47e-05	1
darkblue	ADIPOQ	0.981542	0.1988	14.429	0	0	0.0395184	2
darkblue	ADIPOR2	0.974799	0.870801	14.429	0	0	0.049163	2
grey78	ADNP2	0.708616	0.950746	6.62768	1.71e-11	2.49e-11	0.120622	1
darkblue	ADO	0.93894	0.958559	14.429	0	0	0.0386416	1
burlywood2	ADORA1	0.942688	0.0812299	7.48934	3.46e-14	6.76e-14	0.000345747	1
burlywood2	ADORA2A	0.612938	0.972874	7.48934	3.46e-14	6.76e-14	0.00397288	3
blue	ADORA2B	0.571529	0.875296	10.7821	0	0	0.000346664	2
cornsilk2	ADRA1A	0.130802	0.959422	7.0489	9.02e-13	1.49e-12	0.00581777	2
cornsilk2	ADRA1B	0.679807	0.32697	7.0489	9.02e-13	1.49e-12	0.00598736	2
grey0	ADRA2B	0.348825	0.534703	7.20578	2.89e-13	5.12e-13	0.0024334	1
grey0	ADRA2C	0.848852	0.278586	7.20578	2.89e-13	5.12e-13	5.26e-18	1
navajowhite2	ADRBK1	0.893825	0.817571	5.99897	9.93e-10	1.19e-09	0.735902	5
springgreen	ADRBK2	0.55778	0.888372	3.9902	3.3e-05	3.36e-05	0.0752713	2
grey57	ADRBK2	0.55778	0.888372	6.97757	1.5e-12	2.41e-12	0.152003	1
grey80	AES	0.731354	0.9274	6.50021	4.01e-11	5.62e-11	0.160319	2
burlywood2	AFAP1	0.373106	0.261981	7.48934	3.46e-14	6.76e-14	0.204812	1
blue	AFF1	0.908974	0.128802	10.7821	0	0	0.0100571	3
darkblue	AFTPH	0.914619	0.965354	14.429	0	0	0.0393588	2
darkgoldenrod2	AGAP1	0.990279	0.996557	9.54992	0	0	0.181601	2
grey76	AGAP3	0.532691	0.259466	6.47665	4.69e-11	6.39e-11	0.0763594	1
blueviolet	AGER	0.856584	0.4534	7.37414	8.27e-14	1.57e-13	0.0571026	1
ghostwhite	AGFG1	0.753746	0.78657	8.17503	1.11e-16	2.77e-16	0.0338788	3
blanchedalmond	AGO1	0.115251	0.322171	10.1208	0	0	0.128291	1
royalblue2	AGO3	0.0407488	0.206394	4.96481	3.44e-07	3.64e-07	0.157873	4
plum	AGO3	0.0407488	0.206394	5.03973	2.33e-07	2.53e-07	5.99e-17	2
aliceblue	AGPAT2	0.947473	0.877304	11.1918	0	0	0.00218657	2
brown	AGR2	0.00845076	0.065729	7.2376	2.28e-13	4.12e-13	0.0489614	2
azure2	AGRN	0.967235	NA	8.48532	0	0	0.0115947	1
grey60	AGTPBP1	0.0173651	0.165997	6.77498	6.22e-12	9.44e-12	6.18e-18	1
antiquewhite2	AGTR1	0.214366	0.987221	11.5165	0	0	0.0189269	2
darkolivegreen	AGTR1	0.214366	0.987221	8.45645	0	0	0.00958275	1
gray67	AGTR1	0.214366	0.987221	7.65855	9.44e-15	2e-14	0.0481045	1
burlywood2	AGTRAP	0.804314	0.491302	7.48934	3.46e-14	6.76e-14	0.144067	1
chartreuse2	AGXT	0.644174	NA	6.30272	1.46e-10	1.82e-10	0.0595003	1
darkcyan	AHCYL1	0.107469	0.758877	11.7275	0	0	0.0384952	10
seashell	AHCYL1	0.107469	0.758877	4.93316	4.05e-07	4.27e-07	0.342699	3
lightsalmon	AHCYL1	0.107469	0.758877	6.2042	2.75e-10	3.37e-10	0.251569	3
mediumseagreen	AHCYL1	0.107469	0.758877	5.8802	2.05e-09	2.4e-09	0	2
chocolate2	AHCYL1	0.107469	0.758877	6.90107	2.58e-12	4.07e-12	0.418481	5
darkcyan	AHCYL2	0.00497677	0.987959	11.7275	0	0	0.00183988	1
darkgray	AHDC1	0.530078	0.616689	10.0416	0	0	0.144099	1
grey22	AHNAK	0.196642	0.294431	6.89446	2.7e-12	4.24e-12	3.69e-17	1
grey95	AHNAK	0.196642	0.294431	6.95808	1.72e-12	2.76e-12	0.0837381	1
cadetblue	AHRR	0.989018	0.904454	6.30275	1.46e-10	1.82e-10	0.135681	1
burlywood2	AICDA	0.544131	0.575292	7.48934	3.46e-14	6.76e-14	0.0114789	1
aliceblue	AIM1	0.983219	0.290411	11.1918	0	0	0.0127267	1
brown2	AIPL1	0.882417	0.405186	11.6389	0	0	0.00570537	1
gray9	AIRE	0.647912	0.646187	7.73012	5.33e-15	1.15e-14	0.337249	1
magenta2	AIRE	0.647912	0.646187	6.13706	4.2e-10	5.13e-10	0.537486	1
darkorange	AIRE	0.647912	0.646187	8.57462	0	0	0.136446	2
lightgoldenrod2	AIRE	0.647912	0.646187	6.3383	1.16e-10	1.51e-10	0.705344	1
grey	AIRE	0.647912	0.646187	6.78555	5.78e-12	8.79e-12	0.294532	1
orchid2	AIRE	0.647912	0.646187	5.55222	1.41e-08	1.56e-08	0.695563	1
ghostwhite	AIRE	0.647912	0.646187	8.17503	1.11e-16	2.77e-16	0.38064	1
chocolate2	AJUBA	0.867725	0.104326	6.90107	2.58e-12	4.07e-12	0.0329654	1
antiquewhite	AK4	0.0274508	0.549346	9.71799	0	0	0.00295611	1
navajowhite2	AK5	0.0510523	0.946799	5.99897	9.93e-10	1.19e-09	0.0988162	1
gray60	AK5	0.0510523	0.946799	7.40794	6.42e-14	1.23e-13	0	1
cornsilk2	AK5	0.0510523	0.946799	7.0489	9.02e-13	1.49e-12	0.0438996	1
darkorchid	AKAP13	0.314255	0.034757	8.40074	0	0	0.00700846	1
grey76	AKAP3	0.603414	0.0652163	6.47665	4.69e-11	6.39e-11	0.00109907	1
gray67	AKAP5	0.7846	0.587702	7.65855	9.44e-15	2e-14	0.169678	1
darkcyan	AKAP5	0.7846	0.587702	11.7275	0	0	0.00479472	2
aliceblue	AKAP5	0.7846	0.587702	11.1918	0	0	0.00264264	2
blanchedalmond	AKAP6	0.692312	0.981112	10.1208	0	0	0.211352	1
antiquewhite2	AKR7A2	0.874517	0.179271	11.5165	0	0	0.0512691	1
mediumblue	AKT1	0.965213	0.972686	6.017	8.88e-10	1.07e-09	0.678798	5
gray62	AKT1S1	0.884661	0.837941	7.53708	2.4e-14	4.9e-14	0.0952185	2
firebrick	AKT2	3.9e-05	0.979618	8.22171	1.11e-16	2.77e-16	0.0873976	2
gray98	AKT2	3.9e-05	0.979618	7.09279	6.57e-13	1.11e-12	0.005012	2
ivory	AKT2	3.9e-05	0.979618	6.42195	6.73e-11	9.07e-11	0.136923	2
dimgray	AKT2	3.9e-05	0.979618	8.4039	0	0	0	2
gray80	AKT2	3.9e-05	0.979618	7.20441	2.91e-13	5.15e-13	0.00803478	2
gray72	AKT2	3.9e-05	0.979618	7.12058	5.37e-13	9.22e-13	0.133189	2
gray66	AKT2	3.9e-05	0.979618	7.42374	5.7e-14	1.1e-13	1	2
gray99	AKT2	3.9e-05	0.979618	7.17411	3.64e-13	6.33e-13	0.243613	2
royalblue2	AKT2	3.9e-05	0.979618	4.96481	3.44e-07	3.64e-07	0.176806	3
grey87	AKT2	3.9e-05	0.979618	6.88594	2.87e-12	4.45e-12	0.0906826	2
greenyellow	AKT2	3.9e-05	0.979618	7.11203	5.72e-13	9.73e-13	0.0118075	2
gray62	AKT2	3.9e-05	0.979618	7.53708	2.4e-14	4.9e-14	0.012483	2
grey80	AKT2	3.9e-05	0.979618	6.50021	4.01e-11	5.62e-11	0.146575	2
azure	AKT2	3.9e-05	0.979618	7.63515	1.13e-14	2.33e-14	0.18508	2
gray92	AKT2	3.9e-05	0.979618	7.52987	2.54e-14	5.13e-14	1	2
grey78	AKT2	3.9e-05	0.979618	6.62768	1.71e-11	2.49e-11	0.384005	2
darkolivegreen2	AKT2	3.9e-05	0.979618	8.72118	0	0	0.159086	2
mediumblue	AKT2	3.9e-05	0.979618	6.017	8.88e-10	1.07e-09	0.184307	2
gray56	AKT2	3.9e-05	0.979618	7.84552	2.11e-15	4.92e-15	0.039254	2
grey28	AKT2	3.9e-05	0.979618	7.09664	6.39e-13	1.08e-12	0.162905	2
gray58	AKT2	3.9e-05	0.979618	7.40213	6.71e-14	1.28e-13	0.0863851	2
gray70	AKT2	3.9e-05	0.979618	7.35796	9.34e-14	1.75e-13	0.0915251	2
darkslateblue	AKT2	3.9e-05	0.979618	8.47082	0	0	0.267593	2
gray79	AKT2	3.9e-05	0.979618	7.31507	1.29e-13	2.38e-13	0.217684	2
darkslategray2	AKT2	3.9e-05	0.979618	8.50027	0	0	0.00791555	2
gray7	AKT2	3.9e-05	0.979618	7.75007	4.55e-15	1.01e-14	0.0975526	2
darkorchid2	AKT2	3.9e-05	0.979618	8.65255	0	0	0.106949	2
gray97	AKT2	3.9e-05	0.979618	7.15531	4.17e-13	7.23e-13	0.266107	2
grey70	AKT2	3.9e-05	0.979618	6.89666	2.66e-12	4.19e-12	0.0115134	2
darkseagreen2	AKT2	3.9e-05	0.979618	8.22911	1.11e-16	2.77e-16	0.2206	2
grey97	AKT2	3.9e-05	0.979618	6.92256	2.22e-12	3.52e-12	1	2
darkslategray	AKT2	3.9e-05	0.979618	8.70325	0	0	0.0843339	2
blue	AKT2	3.9e-05	0.979618	10.7821	0	0	0.076516	10
antiquewhite	AKT2	3.9e-05	0.979618	9.71799	0	0	0.0542243	2
cadetblue	AKT2	3.9e-05	0.979618	6.30275	1.46e-10	1.82e-10	0.182599	2
maroon	AKT2	3.9e-05	0.979618	6.32049	1.3e-10	1.69e-10	1	2
darkred	AKT2	3.9e-05	0.979618	8.2782	1.11e-16	2.77e-16	0.0130241	2
lavenderblush	AKT3	0.995241	0.0192391	6.2434	2.14e-10	2.65e-10	0.321779	1
antiquewhite	ALCAM	0.0285656	0.0756124	9.71799	0	0	0.000728908	1
darkblue	ALDH16A1	0.905088	0.140313	14.429	0	0	0.0421814	1
aliceblue	ALDH1A1	0.0780509	0.649317	11.1918	0	0	0.00403466	2
paleturquoise	ALDH2	0.865705	0.0652022	4.97489	3.26e-07	3.49e-07	0.0329266	1
blue	ALDH7A1	0.432198	0.455081	10.7821	0	0	0.165297	3
grey57	ALG10	0.244316	0.638237	6.97757	1.5e-12	2.41e-12	0.00978522	1
azure	ALOX15B	0.909923	0.757538	7.63515	1.13e-14	2.33e-14	0.0309583	1
aliceblue	ALPI	0.997684	0.0323262	11.1918	0	0	0.0559902	1
royalblue2	ALPK1	0.951866	0.979609	4.96481	3.44e-07	3.64e-07	0.0839617	1
darkblue	ALPK2	0.844121	0.0603682	14.429	0	0	0.0471143	1
darkblue	ALPPL2	0.725893	0.0153641	14.429	0	0	0.0465005	1
darkgray	ALX4	0.502997	0.363879	10.0416	0	0	0.0235745	2
orangered	AMBP	0.534709	0.865927	5.59571	1.1e-08	1.22e-08	0.0932756	1
gray65	AMBP	0.534709	0.865927	7.50177	3.15e-14	6.28e-14	0.345048	1
gray57	AMBP	0.534709	0.865927	7.29754	1.47e-13	2.7e-13	0.0517809	1
gray26	AMBP	0.534709	0.865927	7.7061	6.44e-15	1.38e-14	0	1
grey8	AMBP	0.534709	0.865927	7.18637	3.33e-13	5.8e-13	0.015214	1
gray89	AMBP	0.534709	0.865927	7.26781	1.83e-13	3.35e-13	0	1
lightsalmon2	AMBP	0.534709	0.865927	6.19984	2.83e-10	3.46e-10	0.164564	1
grey96	AMBP	0.534709	0.865927	6.65317	1.43e-11	2.11e-11	0	1
grey2	AMBP	0.534709	0.865927	7.20603	2.88e-13	5.12e-13	0.102346	1
grey69	AMBP	0.534709	0.865927	6.7675	6.55e-12	9.83e-12	0.11233	1
coral2	AMBP	0.534709	0.865927	6.36169	9.98e-11	1.32e-10	0.154396	1
grey60	AMBP	0.534709	0.865927	6.77498	6.22e-12	9.44e-12	0.14766	1
floralwhite	AMBP	0.534709	0.865927	7.83043	2.44e-15	5.59e-15	0.0453984	1
grey99	AMBP	0.534709	0.865927	6.72895	8.54e-12	1.27e-11	0.169034	1
grey0	AMBP	0.534709	0.865927	7.20578	2.89e-13	5.12e-13	0.310513	1
grey68	AMBP	0.534709	0.865927	6.77084	6.4e-12	9.63e-12	0.181112	1
hotpink	AMBP	0.534709	0.865927	6.51885	3.54e-11	5e-11	0.0890502	1
grey72	AMBP	0.534709	0.865927	6.73368	8.27e-12	1.24e-11	0	1
azure2	AMBP	0.534709	0.865927	8.48532	0	0	0.00637676	1
darkorange	AMBP	0.534709	0.865927	8.57462	0	0	0.00107403	1
gray6	AMBP	0.534709	0.865927	7.80087	3.11e-15	7.03e-15	0.000728445	1
green2	AMBP	0.534709	0.865927	7.44792	4.74e-14	9.22e-14	0.0954947	1
khaki	AMBP	0.534709	0.865927	6.6262	1.72e-11	2.51e-11	0.2809	1
blanchedalmond	AMBP	0.534709	0.865927	10.1208	0	0	0.0592924	2
gray96	AMBP	0.534709	0.865927	7.1902	3.24e-13	5.69e-13	0.103913	1
gray82	AMBP	0.534709	0.865927	7.30345	1.4e-13	2.59e-13	1.24e-16	1
gray68	AMBP	0.534709	0.865927	7.19811	3.05e-13	5.38e-13	0.097531	1
lightblue	AMBP	0.534709	0.865927	6.53599	3.16e-11	4.47e-11	1.61e-17	1
lightseagreen	AMBP	0.534709	0.865927	6.00127	9.79e-10	1.17e-09	0.123288	1
blue2	AMBP	0.534709	0.865927	6.93681	2.01e-12	3.2e-12	0.250883	1
lavenderblush	AMBP	0.534709	0.865927	6.2434	2.14e-10	2.65e-10	0.0805013	1
grey6	AMBP	0.534709	0.865927	6.99344	1.34e-12	2.18e-12	0.0390313	1
palegreen	AMH	0.0751907	0.630488	5.45897	2.39e-08	2.64e-08	1.06e-17	1
mistyrose2	AMH	0.0751907	0.630488	5.77295	3.89e-09	4.46e-09	0.00487401	2
royalblue2	AMHR2	0.390677	0.941526	4.96481	3.44e-07	3.64e-07	0.130681	1
darkblue	AMOTL1	0.548953	0.511897	14.429	0	0	0.0709637	1
magenta2	AMPD1	0.10164	0.0245977	6.13706	4.2e-10	5.13e-10	0.283751	1
antiquewhite2	AMPD1	0.10164	0.0245977	11.5165	0	0	0.0766288	1
darkorange	AMPD1	0.10164	0.0245977	8.57462	0	0	0.202149	1
darkcyan	AMPD1	0.10164	0.0245977	11.7275	0	0	0.13383	2
moccasin	AMPD1	0.10164	0.0245977	5.77213	3.91e-09	4.47e-09	0.313682	1
antiquewhite2	ANAPC1	0.0454205	0.674823	11.5165	0	0	0.143545	9
gray96	ANAPC1	0.0454205	0.674823	7.1902	3.24e-13	5.69e-13	0.231154	2
deeppink2	ANAPC10	0.00438761	0.79072	8.1468	2.22e-16	5.5e-16	0.385258	1
gray96	ANAPC10	0.00438761	0.79072	7.1902	3.24e-13	5.69e-13	0.613274	2
antiquewhite2	ANAPC10	0.00438761	0.79072	11.5165	0	0	0.259835	7
darkgoldenrod	ANAPC10	0.00438761	0.79072	10.6957	0	0	0.000939031	1
firebrick2	ANAPC10	0.00438761	0.79072	8.05891	3.33e-16	8.13e-16	0.362245	1
darkgrey	ANAPC10	0.00438761	0.79072	8.86401	0	0	0.374369	1
darkturquoise	ANAPC10	0.00438761	0.79072	8.09401	3.33e-16	8.13e-16	0.388691	1
palevioletred	ANAPC10	0.00438761	0.79072	5.20795	9.55e-08	1.05e-07	0.832212	1
goldenrod	ANAPC10	0.00438761	0.79072	8.06238	3.33e-16	8.13e-16	0.167283	1
slateblue	ANAPC11	0.199237	NA	4.38267	5.86e-06	6.02e-06	0	1
antiquewhite2	ANAPC11	0.199237	NA	11.5165	0	0	0.124819	10
slateblue	ANAPC7	0.881122	0.903952	4.38267	5.86e-06	6.02e-06	0	2
lightsteelblue2	ANGEL2	0.693707	0.929592	6.22084	2.47e-10	3.04e-10	0.0333711	1
grey29	ANGPT1	0.0389475	0.996888	6.84063	3.94e-12	6.02e-12	3.15e-17	1
grey29	ANGPT2	0.999463	0.674816	6.84063	3.94e-12	6.02e-12	0.0634668	2
antiquewhite	ANGPTL3	0.523625	0.221152	9.71799	0	0	0.0217472	1
lavenderblush2	ANGPTL4	0.978339	0.313802	6.58546	2.27e-11	3.27e-11	0.00467923	1
grey86	ANK1	0.834777	0.642256	6.59869	2.07e-11	3e-11	0.0979492	4
burlywood2	ANK3	0.153581	0.993013	7.48934	3.46e-14	6.76e-14	0.00902648	1
orangered	ANK3	0.153581	0.993013	5.59571	1.1e-08	1.22e-08	0.0674908	2
antiquewhite	ANKIB1	0.165999	0.675448	9.71799	0	0	0.00617347	1
darkblue	ANKLE1	0.981975	0.112875	14.429	0	0	0.0427886	1
darkgoldenrod2	ANKRA2	0.838576	0.76315	9.54992	0	0	0.0817194	1
blue	ANKRD1	0.0595615	0.252437	10.7821	0	0	0.00750544	5
aliceblue	ANKRD10	0.681134	0.902452	11.1918	0	0	0.0750176	1
darkgoldenrod2	ANKRD11	0.160955	0.367735	9.54992	0	0	0.0860612	1
cadetblue	ANKRD11	0.160955	0.367735	6.30275	1.46e-10	1.82e-10	0.0246071	1
aliceblue	ANKRD12	0.68086	0.24712	11.1918	0	0	0.000144004	1
gray52	ANKRD24	0.246347	0.437172	7.51427	2.86e-14	5.75e-14	6.47e-17	1
blue	ANKRD27	0.816639	0.985157	10.7821	0	0	0.0199376	2
aliceblue	ANKRD39	0.516826	0.95459	11.1918	0	0	0.0134476	1
darkblue	ANKRD40	0.401762	0.386456	14.429	0	0	0.0467047	1
antiquewhite2	ANKRD44	0.997442	0.0851197	11.5165	0	0	0.0120125	2
lightslategrey	ANKRD54	0.87607	0.895079	5.81436	3.04e-09	3.51e-09	0.195688	1
grey58	ANKRD6	0.358082	0.316183	7.04568	9.23e-13	1.52e-12	0	1
burlywood2	ANKS1B	0.849815	0.112795	7.48934	3.46e-14	6.76e-14	0.076742	1
chocolate2	ANKS3	0.648535	0.168864	6.90107	2.58e-12	4.07e-12	0.0270245	1
antiquewhite	ANKZF1	0.57908	0.977036	9.71799	0	0	0.00891268	1
brown2	ANO6	0.000632386	0.779908	11.6389	0	0	0.0967532	1
paleturquoise2	ANTXR2	0.951773	0.137392	5.6121	9.99e-09	1.13e-08	0	1
gray2	ANXA1	0.379951	0.803826	7.64099	1.08e-14	2.24e-14	0.104081	1
darkblue	ANXA9	0.214351	0.950328	14.429	0	0	0.0665814	1
mediumturquoise	AOC3	0.139977	0.0869282	5.67097	7.1e-09	8.04e-09	4.27e-17	1
blue	AP1M2	0.735496	0.25055	10.7821	0	0	0.000380076	2
blanchedalmond	AP2A1	0.421757	0.248229	10.1208	0	0	0.135636	3
lightblue2	AP2A2	0.113764	0.97786	6.57038	2.51e-11	3.58e-11	0.0281815	2
lightslategrey	AP3S2	0.51703	0.976463	5.81436	3.04e-09	3.51e-09	0.0975593	1
blanchedalmond	AP4M1	0.933699	0.483061	10.1208	0	0	0.0246083	3
antiquewhite2	APBA1	0.728857	0.0642016	11.5165	0	0	0.0521603	4
blue	APBA2	0.999168	0.868028	10.7821	0	0	0.00564318	2
orangered	APBB1IP	0.866198	0.912109	5.59571	1.1e-08	1.22e-08	0.0293777	2
grey72	APC	0.954805	0.903994	6.73368	8.27e-12	1.24e-11	0.224888	4
antiquewhite2	APC2	0.99052	0.361188	11.5165	0	0	0.0916598	7
blanchedalmond	APCS	0.732998	0.979341	10.1208	0	0	0.00486004	1
darkcyan	API5	0.35495	0.74518	11.7275	0	0	0.000117185	1
antiquewhite2	API5	0.35495	0.74518	11.5165	0	0	0.0309514	2
blue	APLF	0.898255	0.50813	10.7821	0	0	0.00823548	1
blanchedalmond	APLP1	0.642976	0.260206	10.1208	0	0	0.00507852	3
blanchedalmond	APLP2	0.679877	0.659927	10.1208	0	0	0.0283281	3
coral2	APOA1	0.698863	0.51093	6.36169	9.98e-11	1.32e-10	0.0138214	3
brown2	APOA2	0.661729	0.992087	11.6389	0	0	0.00302592	1
antiquewhite	APOA5	0.531678	0.680904	9.71799	0	0	0.0172955	1
gray78	APOB	0.265595	0.513866	7.05237	8.8e-13	1.48e-12	0.65735	1
brown2	APOB	0.265595	0.513866	11.6389	0	0	0.0163346	7
blueviolet	APOB	0.265595	0.513866	7.37414	8.27e-14	1.57e-13	0.0114745	1
burlywood	APOB	0.265595	0.513866	5.85414	2.4e-09	2.8e-09	0.683482	2
hotpink2	APOB	0.265595	0.513866	6.85764	3.5e-12	5.4e-12	0.0191078	1
aliceblue	APOB	0.265595	0.513866	11.1918	0	0	0.00204481	3
gainsboro	APOB	0.265595	0.513866	8.20153	1.11e-16	2.77e-16	0.0484901	1
palegreen2	APOB	0.265595	0.513866	5.51922	1.7e-08	1.89e-08	0.833593	2
grey90	APOBEC1	0.177394	0.141551	6.35105	1.07e-10	1.4e-10	0.000158173	2
grey90	APOBEC2	0.947865	0.84534	6.35105	1.07e-10	1.4e-10	1.66e-17	1
aliceblue	APOC2	0.990458	0.285429	11.1918	0	0	0.000699753	2
peachpuff2	APOD	0.7399	0.9561	4.99653	2.92e-07	3.14e-07	0.0867	1
coral2	APOF	0.356948	0.8011	6.36169	9.98e-11	1.32e-10	0.0032716	1
lemonchiffon	APOH	0.841986	0.318371	6.57871	2.37e-11	3.4e-11	0.230543	1
antiquewhite2	APOM	0.737561	0.802998	11.5165	0	0	0.0039525	1
grey77	APPBP2	0.0208448	0.853946	7.04068	9.57e-13	1.57e-12	0.0994545	1
peachpuff2	APPBP2	0.0208448	0.853946	4.99653	2.92e-07	3.14e-07	0.158459	3
gray2	APPBP2	0.0208448	0.853946	7.64099	1.08e-14	2.24e-14	0.127951	1
palegreen	APPBP2	0.0208448	0.853946	5.45897	2.39e-08	2.64e-08	0.132803	2
blue	APPL1	0.73394	0.993252	10.7821	0	0	0.0174277	6
peachpuff2	AQP5	0.815308	0.615776	4.99653	2.92e-07	3.14e-07	0.0895919	1
cadetblue	AQR	0.989754	0.174863	6.30275	1.46e-10	1.82e-10	0.0119942	1
ivory	ARAP1	0.241182	0.06808	6.42195	6.73e-11	9.07e-11	0.0540472	2
orangered	ARAP3	0.418859	0.173088	5.59571	1.1e-08	1.22e-08	0.0956294	1
grey	ARC	0.889531	0.410829	6.78555	5.78e-12	8.79e-12	0.00498236	1
chocolate	AREG	0.866924	0.201709	6.31328	1.37e-10	1.74e-10	0.0253128	2
lightpink	ARF1	0.83619	0.0969187	6.0078	9.4e-10	1.13e-09	0.157496	4
darkblue	ARF1	0.83619	0.0969187	14.429	0	0	0.0827958	3
darkblue	ARF3	0.63247	0.523821	14.429	0	0	0.0325235	4
brown2	ARF4	0.13794	0.999861	11.6389	0	0	0.184153	2
aliceblue	ARF5	0.593843	0.178126	11.1918	0	0	0.0827332	1
gray52	ARF6	0.516118	0.8314	7.51427	2.86e-14	5.75e-14	0.631407	2
mistyrose2	ARF6	0.516118	0.8314	5.77295	3.89e-09	4.46e-09	0.804848	3
deepskyblue2	ARF6	0.516118	0.8314	8.4042	0	0	0.181494	4
lightgreen	ARF6	0.516118	0.8314	6.23835	2.21e-10	2.73e-10	0.609268	3
lightslategrey	ARF6	0.516118	0.8314	5.81436	3.04e-09	3.51e-09	0.461596	10
brown2	ARFGAP1	0.157005	0.0970228	11.6389	0	0	0.00169074	1
grey76	ARFGEF2	0.744911	0.677586	6.47665	4.69e-11	6.39e-11	0.00262561	3
brown2	ARG1	0.791203	0.910564	11.6389	0	0	0.00803259	1
antiquewhite2	ARHGAP10	0.998267	0.210213	11.5165	0	0	0.0136193	1
darkblue	ARHGAP11A	0.981171	0.830938	14.429	0	0	0.0464935	1
moccasin	ARHGAP31	0.795617	0.925662	5.77213	3.91e-09	4.47e-09	4.27e-17	1
lightseagreen	ARHGAP32	0.989514	0.934969	6.00127	9.79e-10	1.17e-09	0.264198	2
grey76	ARHGAP9	0.275882	0.109732	6.47665	4.69e-11	6.39e-11	0.00452247	1
darkcyan	ARHGDIA	0.599644	0.9917	11.7275	0	0	0.175083	3
aliceblue	ARHGDIA	0.599644	0.9917	11.1918	0	0	0.0265061	4
navajowhite	ARHGDIB	0.798139	0.870869	5.84296	2.56e-09	2.99e-09	0.232195	2
gray77	ARHGDIG	0.272459	0.977116	7.31513	1.29e-13	2.38e-13	0	1
grey82	ARHGEF1	0.865616	0.472958	6.4776	4.66e-11	6.39e-11	0.259912	2
linen	ARHGEF15	0.745918	0.145578	6.3465	1.1e-10	1.43e-10	0.000397651	1
azure2	ARHGEF16	0.91009	0.927367	8.48532	0	0	0.132629	1
lavenderblush	ARHGEF17	0.994303	0.0053581	6.2434	2.14e-10	2.65e-10	0.181552	1
darkblue	ARHGEF19	0.972666	0.0214196	14.429	0	0	0.0569906	1
palevioletred2	ARHGEF2	0.584072	0.14293	5.11374	1.58e-07	1.72e-07	1.18e-16	1
grey76	ARHGEF39	0.688951	0.29479	6.47665	4.69e-11	6.39e-11	0.00486293	1
brown2	ARHGEF40	0.167291	0.668738	11.6389	0	0	0.026359	1
brown2	ARHGEF5	0.10963	0.0620302	11.6389	0	0	0.0367532	1
aliceblue	ARHGEF5	0.10963	0.0620302	11.1918	0	0	0.0119846	3
grey7	ARID1A	0.612215	0.358291	7.12801	5.09e-13	8.77e-13	1.97e-17	1
lightslategrey	ARID2	0.248541	0.291932	5.81436	3.04e-09	3.51e-09	0.015128	2
brown2	ARID3A	0.0478286	0.543519	11.6389	0	0	0.162535	1
gray27	ARID3B	0.523244	0.972849	7.73549	5.11e-15	1.11e-14	0.0308202	1
darkgoldenrod2	ARID4A	0.250258	0.218739	9.54992	0	0	0.0494778	2
darkgoldenrod2	ARID4B	0.977282	0.00346633	9.54992	0	0	0.00734523	1
antiquewhite2	ARID5A	0.97318	0.259869	11.5165	0	0	0.0779036	1
limegreen	ARIH1	0.516496	0.229885	6.35191	1.06e-10	1.4e-10	0.481354	2
gray55	ARIH1	0.516496	0.229885	7.93428	1.11e-15	2.63e-15	2.33e-16	2
blanchedalmond	ARIH2	0.302933	0.51342	10.1208	0	0	0.0104904	5
lightblue2	ARL14EP	0.0684996	0.819528	6.57038	2.51e-11	3.58e-11	0.0374495	1
paleturquoise	ARL2	0.770171	0.774824	4.97489	3.26e-07	3.49e-07	0.00616771	2
brown	ARL2BP	0.473039	0.332264	7.2376	2.28e-13	4.12e-13	0.207316	1
darkblue	ARL4D	0.359955	0.144238	14.429	0	0	0.0610546	2
moccasin	ARL4D	0.359955	0.144238	5.77213	3.91e-09	4.47e-09	0.0658261	1
grey78	ARL5A	0.301815	0.49261	6.62768	1.71e-11	2.49e-11	0.0664753	1
blue	ARL5B	0.191496	0.980527	10.7821	0	0	0.0102224	1
darkcyan	ARL6IP1	0.987933	0.291422	11.7275	0	0	0.0202747	1
springgreen	ARL6IP5	0.502596	0.982582	3.9902	3.3e-05	3.36e-05	0.00160818	1
mistyrose2	ARL8B	0.754662	0.932522	5.77295	3.89e-09	4.46e-09	0.0285831	2
aliceblue	ARMC1	0.951021	0.0306463	11.1918	0	0	0.0892523	1
aliceblue	ARMC8	0.626358	0.949475	11.1918	0	0	0.0200034	2
royalblue	ARNTL2	0.941301	0.102961	4.9124	4.5e-07	4.74e-07	0.302112	2
darkblue	ARPC1B	0.351758	0.758307	14.429	0	0	0.0422824	2
plum	ARPC3	0.939701	0.772134	5.03973	2.33e-07	2.53e-07	0.491754	1
salmon2	ARPC3	0.939701	0.772134	4.77365	9.05e-07	9.44e-07	0.493751	1
gray70	ARPC3	0.939701	0.772134	7.35796	9.34e-14	1.75e-13	0.569558	1
brown2	ARPC4	0.122291	0.473798	11.6389	0	0	0.151938	1
cadetblue	ARRB2	0.301472	0.144055	6.30275	1.46e-10	1.82e-10	0.246596	13
darkslategray	ARRDC1	0.941663	0.683536	8.70325	0	0	0	1
blue	ARVCF	0.993817	0.944478	10.7821	0	0	0.00158422	1
darkblue	ASAH2	0.834427	0.55634	14.429	0	0	0.0514302	1
orangered	ASAP1	0.368921	0.312981	5.59571	1.1e-08	1.22e-08	0.408252	5
gray65	ASAP1	0.368921	0.312981	7.50177	3.15e-14	6.28e-14	0	3
blue2	ASAP1	0.368921	0.312981	6.93681	2.01e-12	3.2e-12	0.467592	2
grey96	ASAP1	0.368921	0.312981	6.65317	1.43e-11	2.11e-11	0.381626	2
coral2	ASAP1	0.368921	0.312981	6.36169	9.98e-11	1.32e-10	0.822414	4
seagreen	ASAP1	0.368921	0.312981	4.73218	1.11e-06	1.16e-06	0.898091	4
lightsteelblue	ASAP1	0.368921	0.312981	6.10092	5.27e-10	6.4e-10	1	3
gray57	ASAP1	0.368921	0.312981	7.29754	1.47e-13	2.7e-13	0.382617	2
grey6	ASAP1	0.368921	0.312981	6.99344	1.34e-12	2.18e-12	0.455313	4
lightseagreen	ASAP1	0.368921	0.312981	6.00127	9.79e-10	1.17e-09	0.491626	3
lightslategrey	ASAP3	0.550645	0.98769	5.81436	3.04e-09	3.51e-09	0.073702	1
deepskyblue	ASB1	0.0263234	NA	7.91067	1.33e-15	3.13e-15	0.00203727	1
seashell2	ASB1	0.0263234	NA	4.77271	9.09e-07	9.48e-07	0.250888	1
navy	ASB1	0.0263234	NA	5.98669	1.07e-09	1.27e-09	0.6779	2
gray52	ASB1	0.0263234	NA	7.51427	2.86e-14	5.75e-14	2.38e-17	1
steelblue2	ASB1	0.0263234	NA	3.77718	7.93e-05	8.04e-05	0.269797	2
snow2	ASB1	0.0263234	NA	3.96587	3.66e-05	3.72e-05	0.66548	2
grey55	ASB1	0.0263234	NA	7.23499	2.33e-13	4.18e-13	7.84e-05	1
lightskyblue2	ASB10	0.95176	0.50503	6.14341	4.04e-10	4.94e-10	0.00182354	1
navy	ASB14	0.501848	0.967853	5.98669	1.07e-09	1.27e-09	0.359243	1
cadetblue	ASB15	0.138128	0.977817	6.30275	1.46e-10	1.82e-10	0.0111547	1
cadetblue	ASB16	0.525129	0.852742	6.30275	1.46e-10	1.82e-10	0.0105478	1
grey99	ASB17	0.910525	0.0200752	6.72895	8.54e-12	1.27e-11	0	1
grey	ASB18	0.887926	0.928521	6.78555	5.78e-12	8.79e-12	0.0315099	1
darkslateblue	ASB4	0.101021	0.205522	8.47082	0	0	0.0851567	2
blue	ASCC2	0.32216	0.970086	10.7821	0	0	0.0131613	4
peru	ASCL2	0.695703	0.995789	5.00467	2.8e-07	3.03e-07	0.00104305	1
darkcyan	ASF1B	0.435632	0.8102	11.7275	0	0	0.0172072	3
aliceblue	ASF1B	0.435632	0.8102	11.1918	0	0	0.00212224	1
blue	ASGR1	0.690153	0.854242	10.7821	0	0	0.00253688	3
cadetblue	ASH1L	0.348118	0.97966	6.30275	1.46e-10	1.82e-10	0.0108168	1
cadetblue	ASH2L	0.949232	0.9884	6.30275	1.46e-10	1.82e-10	0.202259	5
grey80	ASIC1	0.770872	0.455124	6.50021	4.01e-11	5.62e-11	0.0378882	1
grey80	ASIC3	0.979366	0.907702	6.50021	4.01e-11	5.62e-11	0.249225	2
blue	ASPH	0.961981	0.989835	10.7821	0	0	0.000161511	1
paleturquoise	ASPM	0.966898	0.00376966	4.97489	3.26e-07	3.49e-07	0.025885	1
antiquewhite2	ASS1	0.681475	0.353469	11.5165	0	0	0.129455	3
antiquewhite2	ASXL1	0.985165	0.455556	11.5165	0	0	0.162257	3
antiquewhite2	ASXL2	0.997188	0.193201	11.5165	0	0	0.07452	2
darkorange2	ATAD3A	0.242702	0.998736	8.78928	0	0	0.551771	2
gray67	ATAD3A	0.242702	0.998736	7.65855	9.44e-15	2e-14	0.401081	2
lightslategray	ATAD3A	0.242702	0.998736	5.89943	1.82e-09	2.14e-09	0.21986	1
grey67	ATAD3A	0.242702	0.998736	6.8441	3.85e-12	5.89e-12	0.184382	1
grey90	ATAD3A	0.242702	0.998736	6.35105	1.07e-10	1.4e-10	0.471206	2
mediumorchid2	ATAD3A	0.242702	0.998736	5.9236	1.57e-09	1.86e-09	0.337909	1
aliceblue	ATAD3A	0.242702	0.998736	11.1918	0	0	0.0201681	2
grey88	ATAD3A	0.242702	0.998736	6.58468	2.28e-11	3.27e-11	0.313873	1
grey95	ATF2	0.999736	0.865082	6.95808	1.72e-12	2.76e-12	0.294499	2
goldenrod	ATF3	0.114005	0.621409	8.06238	3.33e-16	8.13e-16	0.123356	2
firebrick2	ATF3	0.114005	0.621409	8.05891	3.33e-16	8.13e-16	0.432326	2
darkgoldenrod	ATF3	0.114005	0.621409	10.6957	0	0	0.000955932	2
palegreen	ATF3	0.114005	0.621409	5.45897	2.39e-08	2.64e-08	0.798579	2
deeppink2	ATF3	0.114005	0.621409	8.1468	2.22e-16	5.5e-16	0.463937	2
darkgrey	ATF3	0.114005	0.621409	8.86401	0	0	0.441439	3
peachpuff2	ATF3	0.114005	0.621409	4.99653	2.92e-07	3.14e-07	0.410946	2
oldlace	ATF3	0.114005	0.621409	5.4743	2.2e-08	2.43e-08	0.816927	2
ivory	ATF3	0.114005	0.621409	6.42195	6.73e-11	9.07e-11	1	5
darkturquoise	ATF3	0.114005	0.621409	8.09401	3.33e-16	8.13e-16	0.471585	2
cadetblue2	ATF3	0.114005	0.621409	6.04957	7.26e-10	8.78e-10	0.245863	3
antiquewhite2	ATF3	0.114005	0.621409	11.5165	0	0	0.193492	5
orangered2	ATF3	0.114005	0.621409	5.56251	1.33e-08	1.48e-08	1	4
palegoldenrod	ATF3	0.114005	0.621409	5.40061	3.32e-08	3.66e-08	0.849285	2
azure2	ATF7	0.79811	0.998935	8.48532	0	0	0.00786327	1
blue	ATF7IP2	0.990158	0.452001	10.7821	0	0	0.0135154	1
grey92	ATG12	0.495984	0.685776	6.43301	6.25e-11	8.49e-11	1	8
antiquewhite2	ATG3	0.701251	0.0182869	11.5165	0	0	0.0867116	2
grey76	ATG4B	0.807618	NA	6.47665	4.69e-11	6.39e-11	0.13404	1
lightslategrey	ATG7	0.54449	0.167902	5.81436	3.04e-09	3.51e-09	0.26068	3
grey9	ATL3	0.847904	0.836283	6.84845	3.73e-12	5.73e-12	0.0539777	1
gray2	ATN1	0.994765	0.364875	7.64099	1.08e-14	2.24e-14	0.257885	4
darkgoldenrod	ATOH7	0.380345	0.77596	10.6957	0	0	0.132127	1
gray72	ATOX1	0.833305	0.185704	7.12058	5.37e-13	9.22e-13	0.0632599	1
darkblue	ATP11A	0.722857	0.152221	14.429	0	0	0.0535351	1
floralwhite	ATP12A	0.789496	0.890781	7.83043	2.44e-15	5.59e-15	0.0108536	1
gray56	ATP13A2	0.606974	0.993821	7.84552	2.11e-15	4.92e-15	0.0639639	2
mediumorchid2	ATP1A1	0.120359	0.945878	5.9236	1.57e-09	1.86e-09	3.67e-18	1
aliceblue	ATP1A2	0.893194	0.960845	11.1918	0	0	0.0105578	1
darkgray	ATP1A3	0.820226	0.535122	10.0416	0	0	0.192019	1
gray5	ATP1A4	0.0301692	0.389913	8.03195	4.44e-16	1.08e-15	0.349933	1
darkcyan	ATP1A4	0.0301692	0.389913	11.7275	0	0	0.179071	2
gray50	ATP1A4	0.0301692	0.389913	7.83234	2.44e-15	5.59e-15	0.284653	1
azure	ATP1A4	0.0301692	0.389913	7.63515	1.13e-14	2.33e-14	0.306968	1
darkseagreen	ATP1A4	0.0301692	0.389913	8.53663	0	0	0.30201	1
darkgray	ATP1A4	0.0301692	0.389913	10.0416	0	0	0.00980194	1
darkorchid	ATP1A4	0.0301692	0.389913	8.40074	0	0	0.300945	1
dodgerblue2	ATP1A4	0.0301692	0.389913	8.26527	1.11e-16	2.77e-16	0.266837	1
moccasin	ATP1A4	0.0301692	0.389913	5.77213	3.91e-09	4.47e-09	0.180539	1
gray87	ATP1A4	0.0301692	0.389913	7.18833	3.28e-13	5.74e-13	0.314735	1
aquamarine	ATP1A4	0.0301692	0.389913	8.06272	3.33e-16	8.13e-16	0.287065	1
magenta2	ATP1A4	0.0301692	0.389913	6.13706	4.2e-10	5.13e-10	0.169891	1
gold2	ATP1A4	0.0301692	0.389913	7.92439	1.11e-15	2.63e-15	0.245792	1
aliceblue	ATP1A4	0.0301692	0.389913	11.1918	0	0	0.0202058	1
gray55	ATP1A4	0.0301692	0.389913	7.93428	1.11e-15	2.63e-15	0.227617	1
darkgoldenrod2	ATP1A4	0.0301692	0.389913	9.54992	0	0	0.257292	1
darkorange	ATP1B2	0.925646	0.962722	8.57462	0	0	0.00280849	1
darkgrey	ATP2A3	0.953783	0.941598	8.86401	0	0	0.0186426	1
blue	ATP2B1	0.262368	0.998497	10.7821	0	0	0.1482	1
blue	ATP2B2	0.998766	0.111788	10.7821	0	0	0.11263	1
aliceblue	ATP2C1	0.93124	0.755234	11.1918	0	0	0.0584181	1
antiquewhite2	ATP5O	0.808716	0.0957495	11.5165	0	0	0.127097	3
darkgoldenrod2	ATP6V0A1	0.990954	0.543457	9.54992	0	0	0.0377824	1
darkblue	ATP6V0A2	0.950492	0.665178	14.429	0	0	0.0638872	1
darkblue	ATP6V0A4	0.0124989	0.884954	14.429	0	0	0.0513684	1
darkgray	ATP6V0B	0.152472	0.446181	10.0416	0	0	0.00553485	1
mistyrose2	ATP6V0D1	0.792619	0.0356572	5.77295	3.89e-09	4.46e-09	0.00296635	1
plum	ATP6V0D2	0.526298	0.870842	5.03973	2.33e-07	2.53e-07	0	1
royalblue2	ATP6V0D2	0.526298	0.870842	4.96481	3.44e-07	3.64e-07	0.0386238	1
forestgreen	ATP6V1B1	0.0137756	0.73117	7.7221	5.77e-15	1.24e-14	0.00217588	2
springgreen2	ATP6V1B1	0.0137756	0.73117	3.91814	4.46e-05	4.53e-05	1	4
mistyrose2	ATP6V1B1	0.0137756	0.73117	5.77295	3.89e-09	4.46e-09	0.393042	13
gray52	ATP6V1B1	0.0137756	0.73117	7.51427	2.86e-14	5.75e-14	0.0856088	3
springgreen2	ATP6V1G1	0.774162	0.831423	3.91814	4.46e-05	4.53e-05	0.839967	1
forestgreen	ATP6V1G1	0.774162	0.831423	7.7221	5.77e-15	1.24e-14	0.000929469	1
mistyrose2	ATP6V1G1	0.774162	0.831423	5.77295	3.89e-09	4.46e-09	0.220868	1
gray52	ATP6V1G1	0.774162	0.831423	7.51427	2.86e-14	5.75e-14	0.0537556	1
mistyrose2	ATP6V1H	0.00864522	0.613	5.77295	3.89e-09	4.46e-09	0.456898	4
gray52	ATP6V1H	0.00864522	0.613	7.51427	2.86e-14	5.75e-14	0.153067	2
forestgreen	ATP6V1H	0.00864522	0.613	7.7221	5.77e-15	1.24e-14	0.00930177	2
springgreen2	ATP6V1H	0.00864522	0.613	3.91814	4.46e-05	4.53e-05	0.565068	2
gray72	ATP7B	0.472216	0.873895	7.12058	5.37e-13	9.22e-13	0.255917	2
aliceblue	ATP8A1	0.127689	0.680717	11.1918	0	0	0.00392194	1
darkblue	ATRN	0.977982	0.724004	14.429	0	0	0.03406	1
paleturquoise	ATXN1	0.249634	0.658902	4.97489	3.26e-07	3.49e-07	0.848579	8
darkgoldenrod2	ATXN1	0.249634	0.658902	9.54992	0	0	0.3844	3
darkgray	ATXN1	0.249634	0.658902	10.0416	0	0	1	32
cyan2	ATXN1	0.249634	0.658902	6.77272	6.32e-12	9.55e-12	1	5
lightyellow2	ATXN1	0.249634	0.658902	6.10161	5.25e-10	6.39e-10	0.320778	4
grey65	ATXN1	0.249634	0.658902	7.13882	4.71e-13	8.13e-13	0.335241	3
gray5	ATXN1	0.249634	0.658902	8.03195	4.44e-16	1.08e-15	0.49745	2
deeppink	ATXN1	0.249634	0.658902	8.6208	0	0	0.408161	3
grey5	ATXN1	0.249634	0.658902	6.98653	1.41e-12	2.28e-12	0.859924	3
grey59	ATXN1	0.249634	0.658902	6.72535	8.76e-12	1.3e-11	1	3
aquamarine2	ATXN10	0.0302396	0.207544	7.38918	7.38e-14	1.41e-13	0.0613749	2
darkred	ATXN10	0.0302396	0.207544	8.2782	1.11e-16	2.77e-16	0.2232	1
gray87	ATXN10	0.0302396	0.207544	7.18833	3.28e-13	5.74e-13	0.279102	3
darkorchid	ATXN10	0.0302396	0.207544	8.40074	0	0	0.194397	3
gold	ATXN10	0.0302396	0.207544	7.84164	2.22e-15	5.15e-15	0.0863926	1
darkcyan	ATXN2L	0.324665	0.993697	11.7275	0	0	0.118441	2
cyan	ATXN7L2	0.219619	0.0690924	5.20544	9.68e-08	1.06e-07	0.00435979	2
darkblue	AUH	0.615685	0.998707	14.429	0	0	0.0388095	1
skyblue	AURKA	0.0349979	0.739149	4.41599	5.03e-06	5.17e-06	0.209205	3
cornsilk	AURKA	0.0349979	0.739149	8.1817	1.11e-16	2.77e-16	0.00158495	3
coral	AURKA	0.0349979	0.739149	4.95299	3.65e-07	3.86e-07	1	3
slateblue2	AURKA	0.0349979	0.739149	4.36055	6.49e-06	6.64e-06	1	3
orange2	AURKA	0.0349979	0.739149	5.33781	4.7e-08	5.17e-08	0.255222	2
gray0	AURKA	0.0349979	0.739149	7.8243	2.55e-15	5.82e-15	0.0290142	4
gray92	AURKA	0.0349979	0.739149	7.52987	2.54e-14	5.13e-14	0	3
slateblue	AURKA	0.0349979	0.739149	4.38267	5.86e-06	6.02e-06	1	3
darkblue	AURKA	0.0349979	0.739149	14.429	0	0	0.0910431	9
grey77	AURKB	0.203386	0.304386	7.04068	9.57e-13	1.57e-12	0.0880633	1
skyblue	AURKB	0.203386	0.304386	4.41599	5.03e-06	5.17e-06	0.511287	3
antiquewhite2	AURKB	0.203386	0.304386	11.5165	0	0	0.0562821	9
darkblue	AUTS2	0.947146	0.12821	14.429	0	0	0.00188193	1
orangered	AVIL	0.497769	0.305919	5.59571	1.1e-08	1.22e-08	0.0859878	1
gray67	AVP	0.977621	0.9579	7.65855	9.44e-15	2e-14	1.69e-17	1
grey82	AVPR1B	0.607227	0.997188	6.4776	4.66e-11	6.39e-11	0.158776	1
darkgoldenrod	AXDND1	0.626032	0.721553	10.6957	0	0	0.083075	1
gray90	AXIN1	0.122168	0.639037	7.37117	8.46e-14	1.6e-13	9.8e-17	2
gray26	AXIN1	0.122168	0.639037	7.7061	6.44e-15	1.38e-14	0	1
grey58	AXIN1	0.122168	0.639037	7.04568	9.23e-13	1.52e-12	0	4
grey58	AXIN2	0.801462	0.245864	7.04568	9.23e-13	1.52e-12	0	2
blue	AZGP1	0.283845	0.78858	10.7821	0	0	0.00152432	1
aliceblue	AZI2	0.131324	0.746235	11.1918	0	0	0.000909424	2
orangered	AZIN1	0.650072	0.763161	5.59571	1.1e-08	1.22e-08	0.137387	2
aliceblue	B2M	0.629778	0.939296	11.1918	0	0	0.00692884	1
aliceblue	B4GALT5	0.465213	0.990037	11.1918	0	0	0.07732	1
darkgray	BAALC	0.994687	0.954095	10.0416	0	0	0.159446	2
maroon	BACH1	0.980696	0.468899	6.32049	1.3e-10	1.69e-10	0.00151653	1
lightskyblue2	BAG5	0.651412	0.986091	6.14341	4.04e-10	4.94e-10	0.0141397	1
grey80	BAI1	0.992997	0.154893	6.50021	4.01e-11	5.62e-11	0.15094	1
cornsilk2	BAIAP2	0.190559	0.431396	7.0489	9.02e-13	1.49e-12	0.214512	2
azure2	BAIAP2L1	0.958386	0.94362	8.48532	0	0	0.118418	1
mediumaquamarine	BAK1	0.193272	0.900365	6.0437	7.53e-10	9.09e-10	0.0334349	1
gray79	BAK1	0.193272	0.900365	7.31507	1.29e-13	2.38e-13	0.116004	2
antiquewhite2	BAK1	0.193272	0.900365	11.5165	0	0	0.050177	3
aliceblue	BAK1	0.193272	0.900365	11.1918	0	0	0.00249548	2
orangered	BARD1	0.997251	0.985477	5.59571	1.1e-08	1.22e-08	0.045718	2
gray69	BARD1	0.997251	0.985477	7.80156	3.11e-15	7.03e-15	0.0460923	2
antiquewhite2	BARX1	0.468435	0.803615	11.5165	0	0	0.0435648	2
oldlace	BATF	0.35276	0.719458	5.4743	2.2e-08	2.43e-08	0.323367	1
palegoldenrod	BATF	0.35276	0.719458	5.40061	3.32e-08	3.66e-08	0.335377	1
palegreen	BATF	0.35276	0.719458	5.45897	2.39e-08	2.64e-08	0.322466	1
peachpuff2	BATF	0.35276	0.719458	4.99653	2.92e-07	3.14e-07	0.110844	1
orangered2	BATF	0.35276	0.719458	5.56251	1.33e-08	1.48e-08	0.426417	1
ivory	BATF	0.35276	0.719458	6.42195	6.73e-11	9.07e-11	0.397411	1
antiquewhite2	BATF	0.35276	0.719458	11.5165	0	0	0.0314621	1
gray8	BATF2	0.788357	0.442387	7.5301	2.53e-14	5.12e-14	0.037349	2
lightyellow2	BATF3	0.952833	0.0671569	6.10161	5.25e-10	6.39e-10	0.108349	1
darkblue	BAZ1A	0.331911	0.326738	14.429	0	0	0.0489191	2
antiquewhite2	BAZ1B	0.21472	0.885373	11.5165	0	0	0.263607	4
darkslategrey	BAZ1B	0.21472	0.885373	8.79428	0	0	0.282874	1
darkgrey	BAZ1B	0.21472	0.885373	8.86401	0	0	0.241892	2
gray75	BAZ1B	0.21472	0.885373	7.33339	1.12e-13	2.1e-13	0.332251	1
green	BAZ1B	0.21472	0.885373	7.07688	7.37e-13	1.24e-12	0.576999	2
grey67	BAZ1B	0.21472	0.885373	6.8441	3.85e-12	5.89e-12	0.00923159	1
grey58	BAZ1B	0.21472	0.885373	7.04568	9.23e-13	1.52e-12	0.430964	1
dimgrey	BAZ1B	0.21472	0.885373	8.1969	1.11e-16	2.77e-16	0.533075	2
darkslategray2	BAZ1B	0.21472	0.885373	8.50027	0	0	0.444536	1
grey95	BAZ1B	0.21472	0.885373	6.95808	1.72e-12	2.76e-12	0.503884	2
gray90	BAZ1B	0.21472	0.885373	7.37117	8.46e-14	1.6e-13	0.539596	2
darkblue	BAZ2A	0.685893	0.216832	14.429	0	0	0.0478941	1
blue	BBOX1	0.999266	0.222039	10.7821	0	0	0.00215197	1
gray28	BBS10	0.120888	0.0128647	7.60424	1.43e-14	2.93e-14	5.57e-05	2
lemonchiffon2	BBS10	0.120888	0.0128647	6.42069	6.78e-11	9.07e-11	0.116393	1
orchid2	BBS4	0.916892	0.959143	5.55222	1.41e-08	1.56e-08	0.0460291	1
darkblue	BBS7	0.970256	0.703436	14.429	0	0	0.0542764	1
aliceblue	BBX	0.528867	0.912905	11.1918	0	0	0.0807305	1
cadetblue	BCAS2	0.0292783	0.000464958	6.30275	1.46e-10	1.82e-10	0.219051	3
darkslateblue	BCAS2	0.0292783	0.000464958	8.47082	0	0	0.291109	3
gray80	BCAS3	0.40307	0.963198	7.20441	2.91e-13	5.15e-13	0.0370411	1
brown2	BCDIN3D	0.912756	0.115441	11.6389	0	0	0.0685667	1
aliceblue	BCL11A	0.792016	0.680488	11.1918	0	0	0.00753212	2
brown2	BCL11B	0.735892	0.341176	11.6389	0	0	0.0182785	1
bisque2	BCL2A1	0.339411	0.079243	7.53267	2.49e-14	5.05e-14	0.306485	1
lemonchiffon2	BCL2A1	0.339411	0.079243	6.42069	6.78e-11	9.07e-11	0.333859	2
gray28	BCL2A1	0.339411	0.079243	7.60424	1.43e-14	2.93e-14	0.389909	1
honeydew2	BCL2L1	0.440972	0.747706	6.86338	3.36e-12	5.2e-12	0.0597063	4
oldlace	BCL2L1	0.440972	0.747706	5.4743	2.2e-08	2.43e-08	0.187287	6
darkblue	BCL2L11	0.999882	0.787664	14.429	0	0	0.0580915	3
oldlace	BCL2L12	0.230216	0.286333	5.4743	2.2e-08	2.43e-08	0.0238991	1
grey92	BCL2L14	0.0412846	0.720327	6.43301	6.25e-11	8.49e-11	0.0211327	1
gold	BCL3	0.731982	0.251399	7.84164	2.22e-15	5.15e-15	0.240353	1
chartreuse	BCL6	0.948586	0.766042	8.17829	1.11e-16	2.77e-16	0.00771936	6
darkgoldenrod	BCL6B	0.963125	0.213211	10.6957	0	0	0.15118	1
gray87	BCL7A	0.500087	0.303945	7.18833	3.28e-13	5.74e-13	0.572863	2
gray67	BCL7A	0.500087	0.303945	7.65855	9.44e-15	2e-14	0.57623	2
dodgerblue2	BCL7A	0.500087	0.303945	8.26527	1.11e-16	2.77e-16	0.65784	2
azure	BCL7A	0.500087	0.303945	7.63515	1.13e-14	2.33e-14	0.436697	1
aliceblue	BCL7A	0.500087	0.303945	11.1918	0	0	0.0289726	2
darkseagreen	BCL7A	0.500087	0.303945	8.53663	0	0	0.607469	2
darkgoldenrod2	BCL7A	0.500087	0.303945	9.54992	0	0	0.433928	2
darkorchid	BCL7A	0.500087	0.303945	8.40074	0	0	0.65723	2
gray50	BCL7A	0.500087	0.303945	7.83234	2.44e-15	5.59e-15	0.623107	2
gray55	BCL7A	0.500087	0.303945	7.93428	1.11e-15	2.63e-15	0.683913	2
gold2	BCL7A	0.500087	0.303945	7.92439	1.11e-15	2.63e-15	0.722103	2
darkcyan	BCL7A	0.500087	0.303945	11.7275	0	0	0.209506	3
deepskyblue2	BCL7A	0.500087	0.303945	8.4042	0	0	0.67807	2
darkgray	BCL7A	0.500087	0.303945	10.0416	0	0	0.0136661	2
white	BCL7A	0.500087	0.303945	8.87568	0	0	0.31694	2
deeppink	BCL7A	0.500087	0.303945	8.6208	0	0	0.731492	2
gray5	BCL7A	0.500087	0.303945	8.03195	4.44e-16	1.08e-15	0.59702	1
aquamarine	BCL7A	0.500087	0.303945	8.06272	3.33e-16	8.13e-16	0.574348	2
goldenrod2	BCL7A	0.500087	0.303945	7.90562	1.33e-15	3.13e-15	0.786977	2
darkorange2	BCL7A	0.500087	0.303945	8.78928	0	0	0.556226	2
darkkhaki	BCL7A	0.500087	0.303945	9.31805	0	0	0.381347	2
darkmagenta	BCL7A	0.500087	0.303945	8.57291	0	0	0.562159	2
chocolate2	BCL7A	0.500087	0.303945	6.90107	2.58e-12	4.07e-12	0.544722	2
lightslategrey	BCL7C	0.676354	0.88966	5.81436	3.04e-09	3.51e-09	0.00298987	1
darkorange	BCLAF1	0.429549	0.9888	8.57462	0	0	0.120645	1
gray27	BCR	0.983285	0.721098	7.73549	5.11e-15	1.11e-14	0.0333737	1
lightgrey	BDH2	0.381167	0.559707	6.36286	9.9e-11	1.31e-10	0.100134	1
burlywood2	BDKRB2	0.00673185	0.81212	7.48934	3.46e-14	6.76e-14	0.147143	1
darkgreen	BDNF	0.0900272	0.637176	9.21452	0	0	0.00368295	1
antiquewhite	BDNF	0.0900272	0.637176	9.71799	0	0	0.00819379	1
darkgoldenrod	BEND7	0.891152	0.0109022	10.6957	0	0	1.72e-17	1
blanchedalmond	BFAR	0.587165	0.42577	10.1208	0	0	0.0128023	2
grey78	BHLHA15	0.709151	0.670416	6.62768	1.71e-11	2.49e-11	0.248317	1
lightslategrey	BICD1	0.105349	0.904183	5.81436	3.04e-09	3.51e-09	0.0661058	1
royalblue2	BICD2	0.996621	0.252436	4.96481	3.44e-07	3.64e-07	0.0100248	1
lightslategrey	BID	0.978938	0.912183	5.81436	3.04e-09	3.51e-09	0.0603676	1
honeydew2	BIK	0.139421	0.904161	6.86338	3.36e-12	5.2e-12	0.00831753	1
chocolate	BIN1	0.337439	0.0234137	6.31328	1.37e-10	1.74e-10	0.0117912	4
darkorange	BIRC2	0.77618	0.963263	8.57462	0	0	0.0351528	4
azure2	BIRC3	0.889485	0.812054	8.48532	0	0	0.0192811	5
cadetblue	BIRC3	0.889485	0.812054	6.30275	1.46e-10	1.82e-10	0.0562811	4
sienna	BIRC3	0.889485	0.812054	4.71547	1.21e-06	1.25e-06	1	3
skyblue	BIRC5	0.702603	0.0811616	4.41599	5.03e-06	5.17e-06	1	5
antiquewhite2	BIRC5	0.702603	0.0811616	11.5165	0	0	0.0350788	5
grey77	BIRC5	0.702603	0.0811616	7.04068	9.57e-13	1.57e-12	0.832253	2
darkgray	BIRC7	0.930312	0.000436567	10.0416	0	0	0.117036	1
burlywood2	BLK	0.699074	0.578234	7.48934	3.46e-14	6.76e-14	0.0830052	1
grey9	BLOC1S1	0.605629	0.892964	6.84845	3.73e-12	5.73e-12	0.0642643	1
grey86	BLOC1S4	0.105316	0.9852	6.59869	2.07e-11	3e-11	8.59e-17	1
cornflowerblue	BLVRB	0.356719	0.871069	5.04581	2.26e-07	2.45e-07	0.125626	1
lightsalmon2	BLVRB	0.356719	0.871069	6.19984	2.83e-10	3.46e-10	0.000256547	1
honeydew2	BMF	0.51055	0.53567	6.86338	3.36e-12	5.2e-12	0.022913	2
oldlace	BMF	0.51055	0.53567	5.4743	2.2e-08	2.43e-08	0.05772	2
aliceblue	BMP1	0.996452	0.137712	11.1918	0	0	0.00722896	3
lemonchiffon2	BMP2K	0.665138	0.484386	6.42069	6.78e-11	9.07e-11	0.0597685	1
darkcyan	BMP5	0.24732	0.0825295	11.7275	0	0	0.000515146	2
gray72	BMP7	0.7233	0.336224	7.12058	5.37e-13	9.22e-13	0.0527346	2
darkblue	BMP7	0.7233	0.336224	14.429	0	0	0.0549391	3
darkcyan	BMPR1A	0.675963	0.866848	11.7275	0	0	0.00395102	4
lightpink	BNC1	0.421757	0.904413	6.0078	9.4e-10	1.13e-09	6.34e-17	1
grey9	BNC2	0.9985	0.0174027	6.84845	3.73e-12	5.73e-12	0.0228286	1
antiquewhite2	BNIP2	0.992382	0.74848	11.5165	0	0	0.00345966	1
darkblue	BOD1L1	0.942628	0.992295	14.429	0	0	0.0560096	1
lemonchiffon2	BOK	0.739973	NA	6.42069	6.78e-11	9.07e-11	0.0575044	1
antiquewhite2	BOLA1	0.390509	0.26142	11.5165	0	0	0.00321553	1
darkblue	BPIFA1	0.188474	0.200205	14.429	0	0	0.0529703	1
cadetblue	BPTF	0.00855483	0.185671	6.30275	1.46e-10	1.82e-10	0.0107004	3
bisque2	BPTF	0.00855483	0.185671	7.53267	2.49e-14	5.05e-14	0.295533	1
grey82	BRAF	0.233263	0.996275	6.4776	4.66e-11	6.39e-11	0.277682	2
aliceblue	BRAT1	0.949018	0.0705343	11.1918	0	0	0.00576404	1
darkcyan	BRCA1	0.634109	0.242246	11.7275	0	0	0.0882349	11
brown2	BRCA1	0.634109	0.242246	11.6389	0	0	0.067147	6
deepskyblue	BRCA1	0.634109	0.242246	7.91067	1.33e-15	3.13e-15	0.16162	3
grey20	BRCA1	0.634109	0.242246	7.03238	1.02e-12	1.66e-12	0.590889	4
aliceblue	BRCA1	0.634109	0.242246	11.1918	0	0	0.0562713	28
cadetblue	BRD1	0.277243	0.31254	6.30275	1.46e-10	1.82e-10	0.0143769	1
black	BRD1	0.277243	0.31254	7.21676	2.66e-13	4.77e-13	0.000721663	2
darkgoldenrod2	BRD2	0.738259	0.348007	9.54992	0	0	0.050563	1
aliceblue	BRD3	0.844048	0.174363	11.1918	0	0	0.0540547	1
lightslategray	BRDT	0.792671	0.908925	5.89943	1.82e-09	2.14e-09	0.0567964	1
grey9	BRI3BP	0.849807	0.0562556	6.84845	3.73e-12	5.73e-12	0.23979	1
lightyellow	BRIP1	0.506674	0.501456	6.36761	9.6e-11	1.28e-10	0.216999	1
gray78	BRMS1	0.0246995	0.320835	7.05237	8.8e-13	1.48e-12	0	1
grey65	BRMS1	0.0246995	0.320835	7.13882	4.71e-13	8.13e-13	0.238652	1
grey59	BRMS1	0.0246995	0.320835	6.72535	8.76e-12	1.3e-11	0.374729	1
darkgoldenrod2	BRMS1	0.0246995	0.320835	9.54992	0	0	0.268076	2
grey25	BRMS1	0.0246995	0.320835	6.88734	2.84e-12	4.44e-12	0.125279	1
cyan2	BRMS1	0.0246995	0.320835	6.77272	6.32e-12	9.55e-12	0.308945	2
lightyellow2	BRMS1	0.0246995	0.320835	6.10161	5.25e-10	6.39e-10	0.181687	1
darkseagreen2	BROX	0.868299	NA	8.22911	1.11e-16	2.77e-16	0.251272	1
blue	BRSK2	0.820278	0.997581	10.7821	0	0	0.0136419	1
darkblue	BSN	0.921893	0.987754	14.429	0	0	0.0432602	1
paleturquoise	BSND	0.0401806	0.824629	4.97489	3.26e-07	3.49e-07	0	1
blanchedalmond	BSPRY	0.165342	0.0797347	10.1208	0	0	0.00118913	1
darkcyan	BTBD2	0.578949	0.659357	11.7275	0	0	0.142459	3
lightpink	BTG2	0.29447	0.355148	6.0078	9.4e-10	1.13e-09	0.0464824	2
antiquewhite2	BTN1A1	0.999681	0.960591	11.5165	0	0	0.0246108	1
antiquewhite2	BUB1	0.307432	0.417361	11.5165	0	0	0.0537286	4
maroon2	BUB1B	0.0494421	0.720505	6.05283	7.12e-10	8.62e-10	0.0081171	2
blue	BUB1B	0.0494421	0.720505	10.7821	0	0	0.0137539	4
darkkhaki	BZW1	0.310897	0.907725	9.31805	0	0	0.0394938	3
dodgerblue2	BZW1	0.310897	0.907725	8.26527	1.11e-16	2.77e-16	0.0254685	3
cornflowerblue	BZW1	0.310897	0.907725	5.04581	2.26e-07	2.45e-07	1	4
antiquewhite2	C10orf10	0.48692	0.651719	11.5165	0	0	0.025006	2
darkblue	C10orf32	0.171037	0.555348	14.429	0	0	0.0556266	1
aliceblue	C10orf62	0.051686	0.787899	11.1918	0	0	0.00142143	1
darkblue	C10orf90	0.177674	0.504934	14.429	0	0	0.0708749	1
antiquewhite2	C12orf10	0.483307	0.866616	11.5165	0	0	0.0180943	1
darkgoldenrod	C12orf45	0.999838	0.149942	10.6957	0	0	0.0899766	1
aliceblue	C12orf49	0.935207	0.269824	11.1918	0	0	5.83e-05	1
darkolivegreen	C15orf48	0.858591	0.357846	8.45645	0	0	0.00807051	1
blue	C16orf78	0.336318	0.79565	10.7821	0	0	0.00261515	1
orangered	C17orf70	0.999107	0.554617	5.59571	1.1e-08	1.22e-08	0.0763681	2
darkgoldenrod	C17orf97	0.963056	0.277984	10.6957	0	0	0.129481	1
antiquewhite	C19orf68	0.0715608	0.990205	9.71799	0	0	0.00495544	1
darkgoldenrod	C19orf81	0.586018	0.572439	10.6957	0	0	0.0804356	1
gray2	C1D	0.752579	0.807547	7.64099	1.08e-14	2.24e-14	0.0771376	1
lavenderblush	C1orf106	0.537031	0.939529	6.2434	2.14e-10	2.65e-10	0.201235	1
darkblue	C1orf112	0.961515	0.980252	14.429	0	0	0.0584821	1
blueviolet	C1orf27	0.755381	0.129755	7.37414	8.27e-14	1.57e-13	0.0835664	1
darkblue	C1orf43	0.901701	0.778179	14.429	0	0	0.0373828	1
darkblue	C1orf68	0.184345	0.861872	14.429	0	0	0.056153	1
coral2	C1QB	0.852895	0.602906	6.36169	9.98e-11	1.32e-10	0.000320505	1
coral2	C1QC	0.879935	0.523454	6.36169	9.98e-11	1.32e-10	0.00212703	2
gray56	C1QTNF1	0.665397	0.0212683	7.84552	2.11e-15	4.92e-15	0.0611336	1
darkseagreen2	C1S	0.634996	0.560631	8.22911	1.11e-16	2.77e-16	0.207555	1
darkblue	C20orf195	0.140189	0.675691	14.429	0	0	0.00245582	1
aliceblue	C21orf91	0.987247	0.585513	11.1918	0	0	0.000237508	1
darkblue	C2CD2	0.999844	0.822813	14.429	0	0	0.0370908	1
blue	C2orf44	0.0126659	0.491717	10.7821	0	0	0.0157677	3
antiquewhite2	C2orf44	0.0126659	0.491717	11.5165	0	0	0.0470112	2
darkgoldenrod	C2orf73	0.211083	0.215716	10.6957	0	0	0.109973	1
darkcyan	C3	0.935219	0.727404	11.7275	0	0	0.00223454	2
darkcyan	C3AR1	0.709	0.404359	11.7275	0	0	0.000246388	1
aquamarine2	C3orf17	0.418372	0.73805	7.38918	7.38e-14	1.41e-13	7.19e-05	1
salmon2	C4orf17	0.228871	0.989048	4.77365	9.05e-07	9.44e-07	0	1
peru	C4orf17	0.228871	0.989048	5.00467	2.8e-07	3.03e-07	0.497736	2
darkblue	C4orf29	0.812026	0.972052	14.429	0	0	0.0415626	1
chocolate	C5	0.995196	0.9974	6.31328	1.37e-10	1.74e-10	0.0178505	3
darkorange	C5AR1	0.464832	0.435083	8.57462	0	0	0.0268888	1
chocolate	C5AR1	0.464832	0.435083	6.31328	1.37e-10	1.74e-10	0.00399794	1
darkorange	C5orf42	0.0447442	0.975143	8.57462	0	0	0.117287	1
darkgoldenrod	C5orf45	0.143417	0.685876	10.6957	0	0	0.0968312	1
aliceblue	C5orf51	0.760086	0.00870161	11.1918	0	0	0.0713379	1
cadetblue	C6orf106	0.931952	0.110758	6.30275	1.46e-10	1.82e-10	0.0520009	1
antiquewhite2	C6orf136	0.466755	NA	11.5165	0	0	0.0170291	1
tan2	C6orf165	0.728808	0.674064	3.51745	0.000217856	0.000220394	0.117041	1
orangered	C8orf44-SGK3	0.35359	0.361224	5.59571	1.1e-08	1.22e-08	0.00517838	1
cornsilk2	C8orf74	0.17396	0.614516	7.0489	9.02e-13	1.49e-12	0.0110846	1
darkblue	C9orf142	0.944365	0.399167	14.429	0	0	0.055014	1
darkblue	CA5A	0.813099	0.0588981	14.429	0	0	0.050219	1
darkblue	CA8	0.543415	0.713771	14.429	0	0	0.0468089	1
gray87	CA9	0.621499	0.801686	7.18833	3.28e-13	5.74e-13	0.0561104	2
darkorchid	CA9	0.621499	0.801686	8.40074	0	0	0.0221912	1
aquamarine2	CA9	0.621499	0.801686	7.38918	7.38e-14	1.41e-13	0.00473279	2
darkorange	CAB39	0.334661	0.965227	8.57462	0	0	0.0232666	1
cadetblue	CABIN1	0.60249	0.986612	6.30275	1.46e-10	1.82e-10	0.0107745	2
aliceblue	CABYR	0.330973	0.935182	11.1918	0	0	0.00445908	1
antiquewhite2	CACNA1B	0.56888	0.00924059	11.5165	0	0	0.00737383	2
deeppink2	CACNA1H	0.429825	0.972786	8.1468	2.22e-16	5.5e-16	0.00345039	1
gray7	CACNA1H	0.429825	0.972786	7.75007	4.55e-15	1.01e-14	0.00625031	1
blue	CACNA1S	0.807238	0.59318	10.7821	0	0	0.00108566	1
blue	CACNB1	0.989319	0.0975382	10.7821	0	0	0.0120175	1
aliceblue	CACNB2	0.977885	0.000497162	11.1918	0	0	0.00165283	1
gray65	CACNB3	0.497007	0.509619	7.50177	3.15e-14	6.28e-14	2.25e-16	1
aliceblue	CACNB4	0.984458	0.654593	11.1918	0	0	0.000805285	1
gray67	CACNG2	0.998535	0.85721	7.65855	9.44e-15	2e-14	0.289209	1
blanchedalmond	CACNG3	0.960404	0.334502	10.1208	0	0	0.00463918	1
cadetblue	CACUL1	0.546263	0.43574	6.30275	1.46e-10	1.82e-10	0.134052	1
gainsboro	CAD	0.38016	0.781334	8.20153	1.11e-16	2.77e-16	0.581707	2
darkgreen	CAD	0.38016	0.781334	9.21452	0	0	0.397608	1
antiquewhite	CAD	0.38016	0.781334	9.71799	0	0	0.33051	2
grey62	CAD	0.38016	0.781334	6.7711	6.39e-12	9.63e-12	0.483369	1
darkblue	CADM1	0.250243	0.295043	14.429	0	0	0.0633065	2
brown2	CALCR	0.702916	0.422669	11.6389	0	0	0.00200554	1
blue	CALCRL	0.95115	0.405765	10.7821	0	0	0.000326636	2
tomato2	CALML5	0.532521	0.863414	3.41154	0.000322989	0.000326127	0.301355	1
grey99	CAMK1D	0.0370942	0.175344	6.72895	8.54e-12	1.27e-11	0	2
olivedrab2	CAMK1D	0.0370942	0.175344	5.65064	7.99e-09	9.04e-09	0.242558	2
dimgray	CAMK1D	0.0370942	0.175344	8.4039	0	0	0.00463726	1
antiquewhite2	CAMK1D	0.0370942	0.175344	11.5165	0	0	0.035331	3
rosybrown2	CAMK1D	0.0370942	0.175344	4.67525	1.47e-06	1.52e-06	0.429106	2
darkcyan	CAMK2A	0.834332	0.976965	11.7275	0	0	0.00929941	2
black	CAMK2D	0.0927519	0.0848165	7.21676	2.66e-13	4.77e-13	0.0270511	2
burlywood2	CAMK2D	0.0927519	0.0848165	7.48934	3.46e-14	6.76e-14	0.102195	5
lightseagreen	CAMK2N2	0.281695	0.280675	6.00127	9.79e-10	1.17e-09	0.0716953	1
royalblue2	CAMK4	0.612003	0.103138	4.96481	3.44e-07	3.64e-07	0.128771	2
royalblue2	CAMKK2	0.0527291	0.987069	4.96481	3.44e-07	3.64e-07	0.239554	3
royalblue2	CAMKV	0.812916	0.998935	4.96481	3.44e-07	3.64e-07	0.0757811	1
cornsilk2	CAMP	0.286153	0.550466	7.0489	9.02e-13	1.49e-12	0.00826257	2
sandybrown	CAMP	0.286153	0.550466	4.57906	2.34e-06	2.41e-06	0.18565	1
darkslategrey	CAMSAP1	0.0664296	0.648685	8.79428	0	0	0.145068	1
brown2	CAMSAP2	0.996721	0.691119	11.6389	0	0	0.17999	2
gray29	CAND1	0.220202	0.536771	7.65017	9.99e-15	2.11e-14	0.680872	2
gray76	CAND1	0.220202	0.536771	7.11056	5.78e-13	9.81e-13	0.670316	2
darkcyan	CAND1	0.220202	0.536771	11.7275	0	0	0.34956	21
grey52	CAND1	0.220202	0.536771	7.25558	2e-13	3.64e-13	0.649884	2
gray85	CAND1	0.220202	0.536771	7.00311	1.25e-12	2.04e-12	0.660908	2
magenta2	CAND1	0.220202	0.536771	6.13706	4.2e-10	5.13e-10	1	7
gray9	CAND1	0.220202	0.536771	7.73012	5.33e-15	1.15e-14	0.757722	3
cornsilk	CAND1	0.220202	0.536771	8.1817	1.11e-16	2.77e-16	0.492842	1
darkorange	CAND1	0.220202	0.536771	8.57462	0	0	1	36
antiquewhite2	CAND1	0.220202	0.536771	11.5165	0	0	0.487523	17
gray25	CAND1	0.220202	0.536771	7.71278	6.11e-15	1.31e-14	0.730702	3
gray6	CAND1	0.220202	0.536771	7.80087	3.11e-15	7.03e-15	0.552327	1
gray95	CAND1	0.220202	0.536771	7.33005	1.15e-13	2.14e-13	0.726982	2
ghostwhite	CAND1	0.220202	0.536771	8.17503	1.11e-16	2.77e-16	0.986135	4
grey	CAND1	0.220202	0.536771	6.78555	5.78e-12	8.79e-12	0.733663	3
moccasin	CAND1	0.220202	0.536771	5.77213	3.91e-09	4.47e-09	1	6
grey26	CAND1	0.220202	0.536771	7.12005	5.39e-13	9.22e-13	0.658205	2
cyan2	CAND2	0.00320631	0.310346	6.77272	6.32e-12	9.55e-12	0.0144007	2
darkgoldenrod	CANT1	0.986592	0.842156	10.6957	0	0	0.0657242	1
antiquewhite2	CANX	0.706631	0.351935	11.5165	0	0	0.212617	9
royalblue2	CAP1	0.798388	0.672697	4.96481	3.44e-07	3.64e-07	0.193782	1
blue	CAP2	0.723428	0.892568	10.7821	0	0	0.113033	1
antiquewhite	CAPN1	0.0959786	0.883135	9.71799	0	0	0.588811	15
darkslategrey	CAPN1	0.0959786	0.883135	8.79428	0	0	0.153139	3
grey62	CAPN1	0.0959786	0.883135	6.7711	6.39e-12	9.63e-12	0.60926	3
darkgreen	CAPN1	0.0959786	0.883135	9.21452	0	0	0.710447	7
gainsboro	CAPN1	0.0959786	0.883135	8.20153	1.11e-16	2.77e-16	0.776789	3
lightcyan	CAPN1	0.0959786	0.883135	6.50175	3.97e-11	5.59e-11	0.965834	3
antiquewhite2	CAPN11	0.357138	0.597823	11.5165	0	0	0.0138871	1
mediumorchid	CAPN3	0.999593	0.239702	5.6994	6.01e-09	6.83e-09	0.08907	1
gray70	CAPRIN1	0.930649	0.773076	7.35796	9.34e-14	1.75e-13	0.149313	1
azure2	CARD11	0.770905	0.577992	8.48532	0	0	0.0060578	2
antiquewhite2	CARD11	0.770905	0.577992	11.5165	0	0	0.0322113	3
antiquewhite	CARD14	0.493506	0.976701	9.71799	0	0	0.00505531	1
gold2	CARM1	0.894333	0.119952	7.92439	1.11e-15	2.63e-15	0.120434	2
gray88	CARS	0.19114	0.958042	6.97955	1.48e-12	2.39e-12	0	3
blue	CARS	0.19114	0.958042	10.7821	0	0	0.0239956	6
aliceblue	CASC4	0.60176	0.424682	11.1918	0	0	0.0843653	1
blue	CASC5	0.938049	0.978356	10.7821	0	0	0.0018304	1
bisque	CASP1	0.957182	0.981246	7.76766	4e-15	8.95e-15	0.00202377	1
gray59	CASP14	0.663799	0.468592	7.73901	5e-15	1.1e-14	0.101422	1
aliceblue	CASP4	0.882884	0.930329	11.1918	0	0	0.00474794	3
lightgoldenrod	CASP7	0.866579	0.379861	6.34513	1.11e-10	1.44e-10	0.711609	4
mediumslateblue	CASP9	0.583447	0.77843	5.93426	1.48e-09	1.74e-09	0.858751	2
azure	CASR	0.992397	0.119263	7.63515	1.13e-14	2.33e-14	0.00313295	1
aliceblue	CAST	0.993417	0.481872	11.1918	0	0	0.0920995	2
darkgoldenrod	CASZ1	0.999839	0.127639	10.6957	0	0	0.0423676	1
antiquewhite2	CATSPER1	0.917902	0.559183	11.5165	0	0	0.00374925	1
darkblue	CATSPERG	0.531514	0.124988	14.429	0	0	0.0459072	1
lemonchiffon2	CAV3	0.757221	0.190279	6.42069	6.78e-11	9.07e-11	0.0207042	1
plum	CAV3	0.757221	0.190279	5.03973	2.33e-07	2.53e-07	0.98872	2
grey68	CAV3	0.757221	0.190279	6.77084	6.4e-12	9.63e-12	0	1
gray28	CAV3	0.757221	0.190279	7.60424	1.43e-14	2.93e-14	0.0484458	1
salmon2	CAV3	0.757221	0.190279	4.77365	9.05e-07	9.44e-07	1	3
peru	CAV3	0.757221	0.190279	5.00467	2.8e-07	3.03e-07	0.463793	1
bisque2	CAV3	0.757221	0.190279	7.53267	2.49e-14	5.05e-14	0.133249	1
gray70	CAV3	0.757221	0.190279	7.35796	9.34e-14	1.75e-13	0.927027	3
grey89	CBFA2T2	0.710633	0.600319	6.613	1.88e-11	2.73e-11	0.0196237	3
gainsboro	CBL	0.540398	0.859851	8.20153	1.11e-16	2.77e-16	1	4
antiquewhite	CBL	0.540398	0.859851	9.71799	0	0	1	17
darkgreen	CBL	0.540398	0.859851	9.21452	0	0	1	8
grey62	CBL	0.540398	0.859851	6.7711	6.39e-12	9.63e-12	1	5
blanchedalmond	CBLC	0.707111	0.865037	10.1208	0	0	0.171983	2
orangered	CBLC	0.707111	0.865037	5.59571	1.1e-08	1.22e-08	0.206499	2
lightsalmon	CBS	0.0744902	0.802734	6.2042	2.75e-10	3.37e-10	0.955982	3
seashell	CBS	0.0744902	0.802734	4.93316	4.05e-07	4.27e-07	0.962023	3
gray55	CBS	0.0744902	0.802734	7.93428	1.11e-15	2.63e-15	0	2
chocolate2	CBS	0.0744902	0.802734	6.90107	2.58e-12	4.07e-12	0.317037	3
grey78	CBX1	0.0131758	0.190021	6.62768	1.71e-11	2.49e-11	0.521592	5
bisque2	CBX2	0.196712	0.511794	7.53267	2.49e-14	5.05e-14	0.358191	2
cadetblue	CBX4	0.993734	0.950319	6.30275	1.46e-10	1.82e-10	0.0188363	3
darkcyan	CBX5	0.944906	0.0467218	11.7275	0	0	0.0782223	6
cadetblue	CBX6	0.973264	0.0608519	6.30275	1.46e-10	1.82e-10	0.0171123	4
blue	CBX7	0.690047	0.859381	10.7821	0	0	0.0471321	1
gray25	CBX8	0.0391195	0.944569	7.71278	6.11e-15	1.31e-14	0.0270784	3
gray66	CBX8	0.0391195	0.944569	7.42374	5.7e-14	1.1e-13	0.0423597	2
lawngreen	CBX8	0.0391195	0.944569	6.47857	4.63e-11	6.39e-11	0.00738254	1
gray88	CBX8	0.0391195	0.944569	6.97955	1.48e-12	2.39e-12	0.298217	3
cadetblue	CBX8	0.0391195	0.944569	6.30275	1.46e-10	1.82e-10	0.0190726	5
gray28	CBX8	0.0391195	0.944569	7.60424	1.43e-14	2.93e-14	0.575342	3
gold2	CBX8	0.0391195	0.944569	7.92439	1.11e-15	2.63e-15	0.00432445	2
grey9	CBX8	0.0391195	0.944569	6.84845	3.73e-12	5.73e-12	0.338238	4
gray27	CBX8	0.0391195	0.944569	7.73549	5.11e-15	1.11e-14	0.356345	3
bisque	CBX8	0.0391195	0.944569	7.76766	4e-15	8.95e-15	0.229454	3
darksalmon	CBX8	0.0391195	0.944569	8.82413	0	0	0.299814	3
beige	CBX8	0.0391195	0.944569	7.96486	7.77e-16	1.86e-15	0.344495	3
grey50	CBX8	0.0391195	0.944569	7.25974	1.94e-13	3.55e-13	0	2
lavender	CBX8	0.0391195	0.944569	6.42373	6.65e-11	8.99e-11	0.000754495	2
darkblue	CBX8	0.0391195	0.944569	14.429	0	0	0.00992236	4
black	CBX8	0.0391195	0.944569	7.21676	2.66e-13	4.77e-13	0.00979926	2
cornsilk2	CCAR1	0.185822	0.883857	7.0489	9.02e-13	1.49e-12	0.196269	2
darkblue	CCAR1	0.185822	0.883857	14.429	0	0	0.062755	1
grey90	CCBE1	0.42305	0.86676	6.35105	1.07e-10	1.4e-10	0.00348559	1
darkgoldenrod	CCDC114	0.732936	0.982987	10.6957	0	0	0.186545	1
darkblue	CCDC117	0.0305064	0.972555	14.429	0	0	0.054849	1
aliceblue	CCDC130	0.91127	0.966759	11.1918	0	0	0.00138999	1
aliceblue	CCDC14	0.489434	0.885438	11.1918	0	0	0.0820755	1
cornsilk2	CCDC151	0.93836	0.75922	7.0489	9.02e-13	1.49e-12	0.0154595	1
royalblue2	CCDC158	0.848729	0.995901	4.96481	3.44e-07	3.64e-07	0.0285474	1
blue	CCDC159	0.420175	0.995064	10.7821	0	0	0.00378903	1
ivory	CCDC17	0.824195	0.988281	6.42195	6.73e-11	9.07e-11	0.0145733	1
darkblue	CCDC18	0.874371	0.910773	14.429	0	0	0.0577355	1
aliceblue	CCDC28A	0.942599	0.208449	11.1918	0	0	0.0874972	1
aliceblue	CCDC33	0.13939	0.668098	11.1918	0	0	0.00927389	5
springgreen2	CCDC57	0.888836	0.266525	3.91814	4.46e-05	4.53e-05	5.12e-16	1
darkolivegreen	CCDC6	0.833058	0.975947	8.45645	0	0	0.634178	2
maroon2	CCDC6	0.833058	0.975947	6.05283	7.12e-10	8.62e-10	0.643002	1
palevioletred2	CCDC6	0.833058	0.975947	5.11374	1.58e-07	1.72e-07	0.587735	1
gray59	CCDC67	0.192484	0.9898	7.73901	5e-15	1.1e-14	0.141507	1
aliceblue	CCDC85B	0.950418	0.856559	11.1918	0	0	0.00259539	5
darkcyan	CCDC85B	0.950418	0.856559	11.7275	0	0	0.021975	2
gray67	CCDC88A	0.0854298	0.925983	7.65855	9.44e-15	2e-14	0.289782	1
mediumblue	CCDC88A	0.0854298	0.925983	6.017	8.88e-10	1.07e-09	0.345804	1
mediumorchid2	CCDC88A	0.0854298	0.925983	5.9236	1.57e-09	1.86e-09	0.432143	1
aliceblue	CCDC88A	0.0854298	0.925983	11.1918	0	0	0.00315552	1
lightslategrey	CCDC88B	0.0147258	0.793063	5.81436	3.04e-09	3.51e-09	0.0018319	1
darkblue	CCDC91	0.997988	0.0166454	14.429	0	0	0.043485	3
darkblue	CCDC93	0.147385	0.999874	14.429	0	0	0.0540562	1
antiquewhite2	CCDC97	0.254751	0.988053	11.5165	0	0	0.0832126	1
dodgerblue	CCHCR1	0.109198	0.339129	8.0179	5.55e-16	1.34e-15	5.51e-17	1
plum2	CCK	0.189343	0.387506	4.99534	2.94e-07	3.15e-07	0.0703417	1
grey0	CCKAR	0.144557	0.287266	7.20578	2.89e-13	5.12e-13	0.0327401	1
plum2	CCKBR	0.405272	0.771153	4.99534	2.94e-07	3.15e-07	0.280485	2
antiquewhite2	CCL11	0.0577376	0.781806	11.5165	0	0	0.000752688	2
azure2	CCL11	0.0577376	0.781806	8.48532	0	0	0.000194407	2
blanchedalmond	CCL2	0.934138	0.531435	10.1208	0	0	0.000702927	2
darkcyan	CCL20	0.818882	0.108601	11.7275	0	0	0.00170964	1
aliceblue	CCL22	0.827707	0.513047	11.1918	0	0	1.77e-05	1
antiquewhite2	CCL24	0.354283	0.958894	11.5165	0	0	1.12e-05	1
azure2	CCL28	0.224182	0.999725	8.48532	0	0	3.25e-06	1
antiquewhite2	CCL3L3	0.0433918	NA	11.5165	0	0	0.00051043	2
azure2	CCL3L3	0.0433918	NA	8.48532	0	0	0.000103018	2
orangered	CCL5	0.94215	0.135757	5.59571	1.1e-08	1.22e-08	0.0018921	1
lightslategrey	CCNA1	0.553453	0.407098	5.81436	3.04e-09	3.51e-09	0.0654403	3
beige	CCNB1	0.687342	0.155781	7.96486	7.77e-16	1.86e-15	0.02499	4
red	CCNB2	0.174932	0.634526	5.03446	2.4e-07	2.6e-07	0	1
antiquewhite2	CCND1	0.409743	0.0566184	11.5165	0	0	0.148488	8
gray69	CCND2	0.000193823	0.603221	7.80156	3.11e-15	7.03e-15	0.00304489	1
hotpink2	CCND2	0.000193823	0.603221	6.85764	3.5e-12	5.4e-12	0.0466644	1
grey20	CCND2	0.000193823	0.603221	7.03238	1.02e-12	1.66e-12	0.016987	1
lightpink2	CCND2	0.000193823	0.603221	6.29042	1.58e-10	1.97e-10	0.0678892	1
lightcyan2	CCND2	0.000193823	0.603221	6.42443	6.62e-11	8.97e-11	0.0931162	1
lightyellow	CCND2	0.000193823	0.603221	6.36761	9.6e-11	1.28e-10	0.0299434	1
navyblue	CCND2	0.000193823	0.603221	5.79219	3.47e-09	4e-09	0.0437421	1
mediumorchid	CCND2	0.000193823	0.603221	5.6994	6.01e-09	6.83e-09	0.0917891	1
grey90	CCND2	0.000193823	0.603221	6.35105	1.07e-10	1.4e-10	0.0381377	1
grey88	CCND2	0.000193823	0.603221	6.58468	2.28e-11	3.27e-11	0.00950161	1
lightcoral	CCND2	0.000193823	0.603221	6.35845	1.02e-10	1.34e-10	0.146443	1
khaki	CCND2	0.000193823	0.603221	6.6262	1.72e-11	2.51e-11	0.201783	1
gray65	CCND2	0.000193823	0.603221	7.50177	3.15e-14	6.28e-14	0.156443	1
honeydew	CCND2	0.000193823	0.603221	6.59882	2.07e-11	3e-11	0.0811101	1
indianred2	CCND2	0.000193823	0.603221	6.55414	2.8e-11	3.97e-11	0.0652204	1
darkorchid2	CCND3	0.96198	0.414226	8.65255	0	0	0.00453822	1
grey90	CCNF	0.850184	0.82652	6.35105	1.07e-10	1.4e-10	0.0470218	1
brown	CCNG1	0.594468	0.253904	7.2376	2.28e-13	4.12e-13	0.0823852	2
antiquewhite2	CCNG2	0.79352	0.252325	11.5165	0	0	0.00885025	1
grey56	CCNL1	0.106349	0.185762	6.66154	1.35e-11	2e-11	9.92e-17	1
blue	CCNT1	0.882273	0.588352	10.7821	0	0	0.0178548	3
aliceblue	CCNT2	1	0.300387	11.1918	0	0	0.0902259	1
azure2	CCNY	0.992257	0.547648	8.48532	0	0	0.173541	1
aliceblue	CCR10	0.983013	0.365816	11.1918	0	0	0.00129483	1
springgreen	CCR2	0.133012	0.532263	3.9902	3.3e-05	3.36e-05	0.0120327	1
antiquewhite2	CCR3	0.672358	0.678508	11.5165	0	0	0.000109678	3
springgreen	CCR5	0.872351	0.928759	3.9902	3.3e-05	3.36e-05	0.041421	5
gray2	CCR7	0.57866	0.291817	7.64099	1.08e-14	2.24e-14	0.000404542	1
gray58	CCSER2	0.983847	0.438821	7.40213	6.71e-14	1.28e-13	0.844115	2
darkcyan	CCT2	0.988744	0.669759	11.7275	0	0	0.144144	4
rosybrown2	CCT3	0.464556	0.983851	4.67525	1.47e-06	1.52e-06	0.127052	1
cadetblue2	CCT3	0.464556	0.983851	6.04957	7.26e-10	8.78e-10	0.331264	2
grey52	CD160	0.677452	0.872856	7.25558	2e-13	3.64e-13	0	1
blanchedalmond	CD177	0.628888	0.786394	10.1208	0	0	0.0206956	1
mediumturquoise	CD19	0.484736	0.670921	5.67097	7.1e-09	8.04e-09	0.458484	3
gray98	CD19	0.484736	0.670921	7.09279	6.57e-13	1.11e-12	0.534804	1
olivedrab	CD19	0.484736	0.670921	5.72425	5.19e-09	5.93e-09	0.519226	2
peachpuff	CD19	0.484736	0.670921	5.17573	1.14e-07	1.24e-07	0.519527	3
cornflowerblue	CD2	0.986743	0.662823	5.04581	2.26e-07	2.45e-07	0.0551792	1
darkblue	CD22	0.9925	0.666907	14.429	0	0	0.000232998	2
gray57	CD244	0.625529	0.046161	7.29754	1.47e-13	2.7e-13	0.0261203	1
gray57	CD247	0.747555	0.234517	7.29754	1.47e-13	2.7e-13	0.127565	4
cadetblue	CD27	0.108177	0.887576	6.30275	1.46e-10	1.82e-10	0.0182199	2
sienna	CD27	0.108177	0.887576	4.71547	1.21e-06	1.25e-06	0.16192	1
plum2	CD274	0.923632	0.965833	4.99534	2.94e-07	3.15e-07	0.245174	2
blue2	CD28	0.992289	0.760196	6.93681	2.01e-12	3.2e-12	1	6
gray57	CD28	0.992289	0.760196	7.29754	1.47e-13	2.7e-13	0.201489	4
darkgoldenrod	CD320	0.924523	0.750344	10.6957	0	0	0.154228	1
coral2	CD36	0.921123	0.975387	6.36169	9.98e-11	1.32e-10	0.0526205	1
darkblue	CD37	0.970609	0.810558	14.429	0	0	9.08e-05	1
darkslateblue	CD38	0.71071	0.949761	8.47082	0	0	0.0344719	1
cadetblue	CD38	0.71071	0.949761	6.30275	1.46e-10	1.82e-10	0.0357668	1
antiquewhite2	CD3D	0.816017	0.247689	11.5165	0	0	0.104349	3
gray2	CD3E	0.742971	0.226545	7.64099	1.08e-14	2.24e-14	0.00198118	3
gray57	CD3E	0.742971	0.226545	7.29754	1.47e-13	2.7e-13	0.0451658	2
antiquewhite2	CD3G	0.980879	0.255005	11.5165	0	0	0.137776	2
darkslateblue	CD4	0.12055	0.566584	8.47082	0	0	0.117334	4
cadetblue	CD4	0.12055	0.566584	6.30275	1.46e-10	1.82e-10	0.179811	7
blanchedalmond	CD40	0.203653	0.831916	10.1208	0	0	0.0590938	3
grey82	CD44	0.991506	0.258377	6.4776	4.66e-11	6.39e-11	0.0637566	3
aliceblue	CD55	0.988186	0.528384	11.1918	0	0	0.00638221	2
antiquewhite	CD6	0.993438	0.915402	9.71799	0	0	0.0067152	2
brown	CD7	0.642971	0.694469	7.2376	2.28e-13	4.12e-13	0.227853	2
cadetblue	CD70	0.955569	0.0206225	6.30275	1.46e-10	1.82e-10	0.004024	1
blueviolet	CD72	0.987284	0.173176	7.37414	8.27e-14	1.57e-13	0.230506	1
mediumturquoise	CD79A	0.871012	0.50557	5.67097	7.1e-09	8.04e-09	0.0439938	2
aliceblue	CD79B	0.754496	0.966441	11.1918	0	0	0.0612588	1
blue2	CD80	0.818461	0.660683	6.93681	2.01e-12	3.2e-12	0.241997	1
grey87	CD82	0.972657	0.990754	6.88594	2.87e-12	4.45e-12	0.334803	3
darkblue	CD86	0.961248	0.0442746	14.429	0	0	0.0612977	1
sienna2	CD8A	0.302943	0.149674	4.38163	5.89e-06	6.04e-06	1	3
sienna2	CD8B	0.571379	0.32037	4.38163	5.89e-06	6.04e-06	0.359758	1
blanchedalmond	CD93	0.764267	0.843322	10.1208	0	0	0.139861	3
orangered	CD93	0.764267	0.843322	5.59571	1.1e-08	1.22e-08	0.133165	2
aliceblue	CDC14B	0.838328	0.947778	11.1918	0	0	0.00840955	1
blue	CDC25C	0.102526	0.96245	10.7821	0	0	0.12853	2
antiquewhite2	CDC26	0.0951368	0.412784	11.5165	0	0	0.0492889	5
darkgoldenrod2	CDC26	0.0951368	0.412784	9.54992	0	0	0.217707	1
antiquewhite2	CDC27	0.274538	0.799614	11.5165	0	0	0.24343	13
gray59	CDC37	0.297927	0.938236	7.73901	5e-15	1.1e-14	1	12
pink2	CDC42BPB	0.00016426	0.647033	4.98966	3.02e-07	3.24e-07	0.534379	1
gray66	CDC42BPB	0.00016426	0.647033	7.42374	5.7e-14	1.1e-13	2.41e-16	1
gray68	CDC42BPB	0.00016426	0.647033	7.19811	3.05e-13	5.38e-13	2.13e-07	1
grey76	CDC42EP1	0.565451	0.394942	6.47665	4.69e-11	6.39e-11	0.148696	2
sienna	CDC42EP2	0.0336047	0.714608	4.71547	1.21e-06	1.25e-06	0	1
aliceblue	CDC42EP4	0.49272	0.959854	11.1918	0	0	0.0798141	2
purple2	CDC6	0.0240632	0.76973	5.19186	1.04e-07	1.14e-07	0.0541941	1
aliceblue	CDC6	0.0240632	0.76973	11.1918	0	0	0.00112436	1
blanchedalmond	CDC6	0.0240632	0.76973	10.1208	0	0	0.00522959	3
beige	CDC6	0.0240632	0.76973	7.96486	7.77e-16	1.86e-15	0.00402765	2
darkgray	CDCA5	0.959427	0.831144	10.0416	0	0	0.00812178	3
aliceblue	CDCA7L	0.900984	0.412517	11.1918	0	0	0.0657216	1
skyblue	CDCA8	0.353382	0.0257564	4.41599	5.03e-06	5.17e-06	0.480065	3
antiquewhite2	CDCA8	0.353382	0.0257564	11.5165	0	0	0.0160435	3
burlywood2	CDCP1	0.328083	0.261027	7.48934	3.46e-14	6.76e-14	0.242	1
antiquewhite2	CDH13	0.14631	0.269159	11.5165	0	0	0.0429177	1
blue	CDH2	0.906406	0.00157211	10.7821	0	0	0.014625	4
lightslategrey	CDH23	0.986508	0.437224	5.81436	3.04e-09	3.51e-09	0.218661	1
darkblue	CDH3	0.926328	0.421621	14.429	0	0	0.0427836	1
blue	CDH4	0.977557	0.945105	10.7821	0	0	0.00192744	1
grey0	CDK1	0.90283	0.294456	7.20578	2.89e-13	5.12e-13	0.328651	4
aliceblue	CDK12	0.604052	0.207923	11.1918	0	0	0.0811847	1
antiquewhite2	CDK14	0.1033	0.807215	11.5165	0	0	0.111675	1
grey85	CDK14	0.1033	0.807215	6.64579	1.51e-11	2.21e-11	0.265004	1
grey22	CDK14	0.1033	0.807215	6.89446	2.7e-12	4.24e-12	0.239018	1
magenta	CDK14	0.1033	0.807215	6.01977	8.73e-10	1.05e-09	0.249904	1
darkolivegreen	CDK18	0.827388	0.5688	8.45645	0	0	0.12799	1
antiquewhite2	CDK19	0.568917	0.130172	11.5165	0	0	0.0508276	4
gray79	CDK2AP2	0.206631	0.176704	7.31507	1.29e-13	2.38e-13	0.0647712	2
aliceblue	CDK5R1	0.0921145	0.966924	11.1918	0	0	0.000445597	1
aliceblue	CDK5R2	0.87855	0.0624491	11.1918	0	0	0.000490217	1
burlywood2	CDK5RAP2	0.832871	0.99415	7.48934	3.46e-14	6.76e-14	0.00564264	4
darkorange	CDK6	0.998769	0.117972	8.57462	0	0	0.0803947	1
antiquewhite2	CDK7	0.978716	0.150445	11.5165	0	0	0.0633717	4
gray9	CDKAL1	0.645545	0.0336246	7.73012	5.33e-15	1.15e-14	0.236193	1
grey29	CDKN1A	0.895315	0.325829	6.84063	3.94e-12	6.02e-12	0.160783	7
darkgray	CDKN2B	0.681652	0.710767	10.0416	0	0	0.00447416	1
blue	CDON	0.515159	0.307376	10.7821	0	0	0.00195283	1
darkgoldenrod	CDS2	0.854688	0.943272	10.6957	0	0	0.0815194	1
antiquewhite2	CDT1	0.926344	0.99711	11.5165	0	0	0.0945472	2
aliceblue	CDV3	0.135783	0.322137	11.1918	0	0	0.0691233	4
antiquewhite2	CDX1	0.494702	0.790754	11.5165	0	0	0.0337264	1
deeppink2	CDX2	0.518946	0.956423	8.1468	2.22e-16	5.5e-16	0.051742	2
antiquewhite2	CEACAM1	0.88165	0.2048	11.5165	0	0	0.0144818	2
darkolivegreen2	CEBPB	0.0334831	0.341077	8.72118	0	0	0.207178	1
dimgrey	CEBPB	0.0334831	0.341077	8.1969	1.11e-16	2.77e-16	0.171862	2
chartreuse	CEBPB	0.0334831	0.341077	8.17829	1.11e-16	2.77e-16	0.162088	1
dimgray	CEBPB	0.0334831	0.341077	8.4039	0	0	0.100229	1
grey7	CEBPB	0.0334831	0.341077	7.12801	5.09e-13	8.77e-13	0.270758	1
darkslategray2	CEBPB	0.0334831	0.341077	8.50027	0	0	0.0894126	1
darkslategray	CEBPB	0.0334831	0.341077	8.70325	0	0	0.135229	2
blue	CEBPB	0.0334831	0.341077	10.7821	0	0	0.0830401	9
darkblue	CECR2	0.842051	0.167327	14.429	0	0	0.0523624	1
blanchedalmond	CEL	0.976434	0.457892	10.1208	0	0	0.00750429	1
peachpuff2	CELA3A	0.214828	0.328239	4.99653	2.92e-07	3.14e-07	0.103359	1
grey90	CELF2	0.522146	0.222347	6.35105	1.07e-10	1.4e-10	0.00207742	2
blanchedalmond	CELSR2	0.17735	0.97549	10.1208	0	0	0.124897	1
antiquewhite2	CENPB	0.109529	0.168695	11.5165	0	0	0.0956895	2
darkgray	CENPB	0.109529	0.168695	10.0416	0	0	0.00430923	1
chocolate2	CENPB	0.109529	0.168695	6.90107	2.58e-12	4.07e-12	0.0255198	1
gray85	CENPE	0.446029	0.74889	7.00311	1.25e-12	2.04e-12	0.0458365	1
chocolate	CENPF	0.753939	0.991083	6.31328	1.37e-10	1.74e-10	0.0510991	1
darkblue	CENPH	0.972751	0.169683	14.429	0	0	0.0790828	4
aliceblue	CENPH	0.972751	0.169683	11.1918	0	0	0.0832723	3
darkgoldenrod	CENPL	0.945578	0.286864	10.6957	0	0	0.0216887	2
darkgoldenrod	CENPM	0.423303	0.368059	10.6957	0	0	0.00653952	2
darkgoldenrod	CENPN	0.948525	0.853108	10.6957	0	0	0.174423	3
aliceblue	CENPO	0.999474	0.741274	11.1918	0	0	0.0069332	2
darkblue	CENPW	0.96986	0.466772	14.429	0	0	0.0470019	1
darkblue	CEP135	0.795082	0.531133	14.429	0	0	0.043246	1
aliceblue	CEP350	0.803977	0.993185	11.1918	0	0	0.00350905	1
brown2	CEP55	0.817047	0.0884312	11.6389	0	0	0.0341197	2
aliceblue	CEP55	0.817047	0.0884312	11.1918	0	0	0.00938599	4
darkblue	CEP57	0.185957	0.231717	14.429	0	0	0.0657566	1
brown2	CEP57L1	0.460874	0.601757	11.6389	0	0	0.197624	2
aliceblue	CEP57L1	0.460874	0.601757	11.1918	0	0	0.100693	2
royalblue2	CEP63	0.919499	0.734855	4.96481	3.44e-07	3.64e-07	0.0269539	1
darkblue	CEP68	0.668608	0.407788	14.429	0	0	0.0616143	1
turquoise2	CEP70	0.505936	0.235644	3.18825	0.000715693	0.000719593	0.00444182	1
gray97	CEP72	0.999902	0.0137302	7.15531	4.17e-13	7.23e-13	0.29648	1
antiquewhite2	CEP76	0.347831	0.311182	11.5165	0	0	0.0386191	1
antiquewhite2	CERS1	0.30562	0.530084	11.5165	0	0	0.0401122	1
antiquewhite2	CES1	0.0550909	0.691891	11.5165	0	0	0.00684383	1
peachpuff2	CES1	0.0550909	0.691891	4.99653	2.92e-07	3.14e-07	0.188068	1
darkblue	CETN1	0.827866	0.588012	14.429	0	0	0.0609202	1
azure2	CFL1	0.895482	0.402726	8.48532	0	0	0.221627	2
salmon	CFTR	0.84455	0.512067	4.70935	1.24e-06	1.29e-06	0.203719	5
antiquewhite2	CGA	0.510793	0.788257	11.5165	0	0	0.00248204	3
cornsilk2	CGGBP1	0.103808	0.4504	7.0489	9.02e-13	1.49e-12	0.013813	2
tan	CGGBP1	0.103808	0.4504	3.62972	0.000141865	0.000143616	0.776232	1
blue	CGGBP1	0.103808	0.4504	10.7821	0	0	0.00517968	1
grey76	CGN	0.596557	0.320994	6.47665	4.69e-11	6.39e-11	0.284162	2
blue	CGNL1	0.731663	0.586934	10.7821	0	0	0.229978	2
lavenderblush2	CGNL1	0.731663	0.586934	6.58546	2.27e-11	3.27e-11	0.615814	1
grey76	CGNL1	0.731663	0.586934	6.47665	4.69e-11	6.39e-11	0.136737	1
grey88	CGRRF1	0.227568	0.409811	6.58468	2.28e-11	3.27e-11	0.00622556	1
violetred	CHAD	0.0286869	0.81702	2.90033	0.00186386	0.00186968	0.434373	1
blue	CHD2	0.998093	0.00433922	10.7821	0	0	0.0028762	1
aliceblue	CHD4	0.966705	0.64378	11.1918	0	0	0.089811	6
antiquewhite2	CHD6	0.652589	0.865125	11.5165	0	0	0.0248165	1
blue	CHD7	0.508923	0.688098	10.7821	0	0	0.0202549	4
azure	CHD8	0.0926072	0.288336	7.63515	1.13e-14	2.33e-14	0.0325673	2
antiquewhite	CHD8	0.0926072	0.288336	9.71799	0	0	0.00163539	1
darkslateblue	CHD8	0.0926072	0.288336	8.47082	0	0	0.0361389	1
gray27	CHEK1	0.992938	0.945834	7.73549	5.11e-15	1.11e-14	0.0416198	2
cornsilk2	CHERP	0.505237	0.733882	7.0489	9.02e-13	1.49e-12	0.0354632	2
antiquewhite2	CHGA	0.858644	0.45229	11.5165	0	0	0.0669987	1
cadetblue	CHKA	0.260046	0.0964137	6.30275	1.46e-10	1.82e-10	0.0001625	1
grey8	CHMP1A	0.974348	0.00694779	7.18637	3.33e-13	5.8e-13	1.11e-16	1
darkkhaki	CHMP3	0.426199	0.715289	9.31805	0	0	0.00887696	2
lightslategray	CHMP3	0.426199	0.715289	5.89943	1.82e-09	2.14e-09	0.0582503	2
slategray2	CHMP3	0.426199	0.715289	4.187	1.41e-05	1.44e-05	0.00413667	2
brown	CHN1	0.0569644	0.926785	7.2376	2.28e-13	4.12e-13	0.195081	1
navajowhite	CHN1	0.0569644	0.926785	5.84296	2.56e-09	2.99e-09	0.216451	1
gray90	CHN1	0.0569644	0.926785	7.37117	8.46e-14	1.6e-13	3.79e-17	1
mediumpurple2	CHN1	0.0569644	0.926785	5.99406	1.02e-09	1.22e-09	0.214611	1
grey58	CHN1	0.0569644	0.926785	7.04568	9.23e-13	1.52e-12	6.48e-17	1
chartreuse2	CHN1	0.0569644	0.926785	6.30272	1.46e-10	1.82e-10	0.210394	1
antiquewhite2	CHPF	0.91222	0.255617	11.5165	0	0	0.0678756	1
cornsilk2	CHRM3	0.936658	0.925559	7.0489	9.02e-13	1.49e-12	0.214103	1
gray97	CHRNA1	0.646267	0.958362	7.15531	4.17e-13	7.23e-13	0	1
azure2	CHRND	0.723467	0.511126	8.48532	0	0	0.00352574	1
lightslategrey	CHST15	0.994755	0.635977	5.81436	3.04e-09	3.51e-09	0.135435	2
antiquewhite2	CHTF18	0.999439	0.725574	11.5165	0	0	0.020232	3
green2	CIB1	0.995199	0.081855	7.44792	4.74e-14	9.22e-14	0.32824	1
grey78	CIB2	0.795679	0.683956	6.62768	1.71e-11	2.49e-11	0.245539	1
darkgray	CIC	0.987735	0.302531	10.0416	0	0	0.145083	1
darkgoldenrod2	CIITA	0.991238	0.22557	9.54992	0	0	0.0851054	1
brown	CIT	0.552101	0.617701	7.2376	2.28e-13	4.12e-13	0.190673	1
royalblue	CITED2	0.180737	0.319532	4.9124	4.5e-07	4.74e-07	0.235802	1
darkslategray	CITED2	0.180737	0.319532	8.70325	0	0	0.00171248	1
gray22	CITED2	0.180737	0.319532	7.7785	3.66e-15	8.24e-15	0.0889467	1
azure2	CKAP2	0.387938	0.0484831	8.48532	0	0	0.136412	1
darkcyan	CKAP4	0.603902	0.191577	11.7275	0	0	0.153919	1
darkgoldenrod2	CKAP5	0.374963	0.518175	9.54992	0	0	0.237915	2
paleturquoise	CKMT1A	0.242862	0.666972	4.97489	3.26e-07	3.49e-07	0.016972	1
antiquewhite	CKMT2	0.40723	0.979143	9.71799	0	0	0.00697225	2
chocolate	CLASP1	0.00310163	0.841402	6.31328	1.37e-10	1.74e-10	0.0186953	2
antiquewhite2	CLASP1	0.00310163	0.841402	11.5165	0	0	0.00880534	2
antiquewhite2	CLASP2	0.963647	0.296418	11.5165	0	0	0.0121342	1
grey87	CLCA2	0.936534	0.491148	6.88594	2.87e-12	4.45e-12	0.0461515	1
grey2	CLCN3	0.062517	0.157498	7.20603	2.88e-13	5.12e-13	3.64e-17	1
royalblue2	CLDN3	0.628607	0.283366	4.96481	3.44e-07	3.64e-07	0.0238837	1
darkblue	CLDN7	0.902473	0.181705	14.429	0	0	0.0530848	2
darkblue	CLEC16A	0.999791	0.958336	14.429	0	0	0.0568909	1
chocolate	CLEC3B	0.475032	0.88144	6.31328	1.37e-10	1.74e-10	0.139502	1
darkgoldenrod	CLEC4C	0.568009	0.997384	10.6957	0	0	0.00533907	1
blue	CLEC4G	0.099005	0.495912	10.7821	0	0	0.00755796	5
chocolate	CLEC4G	0.099005	0.495912	6.31328	1.37e-10	1.74e-10	0.000883838	1
antiquewhite2	CLEC4M	0.983843	0.280273	11.5165	0	0	0.00177603	1
darkorange	CLGN	0.797512	0.433393	8.57462	0	0	0.011457	1
cadetblue	CLIC1	0.595328	0.383455	6.30275	1.46e-10	1.82e-10	0.116172	3
darkblue	CLIC1	0.595328	0.383455	14.429	0	0	0.0635434	2
lightblue2	CLIC3	0.944365	0.399167	6.57038	2.51e-11	3.58e-11	0.0113082	1
darkblue	CLIC4	0.0478592	0.420306	14.429	0	0	0.0597831	1
aliceblue	CLIC5	0.0966111	0.00680152	11.1918	0	0	0.000432341	1
darkcyan	CLIP1	0.566145	0.73868	11.7275	0	0	0.00581906	1
gray5	CLIP2	0.242221	0.574223	8.03195	4.44e-16	1.08e-15	0.0336621	1
orange2	CLIP3	0.473442	0.113252	5.33781	4.7e-08	5.17e-08	0.602546	2
grey76	CLIP4	0.836792	0.0865371	6.47665	4.69e-11	6.39e-11	0.0385056	3
antiquewhite	CLNK	0.185565	0.706994	9.71799	0	0	0.0258002	1
darkturquoise	CLSTN1	0.140782	0.979097	8.09401	3.33e-16	8.13e-16	7.43e-18	2
mediumseagreen	CLSTN1	0.140782	0.979097	5.8802	2.05e-09	2.4e-09	4.22e-16	1
grey27	CLSTN1	0.140782	0.979097	6.91539	2.33e-12	3.7e-12	0	1
blue	CLSTN1	0.140782	0.979097	10.7821	0	0	0.0450473	4
antiquewhite	CLTB	0.00504049	0.993458	9.71799	0	0	0.00180955	1
gray95	CMA1	0.936836	0.904684	7.33005	1.15e-13	2.14e-13	0.000447166	1
gray85	CMTM3	0.675858	0.461337	7.00311	1.25e-12	2.04e-12	0	1
peachpuff2	CMTM5	0.757179	0.746153	4.99653	2.92e-07	3.14e-07	0.0804689	2
antiquewhite2	CMTM6	0.564864	0.372259	11.5165	0	0	0.0190846	1
antiquewhite2	CNBP	0.630551	0.59168	11.5165	0	0	0.316474	6
antiquewhite	CNDP1	0.793052	0.367286	9.71799	0	0	0.0258045	1
lightcyan	CNDP2	0.289522	0.0926082	6.50175	3.97e-11	5.59e-11	0.799012	1
gainsboro	CNDP2	0.289522	0.0926082	8.20153	1.11e-16	2.77e-16	0.389017	1
darkgreen	CNDP2	0.289522	0.0926082	9.21452	0	0	0.253614	1
grey62	CNDP2	0.289522	0.0926082	6.7711	6.39e-12	9.63e-12	0.252485	1
antiquewhite	CNDP2	0.289522	0.0926082	9.71799	0	0	0.210921	4
darkslategrey	CNDP2	0.289522	0.0926082	8.79428	0	0	0.0721306	1
gray	CNN2	0.379564	0.465121	7.96117	8.88e-16	2.12e-15	0.214686	2
aliceblue	CNNM4	0.799905	0.984909	11.1918	0	0	0.0166864	1
cornsilk2	CNOT4	0.383358	0.0151863	7.0489	9.02e-13	1.49e-12	0.205721	1
maroon2	CNOT7	0.35316	0.798467	6.05283	7.12e-10	8.62e-10	0.0061383	1
plum	CNOT8	0.879503	0.0966998	5.03973	2.33e-07	2.53e-07	0	2
powderblue	CNP	0.777259	0.0114908	4.79677	8.06e-07	8.43e-07	0.277976	1
antiquewhite2	CNPY3	0.250313	0.640395	11.5165	0	0	0.00776727	1
palegreen	CNPY3	0.250313	0.640395	5.45897	2.39e-08	2.64e-08	0.323605	1
oldlace	CNPY3	0.250313	0.640395	5.4743	2.2e-08	2.43e-08	0.306992	1
palegoldenrod	CNPY3	0.250313	0.640395	5.40061	3.32e-08	3.66e-08	0.297303	1
peachpuff2	CNPY3	0.250313	0.640395	4.99653	2.92e-07	3.14e-07	0.235986	1
burlywood2	CNR1	0.241638	0.25419	7.48934	3.46e-14	6.76e-14	0.000894025	1
darkred	CNTN2	0.433532	0.500617	8.2782	1.11e-16	2.77e-16	0.391542	2
gold	CNTN2	0.433532	0.500617	7.84164	2.22e-15	5.15e-15	0.271878	1
blanchedalmond	CNTN3	0.392799	0.993997	10.1208	0	0	0.000700863	1
blanchedalmond	CNTNAP1	0.66578	0.309427	10.1208	0	0	0.150726	1
blanchedalmond	CNTNAP2	0.290078	0.872707	10.1208	0	0	0.0333674	1
darkblue	COA3	0.933	0.6263	14.429	0	0	0.0461228	1
blue	COIL	0.112431	0.758104	10.7821	0	0	0.0305613	7
darkblue	COL12A1	0.084857	0.235739	14.429	0	0	0.0506656	1
darkorange	COL19A1	0.920338	0.267239	8.57462	0	0	0.0730301	1
blanchedalmond	COL1A1	0.202647	0.0908567	10.1208	0	0	0.0246281	1
aliceblue	COL1A1	0.202647	0.0908567	11.1918	0	0	0.0865751	4
antiquewhite	COL1A2	0.392227	0.126361	9.71799	0	0	0.0570001	2
lightgrey	COL25A1	0.806044	0.879753	6.36286	9.9e-11	1.31e-10	0.28546	2
violetred	COL2A1	0.762262	0.614012	2.90033	0.00186386	0.00186968	1	4
blanchedalmond	COL4A1	0.0499042	0.203386	10.1208	0	0	0.0289929	2
orangered	COL4A1	0.0499042	0.203386	5.59571	1.1e-08	1.22e-08	0.0341911	3
wheat	COL4A1	0.0499042	0.203386	2.83918	0.00226149	0.00226702	0	1
paleturquoise2	COL4A1	0.0499042	0.203386	5.6121	9.99e-09	1.13e-08	0.0484572	2
wheat	COL4A3	0.999983	0.193729	2.83918	0.00226149	0.00226702	1	2
azure2	COL4A3BP	0.646372	0.358853	8.48532	0	0	0.0590941	1
wheat	COL4A4	0.283049	0.995592	2.83918	0.00226149	0.00226702	0.6898	1
paleturquoise2	COL4A4	0.283049	0.995592	5.6121	9.99e-09	1.13e-08	0.0142204	2
chocolate	COL5A1	0.485105	0.235803	6.31328	1.37e-10	1.74e-10	0.0485568	1
aliceblue	COL8A1	0.647403	0.986014	11.1918	0	0	0.000724624	1
violetred	COL9A1	0.147877	0.02577	2.90033	0.00186386	0.00186968	0.380931	2
violetred	COL9A3	0.000212151	0.100893	2.90033	0.00186386	0.00186968	0.19073	1
aliceblue	COLGALT1	0.99343	0.54439	11.1918	0	0	0.0584675	1
cadetblue	COMMD5	0.836864	0.199973	6.30275	1.46e-10	1.82e-10	0.00565401	1
violetred	COMP	0.104896	0.889349	2.90033	0.00186386	0.00186968	0.990127	3
antiquewhite	COMT	0.999972	0.764365	9.71799	0	0	0.0050396	1
aliceblue	COPG1	0.860231	0.238803	11.1918	0	0	0.0102522	1
brown2	COPG2	0.111925	0.849773	11.6389	0	0	0.205312	3
darkcyan	COPS3	0.999556	0.836735	11.7275	0	0	0.154998	3
lightslategrey	CORO1B	0.906549	0.775506	5.81436	3.04e-09	3.51e-09	0.0281189	1
chocolate	CORO1C	0.927447	0.0480531	6.31328	1.37e-10	1.74e-10	0.1075	1
aliceblue	COTL1	0.851451	0.705875	11.1918	0	0	0.0790571	1
blanchedalmond	COX8A	0.910003	0.926367	10.1208	0	0	0.0122615	1
blanchedalmond	CP	0.998021	0.99765	10.1208	0	0	0.0104688	1
mediumturquoise	CPA1	0.099691	0.225895	5.67097	7.1e-09	8.04e-09	0.000166129	1
chocolate	CPB2	0.123194	0.5612	6.31328	1.37e-10	1.74e-10	0.0779876	2
darkblue	CPB2	0.123194	0.5612	14.429	0	0	0.0605273	2
springgreen2	CPD	0.938862	0.663587	3.91814	4.46e-05	4.53e-05	1.15e-15	1
chocolate	CPEB3	0.480506	0.0841579	6.31328	1.37e-10	1.74e-10	0.0539183	1
skyblue2	CPLX2	0.672457	0.528592	4.49105	3.54e-06	3.65e-06	0.981413	1
gray58	CPLX2	0.672457	0.528592	7.40213	6.71e-14	1.28e-13	0.740577	1
gray86	CPLX2	0.672457	0.528592	7.42692	5.56e-14	1.08e-13	0	1
thistle	CPLX2	0.672457	0.528592	3.37163	0.000373621	0.000376273	0.836787	1
aliceblue	CPM	0.492785	6.48e-05	11.1918	0	0	0.0544699	1
blue	CPN1	0.269363	0.582011	10.7821	0	0	0.000879427	1
chocolate	CPN1	0.269363	0.582011	6.31328	1.37e-10	1.74e-10	0.00476415	2
aliceblue	CPN2	0.962038	0.712511	11.1918	0	0	0.014838	1
aliceblue	CPNE3	0.524521	0.565355	11.1918	0	0	0.082051	1
gray52	CPNE4	0.334508	0.748354	7.51427	2.86e-14	5.75e-14	0.117667	1
darkslategrey	CPNE4	0.334508	0.748354	8.79428	0	0	0.337412	2
lightslategrey	CPNE4	0.334508	0.748354	5.81436	3.04e-09	3.51e-09	0.298852	4
gray59	CPNE4	0.334508	0.748354	7.73901	5e-15	1.1e-14	0.025593	1
grey27	CPNE4	0.334508	0.748354	6.91539	2.33e-12	3.7e-12	0.806895	1
mintcream	CPNE4	0.334508	0.748354	5.94179	1.41e-09	1.67e-09	0.749892	1
lightgreen	CPNE4	0.334508	0.748354	6.23835	2.21e-10	2.73e-10	0.0689159	1
grey57	CPNE4	0.334508	0.748354	6.97757	1.5e-12	2.41e-12	0.166925	1
mistyrose2	CPNE4	0.334508	0.748354	5.77295	3.89e-09	4.46e-09	0.236601	1
lightskyblue	CPNE4	0.334508	0.748354	6.49411	4.18e-11	5.84e-11	0.179698	1
lightgoldenrod	CPNE4	0.334508	0.748354	6.34513	1.11e-10	1.44e-10	0.61615	1
deepskyblue2	CPNE4	0.334508	0.748354	8.4042	0	0	0.0254902	1
lightskyblue2	CPNE4	0.334508	0.748354	6.14341	4.04e-10	4.94e-10	0.778875	1
midnightblue	CPNE4	0.334508	0.748354	5.84482	2.54e-09	2.96e-09	0.0673416	1
aliceblue	CPNE7	0.815804	0.696832	11.1918	0	0	0.0169465	1
aliceblue	CPNE8	0.614576	0.101049	11.1918	0	0	0.0766859	1
brown2	CPOX	0.935978	0.820935	11.6389	0	0	0.151041	1
cadetblue	CPSF2	0.014931	0.928908	6.30275	1.46e-10	1.82e-10	0.03793	1
lightsteelblue2	CPSF2	0.014931	0.928908	6.22084	2.47e-10	3.04e-10	0.0734248	1
darkcyan	CPSF2	0.014931	0.928908	11.7275	0	0	0.106569	4
blanchedalmond	CPSF2	0.014931	0.928908	10.1208	0	0	0.00200805	1
azure2	CPSF3	0.974152	0.798702	8.48532	0	0	0.231863	1
lightskyblue2	CPVL	0.723338	0.921083	6.14341	4.04e-10	4.94e-10	0.0113998	2
darkblue	CRABP2	0.927183	0.874179	14.429	0	0	0.0405404	1
gray75	CREB1	0.999798	0.442332	7.33339	1.12e-13	2.1e-13	0.459137	3
chartreuse	CREB3	0.127443	0.407095	8.17829	1.11e-16	2.77e-16	0.042528	4
goldenrod	CREB3	0.127443	0.407095	8.06238	3.33e-16	8.13e-16	0.0585491	1
lightgray	CREB3	0.127443	0.407095	6.65391	1.43e-11	2.1e-11	0.287928	1
ivory	CREB3	0.127443	0.407095	6.42195	6.73e-11	9.07e-11	0.649101	1
firebrick2	CREB3	0.127443	0.407095	8.05891	3.33e-16	8.13e-16	0.2025	1
antiquewhite2	CREB3	0.127443	0.407095	11.5165	0	0	0.0517678	11
oldlace	CREB3	0.127443	0.407095	5.4743	2.2e-08	2.43e-08	1	6
palegreen	CREB3	0.127443	0.407095	5.45897	2.39e-08	2.64e-08	1	6
palegoldenrod	CREB3	0.127443	0.407095	5.40061	3.32e-08	3.66e-08	1	6
peachpuff2	CREB3	0.127443	0.407095	4.99653	2.92e-07	3.14e-07	1	29
darkturquoise	CREB3	0.127443	0.407095	8.09401	3.33e-16	8.13e-16	0.216329	1
darkgoldenrod	CREB3	0.127443	0.407095	10.6957	0	0	0.000213369	1
lightyellow2	CREB3	0.127443	0.407095	6.10161	5.25e-10	6.39e-10	0.300984	1
grey59	CREB3	0.127443	0.407095	6.72535	8.76e-12	1.3e-11	0.198333	1
gray78	CREB3	0.127443	0.407095	7.05237	8.8e-13	1.48e-12	3.83e-15	1
darkgrey	CREB3	0.127443	0.407095	8.86401	0	0	0.184915	1
deeppink2	CREB3	0.127443	0.407095	8.1468	2.22e-16	5.5e-16	0.208364	1
orangered2	CREB3	0.127443	0.407095	5.56251	1.33e-08	1.48e-08	0.877909	2
cadetblue2	CREB3	0.127443	0.407095	6.04957	7.26e-10	8.78e-10	0.163175	1
palegoldenrod	CREB3L1	0.117296	0.00593934	5.40061	3.32e-08	3.66e-08	0.238978	1
chartreuse	CREB3L1	0.117296	0.00593934	8.17829	1.11e-16	2.77e-16	0.00953908	1
palegreen	CREB3L1	0.117296	0.00593934	5.45897	2.39e-08	2.64e-08	0.275677	1
orangered2	CREB3L1	0.117296	0.00593934	5.56251	1.33e-08	1.48e-08	0.202203	1
oldlace	CREB3L1	0.117296	0.00593934	5.4743	2.2e-08	2.43e-08	0.253895	1
antiquewhite2	CREB3L1	0.117296	0.00593934	11.5165	0	0	0.00737863	1
peachpuff2	CREB3L1	0.117296	0.00593934	4.99653	2.92e-07	3.14e-07	0.229947	2
coral2	CREB3L2	0.438072	0.815862	6.36169	9.98e-11	1.32e-10	0.128816	2
peachpuff2	CREB3L3	0.314632	0.366	4.99653	2.92e-07	3.14e-07	0.0922922	2
darkblue	CREB3L4	0.741284	0.673218	14.429	0	0	0.053671	2
lightgray	CREB5	0.228993	0.911121	6.65391	1.43e-11	2.1e-11	0.317757	1
chartreuse	CREB5	0.228993	0.911121	8.17829	1.11e-16	2.77e-16	0.0331806	1
grey59	CREB5	0.228993	0.911121	6.72535	8.76e-12	1.3e-11	0.225754	1
lightyellow2	CREB5	0.228993	0.911121	6.10161	5.25e-10	6.39e-10	0.320918	1
darkred	CREBBP	0.912576	0.125266	8.2782	1.11e-16	2.77e-16	1	7
gold	CREBBP	0.912576	0.125266	7.84164	2.22e-15	5.15e-15	1	9
peachpuff2	CREBRF	0.950909	0.375064	4.99653	2.92e-07	3.14e-07	0.294134	1
paleturquoise	CRELD1	0.737647	0.973443	4.97489	3.26e-07	3.49e-07	0.0761106	1
burlywood2	CREM	0.341073	0.179298	7.48934	3.46e-14	6.76e-14	0.0766453	2
darkgoldenrod2	CRH	0.125854	0.486207	9.54992	0	0	0.00494573	1
darkgoldenrod2	CRHR2	0.0197124	0.00731376	9.54992	0	0	0.0302714	4
grey60	CRK	0.00231214	0.0133594	6.77498	6.22e-12	9.44e-12	1	4
gray26	CRK	0.00231214	0.0133594	7.7061	6.44e-15	1.38e-14	1	3
blanchedalmond	CRK	0.00231214	0.0133594	10.1208	0	0	1	31
grey6	CRK	0.00231214	0.0133594	6.99344	1.34e-12	2.18e-12	1	4
grey56	CRK	0.00231214	0.0133594	6.66154	1.35e-11	2e-11	1	2
gray62	CRK	0.00231214	0.0133594	7.53708	2.4e-14	4.9e-14	1	4
gray68	CRK	0.00231214	0.0133594	7.19811	3.05e-13	5.38e-13	1	4
darkorange	CRK	0.00231214	0.0133594	8.57462	0	0	0.0265276	4
gray96	CRK	0.00231214	0.0133594	7.1902	3.24e-13	5.69e-13	0.65124	4
hotpink	CRK	0.00231214	0.0133594	6.51885	3.54e-11	5e-11	1	4
grey87	CRK	0.00231214	0.0133594	6.88594	2.87e-12	4.45e-12	0.288749	2
gray69	CRK	0.00231214	0.0133594	7.80156	3.11e-15	7.03e-15	1	4
blue2	CRK	0.00231214	0.0133594	6.93681	2.01e-12	3.2e-12	0.999499	6
grey68	CRK	0.00231214	0.0133594	6.77084	6.4e-12	9.63e-12	1	3
gray22	CRK	0.00231214	0.0133594	7.7785	3.66e-15	8.24e-15	0.998593	4
gray89	CRK	0.00231214	0.0133594	7.26781	1.83e-13	3.35e-13	1	3
grey0	CRK	0.00231214	0.0133594	7.20578	2.89e-13	5.12e-13	1	4
darkgrey	CRK	0.00231214	0.0133594	8.86401	0	0	0.320838	2
green2	CRK	0.00231214	0.0133594	7.44792	4.74e-14	9.22e-14	0	3
grey69	CRK	0.00231214	0.0133594	6.7675	6.55e-12	9.83e-12	1	4
lavenderblush	CRK	0.00231214	0.0133594	6.2434	2.14e-10	2.65e-10	0.685672	4
antiquewhite2	CRK	0.00231214	0.0133594	11.5165	0	0	0.33671	12
lightsalmon2	CRK	0.00231214	0.0133594	6.19984	2.83e-10	3.46e-10	1	3
gray77	CRK	0.00231214	0.0133594	7.31513	1.29e-13	2.38e-13	0.619518	4
grey8	CRK	0.00231214	0.0133594	7.18637	3.33e-13	5.8e-13	1	4
ivory2	CRK	0.00231214	0.0133594	6.53703	3.14e-11	4.45e-11	0.281705	2
azure2	CRK	0.00231214	0.0133594	8.48532	0	0	0.18399	4
grey72	CRK	0.00231214	0.0133594	6.73368	8.27e-12	1.24e-11	1	4
gray57	CRK	0.00231214	0.0133594	7.29754	1.47e-13	2.7e-13	1	4
aquamarine2	CRK	0.00231214	0.0133594	7.38918	7.38e-14	1.41e-13	1	3
grey2	CRK	0.00231214	0.0133594	7.20603	2.88e-13	5.12e-13	1	3
coral2	CRK	0.00231214	0.0133594	6.36169	9.98e-11	1.32e-10	1	4
grey96	CRK	0.00231214	0.0133594	6.65317	1.43e-11	2.11e-11	1	5
gray82	CRK	0.00231214	0.0133594	7.30345	1.4e-13	2.59e-13	1	4
gray6	CRK	0.00231214	0.0133594	7.80087	3.11e-15	7.03e-15	0.227677	3
gray20	CRK	0.00231214	0.0133594	7.50516	3.06e-14	6.13e-14	1	6
orangered	CRK	0.00231214	0.0133594	5.59571	1.1e-08	1.22e-08	1	25
floralwhite	CRK	0.00231214	0.0133594	7.83043	2.44e-15	5.59e-15	0.66176	5
grey99	CRK	0.00231214	0.0133594	6.72895	8.54e-12	1.27e-11	1	4
lightseagreen	CRK	0.00231214	0.0133594	6.00127	9.79e-10	1.17e-09	1	8
lightblue	CRK	0.00231214	0.0133594	6.53599	3.16e-11	4.47e-11	1	5
mistyrose	CRK	0.00231214	0.0133594	5.85796	2.34e-09	2.74e-09	0.311926	3
grey8	CRKL	0.0967392	0.171187	7.18637	3.33e-13	5.8e-13	0.414319	3
grey0	CRKL	0.0967392	0.171187	7.20578	2.89e-13	5.12e-13	0.516725	2
blue2	CRKL	0.0967392	0.171187	6.93681	2.01e-12	3.2e-12	0.385064	4
grey69	CRKL	0.0967392	0.171187	6.7675	6.55e-12	9.83e-12	0.507784	2
gray89	CRKL	0.0967392	0.171187	7.26781	1.83e-13	3.35e-13	0.421724	2
grey99	CRKL	0.0967392	0.171187	6.72895	8.54e-12	1.27e-11	0.547902	2
aquamarine2	CRKL	0.0967392	0.171187	7.38918	7.38e-14	1.41e-13	0.407579	1
gray62	CRKL	0.0967392	0.171187	7.53708	2.4e-14	4.9e-14	0.380964	1
lavenderblush	CRKL	0.0967392	0.171187	6.2434	2.14e-10	2.65e-10	0.303766	2
blanchedalmond	CRKL	0.0967392	0.171187	10.1208	0	0	0.381558	8
green2	CRKL	0.0967392	0.171187	7.44792	4.74e-14	9.22e-14	0	2
lightblue	CRKL	0.0967392	0.171187	6.53599	3.16e-11	4.47e-11	0.412816	2
gray69	CRKL	0.0967392	0.171187	7.80156	3.11e-15	7.03e-15	0.433693	1
gray77	CRKL	0.0967392	0.171187	7.31513	1.29e-13	2.38e-13	0.224653	1
gray57	CRKL	0.0967392	0.171187	7.29754	1.47e-13	2.7e-13	0.363363	1
darkorange	CRKL	0.0967392	0.171187	8.57462	0	0	0.00626253	2
orangered	CRKL	0.0967392	0.171187	5.59571	1.1e-08	1.22e-08	0.502411	6
gray96	CRKL	0.0967392	0.171187	7.1902	3.24e-13	5.69e-13	0.291697	1
grey6	CRKL	0.0967392	0.171187	6.99344	1.34e-12	2.18e-12	0.416042	2
gray68	CRKL	0.0967392	0.171187	7.19811	3.05e-13	5.38e-13	0.438816	1
antiquewhite2	CRKL	0.0967392	0.171187	11.5165	0	0	0.0620859	3
grey60	CRKL	0.0967392	0.171187	6.77498	6.22e-12	9.44e-12	0.532873	2
grey72	CRKL	0.0967392	0.171187	6.73368	8.27e-12	1.24e-11	0.396633	2
azure2	CRKL	0.0967392	0.171187	8.48532	0	0	0.0481766	2
gray26	CRKL	0.0967392	0.171187	7.7061	6.44e-15	1.38e-14	0.389024	1
gray20	CRKL	0.0967392	0.171187	7.50516	3.06e-14	6.13e-14	0.411171	2
gray82	CRKL	0.0967392	0.171187	7.30345	1.4e-13	2.59e-13	0.372578	1
grey68	CRKL	0.0967392	0.171187	6.77084	6.4e-12	9.63e-12	0.556383	2
hotpink	CRKL	0.0967392	0.171187	6.51885	3.54e-11	5e-11	0.490868	2
floralwhite	CRKL	0.0967392	0.171187	7.83043	2.44e-15	5.59e-15	0.365778	2
grey2	CRKL	0.0967392	0.171187	7.20603	2.88e-13	5.12e-13	0.434443	1
navajowhite2	CROCC	0.43174	0.920581	5.99897	9.93e-10	1.19e-09	0.00613944	2
blue	CRTC1	0.00099879	0.822596	10.7821	0	0	0.107282	1
gray75	CRTC1	0.00099879	0.822596	7.33339	1.12e-13	2.1e-13	0	1
blue	CRTC2	0.256108	0.727893	10.7821	0	0	0.0427651	1
azure2	CRTC3	0.578159	0.149352	8.48532	0	0	0.143513	1
lightsteelblue2	CRX	0.980581	0.975801	6.22084	2.47e-10	3.04e-10	0.136759	1
aliceblue	CRYAA	0.473872	0.178538	11.1918	0	0	0.00024449	3
gray67	CRYAA	0.473872	0.178538	7.65855	9.44e-15	2e-14	0.0351256	3
gray67	CRYAB	0.287494	0.630914	7.65855	9.44e-15	2e-14	0.0327007	4
aliceblue	CRYAB	0.287494	0.630914	11.1918	0	0	0.000247729	5
antiquewhite	CRYBA1	0.358173	0.810703	9.71799	0	0	0.000177935	2
whitesmoke	CRYBA1	0.358173	0.810703	2.12902	0.0166261	0.0166261	1	3
antiquewhite	CRYBA2	0.908691	NA	9.71799	0	0	0.00499777	3
whitesmoke	CRYBA4	0.451247	0.917136	2.12902	0.0166261	0.0166261	0.00394441	2
antiquewhite	CRYBB1	0.0544023	0.95999	9.71799	0	0	0.000446881	2
whitesmoke	CRYBB1	0.0544023	0.95999	2.12902	0.0166261	0.0166261	0.233842	2
antiquewhite	CRYBB2	0.220877	0.976195	9.71799	0	0	0.000701356	2
whitesmoke	CRYBB2	0.220877	0.976195	2.12902	0.0166261	0.0166261	0.449796	2
whitesmoke	CRYBB3	0.466896	0.978488	2.12902	0.0166261	0.0166261	0.861985	1
gray67	CRYGD	0.963207	0.342911	7.65855	9.44e-15	2e-14	0.0127267	2
gray59	CRYM	0.842775	0.974784	7.73901	5e-15	1.1e-14	0.122891	1
brown2	CRYZL1	0.460066	0.48249	11.6389	0	0	0.0140336	1
blue	CSAD	0.106181	0.924511	10.7821	0	0	0.0154615	2
mistyrose	CSDC2	0.00646919	0.0243415	5.85796	2.34e-09	2.74e-09	0.107415	1
darkblue	CSDE1	0.107551	0.0261446	14.429	0	0	0.0472119	2
lightslateblue	CSDE1	0.107551	0.0261446	6.29214	1.57e-10	1.95e-10	0.0702103	1
darkgreen	CSF1	0.330444	0.893695	9.21452	0	0	0.244582	1
purple	CSF1R	0.904886	0.0778778	5.06277	2.07e-07	2.25e-07	4.08e-17	1
dodgerblue	CSF2	0.104686	0.73778	8.0179	5.55e-16	1.34e-15	0.00888646	1
grey76	CSF2	0.104686	0.73778	6.47665	4.69e-11	6.39e-11	0.00507147	1
aliceblue	CSF2	0.104686	0.73778	11.1918	0	0	0.00811955	1
slategray2	CSF2	0.104686	0.73778	4.187	1.41e-05	1.44e-05	0.329286	1
brown	CSF2RB	0.951771	0.355025	7.2376	2.28e-13	4.12e-13	0.0875384	1
cornsilk2	CSF3	0.880196	0.263517	7.0489	9.02e-13	1.49e-12	0.0162403	2
cornsilk2	CSF3R	0.37392	0.800421	7.0489	9.02e-13	1.49e-12	0.0880984	4
grey97	CSK	0.632223	0.079009	6.92256	2.22e-12	3.52e-12	0.0272158	2
blanchedalmond	CSK	0.632223	0.079009	10.1208	0	0	0.0737358	4
gray0	CSN2	0.834316	0.675797	7.8243	2.55e-15	5.82e-15	0.00212003	2
slateblue2	CSN2	0.834316	0.675797	4.36055	6.49e-06	6.64e-06	0.0238959	2
antiquewhite2	CSN3	0.895364	0.900732	11.5165	0	0	0.0090291	1
mediumslateblue	CSNK1A1	0.0865859	0.809288	5.93426	1.48e-09	1.74e-09	0.0785557	3
plum2	CSNK1A1	0.0865859	0.809288	4.99534	2.94e-07	3.15e-07	0.10041	3
ivory2	CSNK1A1	0.0865859	0.809288	6.53703	3.14e-11	4.45e-11	0.151851	2
grey90	CSNK1A1	0.0865859	0.809288	6.35105	1.07e-10	1.4e-10	0.70479	6
mediumspringgreen	CSNK1A1	0.0865859	0.809288	5.98842	1.06e-09	1.26e-09	0.237428	2
grey97	CSNK1A1	0.0865859	0.809288	6.92256	2.22e-12	3.52e-12	0.102657	4
black	CSNK1A1	0.0865859	0.809288	7.21676	2.66e-13	4.77e-13	0.129026	1
lemonchiffon	CSNK1A1	0.0865859	0.809288	6.57871	2.37e-11	3.4e-11	0.419166	4
limegreen	CSNK1A1	0.0865859	0.809288	6.35191	1.06e-10	1.4e-10	0.649311	3
burlywood2	CSNK1A1	0.0865859	0.809288	7.48934	3.46e-14	6.76e-14	0.249536	16
burlywood2	CSNK1D	0.627335	0.805283	7.48934	3.46e-14	6.76e-14	0.0329658	1
azure	CSNK1G1	0.299638	0.56324	7.63515	1.13e-14	2.33e-14	0.024199	1
blue	CSNK1G2	0.331849	0.928801	10.7821	0	0	0.00201211	3
azure2	CSNK2A2	0.625788	0.292974	8.48532	0	0	0.108484	9
grey26	CSPG4	0.751672	0.454843	7.12005	5.39e-13	9.22e-13	0	1
aliceblue	CSRNP1	0.850293	0.992161	11.1918	0	0	0.0649432	1
blueviolet	CSRP1	0.167379	0.0398443	7.37414	8.27e-14	1.57e-13	0.18354	1
darkcyan	CSRP3	0.639851	0.0484855	11.7275	0	0	0.00341508	2
springgreen	CST9L	0.937475	0.522439	3.9902	3.3e-05	3.36e-05	0	1
lightslategrey	CSTF3	0.817843	0.933198	5.81436	3.04e-09	3.51e-09	0.114677	1
darkblue	CTGF	0.251984	0.9534	14.429	0	0	0.0562064	3
bisque	CTLA4	0.593182	0.845124	7.76766	4e-15	8.95e-15	1.1e-17	1
blue	CTR9	0.419339	0.776711	10.7821	0	0	0.0455684	1
white	CTRC	0.0537416	0.460633	8.87568	0	0	0.0868078	2
grey87	CTRL	0.648987	0.00215118	6.88594	2.87e-12	4.45e-12	0.0445466	1
lightgoldenrod	CTSA	0.665375	0.0190158	6.34513	1.11e-10	1.44e-10	0.247343	2
antiquewhite	CTSG	0.660864	0.423955	9.71799	0	0	0.0784833	2
peachpuff2	CTSW	0.839191	0.601428	4.99653	2.92e-07	3.14e-07	0.134661	1
antiquewhite	CTTN	0.187953	0.743274	9.71799	0	0	0.0917786	6
darkorange	CUBN	0.0278303	0.96975	8.57462	0	0	0.0132375	1
aliceblue	CUBN	0.0278303	0.96975	11.1918	0	0	0.0041119	2
chocolate2	CUL3	0.052859	0.241924	6.90107	2.58e-12	4.07e-12	1	9
azure	CUL3	0.052859	0.241924	7.63515	1.13e-14	2.33e-14	1	8
aliceblue	CUL3	0.052859	0.241924	11.1918	0	0	0.205643	75
darkorchid	CUL3	0.052859	0.241924	8.40074	0	0	1	6
gray55	CUL3	0.052859	0.241924	7.93428	1.11e-15	2.63e-15	1	6
darkcyan	CUL3	0.052859	0.241924	11.7275	0	0	1	52
deepskyblue2	CUL3	0.052859	0.241924	8.4042	0	0	1	4
goldenrod2	CUL3	0.052859	0.241924	7.90562	1.33e-15	3.13e-15	1	3
gray5	CUL3	0.052859	0.241924	8.03195	4.44e-16	1.08e-15	1	6
gold2	CUL3	0.052859	0.241924	7.92439	1.11e-15	2.63e-15	1	6
darkgoldenrod2	CUL3	0.052859	0.241924	9.54992	0	0	0.984224	9
darkgray	CUL3	0.052859	0.241924	10.0416	0	0	0.0517035	6
darkkhaki	CUL3	0.052859	0.241924	9.31805	0	0	0.628152	6
aquamarine	CUL3	0.052859	0.241924	8.06272	3.33e-16	8.13e-16	1	7
white	CUL3	0.052859	0.241924	8.87568	0	0	0.568957	4
gray67	CUL3	0.052859	0.241924	7.65855	9.44e-15	2e-14	1	8
darkmagenta	CUL3	0.052859	0.241924	8.57291	0	0	1	8
gray87	CUL3	0.052859	0.241924	7.18833	3.28e-13	5.74e-13	1	7
darkseagreen	CUL3	0.052859	0.241924	8.53663	0	0	1	7
dodgerblue2	CUL3	0.052859	0.241924	8.26527	1.11e-16	2.77e-16	1	7
deeppink	CUL3	0.052859	0.241924	8.6208	0	0	1	4
gray50	CUL3	0.052859	0.241924	7.83234	2.44e-15	5.59e-15	1	7
darkorange2	CUL3	0.052859	0.241924	8.78928	0	0	1	5
navy	CUL5	0.984485	0.893783	5.98669	1.07e-09	1.27e-09	1	7
lemonchiffon	CUL9	0.968461	0.997885	6.57871	2.37e-11	3.4e-11	0.0104985	1
blueviolet	CUTA	0.292254	0.996	7.37414	8.27e-14	1.57e-13	0.175225	1
aliceblue	CXADR	0.130896	0.101776	11.1918	0	0	0.0761516	1
lightslategray	CXCL10	0.251572	0.920991	5.89943	1.82e-09	2.14e-09	0.002562	1
darkkhaki	CXCL10	0.251572	0.920991	9.31805	0	0	0.000130783	1
slategray2	CXCL10	0.251572	0.920991	4.187	1.41e-05	1.44e-05	0.00213605	1
mediumorchid	CXCL12	0.666111	0.0841316	5.6994	6.01e-09	6.83e-09	0.0161561	2
azure2	CXCL2	0.547735	0.324809	8.48532	0	0	0.000123421	1
chocolate	CXCL6	0.156944	0.18021	6.31328	1.37e-10	1.74e-10	0.0522589	1
aliceblue	CYB5B	0.309219	0.62282	11.1918	0	0	0.0702539	1
blue	CYB5R2	0.998441	0.834965	10.7821	0	0	0.00362164	2
lavenderblush	CYBRD1	0.898051	0.755412	6.2434	2.14e-10	2.65e-10	4.08e-17	1
azure2	CYFIP1	0.390482	0.999309	8.48532	0	0	0.12227	2
grey76	CYFIP2	0.265224	0.921873	6.47665	4.69e-11	6.39e-11	0.122448	1
gray56	CYGB	0.825789	0.0718798	7.84552	2.11e-15	4.92e-15	0.00411434	1
cadetblue	CYHR1	0.944433	0.963344	6.30275	1.46e-10	1.82e-10	0.0111222	1
black	CYLD	0.579113	0.455564	7.21676	2.66e-13	4.77e-13	0.142187	3
darkblue	CYLD	0.579113	0.455564	14.429	0	0	0.0704952	4
gray66	CYLD	0.579113	0.455564	7.42374	5.7e-14	1.1e-13	0.0233902	2
antiquewhite2	CYP11A1	0.619673	0.581024	11.5165	0	0	0.112382	1
royalblue2	CYP17A1	0.117296	0.556786	4.96481	3.44e-07	3.64e-07	0.080888	1
aliceblue	CYP2C18	0.808853	0.899539	11.1918	0	0	0.00610555	1
cadetblue	CYP2C8	0.650971	0.993131	6.30275	1.46e-10	1.82e-10	0.000249538	3
darkblue	CYP2C9	0.45137	0.967873	14.429	0	0	4.25e-05	1
cornsilk	CYP4F12	0.307558	0.0900164	8.1817	1.11e-16	2.77e-16	6.38e-05	1
darkblue	CYP4F22	0.75213	0.8371	14.429	0	0	0.0393843	1
cornsilk2	CYTIP	0.827376	0.0601178	7.0489	9.02e-13	1.49e-12	0.0374633	1
blue	DAB1	0.266304	0.443539	10.7821	0	0	0.0100194	1
orchid	DAB2	0.979624	0.632524	5.56138	1.34e-08	1.49e-08	0.252206	3
darkgray	DACH1	0.292062	0.557909	10.0416	0	0	0.0951418	1
brown	DAG1	0.97693	0.458114	7.2376	2.28e-13	4.12e-13	0.236968	2
darkblue	DAK	0.362392	0.14794	14.429	0	0	0.0634893	1
grey69	DAPP1	0.0336708	0.999451	6.7675	6.55e-12	9.83e-12	1.95e-17	1
royalblue2	DAPP1	0.0336708	0.999451	4.96481	3.44e-07	3.64e-07	0.0161946	1
khaki	DBF4	0.977584	0.732592	6.6262	1.72e-11	2.51e-11	0.0339865	1
antiquewhite2	DBH	0.876714	0.0132229	11.5165	0	0	0.00724543	1
antiquewhite2	DBN1	0.147261	0.513566	11.5165	0	0	0.113044	4
gray79	DBN1	0.147261	0.513566	7.31507	1.29e-13	2.38e-13	0.289981	4
aliceblue	DBN1	0.147261	0.513566	11.1918	0	0	0.00174862	2
mediumaquamarine	DBN1	0.147261	0.513566	6.0437	7.53e-10	9.09e-10	0.165484	2
blue	DBNDD2	0.663315	0.538131	10.7821	0	0	0.000235355	1
gray22	DBP	0.00253151	0.844428	7.7785	3.66e-15	8.24e-15	0.000637709	1
gray8	DBP	0.00253151	0.844428	7.5301	2.53e-14	5.12e-14	0.00628368	2
royalblue	DBP	0.00253151	0.844428	4.9124	4.5e-07	4.74e-07	6.22e-17	1
azure2	DCAF7	0.434805	0.207535	8.48532	0	0	0.18835	4
darkblue	DCBLD2	0.954917	0.0223532	14.429	0	0	0.0484978	1
blue	DCC	0.129107	0.714062	10.7821	0	0	0.00282185	3
aliceblue	DCK	0.753898	0.318405	11.1918	0	0	0.0856765	3
royalblue2	DCLK2	0.529627	0.401336	4.96481	3.44e-07	3.64e-07	0.0232452	1
rosybrown2	DCLRE1B	0.967144	0.914266	4.67525	1.47e-06	1.52e-06	0.0454666	1
aliceblue	DCLRE1C	0.523004	0.576444	11.1918	0	0	0.00515872	1
darkslategray2	DCP1A	0.0393624	0.465712	8.50027	0	0	0.240732	3
dimgrey	DCP1A	0.0393624	0.465712	8.1969	1.11e-16	2.77e-16	0.145241	2
dimgrey	DCP1B	0.989273	0.665058	8.1969	1.11e-16	2.77e-16	4.95e-17	1
darkslategray2	DCP2	0.521303	0.720336	8.50027	0	0	0.0294701	1
peachpuff2	DCSTAMP	0.994448	0.854896	4.99653	2.92e-07	3.14e-07	0.139244	1
antiquewhite2	DCUN1D1	0.920001	0.835517	11.5165	0	0	0.223715	8
darkcyan	DCUN1D4	0.547693	0.78483	11.7275	0	0	0.160633	1
aliceblue	DDA1	0.822503	0.655002	11.1918	0	0	0.0877233	2
aliceblue	DDAH1	0.38167	0.953664	11.1918	0	0	0.079709	1
darkblue	DDHD1	0.334214	0.260369	14.429	0	0	0.0429228	1
aliceblue	DDI1	0.430891	0.192072	11.1918	0	0	0.00713434	1
antiquewhite2	DDI2	0.452638	0.689095	11.5165	0	0	0.0103553	1
darkcyan	DDN	0.0418044	0.0342899	11.7275	0	0	0.00365128	1
aliceblue	DDN	0.0418044	0.0342899	11.1918	0	0	0.000738363	1
lawngreen	DDN	0.0418044	0.0342899	6.47857	4.63e-11	6.39e-11	2.95e-16	1
greenyellow	DDN	0.0418044	0.0342899	7.11203	5.72e-13	9.73e-13	0.0590698	1
deeppink	DDN	0.0418044	0.0342899	8.6208	0	0	0.0536736	1
lightcyan	DDN	0.0418044	0.0342899	6.50175	3.97e-11	5.59e-11	0.158585	1
gray56	DDN	0.0418044	0.0342899	7.84552	2.11e-15	4.92e-15	0.110399	1
firebrick	DDN	0.0418044	0.0342899	8.22171	1.11e-16	2.77e-16	0.0863605	1
goldenrod2	DDN	0.0418044	0.0342899	7.90562	1.33e-15	3.13e-15	0.014298	1
maroon	DDN	0.0418044	0.0342899	6.32049	1.3e-10	1.69e-10	0.035586	1
plum2	DDR1	0.474417	NA	4.99534	2.94e-07	3.15e-07	0.313308	1
darkblue	DDX11	0.896114	0.595521	14.429	0	0	0.0269765	2
antiquewhite2	DDX11	0.896114	0.595521	11.5165	0	0	0.00313067	2
gray50	DDX17	0.199192	0.767605	7.83234	2.44e-15	5.59e-15	0.347318	3
darkgoldenrod2	DDX17	0.199192	0.767605	9.54992	0	0	0.668803	4
cyan2	DDX17	0.199192	0.767605	6.77272	6.32e-12	9.55e-12	0.373254	1
darkcyan	DDX17	0.199192	0.767605	11.7275	0	0	0.174037	4
grey25	DDX17	0.199192	0.767605	6.88734	2.84e-12	4.44e-12	1	2
darkmagenta	DDX17	0.199192	0.767605	8.57291	0	0	0.541049	3
grey65	DDX17	0.199192	0.767605	7.13882	4.71e-13	8.13e-13	0.928273	2
darkseagreen	DDX18	0.180466	0.953206	8.53663	0	0	0.198448	3
lightslategrey	DDX19B	0.93518	0.943477	5.81436	3.04e-09	3.51e-09	0.126598	1
darkolivegreen2	DDX31	0.136976	0.273957	8.72118	0	0	0.0290527	1
gray27	DDX31	0.136976	0.273957	7.73549	5.11e-15	1.11e-14	0.245612	1
antiquewhite2	DDX42	0.290117	0.974532	11.5165	0	0	0.0628069	5
brown2	DDX46	0.353546	0.491102	11.6389	0	0	0.0988682	1
gray59	DEAF1	0.692445	0.473715	7.73901	5e-15	1.1e-14	0.268346	1
blue	DENND2D	0.391883	0.405486	10.7821	0	0	0.000823234	1
darkgoldenrod	DENND3	0.635743	0.281373	10.6957	0	0	0.124547	1
brown	DENND5B	0.529484	0.857797	7.2376	2.28e-13	4.12e-13	0.0300862	1
brown2	DERL1	0.975736	0.0991833	11.6389	0	0	0.0102294	4
antiquewhite	DES	0.825181	0.908135	9.71799	0	0	0.100353	3
royalblue2	DET1	0.754338	0.383607	4.96481	3.44e-07	3.64e-07	0.132366	1
darkblue	DFNB31	0.191086	0.0512509	14.429	0	0	7.05e-05	2
brown2	DGCR8	0.514414	0.652413	11.6389	0	0	0.0100544	2
grey92	DGKB	0.133655	0.00909836	6.43301	6.25e-11	8.49e-11	0.0697442	1
sienna2	DGKD	0.100619	0.650026	4.38163	5.89e-06	6.04e-06	0.148263	2
cadetblue	DGKE	0.79179	0.930336	6.30275	1.46e-10	1.82e-10	0.0423284	1
grey68	DGKZ	0.0643049	0.211125	6.77084	6.4e-12	9.63e-12	0	2
gray87	DGKZ	0.0643049	0.211125	7.18833	3.28e-13	5.74e-13	0.014543	2
gold	DGKZ	0.0643049	0.211125	7.84164	2.22e-15	5.15e-15	0.0393977	1
darkred	DGKZ	0.0643049	0.211125	8.2782	1.11e-16	2.77e-16	0.13209	1
aquamarine2	DGKZ	0.0643049	0.211125	7.38918	7.38e-14	1.41e-13	0.0332363	1
darkorchid	DGKZ	0.0643049	0.211125	8.40074	0	0	0.00913125	1
antiquewhite2	DHCR7	0.374239	0.940689	11.5165	0	0	0.00616992	1
gray56	DHX15	0.982628	0.562524	7.84552	2.11e-15	4.92e-15	0.4272	1
grey92	DHX36	0.0915626	0.944166	6.43301	6.25e-11	8.49e-11	0.325252	3
blue	DHX38	0.403587	0.748748	10.7821	0	0	0.0106796	1
antiquewhite2	DHX58	0.860934	0.171497	11.5165	0	0	0.0346862	2
lightyellow2	DHX9	0.74827	0.652776	6.10161	5.25e-10	6.39e-10	0.375287	1
brown	DIAPH3	0.133332	0.981817	7.2376	2.28e-13	4.12e-13	0.185886	1
grey76	DIDO1	0.105799	0.243088	6.47665	4.69e-11	6.39e-11	0.0366586	3
darkslategray	DIDO1	0.105799	0.243088	8.70325	0	0	0	2
palegoldenrod	DIO2	0.599212	0.349121	5.40061	3.32e-08	3.66e-08	0	1
darkblue	DIRAS2	0.999706	0.206939	14.429	0	0	0.0270435	1
bisque2	DIS3L2	0.90199	0.925597	7.53267	2.49e-14	5.05e-14	0.0661256	1
powderblue	DIXDC1	0.0569393	0.331709	4.79677	8.06e-07	8.43e-07	0.235553	1
aliceblue	DIXDC1	0.0569393	0.331709	11.1918	0	0	0.00702385	1
orangered	DKKL1	0.983865	0.724085	5.59571	1.1e-08	1.22e-08	0.0586919	1
chocolate	DLAT	0.0551449	0.275778	6.31328	1.37e-10	1.74e-10	0.0809876	4
lightsteelblue2	DLAT	0.0551449	0.275778	6.22084	2.47e-10	3.04e-10	0.00277667	1
rosybrown	DLAT	0.0551449	0.275778	4.88908	5.07e-07	5.31e-07	0.402198	1
lightgrey	DLAT	0.0551449	0.275778	6.36286	9.9e-11	1.31e-10	0.0259277	1
grey92	DLAT	0.0551449	0.275778	6.43301	6.25e-11	8.49e-11	0.197512	1
olivedrab2	DLAT	0.0551449	0.275778	5.65064	7.99e-09	9.04e-09	0.354101	1
paleturquoise2	DLAT	0.0551449	0.275778	5.6121	9.99e-09	1.13e-08	0.397793	1
khaki2	DLAT	0.0551449	0.275778	6.4889	4.32e-11	6.04e-11	0	1
aliceblue	DLC1	0.0622258	0.653331	11.1918	0	0	0.0149841	1
antiquewhite2	DLG1	0.99978	0.960673	11.5165	0	0	0.146798	7
gray87	DLG2	0.93948	0.00579026	7.18833	3.28e-13	5.74e-13	0.0281831	3
cadetblue	DLG4	0.970421	0.815784	6.30275	1.46e-10	1.82e-10	0.017158	3
aquamarine2	DLG5	0.222111	0.015588	7.38918	7.38e-14	1.41e-13	0	1
grey72	DLGAP1	0.731803	0.366319	6.73368	8.27e-12	1.24e-11	0.376281	2
blanchedalmond	DLGAP1	0.731803	0.366319	10.1208	0	0	0.225616	2
brown	DLGAP2	0.199565	0.832727	7.2376	2.28e-13	4.12e-13	0.162037	1
aliceblue	DLGAP3	0.836702	0.193509	11.1918	0	0	0.0144054	1
chocolate	DLGAP4	0.116712	0.103875	6.31328	1.37e-10	1.74e-10	0.0363707	3
gray0	DLGAP5	0.991285	0.994447	7.8243	2.55e-15	5.82e-15	0.00313163	1
azure2	DLK1	0.751533	0.54655	8.48532	0	0	0.0102571	1
antiquewhite2	DLL4	0.611184	0.868514	11.5165	0	0	0.0470763	1
blue	DLX1	0.894124	0.692497	10.7821	0	0	0.00703303	1
grey82	DLX3	0.858312	0.428936	6.4776	4.66e-11	6.39e-11	0.206767	1
orangered	DLX4	0.757061	0.819249	5.59571	1.1e-08	1.22e-08	0.0923366	1
royalblue2	DLX6	0.972036	0.691401	4.96481	3.44e-07	3.64e-07	0.0247117	1
gray67	DMPK	0.581596	0.8628	7.65855	9.44e-15	2e-14	0.030309	1
grey76	DMRTB1	0.997008	0.477219	6.47665	4.69e-11	6.39e-11	6.08e-05	1
palevioletred2	DMTN	0.265573	0.57794	5.11374	1.58e-07	1.72e-07	0.299062	1
grey76	DMTN	0.265573	0.57794	6.47665	4.69e-11	6.39e-11	0.196446	2
gray59	DMWD	0.646833	0.026851	7.73901	5e-15	1.1e-14	0.330576	2
darkblue	DNA2	0.917315	0.239696	14.429	0	0	0.0357858	1
darkblue	DNAH11	0.926083	0.326855	14.429	0	0	0.0425672	1
azure	DNAH2	0.49503	0.305867	7.63515	1.13e-14	2.33e-14	0.0689583	1
chartreuse	DNAH9	0.537976	0.418073	8.17829	1.11e-16	2.77e-16	0.00184216	1
blanchedalmond	DNAJA3	0.973224	0.957213	10.1208	0	0	0.203833	3
blue	DNAJB2	0.374378	0.698188	10.7821	0	0	0.00858251	1
darkcyan	DNAJB4	0.319195	0.919863	11.7275	0	0	0.0301481	1
cyan2	DNAJB6	0.979846	0.886439	6.77272	6.32e-12	9.55e-12	0.0508157	4
darkgoldenrod2	DNAJB8	0.767192	0.950597	9.54992	0	0	0.270983	1
lightyellow	DNAJC1	0.183353	0.412077	6.36761	9.6e-11	1.28e-10	0.358848	1
grey76	DNAJC11	0.310999	0.715689	6.47665	4.69e-11	6.39e-11	0.0358153	1
darkolivegreen	DNAJC11	0.310999	0.715689	8.45645	0	0	0.0462867	1
mistyrose2	DNAJC13	0.467408	0.713166	5.77295	3.89e-09	4.46e-09	0.0142986	1
darkorange2	DNAJC21	0.790397	0.206238	8.78928	0	0	0	1
mistyrose2	DNAJC5	0.511484	0.980195	5.77295	3.89e-09	4.46e-09	0.0276632	1
lightblue2	DNAJC6	0.952157	0.425876	6.57038	2.51e-11	3.58e-11	0.00171902	1
darkgoldenrod	DNAL1	0.982415	0.966346	10.6957	0	0	0.126134	1
aliceblue	DNHD1	0.991476	0.810997	11.1918	0	0	0.00448881	1
lightblue2	DNM1	0.555881	0.0277472	6.57038	2.51e-11	3.58e-11	0.127828	4
antiquewhite2	DNM1	0.555881	0.0277472	11.5165	0	0	0.0325295	6
honeydew2	DNM1L	0.18827	0.423617	6.86338	3.36e-12	5.2e-12	0.0233545	1
oldlace	DNM1L	0.18827	0.423617	5.4743	2.2e-08	2.43e-08	0.0630469	1
grey55	DNM2	0.991801	0.22816	7.23499	2.33e-13	4.18e-13	0.0125691	2
blue	DNMBP	0.159717	0.643662	10.7821	0	0	0.0018123	2
floralwhite	DNMT3A	0.873865	0.861064	7.83043	2.44e-15	5.59e-15	0.150316	1
gray22	DNMT3A	0.873865	0.861064	7.7785	3.66e-15	8.24e-15	0.255863	1
darkslategray	DNMT3A	0.873865	0.861064	8.70325	0	0	0.0163379	2
royalblue	DNMT3A	0.873865	0.861064	4.9124	4.5e-07	4.74e-07	0.699118	1
orchid	DNMT3A	0.873865	0.861064	5.56138	1.34e-08	1.49e-08	0.0945054	1
paleturquoise	DNMT3B	0.973724	0.861724	4.97489	3.26e-07	3.49e-07	0.347048	1
azure	DNMT3L	0.753666	0.948581	7.63515	1.13e-14	2.33e-14	0.111634	1
grey90	DNTT	0.993476	0.740884	6.35105	1.07e-10	1.4e-10	0.0151207	2
grey90	DNTTIP2	0.906674	0.29906	6.35105	1.07e-10	1.4e-10	0.0060068	1
blue	DOC2B	0.880302	NA	10.7821	0	0	0.00238576	1
blanchedalmond	DOCK2	0.259497	0.76214	10.1208	0	0	0.0794421	2
blanchedalmond	DOCK3	0.489244	0.114657	10.1208	0	0	0.161925	1
grey76	DOCK4	0.909744	0.290071	6.47665	4.69e-11	6.39e-11	0.132699	1
darkgray	DOCK5	0.414478	0.976019	10.0416	0	0	0.11729	1
darkblue	DOCK6	0.0327327	0.806421	14.429	0	0	0.0464955	1
blue2	DOCK6	0.0327327	0.806421	6.93681	2.01e-12	3.2e-12	0.00463739	1
brown	DOCK8	0.660184	0.24418	7.2376	2.28e-13	4.12e-13	0.176246	1
blue2	DOK1	0.737765	0.364724	6.93681	2.01e-12	3.2e-12	0.952565	7
grey56	DOK1	0.737765	0.364724	6.66154	1.35e-11	2e-11	0.587569	3
antiquewhite2	DOT1L	0.399109	0.839715	11.5165	0	0	0.0366426	1
darkcyan	DPAGT1	0.120801	0.930963	11.7275	0	0	0.122367	1
darkcyan	DPF3	0.29404	0.465997	11.7275	0	0	0.0154605	2
lightsteelblue	DPM1	0.0190065	0.0383494	6.10092	5.27e-10	6.4e-10	0.0803326	1
grey52	DPM1	0.0190065	0.0383494	7.25558	2e-13	3.64e-13	0.0437239	2
gray97	DPM1	0.0190065	0.0383494	7.15531	4.17e-13	7.23e-13	0.436662	2
antiquewhite2	DPM1	0.0190065	0.0383494	11.5165	0	0	0.00631999	1
gray72	DPM1	0.0190065	0.0383494	7.12058	5.37e-13	9.22e-13	0.381414	1
gray97	DPM3	0.314965	0.173548	7.15531	4.17e-13	7.23e-13	0.00958434	1
darkblue	DPP10	5.47e-06	0.9346	14.429	0	0	1.85e-06	1
wheat2	DPP10	5.47e-06	0.9346	2.18025	0.0146194	0.0146293	0	1
azure2	DPP4	0.249252	0.253594	8.48532	0	0	0.00112068	4
antiquewhite2	DPP4	0.249252	0.253594	11.5165	0	0	0.00503061	3
wheat2	DPP6	0.997913	0.633402	2.18025	0.0146194	0.0146293	0.241355	1
seashell	DPP8	0.999451	0.883028	4.93316	4.05e-07	4.27e-07	0.126593	1
aliceblue	DPP9	0.182309	0.497007	11.1918	0	0	0.0100862	3
khaki	DPPA2	0.832367	0.784187	6.6262	1.72e-11	2.51e-11	0.0690469	1
cyan	DPT	0.305796	0.961392	5.20544	9.68e-08	1.06e-07	0.0829831	1
saddlebrown	DPT	0.305796	0.961392	4.79792	8.02e-07	8.4e-07	0.0495995	1
darkgoldenrod	DPY19L2	0.957179	0.340094	10.6957	0	0	0.0793082	1
white	DPYS	0.843596	0.879073	8.87568	0	0	0	1
blue	DPYSL2	0.990299	0.939077	10.7821	0	0	0.00428653	3
white	DPYSL3	0.130795	0.541686	8.87568	0	0	0.0677937	2
white	DPYSL5	0.973129	0.984633	8.87568	0	0	9.07e-17	2
antiquewhite2	DR1	0.297242	0.991935	11.5165	0	0	0.0364142	3
black	DROSHA	0.985762	0.291745	7.21676	2.66e-13	4.77e-13	6.33e-06	1
aliceblue	DSC2	0.998634	0.0715723	11.1918	0	0	0.0971785	5
darkblue	DSCC1	0.0954179	0.402645	14.429	0	0	0.0778482	2
antiquewhite2	DSCC1	0.0954179	0.402645	11.5165	0	0	0.00290767	2
darksalmon	DSCC1	0.0954179	0.402645	8.82413	0	0	0.295727	1
gray92	DSG1	0.933809	0.00316678	7.52987	2.54e-14	5.13e-14	0	2
aliceblue	DSG2	0.990452	0.46651	11.1918	0	0	0.00918164	3
gray67	DSP	0.815612	0.742598	7.65855	9.44e-15	2e-14	0.594177	2
aliceblue	DSP	0.815612	0.742598	11.1918	0	0	0.0296779	6
mediumorchid2	DSP	0.815612	0.742598	5.9236	1.57e-09	1.86e-09	0.577525	2
lightslategrey	DTL	0.898978	0.0418517	5.81436	3.04e-09	3.51e-09	0.224693	1
blue	DTNA	0.0680671	0.0899024	10.7821	0	0	0.028575	3
blanchedalmond	DTX1	0.00398611	0.917602	10.1208	0	0	0.158169	3
gray68	DTX1	0.00398611	0.917602	7.19811	3.05e-13	5.38e-13	0.0240052	2
gray96	DTX1	0.00398611	0.917602	7.1902	3.24e-13	5.69e-13	0.58277	2
antiquewhite2	DTX1	0.00398611	0.917602	11.5165	0	0	0.0819619	3
hotpink	DTX1	0.00398611	0.917602	6.51885	3.54e-11	5e-11	0.0176068	2
lightsalmon2	DTX1	0.00398611	0.917602	6.19984	2.83e-10	3.46e-10	0.0520626	2
palevioletred	DTX1	0.00398611	0.917602	5.20795	9.55e-08	1.05e-07	0.313549	1
gray20	DTX1	0.00398611	0.917602	7.50516	3.06e-14	6.13e-14	0.0207529	2
purple2	DTX2	0.28149	0.695	5.19186	1.04e-07	1.14e-07	4.27e-16	3
blanchedalmond	DTX3	0.532521	0.0744061	10.1208	0	0	0.0292794	3
lightslategrey	DUOXA1	0.552046	0.654776	5.81436	3.04e-09	3.51e-09	0.182274	1
lightgrey	DUSP1	0.960211	0.78977	6.36286	9.9e-11	1.31e-10	0.138836	1
antiquewhite2	DUSP10	0.220913	0.673621	11.5165	0	0	0.128315	3
darkblue	DUSP14	0.997904	0.340335	14.429	0	0	0.0422165	1
grey82	DUSP16	0.876372	0.938102	6.4776	4.66e-11	6.39e-11	0.0101985	1
blue	DUSP19	0.545905	0.595619	10.7821	0	0	0.00214445	1
antiquewhite2	DUSP2	0.571004	0.713669	11.5165	0	0	0.0701785	1
aliceblue	DUSP5	0.925675	0.271519	11.1918	0	0	0.100592	1
darkorange	DUSP6	0.966368	0.0738212	8.57462	0	0	0.129307	1
antiquewhite2	DUSP7	0.022715	0.924411	11.5165	0	0	0.0925685	1
dimgrey	DUSP8	0.498162	0.700439	8.1969	1.11e-16	2.77e-16	0.1278	1
aliceblue	DVL2	0.93429	0.105261	11.1918	0	0	0.0887323	5
blue	DVL3	0.306318	0.886271	10.7821	0	0	0.021569	4
aliceblue	DYNC1LI1	0.871077	0.616641	11.1918	0	0	0.0200445	2
brown2	DYNC1LI2	0.200771	0.500002	11.6389	0	0	0.126856	1
honeydew2	DYNLL2	0.175046	0.91278	6.86338	3.36e-12	5.2e-12	0.00632788	1
oldlace	DYNLL2	0.175046	0.91278	5.4743	2.2e-08	2.43e-08	0.0119075	1
lightgrey	DYRK1A	0.297467	0.983134	6.36286	9.9e-11	1.31e-10	0.328229	3
bisque	DYRK1A	0.297467	0.983134	7.76766	4e-15	8.95e-15	0.0593831	1
khaki2	DYRK1A	0.297467	0.983134	6.4889	4.32e-11	6.04e-11	0.33129	1
gray27	DYRK1B	0.766642	0.488186	7.73549	5.11e-15	1.11e-14	0.0306303	2
sienna2	DYSF	0.158065	0.58238	4.38163	5.89e-06	6.04e-06	0.0813038	4
antiquewhite2	DZIP3	0.661015	0.849292	11.5165	0	0	0.042163	2
aliceblue	E2F1	0.972886	0.620222	11.1918	0	0	0.0125715	4
aliceblue	E2F2	0.825876	0.611162	11.1918	0	0	0.0843203	3
blue	E2F7	0.979482	0.00558932	10.7821	0	0	0.000278525	1
blue	E2F8	0.549719	0.200943	10.7821	0	0	0.00203165	2
cornsilk2	EAF1	0.372855	0.343697	7.0489	9.02e-13	1.49e-12	0.034844	1
aliceblue	EBF1	0.887748	0.972711	11.1918	0	0	0.00282985	1
turquoise2	EBI3	0.451822	0.142502	3.18825	0.000715693	0.000719593	0.171344	1
antiquewhite2	ECD	0.936789	0.013958	11.5165	0	0	0.161522	2
lightcyan	ECT2	0.0457079	0.507469	6.50175	3.97e-11	5.59e-11	0.771754	2
darkgreen	ECT2	0.0457079	0.507469	9.21452	0	0	0.184234	2
antiquewhite	ECT2	0.0457079	0.507469	9.71799	0	0	0.156551	6
darkslategrey	ECT2	0.0457079	0.507469	8.79428	0	0	0	1
grey62	ECT2	0.0457079	0.507469	6.7711	6.39e-12	9.63e-12	0.140314	2
gray2	EDAR	0.00395273	0.0163881	7.64099	1.08e-14	2.24e-14	0.0877529	2
burlywood2	EDAR	0.00395273	0.0163881	7.48934	3.46e-14	6.76e-14	0.0032965	1
gray2	EDARADD	0.985614	0.66719	7.64099	1.08e-14	2.24e-14	0.0198574	1
lightgrey	EDEM1	0.948037	0.931618	6.36286	9.9e-11	1.31e-10	0.066248	1
gray95	EDN1	0.638705	0.317742	7.33005	1.15e-13	2.14e-13	0.00104498	2
aliceblue	EDN2	0.757894	0.862826	11.1918	0	0	0.00146612	1
darkcyan	EDN3	0.298667	0.0434627	11.7275	0	0	0.0179643	1
blue	EDNRA	0.952825	0.20906	10.7821	0	0	0.000182881	1
gray95	EDNRB	0.942821	0.0655522	7.33005	1.15e-13	2.14e-13	0.00319285	3
grey87	EEA1	0.0466223	0.104942	6.88594	2.87e-12	4.45e-12	0.177311	2
limegreen	EEF1A2	0.321173	0.114759	6.35191	1.06e-10	1.4e-10	0.422058	1
darkorange2	EEF1A2	0.321173	0.114759	8.78928	0	0	0.677025	2
darkcyan	EEF1A2	0.321173	0.114759	11.7275	0	0	0.175523	3
grey90	EEF1A2	0.321173	0.114759	6.35105	1.07e-10	1.4e-10	0.35279	1
grey67	EEF1A2	0.321173	0.114759	6.8441	3.85e-12	5.89e-12	0.222384	1
lightyellow	EEF1D	0.0632286	0.0907953	6.36761	9.6e-11	1.28e-10	0.235018	1
palegreen2	EEF1D	0.0632286	0.0907953	5.51922	1.7e-08	1.89e-08	0.192033	2
aliceblue	EEF1D	0.0632286	0.0907953	11.1918	0	0	0.00293396	6
lightskyblue	EEF1D	0.0632286	0.0907953	6.49411	4.18e-11	5.84e-11	0.328981	1
blanchedalmond	EEF1D	0.0632286	0.0907953	10.1208	0	0	0.00206796	2
gray80	EEF1D	0.0632286	0.0907953	7.20441	2.91e-13	5.15e-13	0.0593938	1
gainsboro	EEF1D	0.0632286	0.0907953	8.20153	1.11e-16	2.77e-16	0.0182262	2
darkcyan	EEF1D	0.0632286	0.0907953	11.7275	0	0	0.0363118	4
brown2	EEF1D	0.0632286	0.0907953	11.6389	0	0	0.0728186	8
burlywood	EEF1D	0.0632286	0.0907953	5.85414	2.4e-09	2.8e-09	0.119706	1
blue	EEF1G	0.194331	0.225122	10.7821	0	0	0.161107	8
gray79	EEF1G	0.194331	0.225122	7.31507	1.29e-13	2.38e-13	0.495551	3
gray7	EFEMP1	0.254498	0.963959	7.75007	4.55e-15	1.01e-14	0	1
lightsalmon	EFEMP1	0.254498	0.963959	6.2042	2.75e-10	3.37e-10	0.12532	1
aliceblue	EFHD2	0.631515	0.269698	11.1918	0	0	0.0680861	3
blanchedalmond	EFNA1	0.476625	0.160296	10.1208	0	0	0.0237065	2
gray76	EFNA4	0.0984043	0.436813	7.11056	5.78e-13	9.81e-13	0	1
salmon	EFNA5	0.478118	0.824139	4.70935	1.24e-06	1.29e-06	0.875923	2
gray76	EFNA5	0.478118	0.824139	7.11056	5.78e-13	9.81e-13	2.36e-17	2
linen	EFNA5	0.478118	0.824139	6.3465	1.1e-10	1.43e-10	0.00629549	3
thistle	EFNB2	0.756908	0.515407	3.37163	0.000373621	0.000376273	0.0912866	1
gray27	EFR3A	0.312968	0.769002	7.73549	5.11e-15	1.11e-14	0.218209	1
mediumorchid	EGLN1	0.00600085	0.469358	5.6994	6.01e-09	6.83e-09	0.0347228	1
aliceblue	EGLN1	0.00600085	0.469358	11.1918	0	0	0.00757544	3
honeydew	EGR1	0.539035	0.549044	6.59882	2.07e-11	3e-11	0.233878	2
gray22	EGR2	0.997275	0.562143	7.7785	3.66e-15	8.24e-15	0.000479651	1
grey98	EGR4	0.00616207	0.27786	6.5568	2.75e-11	3.91e-11	0.0131051	1
darkcyan	EHD1	0.869123	0.603799	11.7275	0	0	0.000937789	2
blue	EHD2	0.527585	0.88642	10.7821	0	0	0.00256597	3
darkslategray	EHMT2	0.650449	0.992175	8.70325	0	0	0.0266858	3
blue	EHMT2	0.650449	0.992175	10.7821	0	0	0.0560503	5
antiquewhite2	EID1	0.56987	0.290421	11.5165	0	0	0.0845607	2
midnightblue	EIF1B	0.769275	0.997795	5.84482	2.54e-09	2.96e-09	0.611343	1
gray56	EIF2A	0.988257	0.419294	7.84552	2.11e-15	4.92e-15	0.320794	1
gray59	EIF2AK1	0.191715	0.979052	7.73901	5e-15	1.1e-14	0.289105	1
darkorange	EIF2AK3	0.0677262	0.731952	8.57462	0	0	0.0442805	1
gray2	EIF2AK3	0.0677262	0.731952	7.64099	1.08e-14	2.24e-14	0.0121121	2
aliceblue	EIF2D	0.97539	0.846596	11.1918	0	0	0.0152865	1
chocolate	EIF3A	0.328792	0.0786809	6.31328	1.37e-10	1.74e-10	0.125034	1
grey92	EIF3A	0.328792	0.0786809	6.43301	6.25e-11	8.49e-11	0.710204	2
rosybrown	EIF3A	0.328792	0.0786809	4.88908	5.07e-07	5.31e-07	0.481352	1
olivedrab2	EIF3A	0.328792	0.0786809	5.65064	7.99e-09	9.04e-09	0.560066	2
brown2	EIF3C	0.729435	NA	11.6389	0	0	0.00596619	1
blue	EIF4B	0.992868	0.67152	10.7821	0	0	0.129913	2
royalblue2	EIF4EBP1	0.977609	NA	4.96481	3.44e-07	3.64e-07	0.219987	1
cadetblue2	EIF4G1	0.706099	0.0585044	6.04957	7.26e-10	8.78e-10	0.586524	1
mistyrose2	EIF4G2	0.999101	0.955245	5.77295	3.89e-09	4.46e-09	0.245252	1
lightslategray	EIF4G3	0.990254	0.00450024	5.89943	1.82e-09	2.14e-09	0.056697	1
blue	EIF5	0.420557	0.616775	10.7821	0	0	0.198208	6
aliceblue	EIF5A2	0.163167	0.000806166	11.1918	0	0	0.0148471	1
lightslategrey	EIF6	0.0233907	0.86491	5.81436	3.04e-09	3.51e-09	0.0768742	3
gray8	EIF6	0.0233907	0.86491	7.5301	2.53e-14	5.12e-14	0.318317	2
antiquewhite2	EIF6	0.0233907	0.86491	11.5165	0	0	0.297545	10
cornflowerblue	EIF6	0.0233907	0.86491	5.04581	2.26e-07	2.45e-07	0.0327461	1
grey5	EIF6	0.0233907	0.86491	6.98653	1.41e-12	2.28e-12	0.101478	1
blue	EIF6	0.0233907	0.86491	10.7821	0	0	0.0717848	5
paleturquoise	EIF6	0.0233907	0.86491	4.97489	3.26e-07	3.49e-07	0.285018	12
sandybrown	ELANE	0.503057	0.7525	4.57906	2.34e-06	2.41e-06	0.411377	2
cornsilk2	ELANE	0.503057	0.7525	7.0489	9.02e-13	1.49e-12	0.0255365	3
gray	ELAVL1	0.261338	0.434907	7.96117	8.88e-16	2.12e-15	1	7
brown2	ELAVL1	0.261338	0.434907	11.6389	0	0	1	34
deepskyblue	ELAVL1	0.261338	0.434907	7.91067	1.33e-15	3.13e-15	1	7
grey7	ELAVL1	0.261338	0.434907	7.12801	5.09e-13	8.77e-13	1	8
gray0	ELAVL1	0.261338	0.434907	7.8243	2.55e-15	5.82e-15	1	7
aliceblue	ELAVL1	0.261338	0.434907	11.1918	0	0	1	165
darkkhaki	ELAVL1	0.261338	0.434907	9.31805	0	0	1	6
dodgerblue	ELAVL1	0.261338	0.434907	8.0179	5.55e-16	1.34e-15	1	7
forestgreen	ELAVL1	0.261338	0.434907	7.7221	5.77e-15	1.24e-14	1	7
white	ELAVL1	0.261338	0.434907	8.87568	0	0	1	8
darkolivegreen	ELAVL1	0.261338	0.434907	8.45645	0	0	1	8
grey22	ELAVL2	0.969168	0.518036	6.89446	2.7e-12	4.24e-12	0.0602729	1
cadetblue	ELAVL3	0.70484	0.712709	6.30275	1.46e-10	1.82e-10	0.000185776	2
gray56	ELAVL4	0.161678	0.910343	7.84552	2.11e-15	4.92e-15	0.257357	1
darkblue	ELF2	0.999215	0.142527	14.429	0	0	0.0602401	1
grey66	ELK3	0.422744	0.194907	6.76568	6.63e-12	9.93e-12	0.561285	1
blueviolet	ELK3	0.422744	0.194907	7.37414	8.27e-14	1.57e-13	0.428134	1
darkslategray2	ELK4	0.858766	0.0388304	8.50027	0	0	2.95e-18	1
blanchedalmond	ELMO1	0.257522	0.351367	10.1208	0	0	0.0150632	1
cadetblue	ELMSAN1	0.999206	0.970873	6.30275	1.46e-10	1.82e-10	0.18041	1
darkblue	EMB	0.527385	0.150978	14.429	0	0	0.0379173	1
darkblue	EME1	0.204361	0.98557	14.429	0	0	0.00150844	1
cadetblue	EMILIN3	0.489509	0.987533	6.30275	1.46e-10	1.82e-10	0.0375417	1
aliceblue	EML2	0.50993	0.22595	11.1918	0	0	0.0761515	1
deeppink2	EMX1	0.166479	0.949968	8.1468	2.22e-16	5.5e-16	9.62e-05	1
lightyellow2	EN1	0.686639	0.257246	6.10161	5.25e-10	6.39e-10	0.138529	1
snow2	ENAH	0.988189	0.365749	3.96587	3.66e-05	3.72e-05	1	2
gray27	ENC1	0.687046	0.525199	7.73549	5.11e-15	1.11e-14	0.0273906	1
darkblue	ENG	0.94091	0.861635	14.429	0	0	0.00569273	2
burlywood2	ENPP1	0.391361	0.993805	7.48934	3.46e-14	6.76e-14	0.0850358	1
darkgoldenrod	ENTPD5	0.225738	0.741931	10.6957	0	0	0.125619	1
darkblue	ENY2	0.880839	0.312771	14.429	0	0	0.0366513	1
gray27	EP400	0.929541	0.253286	7.73549	5.11e-15	1.11e-14	0.00857155	2
grey5	EPAS1	0.806845	0.275168	6.98653	1.41e-12	2.28e-12	0.0841576	2
royalblue	EPAS1	0.806845	0.275168	4.9124	4.5e-07	4.74e-07	1	5
gray22	EPAS1	0.806845	0.275168	7.7785	3.66e-15	8.24e-15	0.0866841	4
gray5	EPAS1	0.806845	0.275168	8.03195	4.44e-16	1.08e-15	0.317112	4
gray8	EPAS1	0.806845	0.275168	7.5301	2.53e-14	5.12e-14	0.144968	4
grey86	EPB41	0.992805	0.313018	6.59869	2.07e-11	3e-11	0.016425	3
slategray2	EPB41L1	0.981872	0.148722	4.187	1.41e-05	1.44e-05	0.102959	1
antiquewhite2	EPB41L2	0.484508	0.225645	11.5165	0	0	0.105506	1
blanchedalmond	EPB41L3	0.931864	0.433949	10.1208	0	0	0.174069	2
orangered	EPB41L3	0.931864	0.433949	5.59571	1.1e-08	1.22e-08	0.190142	1
blue	EPB41L4A	0.49447	0.592783	10.7821	0	0	0.0027191	1
darkslateblue	EPB41L5	0.485708	0.661155	8.47082	0	0	0.247925	1
grey86	EPB42	0.181173	0.709662	6.59869	2.07e-11	3e-11	0.0507509	3
antiquewhite2	EPB42	0.181173	0.709662	11.5165	0	0	0.128003	2
darkblue	EPCAM	0.510904	0.326867	14.429	0	0	0.0445362	2
grey86	EPHA2	0.605967	0.36831	6.59869	2.07e-11	3e-11	0.0744819	1
mediumorchid2	EPHA2	0.605967	0.36831	5.9236	1.57e-09	1.86e-09	0.0175168	1
navy	EPHA2	0.605967	0.36831	5.98669	1.07e-09	1.27e-09	6.81e-05	1
salmon	EPHA2	0.605967	0.36831	4.70935	1.24e-06	1.29e-06	1	2
grey56	EPHA2	0.605967	0.36831	6.66154	1.35e-11	2e-11	0.00934907	1
grey82	EPHA2	0.605967	0.36831	6.4776	4.66e-11	6.39e-11	0.0799714	1
linen	EPHA2	0.605967	0.36831	6.3465	1.1e-10	1.43e-10	0.024834	2
lemonchiffon	EPHA3	0.0360759	0.997235	6.57871	2.37e-11	3.4e-11	0.229288	1
orangered	EPHA3	0.0360759	0.997235	5.59571	1.1e-08	1.22e-08	0.107564	2
blanchedalmond	EPHA3	0.0360759	0.997235	10.1208	0	0	0.127593	4
gray2	EPHA3	0.0360759	0.997235	7.64099	1.08e-14	2.24e-14	0.237974	1
linen	EPHA4	0.632616	0.999554	6.3465	1.1e-10	1.43e-10	0.00223838	2
salmon	EPHA4	0.632616	0.999554	4.70935	1.24e-06	1.29e-06	0.61691	1
linen	EPHA5	0.947786	0.997779	6.3465	1.1e-10	1.43e-10	0.000465967	1
azure2	EPHA7	0.999995	0.125104	8.48532	0	0	0.00547664	1
gray76	EPHA8	0.701242	0.357962	7.11056	5.78e-13	9.81e-13	5.23e-17	2
lightslategray	EPHB2	0.91844	0.202072	5.89943	1.82e-09	2.14e-09	0.811818	5
darkorange2	EPHB2	0.91844	0.202072	8.78928	0	0	0.278657	4
grey55	EPHB2	0.91844	0.202072	7.23499	2.33e-13	4.18e-13	0.67338	4
lightblue2	EPHB2	0.91844	0.202072	6.57038	2.51e-11	3.58e-11	0.986274	4
lightyellow2	EPHB4	0.995461	0.959078	6.10161	5.25e-10	6.39e-10	0.183923	1
tomato	EPHB6	0.288739	0.655444	3.40725	0.0003281	0.000331061	0.830043	1
burlywood2	EPM2AIP1	0.508473	0.0566215	7.48934	3.46e-14	6.76e-14	0.044316	1
floralwhite	EPN1	0.29711	0.436801	7.83043	2.44e-15	5.59e-15	0.254755	4
floralwhite	EPN2	0.952993	0.17695	7.83043	2.44e-15	5.59e-15	0.288996	2
floralwhite	EPN3	0.941925	0.426073	7.83043	2.44e-15	5.59e-15	0.204556	2
grey25	EPRS	0.795276	0.336199	6.88734	2.84e-12	4.44e-12	0.0640926	1
gray22	EPS15	0.93722	0.603447	7.7785	3.66e-15	8.24e-15	1	4
floralwhite	EPS15	0.93722	0.603447	7.83043	2.44e-15	5.59e-15	1	10
gray20	EPS15	0.93722	0.603447	7.50516	3.06e-14	6.13e-14	0.856896	5
lavenderblush2	EPS8	0.905857	0.109963	6.58546	2.27e-11	3.27e-11	0.00151611	2
coral2	EPS8	0.905857	0.109963	6.36169	9.98e-11	1.32e-10	0.0161067	1
lightseagreen	EPS8L1	0.483641	0.984076	6.00127	9.79e-10	1.17e-09	0.201884	1
gray2	EPS8L2	0.919718	0.862538	7.64099	1.08e-14	2.24e-14	0.00390117	2
gray2	EPS8L3	0.983509	0.717826	7.64099	1.08e-14	2.24e-14	0.00501985	2
gray57	EPS8L3	0.983509	0.717826	7.29754	1.47e-13	2.7e-13	0.01228	1
aliceblue	EPT1	0.963605	0.767564	11.1918	0	0	0.0812838	1
brown	EPX	0.388252	0.466054	7.2376	2.28e-13	4.12e-13	0.124373	1
cornsilk2	ERAP1	0.995301	0.594232	7.0489	9.02e-13	1.49e-12	0.00960678	1
gray98	ERBB2	0.556272	0.982181	7.09279	6.57e-13	1.11e-12	0.462178	2
grey87	ERBB2	0.556272	0.982181	6.88594	2.87e-12	4.45e-12	1	15
mediumturquoise	ERBB3	0.696111	0.892674	5.67097	7.1e-09	8.04e-09	0.387865	3
peachpuff	ERBB3	0.696111	0.892674	5.17573	1.14e-07	1.24e-07	0.600476	3
papayawhip	ERBB3	0.696111	0.892674	4.91052	4.54e-07	4.78e-07	0.458752	2
antiquewhite2	ERBB4	0.999952	0.976819	11.5165	0	0	0.0784375	5
[truncated: 5,381 more rows]

## Sheet: NAc_MegaMods
MegaModule	Gene	IASPSAD_GWAS_p	ALSPAC_GWAS_p	Sn	Sn_p	Sn_qFDR	IntramodEigenCent	IntramodConn
grey58	AANAT	0.932342	0.420207	4.83132	6.78e-07	7.13e-07	0.410747	1
aquamarine	AAR2	0.653088	0.4763	15.3506	0	0	0.0452929	1
blanchedalmond	AARS	0.319794	0.856937	9.15585	0	0	0.0169425	2
beige	AASDHPPT	0.715167	0.470231	9.75285	0	0	0.0311229	1
chocolate	ABCA1	0.231027	0.819287	7.77862	3.66e-15	6.14e-15	0.0370523	2
gainsboro	ABCA1	0.231027	0.819287	7.08784	6.81e-13	9.59e-13	0	2
cyan2	ABCA1	0.231027	0.819287	7.61958	1.28e-14	2.03e-14	0.128126	3
gray86	ABCA1	0.231027	0.819287	6.03215	8.09e-10	9.54e-10	0.74114	2
burlywood2	ABCA13	0.15023	0.120037	7.95504	8.88e-16	1.53e-15	0.0837243	1
cadetblue2	ABCB10	0.550194	0.119853	8.04384	4.44e-16	8.06e-16	0.0624426	1
white	ABCB11	0.0512246	0.97412	12.1838	0	0	0.0124362	2
darkblue	ABCC5	0.701892	0.978803	7.70259	6.66e-15	1.09e-14	0.00128854	1
white	ABCC9	0.00194662	0.0060011	12.1838	0	0	0.0085548	1
grey0	ABCC9	0.00194662	0.0060011	5.63705	8.65e-09	9.69e-09	0.0305971	1
azure2	ABCC9	0.00194662	0.0060011	10.2243	0	0	0.0215616	1
bisque2	ABCF1	0.330242	NA	9.45145	0	0	0.0309039	1
azure	ABCG5	0.0436539	0.939253	10.8971	0	0	0.0381795	1
beige	ABHD14A	0.740919	0.5794	9.75285	0	0	0.0246013	1
brown	ABHD17A	0.809857	0.451873	8.58451	0	0	0.222923	1
aquamarine	ABHD6	0.340239	0.774518	15.3506	0	0	0.0433748	2
grey56	ABI1	0.694366	0.993449	4.71927	1.18e-06	1.24e-06	0.853555	5
grey62	ABI1	0.694366	0.993449	4.69804	1.31e-06	1.35e-06	0.238123	2
gray78	ABI2	0.796405	0.290647	6.35466	1.04e-10	1.28e-10	0.369874	1
grey2	ABI2	0.796405	0.290647	5.34158	4.61e-08	5e-08	0.370637	1
gray90	ABI2	0.796405	0.290647	6.01723	8.87e-10	1.04e-09	0.429363	1
gray28	ABI2	0.796405	0.290647	6.28634	1.63e-10	1.97e-10	0.395364	2
grey56	ABI3	0.175633	0.495672	4.71927	1.18e-06	1.24e-06	0.566929	3
burlywood	ABL1	0.99338	0.622186	8.01132	5.55e-16	9.96e-16	1	18
darkgrey	ABL2	0.477406	0.957587	7.17854	3.52e-13	5.13e-13	1	3
white	ABL2	0.477406	0.957587	12.1838	0	0	0.0196601	5
darkslategray2	ABL2	0.477406	0.957587	6.9711	1.57e-12	2.15e-12	1	4
cadetblue2	ABLIM1	0.00701682	0.539996	8.04384	4.44e-16	8.06e-16	0.000968384	3
white	ABLIM1	0.00701682	0.539996	12.1838	0	0	0.0808455	8
gray82	ABLIM1	0.00701682	0.539996	6.15843	3.67e-10	4.37e-10	0.050439	1
darkseagreen	ABLIM1	0.00701682	0.539996	7.28578	1.6e-13	2.39e-13	0.044518	1
gray82	ABLIM2	0.843126	0.847477	6.15843	3.67e-10	4.37e-10	0.0129026	1
cadetblue2	ABRA	0.877988	0.156585	8.04384	4.44e-16	8.06e-16	4.53e-05	1
black	ABTB2	0.81973	0.322274	9.80138	0	0	0.00231122	1
blue2	ACACA	0.570257	0.638958	9.28419	0	0	0.261317	2
deeppink	ACAD9	0.0218128	0.611604	6.92397	2.2e-12	2.93e-12	0.0055119	1
aquamarine	ACADL	0.330001	0.152933	15.3506	0	0	0.0435301	1
burlywood	ACAP1	0.767126	0.0638245	8.01132	5.55e-16	9.96e-16	0.175292	1
bisque2	ACAP3	0.031755	0.409441	9.45145	0	0	0.0230522	1
burlywood2	ACBD3	0.72731	0.230638	7.95504	8.88e-16	1.53e-15	0.0743785	3
chocolate	ACE	0.471155	0.0855972	7.77862	3.66e-15	6.14e-15	0.00537083	3
white	ACKR2	0.0968329	0.0305178	12.1838	0	0	1.4e-05	1
forestgreen	ACLY	0.701393	0.000220742	7.01835	1.12e-12	1.55e-12	0.401636	4
burlywood	ACPP	0.98962	0.847183	8.01132	5.55e-16	9.96e-16	0.0184567	1
grey50	ACSF2	0.0302389	0.931224	5.02046	2.58e-07	2.74e-07	0.158719	2
white	ACSM3	0.804376	0.229748	12.1838	0	0	0.00807816	1
antiquewhite2	ACTA2	0.699463	0.595837	12.486	0	0	0.0788776	6
white	ACTB	0.38895	0.49805	12.1838	0	0	0.255316	26
antiquewhite2	ACTB	0.38895	0.49805	12.486	0	0	0.995802	32
white	ACTL6B	0.990994	0.981352	12.1838	0	0	0.0162467	1
azure2	ACTN1	0.0615472	0.993106	10.2243	0	0	0.148385	6
white	ACTN1	0.0615472	0.993106	12.1838	0	0	0.142125	18
darkolivegreen2	ACTN1	0.0615472	0.993106	7.18282	3.41e-13	4.99e-13	0.00822185	3
beige	ACTN1	0.0615472	0.993106	9.75285	0	0	0.0184872	4
grey0	ACTN2	0.384228	0.995576	5.63705	8.65e-09	9.69e-09	1	5
azure	ACTN2	0.384228	0.995576	10.8971	0	0	0.0541925	2
azure2	ACTN4	0.375243	0.257695	10.2243	0	0	0.0626154	3
antiquewhite2	ACTR1B	0.920482	0.58609	12.486	0	0	0.0478853	1
white	ACY1	0.114366	0.836002	12.1838	0	0	0.00293007	2
grey25	ACY3	0.525695	0.252675	5.25656	7.34e-08	7.95e-08	0.541443	2
azure2	ADAM10	0.493627	0.179826	10.2243	0	0	0.00150365	1
aliceblue	ADAM12	0.393076	0.790333	10.1259	0	0	0.0836827	3
white	ADAM15	0.209456	0.55009	12.1838	0	0	0.0164792	7
azure2	ADAM15	0.209456	0.55009	10.2243	0	0	0.053429	4
white	ADAM2	0.960715	0.0939769	12.1838	0	0	0.00425944	2
darkred	ADAMTS10	0.94431	0.924113	7.21825	2.63e-13	3.89e-13	0.16657	1
antiquewhite2	ADAMTS5	0.994632	0.771001	12.486	0	0	0.00594571	1
dimgray	ADAMTS7	0.919287	0.448172	7.11536	5.58e-13	8.02e-13	2.48e-17	1
gray82	ADAMTS9	0.996749	0.94996	6.15843	3.67e-10	4.37e-10	0	1
grey2	ADAMTSL2	0.964751	NA	5.34158	4.61e-08	5e-08	0.00415128	1
darkorchid	ADAP1	0.0208524	0.950456	7.43763	5.13e-14	8.03e-14	0.0015845	1
gray58	ADAP1	0.0208524	0.950456	6.30611	1.43e-10	1.74e-10	0.00327498	2
gray28	ADAP1	0.0208524	0.950456	6.28634	1.63e-10	1.97e-10	0.0263722	1
gray76	ADAP1	0.0208524	0.950456	5.99535	1.02e-09	1.19e-09	1.89e-18	1
grey7	ADAP1	0.0208524	0.950456	5.49071	2e-08	2.22e-08	0	1
gray9	ADAP1	0.0208524	0.950456	6.34439	1.12e-10	1.37e-10	4.24e-17	1
grey70	ADAP1	0.0208524	0.950456	4.04542	2.61e-05	2.64e-05	0.0164551	1
gray77	ADAP1	0.0208524	0.950456	5.93557	1.46e-09	1.7e-09	0.0753368	1
gray57	ADAP1	0.0208524	0.950456	6.5406	3.06e-11	3.91e-11	0.303351	2
grey2	ADAP1	0.0208524	0.950456	5.34158	4.61e-08	5e-08	0.00582803	1
azure2	ADAP1	0.0208524	0.950456	10.2243	0	0	0.0312822	2
antiquewhite2	ADAP1	0.0208524	0.950456	12.486	0	0	0.00479996	2
darkslategray	ADAP1	0.0208524	0.950456	7.20241	2.96e-13	4.35e-13	0.0142725	1
deeppink2	ADAP1	0.0208524	0.950456	6.91913	2.27e-12	3.02e-12	3.23e-06	1
blue2	ADAP1	0.0208524	0.950456	9.28419	0	0	0.185265	2
grey6	ADAP1	0.0208524	0.950456	5.41263	3.11e-08	3.42e-08	1.1e-17	1
gray95	ADAP1	0.0208524	0.950456	5.95215	1.32e-09	1.54e-09	0.0751666	1
white	ADAP2	0.136078	0.398562	12.1838	0	0	0.00913114	1
gray62	ADAR	0.0784333	0.0757295	6.56313	2.63e-11	3.37e-11	0.323836	1
gray72	ADAR	0.0784333	0.0757295	6.12703	4.48e-10	5.31e-10	0.113394	1
gold	ADAR	0.0784333	0.0757295	6.93481	2.03e-12	2.73e-12	0.309644	1
gray65	ADAR	0.0784333	0.0757295	6.19211	2.97e-10	3.55e-10	0.148986	1
gray76	ADAR	0.0784333	0.0757295	5.99535	1.02e-09	1.19e-09	0.413331	1
burlywood2	ADAR	0.0784333	0.0757295	7.95504	8.88e-16	1.53e-15	0.174231	1
beige	ADAT3	0.453924	0.144496	9.75285	0	0	0.000269825	1
aquamarine	ADCK3	0.919585	0.00255014	15.3506	0	0	0.0570909	1
brown2	ADCY7	0.110426	0.703212	8.23946	1.11e-16	2.15e-16	0.148315	1
white	ADD1	0.992052	0.394705	12.1838	0	0	0.0285762	4
blue2	ADD3	0.165577	0.0857089	9.28419	0	0	0.166457	1
white	ADH4	0.306197	0.941223	12.1838	0	0	0.0548157	1
aquamarine	ADH5	0.372003	0.979208	15.3506	0	0	0.0378251	1
white	ADHFE1	0.996632	0.956129	12.1838	0	0	0.00114444	2
blanchedalmond	ADNP2	0.708616	0.950746	9.15585	0	0	0.0244111	1
grey0	ADORA1	0.942688	0.0812299	5.63705	8.65e-09	9.69e-09	0.0909299	1
grey0	ADORA2A	0.612938	0.972874	5.63705	8.65e-09	9.69e-09	0.510396	2
darkorchid	ADORA2B	0.571529	0.875296	7.43763	5.13e-14	8.03e-14	0.0150232	2
grey29	ADPRH	0.667455	0.866766	5.06867	2e-07	2.15e-07	0.00139908	1
azure2	ADRA1A	0.130802	0.959422	10.2243	0	0	0.0301229	2
cyan2	ADRA1A	0.130802	0.959422	7.61958	1.28e-14	2.03e-14	0.0775061	3
cyan2	ADRA1B	0.679807	0.32697	7.61958	1.28e-14	2.03e-14	0.0578565	2
white	ADRA2B	0.348825	0.534703	12.1838	0	0	0.000543113	1
white	ADRA2C	0.848852	0.278586	12.1838	0	0	0.00043014	1
dimgrey	ADRBK1	0.893825	0.817571	6.96215	1.68e-12	2.26e-12	0.554054	11
aquamarine	ADRBK2	0.55778	0.888372	15.3506	0	0	0.0587543	3
grey50	ADTRP	0.312272	0.983037	5.02046	2.58e-07	2.74e-07	0.240383	1
beige	AEN	0.875969	0.177015	9.75285	0	0	0.00438953	1
black	AES	0.731354	0.9274	9.80138	0	0	0.190743	3
white	AFAP1	0.373106	0.261981	12.1838	0	0	0.0158884	1
chartreuse2	AFAP1	0.373106	0.261981	8.09867	3.33e-16	6.43e-16	0.186584	1
gray2	AFAP1	0.373106	0.261981	6.54176	3.04e-11	3.88e-11	0.263248	1
darkseagreen	AFAP1	0.373106	0.261981	7.28578	1.6e-13	2.39e-13	0.09489	1
darkslategray2	AFAP1	0.373106	0.261981	6.9711	1.57e-12	2.15e-12	0.0409463	1
grey20	AFF1	0.908974	0.128802	5.40731	3.2e-08	3.5e-08	0.0139963	2
grey75	AFP	0.418979	0.394006	3.95418	3.84e-05	3.87e-05	0.0187511	1
aquamarine	AFTPH	0.914619	0.965354	15.3506	0	0	0.057401	2
blue	AGAP1	0.990279	0.996557	9.01502	0	0	0.00935259	2
beige	AGAP3	0.532691	0.259466	9.75285	0	0	0.13775	1
blue	AGER	0.856584	0.4534	9.01502	0	0	0.00663845	1
blue	AGFG1	0.753746	0.78657	9.01502	0	0	0.0402163	2
grey67	AGO1	0.115251	0.322171	4.10042	2.06e-05	2.1e-05	0.484172	3
beige	AGO1	0.115251	0.322171	9.75285	0	0	0.00832086	1
gray75	AGO3	0.0407488	0.206394	6.07995	6.01e-10	7.11e-10	0.199988	1
darkseagreen	AGO3	0.0407488	0.206394	7.28578	1.6e-13	2.39e-13	0.0258334	1
cadetblue2	AGPAT2	0.947473	0.877304	8.04384	4.44e-16	8.06e-16	0.00130134	1
aliceblue	AGR2	0.00845076	0.065729	10.1259	0	0	0.00555277	2
aquamarine	AGRN	0.967235	NA	15.3506	0	0	0.0439854	1
chocolate	AGT	0.38192	0.795306	7.77862	3.66e-15	6.14e-15	0.158682	3
deeppink2	AGTPBP1	0.0173651	0.165997	6.91913	2.27e-12	3.02e-12	0.0173792	1
darkorchid2	AGTPBP1	0.0173651	0.165997	7.09929	6.27e-13	8.86e-13	0.176181	1
gray85	AGTPBP1	0.0173651	0.165997	5.86115	2.3e-09	2.65e-09	0.211753	1
white	AGTPBP1	0.0173651	0.165997	12.1838	0	0	0.00482943	4
azure	AGTPBP1	0.0173651	0.165997	10.8971	0	0	0.0313884	1
darkslategray2	AGTR1	0.214366	0.987221	6.9711	1.57e-12	2.15e-12	0.0769467	2
brown2	AGTRAP	0.804314	0.491302	8.23946	1.11e-16	2.15e-16	0.360356	2
antiquewhite2	AGXT	0.644174	NA	12.486	0	0	0.00269608	1
antiquewhite	AHCYL1	0.107469	0.758877	7.80405	3e-15	5.09e-15	1	11
gray88	AHCYL1	0.107469	0.758877	5.82425	2.87e-09	3.3e-09	0.241239	2
white	AHCYL2	0.00497677	0.987959	12.1838	0	0	0.000125014	1
grey86	AHNAK	0.196642	0.294431	2.93603	0.00166223	0.00166504	0.0806278	1
azure	AHNAK	0.196642	0.294431	10.8971	0	0	0.131989	2
white	AHRR	0.989018	0.904454	12.1838	0	0	0.0732475	2
burlywood	AHSG	0.00861231	0.235145	8.01132	5.55e-16	9.96e-16	0.164682	1
antiquewhite2	AHSG	0.00861231	0.235145	12.486	0	0	0.0276779	1
cadetblue2	AICDA	0.544131	0.575292	8.04384	4.44e-16	8.06e-16	0.00184433	1
aquamarine	AIF1L	0.981638	0.979275	15.3506	0	0	0.0510797	1
burlywood2	AIM1	0.983219	0.290411	7.95504	8.88e-16	1.53e-15	0.0464833	1
cadetblue2	AIPL1	0.882417	0.405186	8.04384	4.44e-16	8.06e-16	0.00588245	1
goldenrod	AIRE	0.647912	0.646187	6.70566	1e-11	1.3e-11	0.283433	2
bisque2	AIRE	0.647912	0.646187	9.45145	0	0	0.119972	2
azure2	AJUBA	0.867725	0.104326	10.2243	0	0	0.0761639	2
blanchedalmond	AK4	0.0274508	0.549346	9.15585	0	0	0.0441784	1
white	AKAP13	0.314255	0.034757	12.1838	0	0	0.155907	6
azure	AKAP3	0.603414	0.0652163	10.8971	0	0	0.0043826	1
blue2	AKAP5	0.7846	0.587702	9.28419	0	0	0.159626	1
dodgerblue2	AKAP5	0.7846	0.587702	6.74477	7.66e-12	1.01e-11	0.255695	3
gray6	AKAP6	0.692312	0.981112	6.7405	7.89e-12	1.03e-11	0.264613	1
firebrick	AKAP6	0.692312	0.981112	7.10032	6.22e-13	8.86e-13	0.238546	2
antiquewhite2	AKR1C1	0.095668	0.998047	12.486	0	0	0.13564	1
forestgreen	AKR1C1	0.095668	0.998047	7.01835	1.12e-12	1.55e-12	0.19943	1
dimgray	AKR1C1	0.095668	0.998047	7.11536	5.58e-13	8.02e-13	0.246711	1
gray96	AKR1C3	0.947477	0.833556	5.71112	5.61e-09	6.35e-09	0.0470382	1
grey50	AKR7A2	0.874517	0.179271	5.02046	2.58e-07	2.74e-07	0.193855	1
white	AKT1	0.965213	0.972686	12.1838	0	0	0.493587	46
white	AKT1S1	0.884661	0.837941	12.1838	0	0	0.0728924	5
chartreuse2	AKT2	3.9e-05	0.979618	8.09867	3.33e-16	6.43e-16	0.181085	1
darkturquoise	AKT2	3.9e-05	0.979618	7.21968	2.61e-13	3.87e-13	0	1
darkgray	AKT2	3.9e-05	0.979618	7.53194	2.5e-14	3.95e-14	0.176586	1
blueviolet	AKT2	3.9e-05	0.979618	8.57057	0	0	0.273433	1
antiquewhite2	AKT2	3.9e-05	0.979618	12.486	0	0	0.00655497	1
grey7	AKT2	3.9e-05	0.979618	5.49071	2e-08	2.22e-08	1	2
darkmagenta	AKT2	3.9e-05	0.979618	7.23299	2.36e-13	3.52e-13	0.199318	1
azure	AKT2	3.9e-05	0.979618	10.8971	0	0	0.13323	1
dimgray	AKT2	3.9e-05	0.979618	7.11536	5.58e-13	8.02e-13	0.11127	1
azure2	AKT2	3.9e-05	0.979618	10.2243	0	0	0.0302429	2
white	AKT2	3.9e-05	0.979618	12.1838	0	0	0.176991	14
deepskyblue2	AKT2	3.9e-05	0.979618	6.92969	2.11e-12	2.82e-12	0.283563	1
floralwhite	AKT2	3.9e-05	0.979618	7.0287	1.04e-12	1.44e-12	7.08e-17	2
firebrick	AKT2	3.9e-05	0.979618	7.10032	6.22e-13	8.86e-13	0	1
chartreuse	AKT2	3.9e-05	0.979618	8.32767	0	0	0.221174	1
burlywood2	AKT2	3.9e-05	0.979618	7.95504	8.88e-16	1.53e-15	0.0333349	1
gray6	AKT2	3.9e-05	0.979618	6.7405	7.89e-12	1.03e-11	0	2
darkorange2	AKT2	3.9e-05	0.979618	7.40131	6.74e-14	1.04e-13	0.026848	1
coral	AKT2	3.9e-05	0.979618	7.64555	1.04e-14	1.69e-14	0.000626032	1
darkred	AKT2	3.9e-05	0.979618	7.21825	2.63e-13	3.89e-13	0.196	1
dodgerblue2	AKT2	3.9e-05	0.979618	6.74477	7.66e-12	1.01e-11	0.258218	1
blanchedalmond	AKT2	3.9e-05	0.979618	9.15585	0	0	0.0123765	1
cadetblue	AKT2	3.9e-05	0.979618	7.63374	1.14e-14	1.84e-14	0.108655	1
gray27	AKT2	3.9e-05	0.979618	6.72513	8.77e-12	1.14e-11	0	1
gainsboro	AKT2	3.9e-05	0.979618	7.08784	6.81e-13	9.59e-13	0.284449	2
blue	AKT2	3.9e-05	0.979618	9.01502	0	0	0.131291	3
black	AKT2	3.9e-05	0.979618	9.80138	0	0	0.139198	1
antiquewhite	AKT2	3.9e-05	0.979618	7.80405	3e-15	5.09e-15	0.00141154	1
gold2	AKT2	3.9e-05	0.979618	6.97453	1.53e-12	2.1e-12	4.7e-17	1
darkgreen	AKT2	3.9e-05	0.979618	7.42815	5.51e-14	8.55e-14	0.218062	1
antiquewhite2	AKT3	0.995241	0.0192391	12.486	0	0	0.00664545	1
aquamarine	ALDH16A1	0.905088	0.140313	15.3506	0	0	0.0523383	1
darkseagreen	ALDH1A1	0.0780509	0.649317	7.28578	1.6e-13	2.39e-13	0.107334	2
beige	ALDH7A1	0.432198	0.455081	9.75285	0	0	0.00815657	2
aquamarine	ALG11	0.504247	0.784937	15.3506	0	0	0.0427928	1
white	ALOX15B	0.909923	0.757538	12.1838	0	0	0.0204268	1
bisque	ALPI	0.997684	0.0323262	10.0921	0	0	0.0238844	1
blue	ALPK1	0.951866	0.979609	9.01502	0	0	0.0960358	1
aquamarine	ALPPL2	0.725893	0.0153641	15.3506	0	0	0.0461572	1
aquamarine2	ALX1	0.480391	0.185432	11.4753	0	0	0.213431	1
white	ALX4	0.502997	0.363879	12.1838	0	0	0.00255587	3
dimgray	AMBP	0.534709	0.865927	7.11536	5.58e-13	8.02e-13	0.176123	2
antiquewhite2	AMBP	0.534709	0.865927	12.486	0	0	0.116821	2
aquamarine	AMDHD1	0.687973	0.175586	15.3506	0	0	0.0613078	1
blue	AMHR2	0.390677	0.941526	9.01502	0	0	0.140434	1
aquamarine2	AMOTL1	0.548953	0.511897	11.4753	0	0	0.0205816	1
burlywood2	AMPD1	0.10164	0.0245977	7.95504	8.88e-16	1.53e-15	0.166087	1
grey5	ANAPC1	0.0454205	0.674823	5.57215	1.26e-08	1.4e-08	0.103288	1
green	ANAPC1	0.0454205	0.674823	5.48404	2.08e-08	2.3e-08	0.221442	2
darkblue	ANAPC1	0.0454205	0.674823	7.70259	6.66e-15	1.09e-14	0.0455769	1
gray59	ANAPC1	0.0454205	0.674823	6.39645	7.95e-11	9.85e-11	0.339971	2
grey	ANAPC1	0.0454205	0.674823	5.76007	4.2e-09	4.78e-09	0.364065	2
grey59	ANAPC10	0.00438761	0.79072	4.57641	2.37e-06	2.43e-06	0.22192	1
blanchedalmond	ANAPC11	0.199237	NA	9.15585	0	0	0.0166103	3
white	ANAPC7	0.881122	0.903952	12.1838	0	0	0.018723	2
aquamarine2	ANGEL2	0.693707	0.929592	11.4753	0	0	0.0192989	1
grey62	ANGPT1	0.0389475	0.996888	4.69804	1.31e-06	1.35e-06	0.0247293	1
grey62	ANGPT2	0.999463	0.674816	4.69804	1.31e-06	1.35e-06	0.147565	2
chocolate	ANGPTL3	0.523625	0.221152	7.77862	3.66e-15	6.14e-15	0.349854	2
antiquewhite2	ANGPTL4	0.978339	0.313802	12.486	0	0	0.140488	2
bisque	ANK1	0.834777	0.642256	10.0921	0	0	0.0219151	4
brown2	ANK3	0.153581	0.993013	8.23946	1.11e-16	2.15e-16	0.0819837	4
grey79	ANKEF1	0.0388372	0.759283	3.4497	0.000280606	0.000281842	0.0872352	1
darkslategrey	ANKRA2	0.838576	0.76315	7.34401	1.04e-13	1.58e-13	0.464715	3
grey7	ANKRD1	0.0595615	0.252437	5.49071	2e-08	2.22e-08	0.416105	1
white	ANKRD1	0.0595615	0.252437	12.1838	0	0	0.00274054	4
gray72	ANKRD12	0.68086	0.24712	6.12703	4.48e-10	5.31e-10	0.0300878	1
antiquewhite2	ANKRD13D	0.0284727	0.844611	12.486	0	0	0.00521693	1
white	ANKRD26	0.096336	0.936842	12.1838	0	0	0.00222363	1
grey70	ANKRD27	0.816639	0.985157	4.04542	2.61e-05	2.64e-05	0.200579	1
burlywood2	ANKRD39	0.516826	0.95459	7.95504	8.88e-16	1.53e-15	0.0433383	1
aquamarine	ANKRD40	0.401762	0.386456	15.3506	0	0	0.0442265	1
white	ANKRD44	0.997442	0.0851197	12.1838	0	0	0.00172365	1
azure2	ANKRD6	0.358082	0.316183	10.2243	0	0	0.00719028	1
aquamarine	ANKS1B	0.849815	0.112795	15.3506	0	0	0.0576942	1
antiquewhite2	ANKS3	0.648535	0.168864	12.486	0	0	0.00321539	1
cadetblue	ANKZF1	0.57908	0.977036	7.63374	1.14e-14	1.84e-14	0.123181	1
firebrick	ANO1	0.999588	0.999893	7.10032	6.22e-13	8.86e-13	0.0212829	1
antiquewhite2	ANTXR2	0.951773	0.137392	12.486	0	0	0.027506	2
white	ANXA1	0.379951	0.803826	12.1838	0	0	0.0276256	10
burlywood2	AOC3	0.139977	0.0869282	7.95504	8.88e-16	1.53e-15	0.00459621	1
aliceblue	AOC3	0.139977	0.0869282	10.1259	0	0	0.0276968	2
dimgrey	AP1M2	0.735496	0.25055	6.96215	1.68e-12	2.26e-12	0.263082	2
aliceblue	AP2A1	0.421757	0.248229	10.1259	0	0	0.240622	5
aliceblue	AP2A2	0.113764	0.97786	10.1259	0	0	0.156519	4
white	APBA1	0.728857	0.0642016	12.1838	0	0	0.000586384	1
brown2	APBA2	0.999168	0.868028	8.23946	1.11e-16	2.15e-16	0.0194521	1
aliceblue	APBB1IP	0.866198	0.912109	10.1259	0	0	0.00569683	2
aliceblue	APC	0.954805	0.903994	10.1259	0	0	0.151734	10
grey	APC2	0.99052	0.361188	5.76007	4.2e-09	4.78e-09	0.696678	2
grey75	APCS	0.732998	0.979341	3.95418	3.84e-05	3.87e-05	0.0602566	1
cadetblue	API5	0.35495	0.74518	7.63374	1.14e-14	1.84e-14	0.330765	2
blanchedalmond	APLF	0.898255	0.50813	9.15585	0	0	0.0564626	1
coral2	APLP1	0.642976	0.260206	7.97599	7.77e-16	1.38e-15	0.145107	2
blanchedalmond	APLP2	0.679877	0.659927	9.15585	0	0	0.0182577	2
gainsboro	APOA1	0.698863	0.51093	7.08784	6.81e-13	9.59e-13	1.99e-16	3
chocolate	APOA1	0.698863	0.51093	7.77862	3.66e-15	6.14e-15	0.0929888	6
gray86	APOA1	0.698863	0.51093	6.03215	8.09e-10	9.54e-10	1	3
white	APOA2	0.661729	0.992087	12.1838	0	0	0.0084523	3
aliceblue	APOA5	0.531678	0.680904	10.1259	0	0	0.0271341	1
white	APOB	0.265595	0.513866	12.1838	0	0	0.0172159	9
white	APOC2	0.990458	0.285429	12.1838	0	0	0.00237905	3
white	APOD	0.7399	0.9561	12.1838	0	0	0.0835861	3
gray97	APOH	0.841986	0.318371	5.69862	6.04e-09	6.8e-09	1.02e-17	1
aquamarine	APOL6	0.65697	0.935059	15.3506	0	0	0.0391254	1
aliceblue	APOM	0.737561	0.802998	10.1259	0	0	0.000590088	1
grey85	APPBP2	0.0208448	0.853946	3.00466	0.00132941	0.00133278	1	4
aliceblue	APPBP2	0.0208448	0.853946	10.1259	0	0	0.00677218	4
grey7	APPL1	0.73394	0.993252	5.49071	2e-08	2.22e-08	0.825988	4
grey50	AQP5	0.815308	0.615776	5.02046	2.58e-07	2.74e-07	0.256279	1
gray68	AQR	0.989754	0.174863	6.2353	2.25e-10	2.71e-10	0.0186018	1
gray5	ARAP1	0.241182	0.06808	6.44799	5.67e-11	7.14e-11	0.253963	2
burlywood2	ARAP1	0.241182	0.06808	7.95504	8.88e-16	1.53e-15	0.0381115	3
aliceblue	ARC	0.889531	0.410829	10.1259	0	0	0.0404646	1
aquamarine	AREG	0.866924	0.201709	15.3506	0	0	0.0535162	2
white	AREL1	0.803743	0.132927	12.1838	0	0	0.00269425	1
beige	ARF1	0.83619	0.0969187	9.75285	0	0	0.0310881	2
antiquewhite2	ARF3	0.63247	0.523821	12.486	0	0	0.00573107	1
cadetblue2	ARF4	0.13794	0.999861	8.04384	4.44e-16	8.06e-16	0.108298	3
white	ARF5	0.593843	0.178126	12.1838	0	0	0.00215411	2
gray66	ARF6	0.516118	0.8314	6.50486	3.89e-11	4.94e-11	8.04e-17	6
white	ARFGAP1	0.157005	0.0970228	12.1838	0	0	0.00392921	7
antiquewhite	ARFGEF2	0.744911	0.677586	7.80405	3e-15	5.09e-15	0.118304	3
cadetblue	ARG1	0.791203	0.910564	7.63374	1.14e-14	1.84e-14	0.312375	2
white	ARHGAP10	0.998267	0.210213	12.1838	0	0	0.00690064	1
gray6	ARHGAP11A	0.981171	0.830938	6.7405	7.89e-12	1.03e-11	0.0632324	1
grey29	ARHGAP12	0.87045	0.688671	5.06867	2e-07	2.15e-07	0.035522	1
white	ARHGAP19	0.0209762	0.774828	12.1838	0	0	0.00693834	1
grey62	ARHGAP19	0.0209762	0.774828	4.69804	1.31e-06	1.35e-06	0.197841	1
grey56	ARHGAP19	0.0209762	0.774828	4.71927	1.18e-06	1.24e-06	0.255734	1
aquamarine	ARHGAP25	0.938958	0.90721	15.3506	0	0	0.0419446	1
antiquewhite2	ARHGAP31	0.795617	0.925662	12.486	0	0	0.0443577	1
antiquewhite2	ARHGAP32	0.989514	0.934969	12.486	0	0	0.0486409	1
white	ARHGAP33	0.153608	0.954879	12.1838	0	0	0.00570346	1
grey55	ARHGAP9	0.275882	0.109732	4.92589	4.2e-07	4.45e-07	0.295396	1
brown	ARHGAP9	0.275882	0.109732	8.58451	0	0	0.153231	1
white	ARHGDIA	0.599644	0.9917	12.1838	0	0	0.10894	9
burlywood2	ARHGDIB	0.798139	0.870869	7.95504	8.88e-16	1.53e-15	0.161706	2
darkslategray2	ARHGEF1	0.865616	0.472958	6.9711	1.57e-12	2.15e-12	0.166433	1
white	ARHGEF15	0.745918	0.145578	12.1838	0	0	0.0900716	2
gray79	ARHGEF16	0.91009	0.927367	5.80656	3.19e-09	3.64e-09	0.0486509	1
aquamarine	ARHGEF17	0.994303	0.0053581	15.3506	0	0	0.0499741	1
darkorange	ARHGEF18	0.372219	0.00248816	7.05391	8.7e-13	1.21e-12	0.130145	1
aquamarine	ARHGEF19	0.972666	0.0214196	15.3506	0	0	0.0309001	1
gray59	ARHGEF2	0.584072	0.14293	6.39645	7.95e-11	9.85e-11	0.268085	1
aquamarine	ARHGEF28	0.186595	0.177951	15.3506	0	0	0.0418701	1
grey55	ARHGEF39	0.688951	0.29479	4.92589	4.2e-07	4.45e-07	0.375623	1
brown	ARHGEF39	0.688951	0.29479	8.58451	0	0	0.1859	1
white	ARHGEF5	0.10963	0.0620302	12.1838	0	0	0.0232214	5
white	ARID1A	0.612215	0.358291	12.1838	0	0	0.0912681	8
grey5	ARID2	0.248541	0.291932	5.57215	1.26e-08	1.4e-08	0.0851792	1
aquamarine	ARID3B	0.523244	0.972849	15.3506	0	0	0.040178	1
darkslategrey	ARID4A	0.250258	0.218739	7.34401	1.04e-13	1.58e-13	0.0523959	1
aliceblue	ARID5A	0.97318	0.259869	10.1259	0	0	0.12861	2
white	ARIH1	0.516496	0.229885	12.1838	0	0	0.016191	7
bisque	ARIH2	0.302933	0.51342	10.0921	0	0	0.00790031	2
beige	ARL14EP	0.0684996	0.819528	9.75285	0	0	0.00106232	1
antiquewhite2	ARL15	0.809113	0.670018	12.486	0	0	0.0192577	1
aliceblue	ARL2	0.770171	0.774824	10.1259	0	0	0.00208188	1
aliceblue	ARL2BP	0.473039	0.332264	10.1259	0	0	0.0167834	3
grey70	ARL4D	0.359955	0.144238	4.04542	2.61e-05	2.64e-05	0.184811	1
cornsilk	ARL5A	0.301815	0.49261	7.44251	4.94e-14	7.76e-14	0.0127557	1
blanchedalmond	ARL5A	0.301815	0.49261	9.15585	0	0	0.0519433	1
gray96	ARL5A	0.301815	0.49261	5.71112	5.61e-09	6.35e-09	0.0365344	1
azure2	ARL5A	0.301815	0.49261	10.2243	0	0	0.00579362	1
grey2	ARL6IP1	0.987933	0.291422	5.34158	4.61e-08	5e-08	0.0751378	1
azure2	ARL6IP5	0.502596	0.982582	10.2243	0	0	0.0305327	2
aquamarine	ARL8A	0.578099	0.656017	15.3506	0	0	0.0370241	1
darkblue	ARL8B	0.754662	0.932522	7.70259	6.66e-15	1.09e-14	0.0193713	1
cadetblue2	ARMC1	0.951021	0.0306463	8.04384	4.44e-16	8.06e-16	0.0702159	1
burlywood2	ARMC8	0.626358	0.949475	7.95504	8.88e-16	1.53e-15	0.0913285	2
blue	ARMC9	0.586943	0.654827	9.01502	0	0	5.28e-06	1
white	ARNT2	0.405278	0.982727	12.1838	0	0	0.00583292	3
blue	ARNTL2	0.941301	0.102961	9.01502	0	0	0.00124082	1
bisque	ARPC1B	0.351758	0.758307	10.0921	0	0	0.00730166	2
burlywood2	ARPC3	0.939701	0.772134	7.95504	8.88e-16	1.53e-15	0.00494278	1
ghostwhite	ARPC4	0.122291	0.473798	6.77084	6.4e-12	8.43e-12	0.162563	1
cadetblue	ARPC4	0.122291	0.473798	7.63374	1.14e-14	1.84e-14	0.198621	2
aliceblue	ARRB2	0.301472	0.144055	10.1259	0	0	0.158561	14
gray79	ARRDC1	0.941663	0.683536	5.80656	3.19e-09	3.64e-09	0.430566	1
aquamarine	ARVCF	0.993817	0.944478	15.3506	0	0	0.0446982	1
aquamarine	ASAH2	0.834427	0.55634	15.3506	0	0	0.034757	1
blue2	ASAP1	0.368921	0.312981	9.28419	0	0	0.16793	2
gray66	ASAP3	0.550645	0.98769	6.50486	3.89e-11	4.94e-11	4.62e-17	1
aliceblue	ASB1	0.0263234	NA	10.1259	0	0	0.0205106	2
white	ASB1	0.0263234	NA	12.1838	0	0	0.0128412	3
white	ASB10	0.95176	0.50503	12.1838	0	0	0.00279091	3
forestgreen	ASB15	0.138128	0.977817	7.01835	1.12e-12	1.55e-12	0.00199806	1
blanchedalmond	ASB16	0.525129	0.852742	9.15585	0	0	0.139962	1
cadetblue2	ASB17	0.910525	0.0200752	8.04384	4.44e-16	8.06e-16	0.0107524	1
white	ASB18	0.887926	0.928521	12.1838	0	0	0.0134017	4
beige	ASB4	0.101021	0.205522	9.75285	0	0	0.00298498	1
bisque	ASB4	0.101021	0.205522	10.0921	0	0	0.00374578	1
aquamarine	ASCC2	0.32216	0.970086	15.3506	0	0	0.0489987	2
white	ASF1B	0.435632	0.8102	12.1838	0	0	0.0320515	6
white	ASGR1	0.690153	0.854242	12.1838	0	0	0.0051405	1
white	ASH1L	0.348118	0.97966	12.1838	0	0	0.0397174	3
azure	ASH2L	0.949232	0.9884	10.8971	0	0	0.199968	5
antiquewhite2	ASIC1	0.770872	0.455124	12.486	0	0	0.00424419	1
gray79	ASIC3	0.979366	0.907702	5.80656	3.19e-09	3.64e-09	0.00428135	1
bisque	ASPH	0.961981	0.989835	10.0921	0	0	0.0245345	1
bisque2	ASPM	0.966898	0.00376966	9.45145	0	0	0.0319773	1
chocolate	ASS1	0.681475	0.353469	7.77862	3.66e-15	6.14e-15	0.235089	2
antiquewhite2	ASXL1	0.985165	0.455556	12.486	0	0	0.0351714	2
darkcyan	ASXL2	0.997188	0.193201	7.37844	8e-14	1.23e-13	0.181472	1
gold	ATAD3A	0.242702	0.998736	6.93481	2.03e-12	2.73e-12	0.378196	1
gray62	ATAD3A	0.242702	0.998736	6.56313	2.63e-11	3.37e-11	0.430424	2
aquamarine	ATE1	0.166913	0.0301301	15.3506	0	0	0.0457045	1
azure2	ATF2	0.999736	0.865082	10.2243	0	0	0.46979	7
gray5	ATF3	0.114005	0.621409	6.44799	5.67e-11	7.14e-11	0.042262	4
blueviolet	ATF3	0.114005	0.621409	8.57057	0	0	0.0698717	3
gray80	ATF3	0.114005	0.621409	5.9629	1.24e-09	1.45e-09	0.0352107	3
white	ATF6	0.427724	0.82768	12.1838	0	0	0.02937	6
grey50	ATF6	0.427724	0.82768	5.02046	2.58e-07	2.74e-07	0.112128	2
gray70	ATF7	0.79811	0.998935	5.99854	9.96e-10	1.17e-09	4.09e-17	1
gray77	ATF7IP2	0.990158	0.452001	5.93557	1.46e-09	1.7e-09	0.079636	1
blueviolet	ATG12	0.495984	0.685776	8.57057	0	0	0.790272	4
antiquewhite2	ATG12	0.495984	0.685776	12.486	0	0	0.071148	5
burlywood2	ATG12	0.495984	0.685776	7.95504	8.88e-16	1.53e-15	0.0798119	3
blueviolet	ATG3	0.701251	0.0182869	8.57057	0	0	0.292976	2
azure2	ATG4B	0.807618	NA	10.2243	0	0	0.0525086	1
aquamarine	ATG4D	0.99773	0.155389	15.3506	0	0	0.0543535	1
azure	ATG7	0.54449	0.167902	10.8971	0	0	0.0306982	3
grey2	ATL1	0.0517535	0.198666	5.34158	4.61e-08	5e-08	0.0350989	1
gray78	ATN1	0.994765	0.364875	6.35466	1.04e-10	1.28e-10	0.461633	2
aquamarine	ATP11A	0.722857	0.152221	15.3506	0	0	0.044408	1
antiquewhite2	ATP13A2	0.606974	0.993821	12.486	0	0	0.233937	7
gray79	ATP1A1	0.120359	0.945878	5.80656	3.19e-09	3.64e-09	0.0132059	3
burlywood2	ATP1A2	0.893194	0.960845	7.95504	8.88e-16	1.53e-15	0.168731	1
white	ATP1A3	0.820226	0.535122	12.1838	0	0	0.00303369	1
aquamarine	ATP1A4	0.0301692	0.389913	15.3506	0	0	0.0701947	1
aquamarine	ATP2A3	0.953783	0.941598	15.3506	0	0	0.0327972	1
white	ATP2B1	0.262368	0.998497	12.1838	0	0	0.053885	2
gray57	ATP2B2	0.998766	0.111788	6.5406	3.06e-11	3.91e-11	0.641126	2
darkblue	ATP2C1	0.93124	0.755234	7.70259	6.66e-15	1.09e-14	0.165836	1
aquamarine	ATP2C2	0.648968	0.459226	15.3506	0	0	0.0405009	1
bisque2	ATP5O	0.808716	0.0957495	9.45145	0	0	0.0245499	1
darkblue	ATP6V0A1	0.990954	0.543457	7.70259	6.66e-15	1.09e-14	0.0147203	3
white	ATP6V0A2	0.950492	0.665178	12.1838	0	0	0.0341332	1
darkblue	ATP6V0D1	0.792619	0.0356572	7.70259	6.66e-15	1.09e-14	0.0139689	1
darkblue	ATP6V1B1	0.0137756	0.73117	7.70259	6.66e-15	1.09e-14	0.107433	15
darkblue	ATP6V1G1	0.774162	0.831423	7.70259	6.66e-15	1.09e-14	0.0126604	1
gray89	ATP6V1H	0.00864522	0.613	5.73665	4.83e-09	5.48e-09	0.058018	1
white	ATP6V1H	0.00864522	0.613	12.1838	0	0	0.00192128	5
antiquewhite	ATP6V1H	0.00864522	0.613	7.80405	3e-15	5.09e-15	0.121445	1
dimgrey	ATP7B	0.472216	0.873895	6.96215	1.68e-12	2.26e-12	0.0776479	1
bisque2	ATRN	0.977982	0.724004	9.45145	0	0	0.038388	1
aquamarine2	ATXN1	0.249634	0.658902	11.4753	0	0	0.194791	4
aliceblue	ATXN1	0.249634	0.658902	10.1259	0	0	0.738245	23
cornsilk	ATXN1	0.249634	0.658902	7.44251	4.94e-14	7.76e-14	0.646156	3
chartreuse	ATXN10	0.0302396	0.207544	8.32767	0	0	0.166928	3
burlywood2	ATXN2L	0.324665	0.993697	7.95504	8.88e-16	1.53e-15	0.123379	4
blanchedalmond	ATXN7L2	0.219619	0.0690924	9.15585	0	0	0.000511993	1
darkorange	ATXN7L3B	0.0833368	0.133176	7.05391	8.7e-13	1.21e-12	0.154392	1
darkorange	AUH	0.615685	0.998707	7.05391	8.7e-13	1.21e-12	0.211955	1
bisque	AURKA	0.0349979	0.739149	10.0921	0	0	0.0538701	4
coral2	AURKA	0.0349979	0.739149	7.97599	7.77e-16	1.38e-15	0.0431674	1
azure2	AURKA	0.0349979	0.739149	10.2243	0	0	0.48216	14
blanchedalmond	AURKB	0.203386	0.304386	9.15585	0	0	0.0508494	7
gray59	AUTS2	0.947146	0.12821	6.39645	7.95e-11	9.85e-11	0.0117333	1
aliceblue	AVIL	0.497769	0.305919	10.1259	0	0	0.0757285	1
blanchedalmond	AVP	0.977621	0.9579	9.15585	0	0	0.00362489	3
blanchedalmond	AVPR1B	0.607227	0.997188	9.15585	0	0	0.000863841	1
azure2	AXIN1	0.122168	0.639037	10.2243	0	0	0.258236	6
azure2	AXIN2	0.801462	0.245864	10.2243	0	0	0.04047	2
white	AZGP1	0.283845	0.78858	12.1838	0	0	0.00312869	2
gray90	AZI2	0.131324	0.746235	6.01723	8.87e-10	1.04e-09	0.0290821	3
gold	AZIN1	0.650072	0.763161	6.93481	2.03e-12	2.73e-12	0.101942	1
white	B2M	0.629778	0.939296	12.1838	0	0	0.00198727	1
aquamarine	B4GALNT1	0.993825	0.18207	15.3506	0	0	0.0324096	1
cadetblue2	B4GALT5	0.465213	0.990037	8.04384	4.44e-16	8.06e-16	0.0516593	1
brown	BAALC	0.994687	0.954095	8.58451	0	0	0.23853	1
aquamarine	BACH1	0.980696	0.468899	15.3506	0	0	0.0485986	2
white	BAG5	0.651412	0.986091	12.1838	0	0	0.0387699	5
cyan2	BAI1	0.992997	0.154893	7.61958	1.28e-14	2.03e-14	0.251731	1
antiquewhite2	BAI2	0.765607	0.624095	12.486	0	0	0.000864561	2
white	BAIAP2	0.190559	0.431396	12.1838	0	0	0.0647628	8
azure2	BAIAP2L1	0.958386	0.94362	10.2243	0	0	0.126185	1
white	BAK1	0.193272	0.900365	12.1838	0	0	0.050499	6
gray92	BARD1	0.997251	0.985477	5.66572	7.32e-09	8.22e-09	0.678487	5
grey66	BARX1	0.468435	0.803615	4.24124	1.11e-05	1.13e-05	0.0203094	2
aquamarine	BARX2	0.0132197	0.998644	15.3506	0	0	0.0444774	1
white	BATF	0.35276	0.719458	12.1838	0	0	0.0318413	3
gray5	BATF	0.35276	0.719458	6.44799	5.67e-11	7.14e-11	0.0291352	3
bisque	BATF2	0.788357	0.442387	10.0921	0	0	0.0230195	1
gray5	BATF3	0.952833	0.0671569	6.44799	5.67e-11	7.14e-11	0.0411106	4
white	BAZ1A	0.331911	0.326738	12.1838	0	0	0.0219932	2
white	BAZ1B	0.21472	0.885373	12.1838	0	0	0.122783	11
bisque2	BAZ2A	0.685893	0.216832	9.45145	0	0	0.0321326	1
darkblue	BBOX1	0.999266	0.222039	7.70259	6.66e-15	1.09e-14	0.000224509	1
burlywood2	BBS4	0.916892	0.959143	7.95504	8.88e-16	1.53e-15	0.151741	1
white	BBS7	0.970256	0.703436	12.1838	0	0	0.0241719	3
gray27	BBX	0.528867	0.912905	6.72513	8.77e-12	1.14e-11	0.47296	1
gray55	BBX	0.528867	0.912905	6.32179	1.29e-10	1.58e-10	0.521973	1
gold2	BBX	0.528867	0.912905	6.97453	1.53e-12	2.1e-12	0.336089	1
firebrick	BBX	0.528867	0.912905	7.10032	6.22e-13	8.86e-13	0.207657	1
blue	BBX	0.528867	0.912905	9.01502	0	0	0.191455	1
gray26	BCAS2	0.0292783	0.000464958	6.39458	8.05e-11	9.95e-11	0.0828621	1
white	BCAS2	0.0292783	0.000464958	12.1838	0	0	0.0841913	3
grey26	BCAS2	0.0292783	0.000464958	5.25399	7.44e-08	8.05e-08	0.261445	2
gray88	BCAS2	0.0292783	0.000464958	5.82425	2.87e-09	3.3e-09	0.414429	2
gray92	BCAS2	0.0292783	0.000464958	5.66572	7.32e-09	8.22e-09	0.0202675	2
grey9	BCAS2	0.0292783	0.000464958	5.14898	1.31e-07	1.41e-07	0.273417	2
gray79	BCAS2	0.0292783	0.000464958	5.80656	3.19e-09	3.64e-09	0.0238223	2
burlywood2	BCDIN3D	0.912756	0.115441	7.95504	8.88e-16	1.53e-15	0.133498	1
dimgrey	BCL11A	0.792016	0.680488	6.96215	1.68e-12	2.26e-12	0.104714	1
grey8	BCL11A	0.792016	0.680488	5.17255	1.15e-07	1.24e-07	0.0215828	1
blanchedalmond	BCL11A	0.792016	0.680488	9.15585	0	0	0.00196954	1
aquamarine	BCL11B	0.735892	0.341176	15.3506	0	0	0.0603511	1
grey50	BCL2A1	0.339411	0.079243	5.02046	2.58e-07	2.74e-07	0.122872	1
blanchedalmond	BCL2L1	0.440972	0.747706	9.15585	0	0	0.0635237	5
cyan2	BCL2L11	0.999882	0.787664	7.61958	1.28e-14	2.03e-14	0.0581808	1
goldenrod	BCL2L14	0.0412846	0.720327	6.70566	1e-11	1.3e-11	0.00169808	1
white	BCL3	0.731982	0.251399	12.1838	0	0	0.117939	4
aquamarine2	BCL6	0.948586	0.766042	11.4753	0	0	0.460014	8
darkorange	BCL6B	0.963125	0.213211	7.05391	8.7e-13	1.21e-12	0.201505	1
white	BCL7A	0.500087	0.303945	12.1838	0	0	0.0105534	1
aquamarine2	BCL7C	0.676354	0.88966	11.4753	0	0	0.149162	1
darkturquoise	BCLAF1	0.429549	0.9888	7.21968	2.61e-13	3.87e-13	0.570214	1
chartreuse	BCLAF1	0.429549	0.9888	8.32767	0	0	0.326351	1
white	BCLAF1	0.429549	0.9888	12.1838	0	0	0.103228	4
darkgreen	BCLAF1	0.429549	0.9888	7.42815	5.51e-14	8.55e-14	0.599833	1
darkorange2	BCLAF1	0.429549	0.9888	7.40131	6.74e-14	1.04e-13	0.363928	1
darkgray	BCLAF1	0.429549	0.9888	7.53194	2.5e-14	3.95e-14	0.427379	1
gray6	BCR	0.983285	0.721098	6.7405	7.89e-12	1.03e-11	0.415467	1
aquamarine	BDH2	0.381167	0.559707	15.3506	0	0	0.0423669	1
chocolate	BDKRB2	0.00673185	0.81212	7.77862	3.66e-15	6.14e-15	0.150054	3
cyan2	BDKRB2	0.00673185	0.81212	7.61958	1.28e-14	2.03e-14	0.0319392	1
bisque	BDNF	0.0900272	0.637176	10.0921	0	0	0.0279284	3
aliceblue	BEND7	0.891152	0.0109022	10.1259	0	0	0.000373124	1
grey62	BEST1	0.65296	0.97943	4.69804	1.31e-06	1.35e-06	0.0110148	1
blanchedalmond	BFAR	0.587165	0.42577	9.15585	0	0	0.0447128	3
gray56	BICD1	0.105349	0.904183	6.30312	1.46e-10	1.77e-10	1.68e-13	1
cornsilk2	BICD1	0.105349	0.904183	7.34422	1.03e-13	1.58e-13	0.436953	2
cadetblue	BICD1	0.105349	0.904183	7.63374	1.14e-14	1.84e-14	0.0339134	1
burlywood2	BICD1	0.105349	0.904183	7.95504	8.88e-16	1.53e-15	8.94e-05	1
chocolate	BICD1	0.105349	0.904183	7.77862	3.66e-15	6.14e-15	0.0427469	1
darkseagreen2	BICD1	0.105349	0.904183	7.37006	8.53e-14	1.31e-13	0.441031	1
bisque	BICD1	0.105349	0.904183	10.0921	0	0	0.20457	3
gray8	BICD1	0.105349	0.904183	6.44002	5.97e-11	7.5e-11	0.433546	1
brown2	BICD1	0.105349	0.904183	8.23946	1.11e-16	2.15e-16	0.002022	1
dodgerblue2	BICD1	0.105349	0.904183	6.74477	7.66e-12	1.01e-11	0.384673	1
darkslateblue	BICD1	0.105349	0.904183	7.11627	5.54e-13	8.02e-13	0.00746083	1
gray66	BICD1	0.105349	0.904183	6.50486	3.89e-11	4.94e-11	0.52986	2
ghostwhite	BICD1	0.105349	0.904183	6.77084	6.4e-12	8.43e-12	0.434832	1
gray67	BICD1	0.105349	0.904183	6.22708	2.38e-10	2.85e-10	0.470661	1
aliceblue	BICD2	0.996621	0.252436	10.1259	0	0	0.0272837	1
brown2	BID	0.978938	0.912183	8.23946	1.11e-16	2.15e-16	0.143591	1
grey50	BIK	0.139421	0.904161	5.02046	2.58e-07	2.74e-07	0.482071	5
darkgreen	BIN1	0.337439	0.0234137	7.42815	5.51e-14	8.55e-14	0.00379086	4
gold	BIRC2	0.77618	0.963263	6.93481	2.03e-12	2.73e-12	0.232539	2
azure	BIRC3	0.889485	0.812054	10.8971	0	0	0.0509067	2
chocolate	BIRC5	0.702603	0.0811616	7.77862	3.66e-15	6.14e-15	0.0786043	1
aliceblue	BIRC7	0.930312	0.000436567	10.1259	0	0	0.111495	1
grey62	BLK	0.699074	0.578234	4.69804	1.31e-06	1.35e-06	0.191609	3
white	BLOC1S1	0.605629	0.892964	12.1838	0	0	0.077884	2
cyan2	BMP1	0.996452	0.137712	7.61958	1.28e-14	2.03e-14	0.0106853	1
antiquewhite2	BMP2K	0.665138	0.484386	12.486	0	0	0.118256	1
aquamarine	BMP7	0.7233	0.336224	15.3506	0	0	0.0643647	2
blue	BMPR1A	0.675963	0.866848	9.01502	0	0	0.130005	1
grey5	BNC2	0.9985	0.0174027	5.57215	1.26e-08	1.4e-08	1.25e-17	1
grey50	BNIP2	0.992382	0.74848	5.02046	2.58e-07	2.74e-07	0.0720557	1
white	BOD1L1	0.942628	0.992295	12.1838	0	0	0.00223624	1
aquamarine	BOK	0.739973	NA	15.3506	0	0	0.0575624	1
darkseagreen2	BPIFB3	0.445298	0.799624	7.37006	8.53e-14	1.31e-13	0.0563314	1
white	BPNT1	0.340314	0.990731	12.1838	0	0	0.00498358	1
goldenrod2	BPTF	0.00855483	0.185671	6.68803	1.13e-11	1.47e-11	0.00678236	1
gray7	BPTF	0.00855483	0.185671	6.77791	6.1e-12	8.05e-12	0.265002	2
bisque2	BPTF	0.00855483	0.185671	9.45145	0	0	0.0135101	1
cornflowerblue	BPTF	0.00855483	0.185671	7.50931	2.98e-14	4.69e-14	0.48558	2
coral	BPTF	0.00855483	0.185671	7.64555	1.04e-14	1.69e-14	0.617846	2
gray0	BPTF	0.00855483	0.185671	6.48161	4.54e-11	5.73e-11	2.38e-05	1
chocolate2	BPTF	0.00855483	0.185671	7.66644	8.88e-15	1.45e-14	0.331699	2
goldenrod	BPTF	0.00855483	0.185671	6.70566	1e-11	1.3e-11	0.0118789	1
darkolivegreen	BPTF	0.00855483	0.185671	7.20152	2.98e-13	4.36e-13	0.228874	2
deepskyblue	BPTF	0.00855483	0.185671	6.90166	2.57e-12	3.41e-12	0.0234782	1
cyan	BPTF	0.00855483	0.185671	7.43164	5.36e-14	8.36e-14	0.167224	1
white	BPTF	0.00855483	0.185671	12.1838	0	0	0.0393734	3
darkorange2	BPTF	0.00855483	0.185671	7.40131	6.74e-14	1.04e-13	2.88e-05	1
blanchedalmond	BPTF	0.00855483	0.185671	9.15585	0	0	0.583197	6
cornsilk	BPTF	0.00855483	0.185671	7.44251	4.94e-14	7.76e-14	0	1
gray6	BRAF	0.233263	0.996275	6.7405	7.89e-12	1.03e-11	0.415345	3
floralwhite	BRAF	0.233263	0.996275	7.0287	1.04e-12	1.44e-12	0.817913	3
gray52	BRAF	0.233263	0.996275	6.23636	2.24e-10	2.7e-10	0.0168193	2
beige	BRAF	0.233263	0.996275	9.75285	0	0	0.23092	4
white	BRAF	0.233263	0.996275	12.1838	0	0	0.139332	6
coral2	BRAF	0.233263	0.996275	7.97599	7.77e-16	1.38e-15	0.464641	2
darkseagreen	BRAT1	0.949018	0.0705343	7.28578	1.6e-13	2.39e-13	0.0535648	1
gray2	BRCA1	0.634109	0.242246	6.54176	3.04e-11	3.88e-11	0.688668	3
darkseagreen	BRCA1	0.634109	0.242246	7.28578	1.6e-13	2.39e-13	0.649448	18
gray20	BRCA1	0.634109	0.242246	6.42636	6.53e-11	8.19e-11	0.536727	1
blanchedalmond	BRD1	0.277243	0.31254	9.15585	0	0	0.20476	2
white	BRD2	0.738259	0.348007	12.1838	0	0	0.0124008	2
grey29	BRD3	0.844048	0.174363	5.06867	2e-07	2.15e-07	0.527264	1
white	BRDT	0.792671	0.908925	12.1838	0	0	0.00284711	1
white	BRI3BP	0.849807	0.0562556	12.1838	0	0	0.0682013	1
darkseagreen	BRIP1	0.506674	0.501456	7.28578	1.6e-13	2.39e-13	0.177863	1
black	BRMS1	0.0246995	0.320835	9.80138	0	0	0.23412	1
dimgray	BRMS1	0.0246995	0.320835	7.11536	5.58e-13	8.02e-13	0.0525466	1
darkslategrey	BRMS1	0.0246995	0.320835	7.34401	1.04e-13	1.58e-13	0.261313	3
gray96	BRMS1	0.0246995	0.320835	5.71112	5.61e-09	6.35e-09	0.267381	1
antiquewhite2	BROX	0.868299	NA	12.486	0	0	0.124371	1
coral2	BRSK2	0.820278	0.997581	7.97599	7.77e-16	1.38e-15	0.0660894	1
aliceblue	BSN	0.921893	0.987754	10.1259	0	0	0.0130493	1
burlywood2	BTBD2	0.578949	0.659357	7.95504	8.88e-16	1.53e-15	0.113519	1
bisque	BUB1	0.307432	0.417361	10.0921	0	0	0.050684	4
gray28	BUB1B	0.0494421	0.720505	6.28634	1.63e-10	1.97e-10	0.164869	1
darkcyan	BUB1B	0.0494421	0.720505	7.37844	8e-14	1.23e-13	0.0605593	1
darkorange	BVES	0.613929	0.816745	7.05391	8.7e-13	1.21e-12	0.175699	1
white	BZW1	0.310897	0.907725	12.1838	0	0	0.0034591	3
beige	C10orf10	0.48692	0.651719	9.75285	0	0	0.0052029	1
azure2	C10orf2	0.0138704	0.403571	10.2243	0	0	0.0364371	1
brown	C10orf62	0.051686	0.787899	8.58451	0	0	0.309043	2
grey2	C10orf62	0.051686	0.787899	5.34158	4.61e-08	5e-08	0.111042	1
white	C10orf90	0.177674	0.504934	12.1838	0	0	0.0391299	1
greenyellow	C11orf68	0.901384	0.669993	5.70437	5.84e-09	6.59e-09	0.0150916	1
beige	C12orf10	0.483307	0.866616	9.75285	0	0	0.0379011	1
gray90	C12orf49	0.935207	0.269824	6.01723	8.87e-10	1.04e-09	0.000259617	1
darkslategray2	C15orf48	0.858591	0.357846	6.9711	1.57e-12	2.15e-12	0.903786	1
white	C15orf48	0.858591	0.357846	12.1838	0	0	0.00243181	1
darkgrey	C15orf48	0.858591	0.357846	7.17854	3.52e-13	5.13e-13	0.851166	1
grey29	C16orf78	0.336318	0.79565	5.06867	2e-07	2.15e-07	0.0230925	1
azure2	C17orf70	0.999107	0.554617	10.2243	0	0	0.00276199	1
bisque	C19orf68	0.0715608	0.990205	10.0921	0	0	0.0301441	1
darkorange	C19orf81	0.586018	0.572439	7.05391	8.7e-13	1.21e-12	0.109196	1
white	C1D	0.752579	0.807547	12.1838	0	0	0.0253406	1
white	C1orf111	0.905117	0.499722	12.1838	0	0	0.00183778	1
aquamarine	C1orf112	0.961515	0.980252	15.3506	0	0	0.0313362	1
aquamarine	C1orf43	0.901701	0.778179	15.3506	0	0	0.0399829	1
darkorange	C1orf50	0.966291	0.138663	7.05391	8.7e-13	1.21e-12	0.122963	1
aquamarine	C1orf68	0.184345	0.861872	15.3506	0	0	0.0531406	1
white	C1QB	0.852895	0.602906	12.1838	0	0	0.00473708	1
beige	C1QTNF1	0.665397	0.0212683	9.75285	0	0	0.0327644	1
grey20	C1R	0.471649	0.955893	5.40731	3.2e-08	3.5e-08	0.0296891	1
white	C1S	0.634996	0.560631	12.1838	0	0	0.0181824	1
white	C20orf195	0.140189	0.675691	12.1838	0	0	0.00495312	2
darkkhaki	C20orf195	0.140189	0.675691	7.24898	2.1e-13	3.13e-13	0.00328239	1
brown2	C21orf59	0.760326	0.00699125	8.23946	1.11e-16	2.15e-16	0.0239102	1
white	C21orf91	0.987247	0.585513	12.1838	0	0	0.00155414	1
cadetblue2	C2CD2	0.999844	0.822813	8.04384	4.44e-16	8.06e-16	0.0431894	1
blanchedalmond	C2orf44	0.0126659	0.491717	9.15585	0	0	0.00294804	1
darkorange	C2orf74	0.353178	0.769844	7.05391	8.7e-13	1.21e-12	0.122197	1
dimgrey	C3	0.935219	0.727404	6.96215	1.68e-12	2.26e-12	0.332523	3
darkseagreen	C3orf17	0.418372	0.73805	7.28578	1.6e-13	2.39e-13	0.179572	1
white	C4orf17	0.228871	0.989048	12.1838	0	0	0.0151774	1
bisque	C5	0.995196	0.9974	10.0921	0	0	0.00260005	1
aquamarine	C5AR1	0.464832	0.435083	15.3506	0	0	0.042043	1
aquamarine	C5orf51	0.760086	0.00870161	15.3506	0	0	0.0570915	1
aquamarine	C6orf106	0.931952	0.110758	15.3506	0	0	0.0387308	1
burlywood	C6orf15	0.673038	0.109519	8.01132	5.55e-16	9.96e-16	0.000103535	2
aliceblue	C6orf211	0.918918	0.547852	10.1259	0	0	0.00854694	1
aquamarine	C8orf44-SGK3	0.35359	0.361224	15.3506	0	0	0.0678473	1
aquamarine	CA1	0.807711	0.910852	15.3506	0	0	0.00181079	1
aquamarine	CA5A	0.813099	0.0588981	15.3506	0	0	0.0528061	1
white	CA8	0.543415	0.713771	12.1838	0	0	0.000108585	1
darkorchid2	CA9	0.621499	0.801686	7.09929	6.27e-13	8.86e-13	0.177106	2
brown2	CAB39	0.334661	0.965227	8.23946	1.11e-16	2.15e-16	0.0413892	2
blanchedalmond	CABIN1	0.60249	0.986612	9.15585	0	0	0.274608	3
burlywood	CABLES2	0.586679	0.397868	8.01132	5.55e-16	9.96e-16	0.255866	1
brown2	CACNA1B	0.56888	0.00924059	8.23946	1.11e-16	2.15e-16	0.000298953	1
antiquewhite2	CACNA1G	0.537938	0.726041	12.486	0	0	0.00525071	1
grey66	CACNA1H	0.429825	0.972786	4.24124	1.11e-05	1.13e-05	0.191584	2
aliceblue	CACNA1S	0.807238	0.59318	10.1259	0	0	0.00671729	1
cadetblue2	CACNA2D1	0.885416	0.966967	8.04384	4.44e-16	8.06e-16	4.61e-05	1
aquamarine	CACNA2D2	0.675117	0.433619	15.3506	0	0	0.0542229	1
white	CACNB1	0.989319	0.0975382	12.1838	0	0	0.00276271	1
antiquewhite2	CACNB4	0.984458	0.654593	12.486	0	0	0.0194075	1
gray79	CACNG2	0.998535	0.85721	5.80656	3.19e-09	3.64e-09	0.00136159	1
bisque2	CAD	0.38016	0.781334	9.45145	0	0	0.271428	3
aquamarine	CADM1	0.250243	0.295043	15.3506	0	0	0.0650333	1
grey86	CALB1	0.153039	0.575894	2.93603	0.00166223	0.00166504	0.0348537	1
grey62	CALB2	0.663693	0.581685	4.69804	1.31e-06	1.35e-06	0.00151179	1
white	CALCR	0.702916	0.422669	12.1838	0	0	0.00555253	2
grey20	CALCRL	0.95115	0.405765	5.40731	3.2e-08	3.5e-08	0.00924157	1
bisque	CALML5	0.532521	0.863414	10.0921	0	0	0.0276618	1
gray62	CAMK1D	0.0370942	0.175344	6.56313	2.63e-11	3.37e-11	0.277858	1
gray76	CAMK1D	0.0370942	0.175344	5.99535	1.02e-09	1.19e-09	0.300774	1
gray65	CAMK1D	0.0370942	0.175344	6.19211	2.97e-10	3.55e-10	0.0754817	1
gold	CAMK1D	0.0370942	0.175344	6.93481	2.03e-12	2.73e-12	0.253308	1
burlywood2	CAMK1D	0.0370942	0.175344	7.95504	8.88e-16	1.53e-15	0.165593	3
gray72	CAMK1D	0.0370942	0.175344	6.12703	4.48e-10	5.31e-10	0.095102	1
blue	CAMK1G	0.337414	0.671954	9.01502	0	0	0.121421	1
darksalmon	CAMK2A	0.834332	0.976965	6.97525	1.53e-12	2.1e-12	0.540271	3
grey62	CAMK2A	0.834332	0.976965	4.69804	1.31e-06	1.35e-06	0.0188129	3
white	CAMK2A	0.834332	0.976965	12.1838	0	0	0.178611	14
cornsilk	CAMK2D	0.0927519	0.0848165	7.44251	4.94e-14	7.76e-14	0.560169	1
aliceblue	CAMK2D	0.0927519	0.0848165	10.1259	0	0	0.126314	5
darksalmon	CAMK2N2	0.281695	0.280675	6.97525	1.53e-12	2.1e-12	0.244981	1
grey62	CAMK2N2	0.281695	0.280675	4.69804	1.31e-06	1.35e-06	0.00392908	1
white	CAMK2N2	0.281695	0.280675	12.1838	0	0	0.0162273	1
gray59	CAMK4	0.612003	0.103138	6.39645	7.95e-11	9.85e-11	0.287501	1
bisque	CAMKK2	0.0527291	0.987069	10.0921	0	0	0.135751	3
grey58	CAMKK2	0.0527291	0.987069	4.83132	6.78e-07	7.13e-07	0.212942	1
gray67	CAMKK2	0.0527291	0.987069	6.22708	2.38e-10	2.85e-10	0.0287062	2
blue	CAMKV	0.812916	0.998935	9.01502	0	0	0.103005	1
aquamarine	CAMSAP1	0.0664296	0.648685	15.3506	0	0	0.0450818	1
gray85	CAND1	0.220202	0.536771	5.86115	2.3e-09	2.65e-09	0.373379	1
darkorchid2	CAND1	0.220202	0.536771	7.09929	6.27e-13	8.86e-13	0.735874	17
forestgreen	CAND1	0.220202	0.536771	7.01835	1.12e-12	1.55e-12	0.232164	2
gray80	CAND1	0.220202	0.536771	5.9629	1.24e-09	1.45e-09	0.423612	2
aliceblue	CAND1	0.220202	0.536771	10.1259	0	0	0.138811	17
darkorchid2	CAND2	0.00320631	0.310346	7.09929	6.27e-13	8.86e-13	0.0459096	2
gray76	CAND2	0.00320631	0.310346	5.99535	1.02e-09	1.19e-09	0.0819049	1
aliceblue	CANX	0.706631	0.351935	10.1259	0	0	0.0319202	9
blueviolet	CAP1	0.798388	0.672697	8.57057	0	0	0.0171501	1
white	CAP2	0.723428	0.892568	12.1838	0	0	0.0417656	1
grey0	CAPN1	0.0959786	0.883135	5.63705	8.65e-09	9.69e-09	0.574749	4
green2	CAPN1	0.0959786	0.883135	5.53211	1.58e-08	1.76e-08	0.320481	2
gray97	CAPN1	0.0959786	0.883135	5.69862	6.04e-09	6.8e-09	0.483253	4
antiquewhite2	CAPN1	0.0959786	0.883135	12.486	0	0	0.192599	5
greenyellow	CAPN1	0.0959786	0.883135	5.70437	5.84e-09	6.59e-09	0.0454371	3
chocolate	CAPN1	0.0959786	0.883135	7.77862	3.66e-15	6.14e-15	0.850653	14
gray86	CAPN1	0.0959786	0.883135	6.03215	8.09e-10	9.54e-10	0.088413	2
blanchedalmond	CAPN11	0.357138	0.597823	9.15585	0	0	0.00223476	1
antiquewhite2	CAPN3	0.999593	0.239702	12.486	0	0	0.0219385	2
azure	CAPRIN1	0.930649	0.773076	10.8971	0	0	0.308237	3
bisque2	CARD14	0.493506	0.976701	9.45145	0	0	0.00786987	1
blanchedalmond	CARM1	0.894333	0.119952	9.15585	0	0	0.31753	6
aliceblue	CARS	0.19114	0.958042	10.1259	0	0	0.0138762	3
white	CARTPT	0.997996	0.284701	12.1838	0	0	0.000704097	1
darkgreen	CASC5	0.938049	0.978356	7.42815	5.51e-14	8.55e-14	0.00171682	1
grey62	CASP1	0.957182	0.981246	4.69804	1.31e-06	1.35e-06	0.0136114	1
azure	CASP14	0.663799	0.468592	10.8971	0	0	0.0454345	1
white	CASP4	0.882884	0.930329	12.1838	0	0	0.00842136	3
gray89	CASP4	0.882884	0.930329	5.73665	4.83e-09	5.48e-09	0.754262	1
bisque	CASP7	0.866579	0.379861	10.0921	0	0	0.0504825	5
blanchedalmond	CASP9	0.583447	0.77843	9.15585	0	0	0.0130434	1
blue2	CASR	0.992397	0.119263	9.28419	0	0	0.207785	1
aliceblue	CASS4	0.015947	0.995896	10.1259	0	0	0.101069	1
grey67	CASS4	0.015947	0.995896	4.10042	2.06e-05	2.1e-05	1.39e-18	1
green	CAST	0.993417	0.481872	5.48404	2.08e-08	2.3e-08	0.0643061	1
brown	CATSPER1	0.917902	0.559183	8.58451	0	0	0.120366	1
white	CAV3	0.757221	0.190279	12.1838	0	0	0.00591873	3
darkslateblue	CBFA2T2	0.710633	0.600319	7.11627	5.54e-13	8.02e-13	0.00297431	2
blue2	CBL	0.540398	0.859851	9.28419	0	0	1	21
antiquewhite2	CBL	0.540398	0.859851	12.486	0	0	0.163643	8
aquamarine	CBLC	0.707111	0.865037	15.3506	0	0	0.0628209	4
burlywood2	CBS	0.0744902	0.802734	7.95504	8.88e-16	1.53e-15	0.0398307	4
gray76	CBS	0.0744902	0.802734	5.99535	1.02e-09	1.19e-09	0.301805	1
gray72	CBS	0.0744902	0.802734	6.12703	4.48e-10	5.31e-10	0.0574921	1
gold	CBS	0.0744902	0.802734	6.93481	2.03e-12	2.73e-12	0.14065	1
gray62	CBS	0.0744902	0.802734	6.56313	2.63e-11	3.37e-11	0.147188	1
gray96	CBX1	0.0131758	0.190021	5.71112	5.61e-09	6.35e-09	0.121101	2
blanchedalmond	CBX1	0.0131758	0.190021	9.15585	0	0	0.212933	5
azure2	CBX1	0.0131758	0.190021	10.2243	0	0	0.0243753	2
cornsilk	CBX1	0.0131758	0.190021	7.44251	4.94e-14	7.76e-14	0.0414067	2
white	CBX2	0.196712	0.511794	12.1838	0	0	0.0382952	7
gray60	CBX4	0.993734	0.950319	6.49074	4.27e-11	5.41e-11	0.301839	1
coral	CBX5	0.944906	0.0467218	7.64555	1.04e-14	1.69e-14	0.598123	4
chocolate2	CBX5	0.944906	0.0467218	7.66644	8.88e-15	1.45e-14	0.332611	3
blanchedalmond	CBX6	0.973264	0.0608519	9.15585	0	0	0.283453	3
blanchedalmond	CBX7	0.690047	0.859381	9.15585	0	0	0.250099	2
darkseagreen2	CBX8	0.0391195	0.944569	7.37006	8.53e-14	1.31e-13	0.00894912	1
gray59	CBX8	0.0391195	0.944569	6.39645	7.95e-11	9.85e-11	0.0760611	7
gray99	CBX8	0.0391195	0.944569	5.93487	1.47e-09	1.7e-09	0.061715	1
white	CBX8	0.0391195	0.944569	12.1838	0	0	0.0629819	10
blueviolet	CBX8	0.0391195	0.944569	8.57057	0	0	0.0850416	2
cornsilk	CBX8	0.0391195	0.944569	7.44251	4.94e-14	7.76e-14	0.0617078	2
azure2	CCAR1	0.185822	0.883857	10.2243	0	0	0.177949	1
brown	CCDC116	0.0242733	0.904361	8.58451	0	0	0.256623	1
darkorange	CCDC116	0.0242733	0.904361	7.05391	8.7e-13	1.21e-12	0.0320746	1
cadetblue2	CCDC117	0.0305064	0.972555	8.04384	4.44e-16	8.06e-16	0.059813	1
bisque	CCDC130	0.91127	0.966759	10.0921	0	0	0.0097987	2
bisque	CCDC14	0.489434	0.885438	10.0921	0	0	0.163168	2
aliceblue	CCDC151	0.93836	0.75922	10.1259	0	0	0.036162	1
white	CCDC158	0.848729	0.995901	12.1838	0	0	0.00222466	1
aquamarine	CCDC167	0.277757	0.0773385	15.3506	0	0	0.0453348	1
cadetblue2	CCDC28A	0.942599	0.208449	8.04384	4.44e-16	8.06e-16	0.0598969	1
cadetblue2	CCDC33	0.13939	0.668098	8.04384	4.44e-16	8.06e-16	0.00600369	2
burlywood2	CCDC53	0.776594	0.985993	7.95504	8.88e-16	1.53e-15	0.0208105	1
gray89	CCDC57	0.888836	0.266525	5.73665	4.83e-09	5.48e-09	0.13211	1
beige	CCDC6	0.833058	0.975947	9.75285	0	0	0.149546	1
cadetblue2	CCDC80	0.414186	0.279636	8.04384	4.44e-16	8.06e-16	0.000926907	1
white	CCDC85B	0.950418	0.856559	12.1838	0	0	0.0214527	11
darkkhaki	CCDC85B	0.950418	0.856559	7.24898	2.1e-13	3.13e-13	0.0109368	2
grey26	CCDC88A	0.0854298	0.925983	5.25399	7.44e-08	8.05e-08	0.298037	1
grey9	CCDC88A	0.0854298	0.925983	5.14898	1.31e-07	1.41e-07	0.297845	1
bisque	CCDC88A	0.0854298	0.925983	10.0921	0	0	0.0179998	1
gray92	CCDC88A	0.0854298	0.925983	5.66572	7.32e-09	8.22e-09	4.35e-17	1
darkseagreen	CCDC88A	0.0854298	0.925983	7.28578	1.6e-13	2.39e-13	0.115102	1
cadetblue2	CCDC88B	0.0147258	0.793063	8.04384	4.44e-16	8.06e-16	0.00332197	1
bisque2	CCDC91	0.997988	0.0166454	9.45145	0	0	0.0127743	1
white	CCDC93	0.147385	0.999874	12.1838	0	0	0.000262953	1
darkorange	CCDC96	0.778256	0.0643673	7.05391	8.7e-13	1.21e-12	0.178936	1
bisque	CCDC97	0.254751	0.988053	10.0921	0	0	0.159108	1
brown2	CCK	0.189343	0.387506	8.23946	1.11e-16	2.15e-16	0.0325058	1
antiquewhite2	CCKBR	0.405272	0.771153	12.486	0	0	0.0282028	1
bisque	CCL2	0.934138	0.531435	10.0921	0	0	0.00542066	2
gray29	CCL20	0.818882	0.108601	6.37138	9.37e-11	1.15e-10	0.24497	1
white	CCL22	0.827707	0.513047	12.1838	0	0	0.00380548	1
white	CCL5	0.94215	0.135757	12.1838	0	0	0.000210041	4
grey5	CCNA1	0.553453	0.407098	5.57215	1.26e-08	1.4e-08	0.246928	3
grey59	CCNB1	0.687342	0.155781	4.57641	2.37e-06	2.43e-06	0.523917	4
antiquewhite2	CCNB2	0.174932	0.634526	12.486	0	0	0.0107039	1
darkkhaki	CCND1	0.409743	0.0566184	7.24898	2.1e-13	3.13e-13	0.13322	2
white	CCND1	0.409743	0.0566184	12.1838	0	0	0.109723	9
black	CCND2	0.000193823	0.603221	9.80138	0	0	0.190326	2
white	CCND2	0.000193823	0.603221	12.1838	0	0	0.0281206	2
darkred	CCND2	0.000193823	0.603221	7.21825	2.63e-13	3.89e-13	0.203079	2
darkkhaki	CCND2	0.000193823	0.603221	7.24898	2.1e-13	3.13e-13	0.138653	1
gray58	CCND2	0.000193823	0.603221	6.30611	1.43e-10	1.74e-10	0.227926	1
cornflowerblue	CCND3	0.96198	0.414226	7.50931	2.98e-14	4.69e-14	0.0165736	1
aquamarine	CCNF	0.850184	0.82652	15.3506	0	0	0.0447832	1
azure2	CCNG1	0.594468	0.253904	10.2243	0	0	0.139538	1
dimgray	CCNG2	0.79352	0.252325	7.11536	5.58e-13	8.02e-13	0.0198167	1
antiquewhite2	CCNL1	0.106349	0.185762	12.486	0	0	0.00130199	1
white	CCNO	0.516946	0.520782	12.1838	0	0	0.00280729	1
gray56	CCNT1	0.882273	0.588352	6.30312	1.46e-10	1.77e-10	0.0890152	1
bisque	CCNT2	1	0.300387	10.0921	0	0	0.0168089	1
beige	CCNY	0.992257	0.547648	9.75285	0	0	0.0285047	1
blue2	CCR1	0.684667	0.330039	9.28419	0	0	0.00912233	1
white	CCR10	0.983013	0.365816	12.1838	0	0	0.00167357	1
aquamarine	CCR2	0.133012	0.532263	15.3506	0	0	0.000197372	1
bisque	CCR3	0.672358	0.678508	10.0921	0	0	0.00087666	1
aquamarine	CCR4	0.345163	0.00652386	15.3506	0	0	0.00297908	1
aquamarine	CCR5	0.872351	0.928759	15.3506	0	0	0.00362643	4
grey80	CCR7	0.57866	0.291817	3.49863	0.000233828	0.000235137	5.59e-16	1
grey75	CCR7	0.57866	0.291817	3.95418	3.84e-05	3.87e-05	0.337456	1
antiquewhite2	CCR7	0.57866	0.291817	12.486	0	0	0.00278247	1
darkslateblue	CCSER2	0.983847	0.438821	7.11627	5.54e-13	8.02e-13	0.149235	1
white	CCT2	0.988744	0.669759	12.1838	0	0	0.126494	14
gray68	CCT3	0.464556	0.983851	6.2353	2.25e-10	2.71e-10	0.703544	3
gray75	CCT3	0.464556	0.983851	6.07995	6.01e-10	7.11e-10	0.783527	3
gray65	CCT3	0.464556	0.983851	6.19211	2.97e-10	3.55e-10	0.889535	2
gold	CCT3	0.464556	0.983851	6.93481	2.03e-12	2.73e-12	0.912852	4
gray2	CCT3	0.464556	0.983851	6.54176	3.04e-11	3.88e-11	0.261367	2
gray20	CCT3	0.464556	0.983851	6.42636	6.53e-11	8.19e-11	0.376705	3
darkseagreen	CCT3	0.464556	0.983851	7.28578	1.6e-13	2.39e-13	0.116103	3
cadetblue2	CD164	0.0386909	0.605129	8.04384	4.44e-16	8.06e-16	0.12368	2
gray50	CD164	0.0386909	0.605129	6.37146	9.36e-11	1.15e-10	0.366195	1
blue	CD177	0.628888	0.786394	9.01502	0	0	0.00128588	1
grey56	CD19	0.484736	0.670921	4.71927	1.18e-06	1.24e-06	0.627283	3
aliceblue	CD1D	0.446903	0.240094	10.1259	0	0	0.00393695	1
grey80	CD2	0.986743	0.662823	3.49863	0.000233828	0.000235137	5.02e-16	1
white	CD209	0.0356164	0.211892	12.1838	0	0	0.000773138	2
dimgrey	CD22	0.9925	0.666907	6.96215	1.68e-12	2.26e-12	0.0788131	1
aquamarine	CD226	0.00815713	0.69947	15.3506	0	0	0.0449719	1
grey75	CD244	0.625529	0.046161	3.95418	3.84e-05	3.87e-05	0.195825	1
antiquewhite2	CD247	0.747555	0.234517	12.486	0	0	0.0162594	3
grey80	CD247	0.747555	0.234517	3.49863	0.000233828	0.000235137	5.47e-16	3
cadetblue2	CD27	0.108177	0.887576	8.04384	4.44e-16	8.06e-16	0.102036	2
azure2	CD274	0.923632	0.965833	10.2243	0	0	0.0114265	2
bisque	CD274	0.923632	0.965833	10.0921	0	0	0.0321604	1
gray9	CD28	0.992289	0.760196	6.34439	1.12e-10	1.37e-10	1	3
aquamarine	CD28	0.992289	0.760196	15.3506	0	0	0.0448003	4
blanchedalmond	CD320	0.924523	0.750344	9.15585	0	0	0.000319387	1
antiquewhite2	CD36	0.921123	0.975387	12.486	0	0	0.169586	3
aliceblue	CD37	0.970609	0.810558	10.1259	0	0	0.027064	2
burlywood	CD38	0.71071	0.949761	8.01132	5.55e-16	9.96e-16	0.000361925	1
aquamarine	CD3D	0.816017	0.247689	15.3506	0	0	0.0555177	2
grey27	CD3E	0.742971	0.226545	5.18378	1.09e-07	1.17e-07	0.639136	1
gray29	CD3E	0.742971	0.226545	6.37138	9.37e-11	1.15e-10	0.308175	1
grey75	CD3E	0.742971	0.226545	3.95418	3.84e-05	3.87e-05	0.881111	5
grey75	CD3G	0.980879	0.255005	3.95418	3.84e-05	3.87e-05	0	1
aquamarine	CD4	0.12055	0.566584	15.3506	0	0	0.0857511	6
gray	CD4	0.12055	0.566584	6.57549	2.42e-11	3.12e-11	0.0705389	2
white	CD4	0.12055	0.566584	12.1838	0	0	0.0769013	10
gray9	CD4	0.12055	0.566584	6.34439	1.12e-10	1.37e-10	0.875287	3
darkturquoise	CD4	0.12055	0.566584	7.21968	2.61e-13	3.87e-13	0.000943042	2
gray25	CD4	0.12055	0.566584	6.60941	1.93e-11	2.49e-11	0.249216	2
deepskyblue2	CD4	0.12055	0.566584	6.92969	2.11e-12	2.82e-12	0.0557838	2
darkgreen	CD4	0.12055	0.566584	7.42815	5.51e-14	8.55e-14	0.0349554	1
blue2	CD40	0.203653	0.831916	9.28419	0	0	0.217077	4
white	CD44	0.991506	0.258377	12.1838	0	0	0.0216839	4
antiquewhite2	CD48	0.287582	0.748459	12.486	0	0	0.030152	3
cadetblue2	CD55	0.988186	0.528384	8.04384	4.44e-16	8.06e-16	0.00890381	1
firebrick2	CD6	0.993438	0.915402	7.08368	7.02e-13	9.83e-13	0.236749	2
aquamarine	CD7	0.642971	0.694469	15.3506	0	0	0.00186074	1
cadetblue2	CD70	0.955569	0.0206225	8.04384	4.44e-16	8.06e-16	0.0564128	2
white	CD72	0.987284	0.173176	12.1838	0	0	0.0157682	3
grey62	CD72	0.987284	0.173176	4.69804	1.31e-06	1.35e-06	0.120087	2
white	CD79A	0.871012	0.50557	12.1838	0	0	0.0127347	4
grey75	CD79B	0.754496	0.966441	3.95418	3.84e-05	3.87e-05	0.325079	1
azure2	CD80	0.818461	0.660683	10.2243	0	0	0.0624194	2
white	CD82	0.972657	0.990754	12.1838	0	0	0.00742805	3
gray9	CD86	0.961248	0.0442746	6.34439	1.12e-10	1.37e-10	0.670685	1
blue	CD8A	0.302943	0.149674	9.01502	0	0	0.00560099	2
cadetblue2	CD8B	0.571379	0.32037	8.04384	4.44e-16	8.06e-16	0.100574	1
burlywood2	CD93	0.764267	0.843322	7.95504	8.88e-16	1.53e-15	0.000291297	1
bisque	CDC25C	0.102526	0.96245	10.0921	0	0	0.210136	4
coral2	CDC25C	0.102526	0.96245	7.97599	7.77e-16	1.38e-15	0.421449	3
darkgreen	CDC25C	0.102526	0.96245	7.42815	5.51e-14	8.55e-14	0.0016398	1
grey59	CDC26	0.0951368	0.412784	4.57641	2.37e-06	2.43e-06	0.199643	1
antiquewhite2	CDC26	0.0951368	0.412784	12.486	0	0	0.000237613	1
grey5	CDC27	0.274538	0.799614	5.57215	1.26e-08	1.4e-08	0.349053	3
burlywood2	CDC37	0.297927	0.938236	7.95504	8.88e-16	1.53e-15	0.200729	6
blueviolet	CDC37	0.297927	0.938236	8.57057	0	0	1	7
dodgerblue2	CDC37	0.297927	0.938236	6.74477	7.66e-12	1.01e-11	1	4
antiquewhite2	CDC37	0.297927	0.938236	12.486	0	0	0.0485195	18
antiquewhite2	CDC37L1	0.173904	0.445506	12.486	0	0	0.00574466	1
white	CDC42BPB	0.00016426	0.647033	12.1838	0	0	0.00493472	2
aliceblue	CDC42BPB	0.00016426	0.647033	10.1259	0	0	0.0165745	1
darkorange	CDC42BPB	0.00016426	0.647033	7.05391	8.7e-13	1.21e-12	0.0425801	1
beige	CDC42EP1	0.565451	0.394942	9.75285	0	0	0.171971	1
coral2	CDC42EP2	0.0336047	0.714608	7.97599	7.77e-16	1.38e-15	0.0681527	1
cadetblue2	CDC42EP4	0.49272	0.959854	8.04384	4.44e-16	8.06e-16	0.0805839	1
blanchedalmond	CDC6	0.0240632	0.76973	9.15585	0	0	0.0144772	2
grey59	CDC6	0.0240632	0.76973	4.57641	2.37e-06	2.43e-06	0.0580667	1
gray86	CDC6	0.0240632	0.76973	6.03215	8.09e-10	9.54e-10	0.00595284	1
white	CDC6	0.0240632	0.76973	12.1838	0	0	0.0234045	4
aquamarine	CDCA2	0.197263	0.906697	15.3506	0	0	0.0399658	1
bisque	CDCA5	0.959427	0.831144	10.0921	0	0	0.0355279	4
chocolate2	CDCA7L	0.900984	0.412517	7.66644	8.88e-15	1.45e-14	0.0718984	1
blanchedalmond	CDCA8	0.353382	0.0257564	9.15585	0	0	0.0187277	3
brown2	CDCP1	0.328083	0.261027	8.23946	1.11e-16	2.15e-16	0.23422	1
blanchedalmond	CDH16	0.703128	0.129667	9.15585	0	0	0.00487862	2
white	CDH16	0.703128	0.129667	12.1838	0	0	0.00561272	1
aquamarine2	CDH2	0.906406	0.00157211	11.4753	0	0	0.348472	7
grey62	CDH23	0.986508	0.437224	4.69804	1.31e-06	1.35e-06	0.113162	1
aquamarine	CDH3	0.926328	0.421621	15.3506	0	0	0.0431606	1
aquamarine2	CDH4	0.977557	0.945105	11.4753	0	0	0.0536034	1
bisque	CDK1	0.90283	0.294456	10.0921	0	0	0.142365	12
cadetblue2	CDK12	0.604052	0.207923	8.04384	4.44e-16	8.06e-16	0.103381	1
gray69	CDK14	0.1033	0.807215	6.18312	3.14e-10	3.75e-10	4.98e-05	1
white	CDK14	0.1033	0.807215	12.1838	0	0	0.0747756	3
burlywood	CDK14	0.1033	0.807215	8.01132	5.55e-16	9.96e-16	0.0450701	1
gray96	CDK14	0.1033	0.807215	5.71112	5.61e-09	6.35e-09	0.0111944	1
grey58	CDK14	0.1033	0.807215	4.83132	6.78e-07	7.13e-07	0.011557	1
grey	CDK14	0.1033	0.807215	5.76007	4.2e-09	4.78e-09	1.11e-16	1
beige	CDK14	0.1033	0.807215	9.75285	0	0	0.175853	2
white	CDK18	0.827388	0.5688	12.1838	0	0	0.0604138	3
white	CDK19	0.568917	0.130172	12.1838	0	0	0.0453123	10
gray79	CDK20	0.189917	0.735059	5.80656	3.19e-09	3.64e-09	0.00359184	1
gray59	CDK2AP2	0.206631	0.176704	6.39645	7.95e-11	9.85e-11	0.0302679	1
beige	CDK5R1	0.0921145	0.966924	9.75285	0	0	0.00318198	1
white	CDK5R1	0.0921145	0.966924	12.1838	0	0	0.0239602	6
darkolivegreen2	CDK5R1	0.0921145	0.966924	7.18282	3.41e-13	4.99e-13	0.00179924	1
white	CDK5R2	0.87855	0.0624491	12.1838	0	0	0.0438648	4
white	CDK5RAP2	0.832871	0.99415	12.1838	0	0	0.0205967	5
aliceblue	CDK6	0.998769	0.117972	10.1259	0	0	0.146995	5
white	CDK7	0.978716	0.150445	12.1838	0	0	0.153567	8
darkorchid2	CDKL3	0.671138	0.23405	7.09929	6.27e-13	8.86e-13	0.014373	1
darkred	CDKN1A	0.895315	0.325829	7.21825	2.63e-13	3.89e-13	1	7
gray58	CDKN1A	0.895315	0.325829	6.30611	1.43e-10	1.74e-10	1	5
aliceblue	CDKN2B	0.681652	0.710767	10.1259	0	0	0.0228964	1
gray8	CDT1	0.926344	0.99711	6.44002	5.97e-11	7.5e-11	0.401991	1
white	CDV3	0.135783	0.322137	12.1838	0	0	0.00571301	5
bisque	CDX2	0.518946	0.956423	10.0921	0	0	0.176815	1
white	CEACAM1	0.88165	0.2048	12.1838	0	0	0.0106163	5
cyan	CEBPB	0.0334831	0.341077	7.43164	5.36e-14	8.36e-14	0.251714	3
gainsboro	CEBPB	0.0334831	0.341077	7.08784	6.81e-13	9.59e-13	0.437567	3
darkslategrey	CEBPB	0.0334831	0.341077	7.34401	1.04e-13	1.58e-13	0.244319	2
white	CEBPB	0.0334831	0.341077	12.1838	0	0	0.263495	16
darkorchid	CEBPB	0.0334831	0.341077	7.43763	5.13e-14	8.03e-14	0.570468	2
gray22	CEBPB	0.0334831	0.341077	6.65448	1.42e-11	1.84e-11	0.12412	2
aquamarine	CECR2	0.842051	0.167327	15.3506	0	0	0.051181	1
aquamarine	CECR5	0.885269	0.459581	15.3506	0	0	0.0367397	1
aquamarine	CEL	0.976434	0.457892	15.3506	0	0	0.00251052	1
grey50	CELA3A	0.214828	0.328239	5.02046	2.58e-07	2.74e-07	0.174379	1
aliceblue	CELSR2	0.17735	0.97549	10.1259	0	0	0.0630609	2
burlywood	CELSR3	0.11745	0.319665	8.01132	5.55e-16	9.96e-16	0.214647	1
gray58	CENPB	0.109529	0.168695	6.30611	1.43e-10	1.74e-10	0.511074	2
blue	CENPB	0.109529	0.168695	9.01502	0	0	0.00698168	1
gray60	CENPE	0.446029	0.74889	6.49074	4.27e-11	5.41e-11	0.797601	3
white	CENPE	0.446029	0.74889	12.1838	0	0	0.0088415	4
aquamarine	CENPF	0.753939	0.991083	15.3506	0	0	0.0357811	2
cadetblue2	CENPH	0.972751	0.169683	8.04384	4.44e-16	8.06e-16	0.0830705	1
aquamarine	CENPL	0.945578	0.286864	15.3506	0	0	0.0520147	2
aquamarine	CENPN	0.948525	0.853108	15.3506	0	0	0.0366947	3
grey2	CENPO	0.999474	0.741274	5.34158	4.61e-08	5e-08	0.00796598	1
aquamarine	CENPP	0.916998	0.550054	15.3506	0	0	0.0570354	2
aliceblue	CEP152	0.807625	0.935603	10.1259	0	0	0.0233479	1
darkseagreen	CEP350	0.803977	0.993185	7.28578	1.6e-13	2.39e-13	0.0796627	1
blanchedalmond	CEP55	0.817047	0.0884312	9.15585	0	0	0.00382922	3
aliceblue	CEP55	0.817047	0.0884312	10.1259	0	0	0.00216788	3
aquamarine2	CEP57	0.185957	0.231717	11.4753	0	0	0.0118451	1
blanchedalmond	CEP57L1	0.460874	0.601757	9.15585	0	0	0.000789573	1
aliceblue	CEP57L1	0.460874	0.601757	10.1259	0	0	0.000313886	1
bisque	CEP63	0.919499	0.734855	10.0921	0	0	0.0516328	4
darkmagenta	CEP70	0.505936	0.235644	7.23299	2.36e-13	3.52e-13	0.181366	3
green	CEP72	0.999902	0.0137302	5.48404	2.08e-08	2.3e-08	0.176489	1
aquamarine	CEP76	0.347831	0.311182	15.3506	0	0	0.0628252	1
blanchedalmond	CETN1	0.827866	0.588012	9.15585	0	0	0.0693138	2
dimgrey	CFB	0.489203	0.815515	6.96215	1.68e-12	2.26e-12	0.1493	1
antiquewhite2	CFD	0.591935	0.624755	12.486	0	0	0.000480723	1
white	CFL1	0.895482	0.402726	12.1838	0	0	0.0342181	5
firebrick	CFTR	0.84455	0.512067	7.10032	6.22e-13	8.86e-13	1	10
gray69	CFTR	0.84455	0.512067	6.18312	3.14e-10	3.75e-10	1	5
aliceblue	CGGBP1	0.103808	0.4504	10.1259	0	0	0.0367915	2
green	CGN	0.596557	0.320994	5.48404	2.08e-08	2.3e-08	0.174666	1
white	CGNL1	0.731663	0.586934	12.1838	0	0	0.0430383	1
aquamarine	CGRRF1	0.227568	0.409811	15.3506	0	0	0.052787	1
grey29	CHD2	0.998093	0.00433922	5.06867	2e-07	2.15e-07	0.334251	1
blue	CHD4	0.966705	0.64378	9.01502	0	0	0.064382	4
bisque	CHD6	0.652589	0.865125	10.0921	0	0	0.0214314	1
aliceblue	CHD7	0.508923	0.688098	10.1259	0	0	0.105945	2
aquamarine2	CHD7	0.508923	0.688098	11.4753	0	0	0.317978	3
grey9	CHD8	0.0926072	0.288336	5.14898	1.31e-07	1.41e-07	0.310966	1
grey26	CHD8	0.0926072	0.288336	5.25399	7.44e-08	8.05e-08	0.314778	1
darkseagreen	CHD8	0.0926072	0.288336	7.28578	1.6e-13	2.39e-13	0.117853	1
white	CHEK1	0.992938	0.945834	12.1838	0	0	0.0767697	7
blue	CHERP	0.505237	0.733882	9.01502	0	0	0.0298731	2
white	CHGA	0.858644	0.45229	12.1838	0	0	0.0165003	1
beige	CHKA	0.260046	0.0964137	9.75285	0	0	0.000483666	1
blue	CHMP1A	0.974348	0.00694779	9.01502	0	0	0.0490298	3
grey70	CHMP3	0.426199	0.715289	4.04542	2.61e-05	2.64e-05	0.173541	1
grey75	CHMP4C	0.982296	0.466918	3.95418	3.84e-05	3.87e-05	0.00594558	1
white	CHN1	0.0569644	0.926785	12.1838	0	0	0.00903156	3
white	CHPF	0.91222	0.255617	12.1838	0	0	0.0130898	2
grey20	CHRM1	0.312284	0.291894	5.40731	3.2e-08	3.5e-08	0.206939	1
grey20	CHRM3	0.936658	0.925559	5.40731	3.2e-08	3.5e-08	0.070535	1
beige	CHRNA1	0.646267	0.958362	9.75285	0	0	0.00464304	1
antiquewhite	CHRNA3	0.947837	0.246174	7.80405	3e-15	5.09e-15	0.0778506	2
aquamarine	CHRNA5	0.978435	0.276727	15.3506	0	0	0.0742746	1
azure	CHRNA7	0.504863	0.00893432	10.8971	0	0	0.0457171	1
aquamarine	CHRNB1	0.702222	0.945237	15.3506	0	0	0.0513829	1
gold	CHRNB3	0.250464	0.979743	6.93481	2.03e-12	2.73e-12	0.133636	1
antiquewhite	CHRNB4	0.995276	0.112805	7.80405	3e-15	5.09e-15	0.152797	2
beige	CHST15	0.994755	0.635977	9.75285	0	0	0.00256635	1
white	CHTF18	0.999439	0.725574	12.1838	0	0	0.0200276	1
white	CIB1	0.995199	0.081855	12.1838	0	0	0.0137204	4
antiquewhite2	CIC	0.987735	0.302531	12.486	0	0	0.00425065	1
brown2	CIITA	0.991238	0.22557	8.23946	1.11e-16	2.15e-16	0.0561106	1
aquamarine2	CIT	0.552101	0.617701	11.4753	0	0	0.0358481	2
dimgrey	CITED2	0.180737	0.319532	6.96215	1.68e-12	2.26e-12	0.0930064	1
aquamarine	CKAP2L	0.562931	0.868927	15.3506	0	0	0.0410897	1
burlywood2	CKAP4	0.603902	0.191577	7.95504	8.88e-16	1.53e-15	0.119424	2
azure2	CKAP5	0.374963	0.518175	10.2243	0	0	0.0859229	3
burlywood2	CKMT1A	0.242862	0.666972	7.95504	8.88e-16	1.53e-15	0.116118	1
aquamarine	CKMT2	0.40723	0.979143	15.3506	0	0	0.00378631	2
darkviolet	CLASP1	0.00310163	0.841402	6.84037	3.95e-12	5.23e-12	5.33e-16	1
gray96	CLASP1	0.00310163	0.841402	5.71112	5.61e-09	6.35e-09	0.00776919	1
white	CLASP1	0.00310163	0.841402	12.1838	0	0	0.0699872	3
gray67	CLASP1	0.00310163	0.841402	6.22708	2.38e-10	2.85e-10	0.000307336	1
gray69	CLASP1	0.00310163	0.841402	6.18312	3.14e-10	3.75e-10	2.78e-05	1
grey	CLASP1	0.00310163	0.841402	5.76007	4.2e-09	4.78e-09	0	2
beige	CLASP1	0.00310163	0.841402	9.75285	0	0	0.173942	2
burlywood	CLASP1	0.00310163	0.841402	8.01132	5.55e-16	9.96e-16	0.0408517	1
grey58	CLASP1	0.00310163	0.841402	4.83132	6.78e-07	7.13e-07	0.114924	2
azure2	CLASP2	0.963647	0.296418	10.2243	0	0	0.0119724	1
grey62	CLCA1	0.948651	0.997356	4.69804	1.31e-06	1.35e-06	0.0422537	1
grey58	CLCF1	0.979619	0.721939	4.83132	6.78e-07	7.13e-07	0.263334	1
firebrick	CLCN3	0.062517	0.157498	7.10032	6.22e-13	8.86e-13	0.125619	1
grey29	CLDN19	0.723074	0.631405	5.06867	2e-07	2.15e-07	0.0396012	1
antiquewhite2	CLDN4	0.160591	0.455648	12.486	0	0	0.0192553	2
aquamarine	CLDN7	0.902473	0.181705	15.3506	0	0	0.061843	2
blue	CLEC16A	0.999791	0.958336	9.01502	0	0	0.0231447	1
antiquewhite2	CLEC2L	0.194304	0.359976	12.486	0	0	0.00564191	1
gray70	CLEC3B	0.475032	0.88144	5.99854	9.96e-10	1.17e-09	0.066498	1
gray86	CLEC4G	0.099005	0.495912	6.03215	8.09e-10	9.54e-10	0.282531	3
grey0	CLEC4G	0.099005	0.495912	5.63705	8.65e-09	9.69e-09	0.244427	2
chocolate	CLEC4G	0.099005	0.495912	7.77862	3.66e-15	6.14e-15	0.265727	4
antiquewhite2	CLEC4G	0.099005	0.495912	12.486	0	0	0.0320432	4
gray97	CLEC4G	0.099005	0.495912	5.69862	6.04e-09	6.8e-09	0.181668	3
greenyellow	CLEC4G	0.099005	0.495912	5.70437	5.84e-09	6.59e-09	0.0138832	2
white	CLEC4M	0.983843	0.280273	12.1838	0	0	0.000668135	2
aquamarine	CLGN	0.797512	0.433393	15.3506	0	0	0.0693091	2
white	CLIC1	0.595328	0.383455	12.1838	0	0	0.0163462	4
white	CLIC3	0.944365	0.399167	12.1838	0	0	0.00255764	2
gray99	CLIC4	0.0478592	0.420306	5.93487	1.47e-09	1.7e-09	0.715239	1
white	CLIC5	0.0966111	0.00680152	12.1838	0	0	0.0223513	3
darkgreen	CLIP1	0.566145	0.73868	7.42815	5.51e-14	8.55e-14	0.0127576	4
azure2	CLIP2	0.242221	0.574223	10.2243	0	0	0.051009	2
black	CLIP3	0.473442	0.113252	9.80138	0	0	0.175796	1
beige	CLIP4	0.836792	0.0865371	9.75285	0	0	0.0207639	1
white	CLK4	0.64377	0.819119	12.1838	0	0	0.00202714	3
burlywood	CLNK	0.185565	0.706994	8.01132	5.55e-16	9.96e-16	0.0417849	1
white	CLPS	0.103774	0.566363	12.1838	0	0	0.00429231	2
cyan2	CLRN3	0.995949	0.356756	7.61958	1.28e-14	2.03e-14	0.0410632	1
greenyellow	CLSTN1	0.140782	0.979097	5.70437	5.84e-09	6.59e-09	0.502791	2
gray87	CLSTN1	0.140782	0.979097	5.76776	4.02e-09	4.58e-09	0.403924	2
white	CLSTN1	0.140782	0.979097	12.1838	0	0	0.0100695	2
cadetblue	CLTB	0.00504049	0.993458	7.63374	1.14e-14	1.84e-14	0.0115124	1
white	CMA1	0.936836	0.904684	12.1838	0	0	0.00929132	1
aquamarine	CMC2	0.965397	0.779896	15.3506	0	0	0.0568263	1
coral2	CMTM3	0.675858	0.461337	7.97599	7.77e-16	1.38e-15	0.192357	1
grey50	CMTM5	0.757179	0.746153	5.02046	2.58e-07	2.74e-07	0.116087	2
burlywood2	CMTM6	0.564864	0.372259	7.95504	8.88e-16	1.53e-15	0.0341564	1
chartreuse	CMTM6	0.564864	0.372259	8.32767	0	0	0.0678275	1
bisque	CNBP	0.630551	0.59168	10.0921	0	0	0.198271	5
chocolate	CNDP1	0.793052	0.367286	7.77862	3.66e-15	6.14e-15	0.0141824	1
chocolate	CNDP2	0.289522	0.0926082	7.77862	3.66e-15	6.14e-15	0.129541	4
beige	CNN1	0.259733	0.99316	9.75285	0	0	0.00977001	1
gray95	CNN2	0.379564	0.465121	5.95215	1.32e-09	1.54e-09	0.19942	1
deepskyblue2	CNN2	0.379564	0.465121	6.92969	2.11e-12	2.82e-12	0.000874814	1
azure2	CNN2	0.379564	0.465121	10.2243	0	0	0.0504319	1
burlywood2	CNNM4	0.799905	0.984909	7.95504	8.88e-16	1.53e-15	0.108623	1
cadetblue2	CNOT11	0.905553	0.651467	8.04384	4.44e-16	8.06e-16	0.0702414	1
darkblue	CNOT4	0.383358	0.0151863	7.70259	6.66e-15	1.09e-14	0.0199226	1
grey67	CNOT7	0.35316	0.798467	4.10042	2.06e-05	2.1e-05	0.983973	3
white	CNOT8	0.879503	0.0966998	12.1838	0	0	0.0159979	2
white	CNP	0.777259	0.0114908	12.1838	0	0	0.00384548	2
grey50	CNPY3	0.250313	0.640395	5.02046	2.58e-07	2.74e-07	0.172503	1
grey62	CNR1	0.241638	0.25419	4.69804	1.31e-06	1.35e-06	0.236171	4
brown	CNR1	0.241638	0.25419	8.58451	0	0	0.092957	1
aquamarine2	CNTN2	0.433532	0.500617	11.4753	0	0	0.232876	2
grey2	CNTNAP1	0.66578	0.309427	5.34158	4.61e-08	5e-08	0.0657358	1
blanchedalmond	CNTNAP2	0.290078	0.872707	9.15585	0	0	0.0164486	1
deepskyblue2	CNTRL	0.948495	0.996838	6.92969	2.11e-12	2.82e-12	0.000540746	1
white	COBL	0.203951	0.987057	12.1838	0	0	0.000366032	1
brown2	COIL	0.112431	0.758104	8.23946	1.11e-16	2.15e-16	0.127765	2
white	COIL	0.112431	0.758104	12.1838	0	0	0.0452422	13
darkmagenta	COIL	0.112431	0.758104	7.23299	2.36e-13	3.52e-13	0.0826705	3
white	COL12A1	0.084857	0.235739	12.1838	0	0	0.0010281	1
antiquewhite2	COL14A1	0.345025	0.251873	12.486	0	0	0.0378642	1
darkorchid2	COL19A1	0.920338	0.267239	7.09929	6.27e-13	8.86e-13	0.0422345	1
antiquewhite2	COL1A1	0.202647	0.0908567	12.486	0	0	0.554467	15
grey22	COL1A1	0.202647	0.0908567	5.3825	3.67e-08	4.01e-08	0.78672	3
aquamarine	COL1A1	0.202647	0.0908567	15.3506	0	0	0.0819808	1
gray92	COL1A1	0.202647	0.0908567	5.66572	7.32e-09	8.22e-09	1	2
antiquewhite2	COL1A2	0.392227	0.126361	12.486	0	0	0.308943	9
gray80	COL25A1	0.806044	0.879753	5.9629	1.24e-09	1.45e-09	0.0388322	1
gray92	COL4A1	0.0499042	0.203386	5.66572	7.32e-09	8.22e-09	0.19525	1
grey22	COL4A1	0.0499042	0.203386	5.3825	3.67e-08	4.01e-08	0.435222	1
antiquewhite2	COL4A1	0.0499042	0.203386	12.486	0	0	0.268191	7
burlywood2	COL4A3	0.999983	0.193729	7.95504	8.88e-16	1.53e-15	0.00119156	2
burlywood2	COL4A3BP	0.646372	0.358853	7.95504	8.88e-16	1.53e-15	0.00705002	2
antiquewhite2	COL4A4	0.283049	0.995592	12.486	0	0	0.187021	6
antiquewhite2	COL5A1	0.485105	0.235803	12.486	0	0	0.111119	3
antiquewhite2	COL8A1	0.647403	0.986014	12.486	0	0	0.0237984	2
dimgray	COL9A1	0.147877	0.02577	7.11536	5.58e-13	8.02e-13	0.0300662	1
darkblue	COLGALT1	0.99343	0.54439	7.70259	6.66e-15	1.09e-14	0.131865	1
dimgray	COMP	0.104896	0.889349	7.11536	5.58e-13	8.02e-13	0.21155	4
chocolate	COMT	0.999972	0.764365	7.77862	3.66e-15	6.14e-15	0.00107291	1
blanchedalmond	COPG1	0.860231	0.238803	9.15585	0	0	0.0490984	3
bisque2	COPG2	0.111925	0.849773	9.45145	0	0	0.0140432	2
blanchedalmond	COPG2	0.111925	0.849773	9.15585	0	0	0.0117882	1
azure2	COPS3	0.999556	0.836735	10.2243	0	0	0.147962	4
antiquewhite2	CORO1B	0.906549	0.775506	12.486	0	0	0.141993	2
blanchedalmond	CORO1C	0.927447	0.0480531	9.15585	0	0	0.218712	2
antiquewhite2	CORO2B	0.608077	0.160167	12.486	0	0	0.00392413	1
blue2	CORT	0.385124	0.787298	9.28419	0	0	0.00120527	3
grey88	CORT	0.385124	0.787298	1.91167	0.027959	0.027959	0.601722	3
cadetblue2	COTL1	0.851451	0.705875	8.04384	4.44e-16	8.06e-16	0.0761107	1
aquamarine	COX17	0.956356	0.0769442	15.3506	0	0	0.00454007	1
dimgray	COX8A	0.910003	0.926367	7.11536	5.58e-13	8.02e-13	0.014385	1
gray95	CP	0.998021	0.99765	5.95215	1.32e-09	1.54e-09	0.0850308	3
bisque	CPB2	0.123194	0.5612	10.0921	0	0	0.0193233	3
grey67	CPEB3	0.480506	0.0841579	4.10042	2.06e-05	2.1e-05	0.338769	1
white	CPLX2	0.672457	0.528592	12.1838	0	0	0.000918779	2
cadetblue2	CPM	0.492785	6.48e-05	8.04384	4.44e-16	8.06e-16	0.0622461	1
burlywood2	CPN2	0.962038	0.712511	7.95504	8.88e-16	1.53e-15	0.0511096	1
cadetblue2	CPNE3	0.524521	0.565355	8.04384	4.44e-16	8.06e-16	0.118308	1
burlywood2	CPNE4	0.334508	0.748354	7.95504	8.88e-16	1.53e-15	0.000476878	2
cornsilk2	CPNE4	0.334508	0.748354	7.34422	1.03e-13	1.58e-13	0	2
azure	CPNE4	0.334508	0.748354	10.8971	0	0	0.0693121	2
brown2	CPNE4	0.334508	0.748354	8.23946	1.11e-16	2.15e-16	0.0065435	2
gray66	CPNE4	0.334508	0.748354	6.50486	3.89e-11	4.94e-11	0.250638	2
gray56	CPNE4	0.334508	0.748354	6.30312	1.46e-10	1.77e-10	0	2
burlywood2	CPNE7	0.815804	0.696832	7.95504	8.88e-16	1.53e-15	0.0777915	1
cadetblue2	CPNE8	0.614576	0.101049	8.04384	4.44e-16	8.06e-16	0.0650949	1
aquamarine	CPOX	0.935978	0.820935	15.3506	0	0	0.0425311	1
aquamarine2	CPSF2	0.014931	0.928908	11.4753	0	0	0.241631	4
azure	CPSF2	0.014931	0.928908	10.8971	0	0	0.0433962	1
aquamarine	CPSF2	0.014931	0.928908	15.3506	0	0	0.0639545	1
gray92	CPSF3	0.974152	0.798702	5.66572	7.32e-09	8.22e-09	0.0448781	1
white	CPVL	0.723338	0.921083	12.1838	0	0	0.0126079	3
aliceblue	CRABP2	0.927183	0.874179	10.1259	0	0	0.111897	1
white	CREB1	0.999798	0.442332	12.1838	0	0	0.204233	23
grey50	CREB3	0.127443	0.407095	5.02046	2.58e-07	2.74e-07	1	22
gray28	CREB3L2	0.438072	0.815862	6.28634	1.63e-10	1.97e-10	0.0746364	1
grey50	CREB3L3	0.314632	0.366	5.02046	2.58e-07	2.74e-07	0.118077	2
aquamarine	CREB3L4	0.741284	0.673218	15.3506	0	0	0.0461265	2
white	CREB5	0.228993	0.911121	12.1838	0	0	0.0259942	1
aquamarine2	CREBBP	0.912576	0.125266	11.4753	0	0	1	14
aliceblue	CREBBP	0.912576	0.125266	10.1259	0	0	0.431533	18
antiquewhite2	CRELD1	0.737647	0.973443	12.486	0	0	0.0171085	1
aliceblue	CREM	0.341073	0.179298	10.1259	0	0	0.44356	7
cornsilk	CREM	0.341073	0.179298	7.44251	4.94e-14	7.76e-14	1	3
grey87	CRH	0.125854	0.486207	2.61973	0.00439998	0.00440369	0.291126	1
grey87	CRHR2	0.0197124	0.00731376	2.61973	0.00439998	0.00440369	1	3
aquamarine	CRIM1	0.785604	0.631439	15.3506	0	0	0.0464245	1
aliceblue	CRK	0.00231214	0.0133594	10.1259	0	0	1	50
darkseagreen	CRK	0.00231214	0.0133594	7.28578	1.6e-13	2.39e-13	0.166239	1
darkorange	CRK	0.00231214	0.0133594	7.05391	8.7e-13	1.21e-12	0.0892869	2
cornsilk	CRK	0.00231214	0.0133594	7.44251	4.94e-14	7.76e-14	0.169247	1
aquamarine	CRK	0.00231214	0.0133594	15.3506	0	0	0.0464208	8
darkturquoise	CRK	0.00231214	0.0133594	7.21968	2.61e-13	3.87e-13	0.000287377	1
gray2	CRK	0.00231214	0.0133594	6.54176	3.04e-11	3.88e-11	0.0155038	1
aquamarine2	CRK	0.00231214	0.0133594	11.4753	0	0	0.035292	1
grey67	CRK	0.00231214	0.0133594	4.10042	2.06e-05	2.1e-05	0	5
blue	CRKL	0.0967392	0.171187	9.01502	0	0	0.0143764	9
azure2	CRKL	0.0967392	0.171187	10.2243	0	0	0.021793	4
dimgrey	CROCC	0.43174	0.920581	6.96215	1.68e-12	2.26e-12	0.125542	1
white	CRTC1	0.00099879	0.822596	12.1838	0	0	0.0700738	3
gray79	CRTC1	0.00099879	0.822596	5.80656	3.19e-09	3.64e-09	0.060869	1
chartreuse2	CRTC1	0.00099879	0.822596	8.09867	3.33e-16	6.43e-16	0.0209208	1
white	CRTC2	0.256108	0.727893	12.1838	0	0	0.0501233	3
cyan	CRTC2	0.256108	0.727893	7.43164	5.36e-14	8.36e-14	0.322948	1
black	CRTC2	0.256108	0.727893	9.80138	0	0	0.13513	1
beige	CRTC3	0.578159	0.149352	9.75285	0	0	0.123044	1
blanchedalmond	CRYAB	0.287494	0.630914	9.15585	0	0	0.0143018	5
white	CRYAB	0.287494	0.630914	12.1838	0	0	0.0689312	11
bisque2	CRYBA2	0.908691	NA	9.45145	0	0	0.00619374	1
antiquewhite2	CRYM	0.842775	0.974784	12.486	0	0	0.00529333	1
grey72	CSAD	0.106181	0.924511	4.01295	3e-05	3.03e-05	0.357207	1
white	CSAD	0.106181	0.924511	12.1838	0	0	0.00193749	1
darkviolet	CSDE1	0.107551	0.0261446	6.84037	3.95e-12	5.23e-12	0.4049	1
gray88	CSDE1	0.107551	0.0261446	5.82425	2.87e-09	3.3e-09	0.508632	2
grey75	CSF1	0.330444	0.893695	3.95418	3.84e-05	3.87e-05	0.0221331	1
blue2	CSF1	0.330444	0.893695	9.28419	0	0	0.199558	1
grey75	CSF1R	0.904886	0.0778778	3.95418	3.84e-05	3.87e-05	0.0712859	2
azure	CSF2	0.104686	0.73778	10.8971	0	0	0.0953321	1
white	CSF2RB	0.951771	0.355025	12.1838	0	0	0.0130659	3
grey62	CSF3	0.880196	0.263517	4.69804	1.31e-06	1.35e-06	0.0324216	1
grey62	CSF3R	0.37392	0.800421	4.69804	1.31e-06	1.35e-06	0.224072	4
burlywood	CSK	0.632223	0.079009	8.01132	5.55e-16	9.96e-16	0.0120655	5
aquamarine2	CSMD1	0.528876	0.0715394	11.4753	0	0	0.097835	1
azure2	CSN2	0.834316	0.675797	10.2243	0	0	0.142129	5
azure2	CSN3	0.895364	0.900732	10.2243	0	0	0.0248935	1
beige	CSNK1A1	0.0865859	0.809288	9.75285	0	0	0.261168	9
gray70	CSNK1A1	0.0865859	0.809288	5.99854	9.96e-10	1.17e-09	0.139045	3
gray60	CSNK1A1	0.0865859	0.809288	6.49074	4.27e-11	5.41e-11	0.101913	3
burlywood2	CSNK1A1	0.0865859	0.809288	7.95504	8.88e-16	1.53e-15	0.0526405	3
floralwhite	CSNK1A1	0.0865859	0.809288	7.0287	1.04e-12	1.44e-12	0.273493	2
azure2	CSNK1A1	0.0865859	0.809288	10.2243	0	0	0.229458	7
aliceblue	CSNK1A1	0.0865859	0.809288	10.1259	0	0	0.113009	5
gray26	CSNK1A1	0.0865859	0.809288	6.39458	8.05e-11	9.95e-11	0.37394	3
gray56	CSNK1A1	0.0865859	0.809288	6.30312	1.46e-10	1.77e-10	0.656085	4
brown2	CSNK1A1	0.0865859	0.809288	8.23946	1.11e-16	2.15e-16	0.533887	11
gray52	CSNK1A1	0.0865859	0.809288	6.23636	2.24e-10	2.7e-10	0.00557663	3
gray5	CSNK1A1	0.0865859	0.809288	6.44799	5.67e-11	7.14e-11	0.645598	2
coral2	CSNK1A1	0.0865859	0.809288	7.97599	7.77e-16	1.38e-15	0.263993	4
firebrick2	CSNK1A1	0.0865859	0.809288	7.08368	7.02e-13	9.83e-13	0.0130302	3
azure2	CSNK1D	0.627335	0.805283	10.2243	0	0	0.248971	3
blanchedalmond	CSNK1G1	0.299638	0.56324	9.15585	0	0	0.0164787	2
gray80	CSNK2A2	0.625788	0.292974	5.9629	1.24e-09	1.45e-09	1	3
darkorchid2	CSNK2A2	0.625788	0.292974	7.09929	6.27e-13	8.86e-13	1	7
gray85	CSNK2A2	0.625788	0.292974	5.86115	2.3e-09	2.65e-09	0.983929	3
grey2	CSPG4	0.751672	0.454843	5.34158	4.61e-08	5e-08	0.0292709	1
green	CSPP1	0.754798	0.590337	5.48404	2.08e-08	2.3e-08	0.345064	1
cadetblue2	CSRNP1	0.850293	0.992161	8.04384	4.44e-16	8.06e-16	0.0908571	1
gray6	CSRP1	0.167379	0.0398443	6.7405	7.89e-12	1.03e-11	0.139869	1
grey8	CSRP3	0.639851	0.0484855	5.17255	1.15e-07	1.24e-07	0.064405	1
blanchedalmond	CSRP3	0.639851	0.0484855	9.15585	0	0	0.0277368	2
aquamarine	CST9L	0.937475	0.522439	15.3506	0	0	0.000128903	1
cyan2	CSTA	0.798209	0.487936	7.61958	1.28e-14	2.03e-14	0.0833382	2
blue	CSTF3	0.817843	0.933198	9.01502	0	0	0.0225524	1
brown2	CTDSP1	0.0246391	0.829833	8.23946	1.11e-16	2.15e-16	0.056258	1
aquamarine	CTDSP2	0.897519	0.60816	15.3506	0	0	0.0437684	1
aquamarine	CTDSPL2	0.4118	0.592249	15.3506	0	0	0.041364	1
antiquewhite2	CTGF	0.251984	0.9534	12.486	0	0	0.344694	7
grey62	CTLA4	0.593182	0.845124	4.69804	1.31e-06	1.35e-06	0.129378	4
white	CTNNA3	0.0079136	0.759904	12.1838	0	0	0.0140385	2
chocolate	CTNNA3	0.0079136	0.759904	7.77862	3.66e-15	6.14e-15	0.0325616	1
blanchedalmond	CTR9	0.419339	0.776711	9.15585	0	0	0.0767321	2
darkblue	CTRC	0.0537416	0.460633	7.70259	6.66e-15	1.09e-14	0.00186142	1
darkblue	CTRL	0.648987	0.00215118	7.70259	6.66e-15	1.09e-14	0.00262295	1
dimgrey	CTSA	0.665375	0.0190158	6.96215	1.68e-12	2.26e-12	0.00964595	1
bisque	CTSG	0.660864	0.423955	10.0921	0	0	0.00909318	1
cadetblue	CTTN	0.187953	0.743274	7.63374	1.14e-14	1.84e-14	0.67145	8
ghostwhite	CTTN	0.187953	0.743274	6.77084	6.4e-12	8.43e-12	0.443487	4
aquamarine	CTU2	0.963381	0.444742	15.3506	0	0	0.0475671	1
blue2	CUBN	0.0278303	0.96975	9.28419	0	0	0.0878235	3
aquamarine	CUEDC1	0.117573	0.0521474	15.3506	0	0	0.0667063	1
burlywood2	CUL3	0.052859	0.241924	7.95504	8.88e-16	1.53e-15	1	62
gray2	CUL3	0.052859	0.241924	6.54176	3.04e-11	3.88e-11	0.0615046	2
gray65	CUL3	0.052859	0.241924	6.19211	2.97e-10	3.55e-10	0.526278	5
gold	CUL3	0.052859	0.241924	6.93481	2.03e-12	2.73e-12	1	7
gray5	CUL3	0.052859	0.241924	6.44799	5.67e-11	7.14e-11	0.58207	3
gray72	CUL3	0.052859	0.241924	6.12703	4.48e-10	5.31e-10	0.327458	5
gray20	CUL3	0.052859	0.241924	6.42636	6.53e-11	8.19e-11	0.105073	1
gray76	CUL3	0.052859	0.241924	5.99535	1.02e-09	1.19e-09	1	6
gray60	CUL3	0.052859	0.241924	6.49074	4.27e-11	5.41e-11	0.140742	4
gray68	CUL3	0.052859	0.241924	6.2353	2.25e-10	2.71e-10	0.328026	4
gray62	CUL3	0.052859	0.241924	6.56313	2.63e-11	3.37e-11	1	10
gold2	CUL5	0.984485	0.893783	6.97453	1.53e-12	2.1e-12	1	3
black	CUL9	0.968461	0.997885	9.80138	0	0	0.0039802	1
aliceblue	CXADR	0.130896	0.101776	10.1259	0	0	0.0889322	1
aquamarine2	CXADR	0.130896	0.101776	11.4753	0	0	0.11943	1
white	CXCL10	0.251572	0.920991	12.1838	0	0	9.82e-05	1
burlywood2	CXCL10	0.251572	0.920991	7.95504	8.88e-16	1.53e-15	1.38e-05	2
gray50	CXCL10	0.251572	0.920991	6.37146	9.36e-11	1.15e-10	0.00148076	1
brown	CXCL10	0.251572	0.920991	8.58451	0	0	0.000343149	2
antiquewhite2	CXCL12	0.666111	0.0841316	12.486	0	0	0.0954813	3
azure	CXCL2	0.547735	0.324809	10.8971	0	0	0.060873	2
aquamarine	CXXC4	0.9215	0.413497	15.3506	0	0	0.0335789	1
cadetblue2	CYB5B	0.309219	0.62282	8.04384	4.44e-16	8.06e-16	0.0856592	1
white	CYB5R2	0.998441	0.834965	12.1838	0	0	0.00341487	1
grey25	CYBRD1	0.898051	0.755412	5.25656	7.34e-08	7.95e-08	0.422449	1
white	CYFIP1	0.390482	0.999309	12.1838	0	0	0.00687952	1
gray28	CYFIP2	0.265224	0.921873	6.28634	1.63e-10	1.97e-10	0.450254	3
darkcyan	CYFIP2	0.265224	0.921873	7.37844	8e-14	1.23e-13	0.441758	2
antiquewhite	CYFIP2	0.265224	0.921873	7.80405	3e-15	5.09e-15	0.121209	2
antiquewhite2	CYGB	0.825789	0.0718798	12.486	0	0	0.0372417	1
gray59	CYLD	0.579113	0.455564	6.39645	7.95e-11	9.85e-11	0.0251044	2
blanchedalmond	CYLD	0.579113	0.455564	9.15585	0	0	0.00966712	4
gray77	CYP11A1	0.619673	0.581024	5.93557	1.46e-09	1.7e-09	0.267789	1
grey66	CYP17A1	0.117296	0.556786	4.24124	1.11e-05	1.13e-05	0.00487372	2
aquamarine	CYP24A1	0.93579	0.784023	15.3506	0	0	0.0374676	1
cadetblue2	CYP26B1	0.0031598	0.645658	8.04384	4.44e-16	8.06e-16	0.084935	1
grey25	CYP26B1	0.0031598	0.645658	5.25656	7.34e-08	7.95e-08	0.479571	1
azure2	CYP2C18	0.808853	0.899539	10.2243	0	0	0.00786808	1
blanchedalmond	CYP2C8	0.650971	0.993131	9.15585	0	0	0.00258837	1
white	CYP2C9	0.45137	0.967873	12.1838	0	0	0.00418791	1
burlywood	CYP4F2	0.985786	0.583388	8.01132	5.55e-16	9.96e-16	0.220475	1
aquamarine	CYTIP	0.827376	0.0601178	15.3506	0	0	0.0420923	1
blue	DAB1	0.266304	0.443539	9.01502	0	0	0.00234422	2
aliceblue	DAB1	0.266304	0.443539	10.1259	0	0	0.157883	2
azure2	DAB1	0.266304	0.443539	10.2243	0	0	0.00412997	1
blanchedalmond	DAB2	0.979624	0.632524	9.15585	0	0	0.0704014	4
white	DACH1	0.292062	0.557909	12.1838	0	0	0.0505479	3
aliceblue	DAG1	0.97693	0.458114	10.1259	0	0	0.0532199	3
beige	DAK	0.362392	0.14794	9.75285	0	0	0.214291	5
grey62	DAPP1	0.0336708	0.999451	4.69804	1.31e-06	1.35e-06	0.205338	2
aliceblue	DAPP1	0.0336708	0.999451	10.1259	0	0	0.0197025	1
white	DBF4	0.977584	0.732592	12.1838	0	0	0.00219202	1
white	DBN1	0.147261	0.513566	12.1838	0	0	0.135017	10
green2	DBN1	0.147261	0.513566	5.53211	1.58e-08	1.76e-08	0.0878913	2
gray5	DBP	0.00253151	0.844428	6.44799	5.67e-11	7.14e-11	0.0175426	3
gray80	DBP	0.00253151	0.844428	5.9629	1.24e-09	1.45e-09	0.000128564	1
blueviolet	DBP	0.00253151	0.844428	8.57057	0	0	0.0146725	1
white	DCAF7	0.434805	0.207535	12.1838	0	0	0.0952864	5
blue	DCBLD2	0.954917	0.0223532	9.01502	0	0	0.00105853	1
grey20	DCC	0.129107	0.714062	5.40731	3.2e-08	3.5e-08	0.0147756	2
cadetblue2	DCK	0.753898	0.318405	8.04384	4.44e-16	8.06e-16	0.0914653	3
dimgrey	DCLRE1B	0.967144	0.914266	6.96215	1.68e-12	2.26e-12	0.221185	1
white	DCLRE1C	0.523004	0.576444	12.1838	0	0	0.00181155	1
antiquewhite2	DCN	0.84386	0.813454	12.486	0	0	0.302752	14
white	DCP1A	0.0393624	0.465712	12.1838	0	0	0.0299895	6
white	DCP1B	0.989273	0.665058	12.1838	0	0	0.0276374	3
grey67	DCP2	0.521303	0.720336	4.10042	2.06e-05	2.1e-05	0.196034	1
grey50	DCSTAMP	0.994448	0.854896	5.02046	2.58e-07	2.74e-07	0.236186	1
beige	DCUN1D1	0.920001	0.835517	9.75285	0	0	0.209787	7
white	DCUN1D4	0.547693	0.78483	12.1838	0	0	0.00212147	1
azure2	DDA1	0.822503	0.655002	10.2243	0	0	0.0892105	3
burlywood2	DDA1	0.822503	0.655002	7.95504	8.88e-16	1.53e-15	0.0267083	2
cadetblue2	DDAH1	0.38167	0.953664	8.04384	4.44e-16	8.06e-16	0.0781587	1
aquamarine	DDHD1	0.334214	0.260369	15.3506	0	0	0.0461707	1
blue	DDI2	0.452638	0.689095	9.01502	0	0	0.00425202	1
white	DDN	0.0418044	0.0342899	12.1838	0	0	0.00918985	1
gray90	DDR1	0.474417	NA	6.01723	8.87e-10	1.04e-09	0.407323	1
gray78	DDR1	0.474417	NA	6.35466	1.04e-10	1.28e-10	0.344738	1
gray28	DDR1	0.474417	NA	6.28634	1.63e-10	1.97e-10	0.389437	1
brown	DDR1	0.474417	NA	8.58451	0	0	0.147249	1
grey2	DDR1	0.474417	NA	5.34158	4.61e-08	5e-08	0.361237	1
darkcyan	DDX17	0.199192	0.767605	7.37844	8e-14	1.23e-13	0.855765	2
bisque2	DDX17	0.199192	0.767605	9.45145	0	0	0.479133	4
darkolivegreen2	DDX17	0.199192	0.767605	7.18282	3.41e-13	4.99e-13	1	3
chocolate2	DDX17	0.199192	0.767605	7.66644	8.88e-15	1.45e-14	0.6084	1
darkgoldenrod2	DDX17	0.199192	0.767605	7.20792	2.84e-13	4.19e-13	1	2
goldenrod	DDX17	0.199192	0.767605	6.70566	1e-11	1.3e-11	1	3
goldenrod2	DDX17	0.199192	0.767605	6.68803	1.13e-11	1.47e-11	0.671167	2
dodgerblue	DDX17	0.199192	0.767605	7.11156	5.74e-13	8.23e-13	1	2
deepskyblue	DDX17	0.199192	0.767605	6.90166	2.57e-12	3.41e-12	1	2
cornflowerblue	DDX17	0.199192	0.767605	7.50931	2.98e-14	4.69e-14	0.437537	2
white	DDX18	0.180466	0.953206	12.1838	0	0	0.0769846	2
white	DDX19B	0.93518	0.943477	12.1838	0	0	0.00121216	1
darkorchid2	DDX31	0.136976	0.273957	7.09929	6.27e-13	8.86e-13	0.167962	1
grey75	DDX42	0.290117	0.974532	3.95418	3.84e-05	3.87e-05	0.00960523	1
darkcyan	DDX46	0.353546	0.491102	7.37844	8e-14	1.23e-13	0.239345	1
brown2	DDX49	0.767182	0.249681	8.23946	1.11e-16	2.15e-16	0.0216588	1
aquamarine	DDX60	0.260591	0.536883	15.3506	0	0	0.040939	1
blue	DEAF1	0.692445	0.473715	9.01502	0	0	0.0219973	3
grey62	DENND2C	0.0181979	0.00043314	4.69804	1.31e-06	1.35e-06	0.0990897	1
white	DENND2D	0.391883	0.405486	12.1838	0	0	8.16e-05	1
aquamarine	DENND3	0.635743	0.281373	15.3506	0	0	0.0368016	1
azure	DENND5B	0.529484	0.857797	10.8971	0	0	0.00835984	1
aquamarine	DEPDC1B	0.236911	0.425159	15.3506	0	0	0.0431641	1
white	DEPTOR	0.187462	0.204467	12.1838	0	0	0.0159616	3
coral2	DERL1	0.975736	0.0991833	7.97599	7.77e-16	1.38e-15	0.0248582	1
chocolate	DES	0.825181	0.908135	7.77862	3.66e-15	6.14e-15	0.170805	1
black	DET1	0.754338	0.383607	9.80138	0	0	0.00132217	1
aliceblue	DFNB31	0.191086	0.0512509	10.1259	0	0	0.00328806	1
bisque2	DGCR8	0.514414	0.652413	9.45145	0	0	0.113543	1
white	DGKB	0.133655	0.00909836	12.1838	0	0	0.000391037	1
blue2	DGKD	0.100619	0.650026	9.28419	0	0	0.165804	2
antiquewhite	DGKE	0.79179	0.930336	7.80405	3e-15	5.09e-15	0.0217128	1
blue2	DGKZ	0.0643049	0.211125	9.28419	0	0	0.125125	2
antiquewhite2	DGKZ	0.0643049	0.211125	12.486	0	0	0.00695747	3
grey70	DGKZ	0.0643049	0.211125	4.04542	2.61e-05	2.64e-05	0.0129199	1
azure2	DGKZ	0.0643049	0.211125	10.2243	0	0	0.0152385	2
deeppink2	DGKZ	0.0643049	0.211125	6.91913	2.27e-12	3.02e-12	3.03e-07	1
aquamarine	DHCR7	0.374239	0.940689	15.3506	0	0	0.0505217	1
azure	DHX15	0.982628	0.562524	10.8971	0	0	0.295347	5
gray8	DHX15	0.982628	0.562524	6.44002	5.97e-11	7.5e-11	0.858749	2
darkblue	DHX36	0.0915626	0.944166	7.70259	6.66e-15	1.09e-14	0.0213394	3
darkgoldenrod	DHX36	0.0915626	0.944166	7.32645	1.18e-13	1.79e-13	0.341585	1
aquamarine2	DHX36	0.0915626	0.944166	11.4753	0	0	0.0300738	2
antiquewhite2	DHX36	0.0915626	0.944166	12.486	0	0	0.0207644	3
cornsilk2	DHX36	0.0915626	0.944166	7.34422	1.03e-13	1.58e-13	6.99e-17	2
darkkhaki	DHX36	0.0915626	0.944166	7.24898	2.1e-13	3.13e-13	0.329041	1
azure	DHX36	0.0915626	0.944166	10.8971	0	0	0.417882	7
deeppink2	DHX36	0.0915626	0.944166	6.91913	2.27e-12	3.02e-12	0.344417	1
cadetblue	DHX36	0.0915626	0.944166	7.63374	1.14e-14	1.84e-14	0.0869927	2
brown2	DHX36	0.0915626	0.944166	8.23946	1.11e-16	2.15e-16	0.00991543	2
gray0	DHX36	0.0915626	0.944166	6.48161	4.54e-11	5.73e-11	0.588199	2
blueviolet	DHX36	0.0915626	0.944166	8.57057	0	0	0.558145	3
burlywood2	DHX38	0.403587	0.748748	7.95504	8.88e-16	1.53e-15	0.0645039	1
bisque2	DHX58	0.860934	0.171497	9.45145	0	0	0.0707524	2
aliceblue	DHX9	0.74827	0.652776	10.1259	0	0	0.203689	5
white	DIAPH3	0.133332	0.981817	12.1838	0	0	0.0112917	2
darkblue	DIDO1	0.105799	0.243088	7.70259	6.66e-15	1.09e-14	0.0293597	1
white	DIDO1	0.105799	0.243088	12.1838	0	0	0.00171381	3
beige	DIDO1	0.105799	0.243088	9.75285	0	0	0.0205455	1
grey50	DIO2	0.599212	0.349121	5.02046	2.58e-07	2.74e-07	0.0671419	1
aquamarine	DIRAS1	0.938264	0.546034	15.3506	0	0	0.035341	1
aquamarine	DIRAS2	0.999706	0.206939	15.3506	0	0	0.0270223	1
aquamarine	DIS3L2	0.90199	0.925597	15.3506	0	0	0.0526871	1
azure2	DIXDC1	0.0569393	0.331709	10.2243	0	0	0.0379989	1
aliceblue	DLAT	0.0551449	0.275778	10.1259	0	0	0.0359935	3
grey86	DLC1	0.0622258	0.653331	2.93603	0.00166223	0.00166504	0	1
aquamarine	DLC1	0.0622258	0.653331	15.3506	0	0	0.0563086	1
bisque	DLG1	0.99978	0.960673	10.0921	0	0	0.00167267	1
cyan2	DLG2	0.93948	0.00579026	7.61958	1.28e-14	2.03e-14	0.47937	6
cyan2	DLG4	0.970421	0.815784	7.61958	1.28e-14	2.03e-14	1	16
burlywood2	DLG5	0.222111	0.015588	7.95504	8.88e-16	1.53e-15	0.169624	1
aliceblue	DLGAP2	0.199565	0.832727	10.1259	0	0	0.191515	3
grey67	DLGAP2	0.199565	0.832727	4.10042	2.06e-05	2.1e-05	0	1
burlywood	DLGAP3	0.836702	0.193509	8.01132	5.55e-16	9.96e-16	0.315323	2
darkgreen	DLGAP4	0.116712	0.103875	7.42815	5.51e-14	8.55e-14	0.000558539	1
grey2	DLGAP5	0.991285	0.994447	5.34158	4.61e-08	5e-08	0.00779697	1
gray59	DLL4	0.611184	0.868514	6.39645	7.95e-11	9.85e-11	0.187986	1
white	DLX1	0.894124	0.692497	12.1838	0	0	0.0149355	1
aliceblue	DLX4	0.757061	0.819249	10.1259	0	0	0.16602	2
blue	DLX6	0.972036	0.691401	9.01502	0	0	0.0930417	1
aliceblue	DMBX1	0.00501027	0.698577	10.1259	0	0	0.00796689	1
gray58	DMPK	0.581596	0.8628	6.30611	1.43e-10	1.74e-10	0.110261	1
aquamarine	DMRT2	0.0592676	0.916228	15.3506	0	0	0.0416026	1
white	DMRTB1	0.997008	0.477219	12.1838	0	0	0.00712829	2
bisque	DMTN	0.265573	0.57794	10.0921	0	0	0.0180605	1
azure2	DMWD	0.646833	0.026851	10.2243	0	0	0.0183417	2
grey62	DNA2	0.917315	0.239696	4.69804	1.31e-06	1.35e-06	0.082659	1
aquamarine	DNAH11	0.926083	0.326855	15.3506	0	0	0.042078	1
white	DNAH2	0.49503	0.305867	12.1838	0	0	0.0858706	1
white	DNAJA3	0.973224	0.957213	12.1838	0	0	0.0638647	8
cadetblue	DNAJB4	0.319195	0.919863	7.63374	1.14e-14	1.84e-14	0.181113	1
gray76	DNAJB6	0.979846	0.886439	5.99535	1.02e-09	1.19e-09	0.322631	3
grey29	DNAJB7	0.282781	0.0123327	5.06867	2e-07	2.15e-07	0.307705	1
darkblue	DNAJC1	0.183353	0.412077	7.70259	6.66e-15	1.09e-14	0.00172721	2
bisque	DNAJC11	0.310999	0.715689	10.0921	0	0	0.0145252	1
darkblue	DNAJC13	0.467408	0.713166	7.70259	6.66e-15	1.09e-14	0.0120888	1
darkblue	DNAJC21	0.790397	0.206238	7.70259	6.66e-15	1.09e-14	0.220615	1
gray69	DNAJC5	0.511484	0.980195	6.18312	3.14e-10	3.75e-10	0.325774	1
darkblue	DNAJC5	0.511484	0.980195	7.70259	6.66e-15	1.09e-14	0.0174488	2
aliceblue	DNAJC6	0.952157	0.425876	10.1259	0	0	0.0202852	1
bisque	DNALI1	0.398298	0.0571091	10.0921	0	0	0.0144593	1
antiquewhite2	DNASE1	0.110009	0.175089	12.486	0	0	0.190758	2
white	DNASE1	0.110009	0.175089	12.1838	0	0	0.0254524	1
bisque	DNER	0.736896	0.0365346	10.0921	0	0	0.00271754	1
darkseagreen	DNHD1	0.991476	0.810997	7.28578	1.6e-13	2.39e-13	0.0526299	1
blue2	DNM1	0.555881	0.0277472	9.28419	0	0	0.237942	5
white	DNM1	0.555881	0.0277472	12.1838	0	0	0.00778709	6
darkgrey	DNM1	0.555881	0.0277472	7.17854	3.52e-13	5.13e-13	0.156056	2
gray57	DNM1	0.555881	0.0277472	6.5406	3.06e-11	3.91e-11	0.824515	3
white	DNM1L	0.18827	0.423617	12.1838	0	0	0.0636356	3
burlywood	DNM2	0.991801	0.22816	8.01132	5.55e-16	9.96e-16	0.19875	3
white	DNM3	0.0132894	0.269028	12.1838	0	0	0.000255893	1
gray28	DNMBP	0.159717	0.643662	6.28634	1.63e-10	1.97e-10	0.510829	5
darkcyan	DNMBP	0.159717	0.643662	7.37844	8e-14	1.23e-13	0.207606	2
antiquewhite	DNMBP	0.159717	0.643662	7.80405	3e-15	5.09e-15	0.0472896	1
blue	DNMT3A	0.873865	0.861064	9.01502	0	0	0.047908	4
burlywood2	DNMT3B	0.973724	0.861724	7.95504	8.88e-16	1.53e-15	0.153785	3
chartreuse	DNMT3B	0.973724	0.861724	8.32767	0	0	0.228911	3
blanchedalmond	DNMT3L	0.753666	0.948581	9.15585	0	0	0.192838	1
burlywood2	DNTT	0.993476	0.740884	7.95504	8.88e-16	1.53e-15	0.122567	1
azure	DNTTIP2	0.906674	0.29906	10.8971	0	0	0.0216948	2
white	DOC2B	0.880302	NA	12.1838	0	0	0.000460183	2
azure2	DOCK2	0.259497	0.76214	10.2243	0	0	0.0168407	2
blue	DOCK2	0.259497	0.76214	9.01502	0	0	0.00187705	1
aliceblue	DOCK3	0.489244	0.114657	10.1259	0	0	0.18709	2
white	DOCK4	0.909744	0.290071	12.1838	0	0	0.0154644	1
azure2	DOCK8	0.660184	0.24418	10.2243	0	0	0.0524999	3
aliceblue	DOK1	0.737765	0.364724	10.1259	0	0	0.139445	2
gray59	DOT1L	0.399109	0.839715	6.39645	7.95e-11	9.85e-11	0.00263202	2
grey85	DPAGT1	0.120801	0.930963	3.00466	0.00132941	0.00133278	0.0530647	1
darkorchid	DPF3	0.29404	0.465997	7.43763	5.13e-14	8.03e-14	0.106476	1
gray65	DPF3	0.29404	0.465997	6.19211	2.97e-10	3.55e-10	0.142758	1
white	DPF3	0.29404	0.465997	12.1838	0	0	0.043447	3
white	DPM1	0.0190065	0.0383494	12.1838	0	0	0.00198448	2
gray89	DPM1	0.0190065	0.0383494	5.73665	4.83e-09	5.48e-09	0.0647994	1
bisque	DPP10	5.47e-06	0.9346	10.0921	0	0	0.006818	1
burlywood2	DPP8	0.999451	0.883028	7.95504	8.88e-16	1.53e-15	7.15e-05	2
cadetblue2	DPP9	0.182309	0.497007	8.04384	4.44e-16	8.06e-16	0.00512649	1
white	DPPA2	0.832367	0.784187	12.1838	0	0	0.00599787	3
antiquewhite2	DPT	0.305796	0.961392	12.486	0	0	0.0505098	3
darkorange	DPY19L2	0.957179	0.340094	7.05391	8.7e-13	1.21e-12	0.182533	1
white	DPYSL2	0.990299	0.939077	12.1838	0	0	0.0130176	5
white	DPYSL3	0.130795	0.541686	12.1838	0	0	0.00827302	3
white	DPYSL5	0.973129	0.984633	12.1838	0	0	0.00133568	2
white	DR1	0.297242	0.991935	12.1838	0	0	0.0196207	5
darkorchid2	DR1	0.297242	0.991935	7.09929	6.27e-13	8.86e-13	0.245186	2
gray85	DR1	0.297242	0.991935	5.86115	2.3e-09	2.65e-09	0.216797	2
bisque2	DRD1	0.302803	0.866133	9.45145	0	0	0.0015425	1
white	DROSHA	0.985762	0.291745	12.1838	0	0	0.000251798	1
cadetblue2	DSC2	0.998634	0.0715723	8.04384	4.44e-16	8.06e-16	0.140556	1
aquamarine	DSCAM	0.535491	0.363515	15.3506	0	0	0.0382029	1
white	DSG1	0.933809	0.00316678	12.1838	0	0	0.102611	5
blue	DSG2	0.990452	0.46651	9.01502	0	0	0.00541229	1
darkseagreen	DSP	0.815612	0.742598	7.28578	1.6e-13	2.39e-13	0.103635	1
azure2	DTL	0.898978	0.0418517	10.2243	0	0	0.20856	3
green	DTNA	0.0680671	0.0899024	5.48404	2.08e-08	2.3e-08	0.0359983	2
antiquewhite2	DTNA	0.0680671	0.0899024	12.486	0	0	0.168143	6
gray59	DTX1	0.00398611	0.917602	6.39645	7.95e-11	9.85e-11	0.170739	2
white	DTX1	0.00398611	0.917602	12.1838	0	0	0.0241202	2
blanchedalmond	DTX2	0.28149	0.695	9.15585	0	0	0.0117513	4
blanchedalmond	DTX3	0.532521	0.0744061	9.15585	0	0	0.0188019	3
grey62	DUOXA1	0.552046	0.654776	4.69804	1.31e-06	1.35e-06	0.118031	1
gold	DUS4L	0.916861	0.859246	6.93481	2.03e-12	2.73e-12	0	1
white	DUSP1	0.960211	0.78977	12.1838	0	0	0.0271126	4
bisque	DUSP10	0.220913	0.673621	10.0921	0	0	0.12593	2
aquamarine	DUSP14	0.997904	0.340335	15.3506	0	0	0.0632113	2
darkgrey	DUSP16	0.876372	0.938102	7.17854	3.52e-13	5.13e-13	0.0258746	1
cadetblue2	DUSP19	0.545905	0.595619	8.04384	4.44e-16	8.06e-16	0.113013	1
aquamarine	DUSP5	0.925675	0.271519	15.3506	0	0	0.0450046	1
bisque	DUSP6	0.966368	0.0738212	10.0921	0	0	0.149424	1
coral2	DUSP7	0.022715	0.924411	7.97599	7.77e-16	1.38e-15	0.390085	1
gray70	DUSP7	0.022715	0.924411	5.99854	9.96e-10	1.17e-09	0.236683	1
gray70	DUSP8	0.498162	0.700439	5.99854	9.96e-10	1.17e-09	0.196704	1
white	DVL2	0.93429	0.105261	12.1838	0	0	0.0723547	11
white	DVL3	0.306318	0.886271	12.1838	0	0	0.014484	7
white	DYNC1LI1	0.871077	0.616641	12.1838	0	0	0.00467675	2
cadetblue2	DYNC1LI2	0.200771	0.500002	8.04384	4.44e-16	8.06e-16	0.0589086	1
cyan2	DYNLL2	0.175046	0.91278	7.61958	1.28e-14	2.03e-14	0.329337	3
gray52	DYRK1A	0.297467	0.983134	6.23636	2.24e-10	2.7e-10	0.606961	1
gray82	DYRK1A	0.297467	0.983134	6.15843	3.67e-10	4.37e-10	0.413018	2
dimgrey	DYRK1A	0.297467	0.983134	6.96215	1.68e-12	2.26e-12	0.231752	2
chocolate2	DYRK1A	0.297467	0.983134	7.66644	8.88e-15	1.45e-14	0.11541	1
coral	DYRK1A	0.297467	0.983134	7.64555	1.04e-14	1.69e-14	0.160335	1
darkgray	DYRK1A	0.297467	0.983134	7.53194	2.5e-14	3.95e-14	0.356009	2
grey5	DYRK1A	0.297467	0.983134	5.57215	1.26e-08	1.4e-08	0.591912	3
grey6	DYRK1A	0.297467	0.983134	5.41263	3.11e-08	3.42e-08	0.687602	2
gray98	DYRK1A	0.297467	0.983134	5.60435	1.05e-08	1.17e-08	0.685598	2
grey8	DYRK1A	0.297467	0.983134	5.17255	1.15e-07	1.24e-07	0.676067	2
white	DYRK1B	0.766642	0.488186	12.1838	0	0	0.0632437	10
grey25	DYRK3	0.241406	0.555172	5.25656	7.34e-08	7.95e-08	0.242478	1
white	DYSF	0.158065	0.58238	12.1838	0	0	0.0147807	7
grey0	DYSF	0.158065	0.58238	5.63705	8.65e-09	9.69e-09	0.737613	3
grey62	DZIP1	0.78743	0.313372	4.69804	1.31e-06	1.35e-06	0.0118344	1
blanchedalmond	DZIP3	0.661015	0.849292	9.15585	0	0	0.015872	2
white	E2F1	0.972886	0.620222	12.1838	0	0	0.146617	12
grey5	E2F2	0.825876	0.611162	5.57215	1.26e-08	1.4e-08	0.175025	1
cadetblue2	E2F7	0.979482	0.00558932	8.04384	4.44e-16	8.06e-16	5.2e-06	1
cadetblue2	E2F8	0.549719	0.200943	8.04384	4.44e-16	8.06e-16	7.88e-05	2
cadetblue2	EAF1	0.372855	0.343697	8.04384	4.44e-16	8.06e-16	0.0794123	2
aquamarine	EARS2	0.46436	0.858059	15.3506	0	0	0.0495013	1
brown	EBI3	0.451822	0.142502	8.58451	0	0	0.0258507	1
blue	ECD	0.936789	0.013958	9.01502	0	0	0.0924425	1
darkblue	ECE1	0.860259	0.000633828	7.70259	6.66e-15	1.09e-14	0.00437828	1
aquamarine	ECE2	0.405571	0.438252	15.3506	0	0	0.0518644	1
white	ECEL1	0.643495	0.109913	12.1838	0	0	0.00108381	1
dodgerblue	ECT2	0.0457079	0.507469	7.11156	5.74e-13	8.23e-13	0.0175709	1
aliceblue	ECT2	0.0457079	0.507469	10.1259	0	0	0.153439	6
darkolivegreen2	ECT2	0.0457079	0.507469	7.18282	3.41e-13	4.99e-13	0.0491745	1
darkgoldenrod2	ECT2	0.0457079	0.507469	7.20792	2.84e-13	4.19e-13	0.0427997	2
bisque2	ECT2	0.0457079	0.507469	9.45145	0	0	0.109119	12
deepskyblue2	EDAR	0.00395273	0.0163881	6.92969	2.11e-12	2.82e-12	0.000448455	1
gray62	EDAR	0.00395273	0.0163881	6.56313	2.63e-11	3.37e-11	0.00540917	1
blue	EDN1	0.638705	0.317742	9.01502	0	0	0.00258338	1
burlywood2	EDN2	0.757894	0.862826	7.95504	8.88e-16	1.53e-15	0.0342095	1
blue	EDNRA	0.952825	0.20906	9.01502	0	0	0.0209071	2
dimgrey	EDNRB	0.942821	0.0655522	6.96215	1.68e-12	2.26e-12	0.12218	1
bisque	EEA1	0.0466223	0.104942	10.0921	0	0	0.0969974	5
bisque	EEF1A2	0.321173	0.114759	10.0921	0	0	0.000575476	2
green2	EEF1A2	0.321173	0.114759	5.53211	1.58e-08	1.76e-08	0.00594471	1
forestgreen	EEF1D	0.0632286	0.0907953	7.01835	1.12e-12	1.55e-12	0.25249	3
antiquewhite2	EEF1D	0.0632286	0.0907953	12.486	0	0	0.241639	5
dimgray	EEF1D	0.0632286	0.0907953	7.11536	5.58e-13	8.02e-13	0.261153	1
gray72	EEF1D	0.0632286	0.0907953	6.12703	4.48e-10	5.31e-10	0.414751	5
grey0	EEF1G	0.194331	0.225122	5.63705	8.65e-09	9.69e-09	0.446226	2
white	EEF1G	0.194331	0.225122	12.1838	0	0	0.127461	15
gray	EFEMP1	0.254498	0.963959	6.57549	2.42e-11	3.12e-11	1.44e-17	1
cadetblue2	EFHD2	0.631515	0.269698	8.04384	4.44e-16	8.06e-16	0.0907609	3
blue2	EFNA1	0.476625	0.160296	9.28419	0	0	0.0307596	1
cadetblue2	EFNA5	0.478118	0.824139	8.04384	4.44e-16	8.06e-16	0.00957457	1
grey9	EFNA5	0.478118	0.824139	5.14898	1.31e-07	1.41e-07	0.0518289	2
white	EFNB3	0.582868	0.328075	12.1838	0	0	0.00191876	1
aquamarine	EGFLAM	0.993542	0.983658	15.3506	0	0	0.0302738	1
antiquewhite2	EGLN1	0.00600085	0.469358	12.486	0	0	0.0156963	2
white	EGR1	0.539035	0.549044	12.1838	0	0	0.0893035	8
blanchedalmond	EGR2	0.997275	0.562143	9.15585	0	0	0.0162308	1
white	EGR4	0.00616207	0.27786	12.1838	0	0	0.00540594	1
dimgrey	EHD1	0.869123	0.603799	6.96215	1.68e-12	2.26e-12	0.164889	1
aliceblue	EHD2	0.527585	0.88642	10.1259	0	0	0.0033678	2
white	EHMT2	0.650449	0.992175	12.1838	0	0	0.135059	13
goldenrod2	EID1	0.56987	0.290421	6.68803	1.13e-11	1.47e-11	0.000349586	1
gray77	EID2	0.259586	0.0101501	5.93557	1.46e-09	1.7e-09	0.383385	1
white	EIF1B	0.769275	0.997795	12.1838	0	0	0.0368326	7
grey62	EIF2A	0.988257	0.419294	4.69804	1.31e-06	1.35e-06	0.0427726	1
antiquewhite2	EIF2AK1	0.191715	0.979052	12.486	0	0	0.00616126	1
gray68	EIF2AK3	0.0677262	0.731952	6.2353	2.25e-10	2.71e-10	0.173702	1
burlywood2	EIF2D	0.97539	0.846596	7.95504	8.88e-16	1.53e-15	0.0282903	1
beige	EIF3A	0.328792	0.0786809	9.75285	0	0	0.0454588	3
azure	EIF3C	0.729435	NA	10.8971	0	0	0.235106	2
white	EIF4B	0.992868	0.67152	12.1838	0	0	0.0665459	5
bisque	EIF4EBP1	0.977609	NA	10.0921	0	0	0.165157	2
ghostwhite	EIF4G1	0.706099	0.0585044	6.77084	6.4e-12	8.43e-12	0.0967523	2
aquamarine	EIF4G2	0.999101	0.955245	15.3506	0	0	0.0461545	2
white	EIF4G3	0.990254	0.00450024	12.1838	0	0	0.0669282	2
blue	EIF5	0.420557	0.616775	9.01502	0	0	0.00692567	1
beige	EIF5	0.420557	0.616775	9.75285	0	0	0.0320886	4
cornsilk	EIF6	0.0233907	0.86491	7.44251	4.94e-14	7.76e-14	0.33006	1
bisque2	EIF6	0.0233907	0.86491	9.45145	0	0	0.191871	16
darkgoldenrod2	EIF6	0.0233907	0.86491	7.20792	2.84e-13	4.19e-13	0.155387	2
dodgerblue	EIF6	0.0233907	0.86491	7.11156	5.74e-13	8.23e-13	0.112377	2
chocolate2	EIF6	0.0233907	0.86491	7.66644	8.88e-15	1.45e-14	0.206881	1
darkolivegreen2	EIF6	0.0233907	0.86491	7.18282	3.41e-13	4.99e-13	0.189223	3
goldenrod2	EIF6	0.0233907	0.86491	6.68803	1.13e-11	1.47e-11	0.217639	1
aliceblue	EIF6	0.0233907	0.86491	10.1259	0	0	0.203191	5
antiquewhite2	ELANE	0.503057	0.7525	12.486	0	0	0.0901108	5
bisque	ELANE	0.503057	0.7525	10.0921	0	0	0.00477643	1
cadetblue2	ELAVL1	0.261338	0.434907	8.04384	4.44e-16	8.06e-16	1	136
gray50	ELAVL1	0.261338	0.434907	6.37146	9.36e-11	1.15e-10	1	7
aquamarine	ELAVL4	0.161678	0.910343	15.3506	0	0	0.0563944	1
cadetblue2	ELF2	0.999215	0.142527	8.04384	4.44e-16	8.06e-16	0.0777952	1
azure	ELK3	0.422744	0.194907	10.8971	0	0	0.053345	1
cadetblue2	ELK4	0.858766	0.0388304	8.04384	4.44e-16	8.06e-16	0.081252	1
aquamarine	ELMO1	0.257522	0.351367	15.3506	0	0	0.0572517	2
bisque	ELMSAN1	0.999206	0.970873	10.0921	0	0	0.195298	2
aquamarine	EMC4	0.972807	0.994834	15.3506	0	0	0.0465517	1
cadetblue2	EML2	0.50993	0.22595	8.04384	4.44e-16	8.06e-16	0.0854931	1
white	EMX1	0.166479	0.949968	12.1838	0	0	0.00718963	3
darkslateblue	EN1	0.686639	0.257246	7.11627	5.54e-13	8.02e-13	0.105668	1
aquamarine2	ENAH	0.988189	0.365749	11.4753	0	0	0.0317532	3
antiquewhite2	ENC1	0.687046	0.525199	12.486	0	0	0.159249	2
antiquewhite2	ENG	0.94091	0.861635	12.486	0	0	0.0825212	5
bisque2	ENPP3	0.548651	0.965589	9.45145	0	0	0.026803	1
blue2	ENTPD5	0.225738	0.741931	9.28419	0	0	0.146607	1
white	EP400	0.929541	0.253286	12.1838	0	0	0.148223	5
white	EPAS1	0.806845	0.275168	12.1838	0	0	0.0713526	14
beige	EPB41	0.992805	0.313018	9.75285	0	0	0.201915	3
white	EPB41L1	0.981872	0.148722	12.1838	0	0	0.0172856	2
beige	EPB41L2	0.484508	0.225645	9.75285	0	0	0.154878	2
aliceblue	EPB41L3	0.931864	0.433949	10.1259	0	0	0.141465	5
white	EPB41L5	0.485708	0.661155	12.1838	0	0	0.0650234	1
bisque	EPB42	0.181173	0.709662	10.0921	0	0	0.11266	4
firebrick	EPCAM	0.510904	0.326867	7.10032	6.22e-13	8.86e-13	0.161207	1
blue	EPHA1	0.592003	0.602281	9.01502	0	0	0.0795122	1
cadetblue2	EPHA2	0.605967	0.36831	8.04384	4.44e-16	8.06e-16	0.114081	4
blueviolet	EPHA4	0.632616	0.999554	8.57057	0	0	0.0478264	1
grey9	EPHA5	0.947786	0.997779	5.14898	1.31e-07	1.41e-07	0.00682527	1
blue2	EPHA8	0.701242	0.357962	9.28419	0	0	0.215836	2
aliceblue	EPHB2	0.91844	0.202072	10.1259	0	0	0.183222	3
white	EPHB4	0.995461	0.959078	12.1838	0	0	0.0215343	1
blue	EPHB6	0.288739	0.655444	9.01502	0	0	0.136663	2
aquamarine	EPM2AIP1	0.508473	0.0566215	15.3506	0	0	0.0408103	1
gray79	EPN1	0.29711	0.436801	5.80656	3.19e-09	3.64e-09	0.109911	2
dimgrey	EPN1	0.29711	0.436801	6.96215	1.68e-12	2.26e-12	0.751783	5
dimgrey	EPN2	0.952993	0.17695	6.96215	1.68e-12	2.26e-12	0.0562629	1
aquamarine	EPN3	0.941925	0.426073	15.3506	0	0	0.051721	1
azure2	EPRS	0.795276	0.336199	10.2243	0	0	0.176029	5
brown2	EPRS	0.795276	0.336199	8.23946	1.11e-16	2.15e-16	0.241693	3
blue	EPRS	0.795276	0.336199	9.01502	0	0	0.0441058	2
beige	EPRS	0.795276	0.336199	9.75285	0	0	0.0699264	4
blue	EPS15	0.93722	0.603447	9.01502	0	0	0.0501412	6
chocolate	EPS8	0.905857	0.109963	7.77862	3.66e-15	6.14e-15	0.20424	3
grey0	EPS8L1	0.483641	0.984076	5.63705	8.65e-09	9.69e-09	1.81e-17	1
grey56	EPS8L2	0.919718	0.862538	4.71927	1.18e-06	1.24e-06	0.204506	2
grey75	EPS8L3	0.983509	0.717826	3.95418	3.84e-05	3.87e-05	0.272095	1
cadetblue2	EPT1	0.963605	0.767564	8.04384	4.44e-16	8.06e-16	0.0391159	1
aquamarine	ERAP1	0.995301	0.594232	15.3506	0	0	0.0442838	2
burlywood	ERBB2	0.556272	0.982181	8.01132	5.55e-16	9.96e-16	0.304676	5
beige	ERBB3	0.696111	0.892674	9.75285	0	0	0.0089696	2
antiquewhite2	ERBB4	0.999952	0.976819	12.486	0	0	0.0498554	3
antiquewhite	ERCC1	0.618167	0.863215	7.80405	3e-15	5.09e-15	0.115437	2
blanchedalmond	ERCC2	0.613503	0.768698	9.15585	0	0	0.000983386	1
gray20	ERCC2	0.613503	0.768698	6.42636	6.53e-11	8.19e-11	0.00963564	1
gray68	ERCC2	0.613503	0.768698	6.2353	2.25e-10	2.71e-10	0.0453348	1
antiquewhite	ERCC4	0.945717	0.735351	7.80405	3e-15	5.09e-15	0.0250336	1
grey58	ERCC8	0.0333824	0.322755	4.83132	6.78e-07	7.13e-07	0.042975	3
azure2	ERCC8	0.0333824	0.322755	10.2243	0	0	0.127827	3
beige	ERF	0.955003	0.834194	9.75285	0	0	0.0414272	2
dodgerblue	ERG	0.977735	0.0270276	7.11156	5.74e-13	8.23e-13	0.122058	2
gray68	ERGIC1	0.929918	0.688172	6.2353	2.25e-10	2.71e-10	0.351449	1
white	ERLIN1	0.339486	0.972771	12.1838	0	0	0.00369727	1
cadetblue2	ERMP1	0.240771	0.618524	8.04384	4.44e-16	8.06e-16	0.0658221	1
white	ERN1	0.156138	0.338549	12.1838	0	0	0.00802094	2
blue	ERO1L	0.151431	0.332079	9.01502	0	0	0.00301214	2
burlywood2	ERO1L	0.151431	0.332079	7.95504	8.88e-16	1.53e-15	0.00478188	3
beige	ERO1LB	0.492288	0.763788	9.75285	0	0	0.017543	2
antiquewhite2	ERP27	0.981041	0.6868	12.486	0	0	0.00671148	1
grey2	ERRFI1	0.984685	0.525268	5.34158	4.61e-08	5e-08	0.0566799	1
black	ESCO2	0.671035	0.640222	9.80138	0	0	0.269058	1
white	ESPN	0.606798	0.135015	12.1838	0	0	0.00517733	1
cadetblue	ESR1	0.0704425	0.25505	7.63374	1.14e-14	1.84e-14	0.434776	6
darkgreen	ESR1	0.0704425	0.25505	7.42815	5.51e-14	8.55e-14	1	4
chartreuse2	ESR1	0.0704425	0.25505	8.09867	3.33e-16	6.43e-16	0.875736	5
chartreuse	ESR1	0.0704425	0.25505	8.32767	0	0	1	10
gainsboro	ESR1	0.0704425	0.25505	7.08784	6.81e-13	9.59e-13	1	6
darkorange2	ESR1	0.0704425	0.25505	7.40131	6.74e-14	1.04e-13	0.875543	6
azure	ESR1	0.0704425	0.25505	10.8971	0	0	0.677491	20
white	ESR1	0.0704425	0.25505	12.1838	0	0	1	95
darkgray	ESR1	0.0704425	0.25505	7.53194	2.5e-14	3.95e-14	0.844173	6
deepskyblue2	ESR1	0.0704425	0.25505	6.92969	2.11e-12	2.82e-12	1	5
darkred	ESR1	0.0704425	0.25505	7.21825	2.63e-13	3.89e-13	0.845216	8
darkturquoise	ESR1	0.0704425	0.25505	7.21968	2.61e-13	3.87e-13	1	5
black	ESR1	0.0704425	0.25505	9.80138	0	0	0.691217	7
darkmagenta	ESR1	0.0704425	0.25505	7.23299	2.36e-13	3.52e-13	1	6
brown2	ESR2	0.376504	0.652916	8.23946	1.11e-16	2.15e-16	0.163466	2
aquamarine	ESRP2	0.528347	0.000535362	15.3506	0	0	0.0399228	1
aquamarine	ESRRB	0.0634171	0.831064	15.3506	0	0	0.0662782	1
goldenrod2	ESRRB	0.0634171	0.831064	6.68803	1.13e-11	1.47e-11	0	1
white	ESRRG	0.116756	0.00496721	12.1838	0	0	0.0207862	4
antiquewhite2	ESRRG	0.116756	0.00496721	12.486	0	0	0.0340787	3
azure	ESRRG	0.116756	0.00496721	10.8971	0	0	0.00415571	1
firebrick2	ETF1	0.0318129	0.970515	7.08368	7.02e-13	9.83e-13	0.00425231	2
gray60	ETF1	0.0318129	0.970515	6.49074	4.27e-11	5.41e-11	0.0212514	1
brown2	ETF1	0.0318129	0.970515	8.23946	1.11e-16	2.15e-16	0.152568	2
azure	ETF1	0.0318129	0.970515	10.8971	0	0	0.0491036	3
gray56	ETF1	0.0318129	0.970515	6.30312	1.46e-10	1.77e-10	0.18995	2
burlywood2	ETF1	0.0318129	0.970515	7.95504	8.88e-16	1.53e-15	0.00960736	2
gray5	ETF1	0.0318129	0.970515	6.44799	5.67e-11	7.14e-11	0.242744	2
grey67	ETV4	0.997443	0.852228	4.10042	2.06e-05	2.1e-05	0.0799187	1
antiquewhite2	ETV5	0.941434	0.957901	12.486	0	0	0.000596617	1
blue2	ETV6	0.0799414	0.00406571	9.28419	0	0	0.0534319	2
bisque	EVI5	0.984194	0.931094	10.0921	0	0	0.0295288	3
bisque	EVL	0.788645	0.0482196	10.0921	0	0	0.0161829	1
cyan2	EVPL	0.99024	0.333979	7.61958	1.28e-14	2.03e-14	0.0132609	1
cadetblue	EVX1	0.783065	0.552424	7.63374	1.14e-14	1.84e-14	0.110956	1
white	EXO1	0.589175	0.0812258	12.1838	0	0	0.0766497	4
beige	EXO1	0.589175	0.0812258	9.75285	0	0	0.160809	2
white	EXOC1	0.362089	0.971457	12.1838	0	0	0.00408984	6
beige	EXOC4	0.34469	0.491474	9.75285	0	0	0.013427	1
aquamarine2	EXOC5	0.901621	0.104349	11.4753	0	0	0.0659778	1
bisque2	EXOC6	0.990455	0.999794	9.45145	0	0	0.00127658	1
aliceblue	EXOC8	0.0727159	0.657131	10.1259	0	0	0.0852019	3
darkorange	EXOC8	0.0727159	0.657131	7.05391	8.7e-13	1.21e-12	0.417817	2
bisque2	EXOSC8	0.936925	0.0101567	9.45145	0	0	0.0818318	1
antiquewhite2	EXT2	0.559015	0.554592	12.486	0	0	0.0509047	4
aliceblue	EXTL3	0.987324	0.00306201	10.1259	0	0	0.118813	2
grey20	EYA1	0.496711	0.322426	5.40731	3.2e-08	3.5e-08	0.283435	2
azure	F10	0.936316	0.214101	10.8971	0	0	0.0705335	5
gray50	F11	0.519235	0.854341	6.37146	9.36e-11	1.15e-10	4.85e-17	1
white	F12	0.961534	0.147546	12.1838	0	0	0.00997023	2
grey0	F2RL1	0.299453	0.897043	5.63705	8.65e-09	9.69e-09	0.259337	1
chocolate	F2RL1	0.299453	0.897043	7.77862	3.66e-15	6.14e-15	0.331894	3
gray97	F2RL1	0.299453	0.897043	5.69862	6.04e-09	6.8e-09	0.192401	1
aliceblue	F2RL2	0.934171	0.154052	10.1259	0	0	0.195144	4
aliceblue	F2RL3	0.539849	0.968034	10.1259	0	0	0.0247169	1
cadetblue2	F3	0.882035	0.299579	8.04384	4.44e-16	8.06e-16	0.0599595	1
azure	F5	0.921464	0.349411	10.8971	0	0	0.0154662	1
grey9	FABP1	0.652776	0.953644	5.14898	1.31e-07	1.41e-07	0.661786	1
grey26	FABP1	0.652776	0.953644	5.25399	7.44e-08	8.05e-08	0.762372	1
darkseagreen	FABP1	0.652776	0.953644	7.28578	1.6e-13	2.39e-13	0.191401	1
gray20	FABP1	0.652776	0.953644	6.42636	6.53e-11	8.19e-11	0.463851	1
grey2	FABP4	0.883402	0.979363	5.34158	4.61e-08	5e-08	0.0364598	1
gray62	FADD	0.917234	0.749833	6.56313	2.63e-11	3.37e-11	0.0471703	3
aliceblue	FAIM2	0.906995	0.806245	10.1259	0	0	0.0244458	1
aquamarine	FAM101B	0.992732	0.944443	15.3506	0	0	0.0415355	1
grey2	FAM107A	0.877227	0.819107	5.34158	4.61e-08	5e-08	2.96e-17	1
white	FAM110C	0.67897	0.11362	12.1838	0	0	0.0420204	1
cadetblue2	FAM114A2	0.587229	0.97984	8.04384	4.44e-16	8.06e-16	0.11309	1
darkorange	FAM122A	0.330254	0.756284	7.05391	8.7e-13	1.21e-12	0.119432	1
white	FAM131C	0.466277	0.764425	12.1838	0	0	0.0025895	2
cadetblue2	FAM134C	0.801132	0.405392	8.04384	4.44e-16	8.06e-16	0.0417246	1
cyan2	FAM135B	0.70798	0.201706	7.61958	1.28e-14	2.03e-14	0.0540244	1
grey82	FAM160A2	0.707894	0.959532	3.21296	0.000656869	0.000659203	1	3
grey52	FAM160A2	0.707894	0.959532	4.76486	9.45e-07	9.9e-07	0	2
blanchedalmond	FAM168A	0.993695	0.0419998	9.15585	0	0	0.0046918	1
gray82	FAM175A	0.992774	0.1484	6.15843	3.67e-10	4.37e-10	0.383998	1
aquamarine	FAM184A	0.823225	0.667013	15.3506	0	0	0.0479908	1
antiquewhite2	FAM21A	0.961167	0.0471428	12.486	0	0	0.000325122	1
aquamarine2	FAM222B	0.918013	0.999741	11.4753	0	0	0.131246	1
cadetblue2	FAM46C	0.185055	0.556973	8.04384	4.44e-16	8.06e-16	0.0773182	1
cadetblue2	FAM50B	0.951431	0.940382	8.04384	4.44e-16	8.06e-16	0.00285723	1
white	FAM53C	0.048623	0.87219	12.1838	0	0	0.0508017	2
darkgoldenrod	FAM63B	0.159926	0.31399	7.32645	1.18e-13	1.79e-13	0.0309349	1
gray87	FAM63B	0.159926	0.31399	5.76776	4.02e-09	4.58e-09	0.369308	1
greenyellow	FAM63B	0.159926	0.31399	5.70437	5.84e-09	6.59e-09	0.314691	1
white	FAM65B	0.724972	0.0602326	12.1838	0	0	0.00625029	1
darkorchid2	FAM69B	0.985191	0.982598	7.09929	6.27e-13	8.86e-13	0.0249696	1
grey29	FAM76B	0.187561	0.114965	5.06867	2e-07	2.15e-07	0.555831	1
white	FAM83D	0.999029	0.985876	12.1838	0	0	0.014416	1
cadetblue2	FAM83F	0.963376	0.164425	8.04384	4.44e-16	8.06e-16	0.0361972	1
brown2	FAM83H	0.992932	0.764213	8.23946	1.11e-16	2.15e-16	0.0773859	1
gold	FANCA	0.7329	0.916483	6.93481	2.03e-12	2.73e-12	0.340015	3
azure2	FANCD2	0.382226	0.549848	10.2243	0	0	0.0929631	4
bisque	FANCI	0.799672	0.782419	10.0921	0	0	0.0193385	2
azure2	FANCL	0.0644352	0.801281	10.2243	0	0	0.0213992	2
bisque2	FANCM	0.826061	0.975264	9.45145	0	0	0.0150552	1
cadetblue2	FANK1	0.99809	0.855207	8.04384	4.44e-16	8.06e-16	3.13e-05	1
white	FAR1	0.320783	0.00160716	12.1838	0	0	0.00363261	2
gray69	FARP2	0.297353	NA	6.18312	3.14e-10	3.75e-10	0.0136303	1
azure2	FARS2	0.0916733	0.0267682	10.2243	0	0	0.0323754	1
grey27	FARSA	0.85232	0.629294	5.18378	1.09e-07	1.17e-07	0.000782545	1
grey27	FARSB	0.166287	0.972183	5.18378	1.09e-07	1.17e-07	0.00138697	2
aliceblue	FAS	0.90938	0.765616	10.1259	0	0	0.185577	8
aliceblue	FASLG	0.984158	0.936305	10.1259	0	0	0.205266	6
aliceblue	FASTK	0.291556	0.635296	10.1259	0	0	0.138169	2
aquamarine	FASTKD1	0.69568	0.161867	15.3506	0	0	0.0373646	1
grey69	FBLN1	0.967665	0.658259	4.28264	9.23e-06	9.47e-06	0.167791	2
brown	FBLN5	0.988749	0.226158	8.58451	0	0	0.00162834	2
brown	FBN1	0.149347	0.909322	8.58451	0	0	0.0124478	3
white	FBN2	0.999901	0.265574	12.1838	0	0	0.0144844	1
grey2	FBP1	0.253928	0.933866	5.34158	4.61e-08	5e-08	0.0647883	2
blue	FBXL18	0.0306218	0.162413	9.01502	0	0	0.143208	2
white	FBXL19	0.0731029	0.905541	12.1838	0	0	0.00814711	1
blanchedalmond	FBXL19	0.0731029	0.905541	9.15585	0	0	0.00633376	1
blue	FBXL3	0.264419	0.912938	9.01502	0	0	0.102255	1
antiquewhite	FBXL7	0.362762	0.13616	7.80405	3e-15	5.09e-15	0.0738347	1
blue	FBXL8	0.682123	0.0144548	9.01502	0	0	0.142618	1
darkorange	FBXO15	0.68697	0.218572	7.05391	8.7e-13	1.21e-12	0.129027	1
cadetblue2	FBXO21	0.814023	0.99433	8.04384	4.44e-16	8.06e-16	0.104923	1
aquamarine	FBXO22	0.721419	0.924906	15.3506	0	0	0.0588675	1
blue	FBXO24	0.964194	0.594101	9.01502	0	0	0.0842471	1
gray59	FBXO27	0.0956197	0.246539	6.39645	7.95e-11	9.85e-11	0.0455423	1
gray89	FBXO27	0.0956197	0.246539	5.73665	4.83e-09	5.48e-09	0.0524577	1
white	FBXO27	0.0956197	0.246539	12.1838	0	0	0.0120994	1
gray99	FBXO27	0.0956197	0.246539	5.93487	1.47e-09	1.7e-09	0.160081	1
grey62	FBXO28	0.998055	0.790515	4.69804	1.31e-06	1.35e-06	0.0978489	1
gray26	FBXO3	0.0795951	0.731624	6.39458	8.05e-11	9.95e-11	0.0926606	1
white	FBXO3	0.0795951	0.731624	12.1838	0	0	0.0334412	2
azure2	FBXO3	0.0795951	0.731624	10.2243	0	0	0.224418	1
grey70	FBXO30	0.238011	0.204151	4.04542	2.61e-05	2.64e-05	0.141011	1
white	FBXO32	0.124147	0.966896	12.1838	0	0	0.0103313	3
gray89	FBXO44	0.573775	0.374044	5.73665	4.83e-09	5.48e-09	0.157705	1
bisque	FBXO5	0.967485	0.722033	10.0921	0	0	0.0364727	3
aquamarine	FBXO9	0.90368	0.175211	15.3506	0	0	0.0518178	1
white	FBXW11	0.9823	0.945325	12.1838	0	0	0.0137077	6
dimgray	FBXW2	0.379581	0.733054	7.11536	5.58e-13	8.02e-13	0.00406025	1
aquamarine	FBXW9	0.918705	0.654142	15.3506	0	0	0.0407999	1
grey80	FCGR1A	0.354325	NA	3.49863	0.000233828	0.000235137	0.965739	1
grey27	FCGR1A	0.354325	NA	5.18378	1.09e-07	1.17e-07	0.767545	1
gray29	FCGR1A	0.354325	NA	6.37138	9.37e-11	1.15e-10	0.367609	1
grey75	FCGR1A	0.354325	NA	3.95418	3.84e-05	3.87e-05	0.604723	2
antiquewhite2	FCHO1	0.858846	0.507803	12.486	0	0	0.0297833	1
beige	FCHSD2	0.96832	0.98173	9.75285	0	0	0.00237652	2
antiquewhite2	FCN1	0.478668	0.828583	12.486	0	0	0.0324979	1
cadetblue2	FEM1A	0.981636	0.676985	8.04384	4.44e-16	8.06e-16	0.0714917	1
beige	FEM1B	0.174217	0.234365	9.75285	0	0	0.00466837	2
aquamarine	FEN1	0.881361	0.0840371	15.3506	0	0	0.0642486	3
chocolate	FERMT2	0.319135	0.880129	7.77862	3.66e-15	6.14e-15	0.0192904	1
white	FERMT2	0.319135	0.880129	12.1838	0	0	0.0426097	3
blue	FERMT3	0.389506	0.188023	9.01502	0	0	0.0328049	1
brown	FES	0.768785	0.877404	8.58451	0	0	0.415819	2
antiquewhite2	FGA	0.714619	0.796875	12.486	0	0	0.116349	3
grey69	FGB	0.320967	0.0426437	4.28264	9.23e-06	9.47e-06	0.352172	4
aquamarine	FGD6	0.71409	0.0812482	15.3506	0	0	0.061964	1
blueviolet	FGF1	0.763525	0.0309151	8.57057	0	0	0.0778022	1
darkseagreen2	FGF17	0.428422	0.22464	7.37006	8.53e-14	1.31e-13	0.0134549	1
darkseagreen2	FGF18	0.00696087	0.593676	7.37006	8.53e-14	1.31e-13	3.51e-18	1
cadetblue2	FGF21	0.535902	0.0915202	8.04384	4.44e-16	8.06e-16	0.125364	1
blueviolet	FGF4	0.101579	0.658746	8.57057	0	0	0.0179875	1
antiquewhite2	FGF7	0.371362	0.47975	12.486	0	0	0.0591318	2
darkseagreen2	FGF8	0.0698389	0.778885	7.37006	8.53e-14	1.31e-13	0.0277784	1
white	FGFR1OP2	0.921429	0.9284	12.1838	0	0	0.00684327	3
gray26	FGFR2	0.991512	0.648232	6.39458	8.05e-11	9.95e-11	0.214224	1
gray5	FGFR3	0.061859	0.8653	6.44799	5.67e-11	7.14e-11	0.0831059	2
antiquewhite2	FGFR3	0.061859	0.8653	12.486	0	0	0.0348547	3
blueviolet	FGFR3	0.061859	0.8653	8.57057	0	0	0.285689	5
darkseagreen2	FGFR4	0.933328	0.620604	7.37006	8.53e-14	1.31e-13	0.0867314	4
grey69	FGG	0.970662	0.0158332	4.28264	9.23e-06	9.47e-06	0.423594	2
chocolate2	FGR	0.770053	0.445299	7.66644	8.88e-15	1.45e-14	0.0809217	2
antiquewhite2	FHL3	0.565402	0.776653	12.486	0	0	0.169674	2
white	FHL5	0.922267	0.903541	12.1838	0	0	0.019854	4
grey62	FILIP1	0.435397	0.434758	4.69804	1.31e-06	1.35e-06	0.0006216	1
white	FKBP10	0.829199	0.00397468	12.1838	0	0	0.00252204	2
white	FKBP5	0.445028	0.228923	12.1838	0	0	0.169491	8
dimgrey	FKBP8	0.723383	0.906495	6.96215	1.68e-12	2.26e-12	0.496787	4
aliceblue	FLI1	0.976667	0.573069	10.1259	0	0	0.0951715	1
gray68	FLNB	0.295854	0.975707	6.2353	2.25e-10	2.71e-10	0.402832	4
azure2	FLNC	0.865907	0.84939	10.2243	0	0	0.141189	6
darkblue	FLOT2	0.885541	0.997523	7.70259	6.66e-15	1.09e-14	0.01259	1
blue	FLT1	0.94023	0.00429646	9.01502	0	0	0.00213635	1
blue	FLYWCH1	0.999289	0.347947	9.01502	0	0	0.0323212	1
darkorange	FLYWCH2	0.998773	0.470897	7.05391	8.7e-13	1.21e-12	0.0468897	1
darkcyan	FMNL3	0.539549	0.991255	7.37844	8e-14	1.23e-13	0	1
antiquewhite2	FN1	0.9048	0.479643	12.486	0	0	1	39
dimgray	FN1	0.9048	0.479643	7.11536	5.58e-13	8.02e-13	1	9
forestgreen	FN1	0.9048	0.479643	7.01835	1.12e-12	1.55e-12	1	7
blue2	FNBP1	0.969772	0.059158	9.28419	0	0	0.161148	3
darkcyan	FNBP4	0.923915	0.838173	7.37844	8e-14	1.23e-13	0.250572	1
blue2	FNTB	0.0477437	0.50991	9.28419	0	0	0.00788238	1
goldenrod	FOS	0.606691	0.339936	6.70566	1e-11	1.3e-11	0.827257	3
cornflowerblue	FOS	0.606691	0.339936	7.50931	2.98e-14	4.69e-14	0.328713	3
darkgoldenrod2	FOS	0.606691	0.339936	7.20792	2.84e-13	4.19e-13	0.787086	2
dodgerblue	FOS	0.606691	0.339936	7.11156	5.74e-13	8.23e-13	0.827356	3
darkorchid2	FOS	0.606691	0.339936	7.09929	6.27e-13	8.86e-13	0.746964	5
darkcyan	FOS	0.606691	0.339936	7.37844	8e-14	1.23e-13	0.575623	2
gray85	FOS	0.606691	0.339936	5.86115	2.3e-09	2.65e-09	1	4
gray80	FOS	0.606691	0.339936	5.9629	1.24e-09	1.45e-09	0.980138	4
deepskyblue	FOS	0.606691	0.339936	6.90166	2.57e-12	3.41e-12	0.779502	3
bisque2	FOS	0.606691	0.339936	9.45145	0	0	0.333235	8
darkolivegreen2	FOS	0.606691	0.339936	7.18282	3.41e-13	4.99e-13	0.785847	2
aliceblue	FOSL1	0.895229	0.546382	10.1259	0	0	0.140554	2
grey60	FOXA2	0.954314	0.9619	4.89035	5.03e-07	5.32e-07	0.901887	2
gray	FOXC1	0.166198	0.03585	6.57549	2.42e-11	3.12e-11	0.500297	1
grey66	FOXC1	0.166198	0.03585	4.24124	1.11e-05	1.13e-05	0.103262	1
black	FOXC1	0.166198	0.03585	9.80138	0	0	0.00111912	1
grey66	FOXC2	0.990766	0.603681	4.24124	1.11e-05	1.13e-05	0.184365	1
white	FOXG1	0.144042	0.0808082	12.1838	0	0	0.0231977	3
brown	FOXH1	0.717296	0.860142	8.58451	0	0	0.128505	1
cadetblue2	FOXJ3	0.0231316	0.67261	8.04384	4.44e-16	8.06e-16	0.0595693	1
white	FOXK1	0.985674	0.735823	12.1838	0	0	0.0402105	4
cadetblue2	FOXL2	0.946734	0.366958	8.04384	4.44e-16	8.06e-16	0.076877	1
darkseagreen	FOXM1	0.262365	0.449596	7.28578	1.6e-13	2.39e-13	0.24068	1
blanchedalmond	FOXO1	0.168012	0.108889	9.15585	0	0	0.083082	5
cyan	FOXO1	0.168012	0.108889	7.43164	5.36e-14	8.36e-14	0.0682285	2
aquamarine	FOXP4	0.999094	0.995308	15.3506	0	0	0.0341247	1
brown	FOXS1	0.821987	0.412643	8.58451	0	0	0.194623	1
grey55	FOXS1	0.821987	0.412643	4.92589	4.2e-07	4.45e-07	0.397044	1
white	FPR1	0.855043	0.0525081	12.1838	0	0	0.0167918	3
aliceblue	FRAT2	0.0965748	0.282188	10.1259	0	0	0.031792	1
white	FRK	0.991296	0.161858	12.1838	0	0	0.0197476	2
gray79	FRY	0.106102	0.589549	5.80656	3.19e-09	3.64e-09	0.0330715	1
azure2	FSCN1	0.00749748	0.46221	10.2243	0	0	0.223186	5
gray95	FSCN1	0.00749748	0.46221	5.95215	1.32e-09	1.54e-09	0.471471	3
gray25	FSCN1	0.00749748	0.46221	6.60941	1.93e-11	2.49e-11	0.225707	1
deepskyblue2	FSCN1	0.00749748	0.46221	6.92969	2.11e-12	2.82e-12	0.00256509	2
gray	FSCN1	0.00749748	0.46221	6.57549	2.42e-11	3.12e-11	0.0196984	1
gray9	FSCN1	0.00749748	0.46221	6.34439	1.12e-10	1.37e-10	0.0454587	1
white	FSHB	0.0569872	0.50995	12.1838	0	0	0.000945278	1
white	FSHR	0.494007	0.0353062	12.1838	0	0	0.0128958	2
aliceblue	FST	0.942719	0.97592	10.1259	0	0	0.0101545	1
white	FSTL3	0.978259	0.136097	12.1838	0	0	0.00963542	2
dimgrey	FTO	0.623626	0.812327	6.96215	1.68e-12	2.26e-12	0.0508922	2
azure	FUBP3	0.963156	0.97989	10.8971	0	0	0.176778	2
aquamarine	FUT10	0.973922	0.0344693	15.3506	0	0	0.0473698	1
aquamarine	FUT7	0.819361	0.479347	15.3506	0	0	0.0652656	1
gray90	FXR2	0.134381	0.809014	6.01723	8.87e-10	1.04e-09	0.625478	2
brown	FXR2	0.134381	0.809014	8.58451	0	0	0.354725	3
gray28	FXR2	0.134381	0.809014	6.28634	1.63e-10	1.97e-10	0.580112	2
gray78	FXR2	0.134381	0.809014	6.35466	1.04e-10	1.28e-10	0.589858	1
grey2	FXR2	0.134381	0.809014	5.34158	4.61e-08	5e-08	0.54964	9
gray79	FXYD1	0.0489368	0.755088	5.80656	3.19e-09	3.64e-09	0.00239523	1
blue2	FYB	0.865618	0.677406	9.28419	0	0	0.228327	1
antiquewhite2	FYTTD1	0.324959	0.589401	12.486	0	0	0.0218491	2
firebrick2	FZD3	0.993718	0.332772	7.08368	7.02e-13	9.83e-13	0.124231	2
white	FZD4	0.98492	0.454091	12.1838	0	0	0.00670793	1
white	FZD5	0.995867	0.627153	12.1838	0	0	0.00246352	2
firebrick2	FZD7	0.139542	0.278221	7.08368	7.02e-13	9.83e-13	0.0583013	1
firebrick2	FZD8	0.0870996	0.0545089	7.08368	7.02e-13	9.83e-13	1	4
azure2	G3BP2	0.251249	0.856538	10.2243	0	0	0.16505	2
blanchedalmond	G6PC	0.438292	0.382399	9.15585	0	0	0.014948	2
white	GAB1	0.527007	0.655951	12.1838	0	0	0.0402843	7
blue2	GAB2	0.386129	0.575188	9.28419	0	0	0.0584178	4
azure2	GABBR1	0.837329	0.1762	10.2243	0	0	0.0511114	2
brown2	GABRA1	0.991947	0.596331	8.23946	1.11e-16	2.15e-16	0.205696	1
azure2	GABRA2	0.0827632	0.49379	10.2243	0	0	0.125168	1
dimgrey	GABRA4	0.593584	0.916684	6.96215	1.68e-12	2.26e-12	0.0961393	1
antiquewhite	GABRA6	0.752066	0.558083	7.80405	3e-15	5.09e-15	0.0860833	1
aquamarine	GABRB2	0.955203	0.624653	15.3506	0	0	0.0326723	1
antiquewhite	GABRB3	0.650482	0.691039	7.80405	3e-15	5.09e-15	0.230856	2
antiquewhite2	GABRR1	0.536487	0.920534	12.486	0	0	0.0400031	2
antiquewhite2	GABRR2	0.0277147	0.985058	12.486	0	0	0.0199345	2
white	GAD1	0.848686	0.119807	12.1838	0	0	0.0327798	2
azure	GAD2	0.159487	0.992544	10.8971	0	0	0.0126924	1
darkred	GADD45B	0.974192	0.520117	7.21825	2.63e-13	3.89e-13	0.553154	2
azure	GADD45GIP1	0.943394	0.0774667	10.8971	0	0	0.0669746	2
antiquewhite2	GAK	0.00133119	0.704894	12.486	0	0	0.036304	1
grey22	GALNT1	0.496917	0.478525	5.3825	3.67e-08	4.01e-08	0	1
grey62	GALNT15	0.94981	0.85991	4.69804	1.31e-06	1.35e-06	0.0161847	1
cadetblue2	GALNT4	0.834896	0.253183	8.04384	4.44e-16	8.06e-16	0.0916212	1
antiquewhite2	GALNT5	0.887832	0.209703	12.486	0	0	0.00579181	1
blue	GAN	0.414913	0.460126	9.01502	0	0	0.181374	1
darkkhaki	GAPVD1	0.378068	0.288019	7.24898	2.1e-13	3.13e-13	0.714028	1
darkgoldenrod	GAPVD1	0.378068	0.288019	7.32645	1.18e-13	1.79e-13	0.72026	1
white	GAPVD1	0.378068	0.288019	12.1838	0	0	0.048782	6
azure	GAPVD1	0.378068	0.288019	10.8971	0	0	0.200779	1
deeppink2	GAPVD1	0.378068	0.288019	6.91913	2.27e-12	3.02e-12	0.721626	1
blue	GAREM	0.906755	0.405786	9.01502	0	0	0.00233659	1
gray28	GAS7	0.715413	0.658503	6.28634	1.63e-10	1.97e-10	0.259766	3
brown2	GAST	0.841714	0.843304	8.23946	1.11e-16	2.15e-16	0.0476037	1
darkslategrey	GATA3	0.688351	0.798763	7.34401	1.04e-13	1.58e-13	0.254046	2
grey55	GATA4	0.182156	0.174899	4.92589	4.2e-07	4.45e-07	0.00152592	3
cadetblue2	GATA4	0.182156	0.174899	8.04384	4.44e-16	8.06e-16	4.88e-05	2
grey9	GATA6	0.520195	0.0404673	5.14898	1.31e-07	1.41e-07	0	1
cadetblue2	GATAD1	0.186292	0.188148	8.04384	4.44e-16	8.06e-16	0.0111499	1
white	GATAD2B	0.983758	0.650995	12.1838	0	0	0.0337746	3
blanchedalmond	GBAS	0.691982	0.0199103	9.15585	0	0	0.0746244	3
white	GBF1	0.0480301	0.0179188	12.1838	0	0	0.0198296	4
brown	GBF1	0.0480301	0.0179188	8.58451	0	0	0.0659832	1
antiquewhite2	GC	0.860505	0.834828	12.486	0	0	0.00849384	1
beige	GCC2	0.287564	0.251356	9.75285	0	0	0.00298812	1
dimgrey	GCGR	0.68212	NA	6.96215	1.68e-12	2.26e-12	0.170857	1
floralwhite	GCH1	0.456082	0.913394	7.0287	1.04e-12	1.44e-12	0.257741	1
burlywood2	GCLM	0.663912	0.328573	7.95504	8.88e-16	1.53e-15	0.157377	1
aliceblue	GCM1	0.997211	0.714319	10.1259	0	0	0.147907	2
gray89	GCN1L1	0.426156	0.828339	5.73665	4.83e-09	5.48e-09	1	3
white	GCN1L1	0.426156	0.828339	12.1838	0	0	0.0388584	5
cadetblue2	GCNT1	0.349006	0.115243	8.04384	4.44e-16	8.06e-16	0.0135974	3
cyan2	GDA	0.8758	0.77719	7.61958	1.28e-14	2.03e-14	0.184918	1
gray68	GDAP1	0.71476	0.878765	6.2353	2.25e-10	2.71e-10	0.219154	1
brown	GDF15	0.163218	0.532421	8.58451	0	0	0.250244	1
darkolivegreen2	GDI2	0.676457	0.194298	7.18282	3.41e-13	4.99e-13	0.0592342	2
bisque2	GDI2	0.676457	0.194298	9.45145	0	0	0.0452026	2
deepskyblue2	GDNF	0.327721	0.236903	6.92969	2.11e-12	2.82e-12	2.04e-05	2
aquamarine	GEN1	0.697684	0.0052525	15.3506	0	0	0.0546558	1
bisque	GFAP	0.194525	0.152849	10.0921	0	0	0.145813	3
white	GFI1	0.464607	0.0239608	12.1838	0	0	0.0396391	4
antiquewhite2	GFI1B	0.869809	0.0257467	12.486	0	0	0.0254152	5
grey28	GFPT1	0.381217	0.726972	4.87816	5.35e-07	5.65e-07	0.149874	3
deepskyblue2	GFRA1	0.442272	0.0986783	6.92969	2.11e-12	2.82e-12	0.000812676	3
deepskyblue2	GFRA2	0.99538	0.823486	6.92969	2.11e-12	2.82e-12	9.07e-07	2
aquamarine	GGA1	0.278927	0.786903	15.3506	0	0	0.0302026	2
grey88	GHRL	0.848672	0.156921	1.91167	0.027959	0.027959	0.831985	1
blue2	GHRL	0.848672	0.156921	9.28419	0	0	0.0336737	2
blue2	GHSR	0.592165	0.020588	9.28419	0	0	0.00811896	2
grey88	GHSR	0.592165	0.020588	1.91167	0.027959	0.027959	1	2
blue2	GIF	0.619475	0.286874	9.28419	0	0	0.116916	2
aquamarine	GIMAP7	0.999706	0.537252	15.3506	0	0	0.0391452	1
chocolate	GINS2	0.217819	0.228091	7.77862	3.66e-15	6.14e-15	0.177897	3
blue	GIPC2	0.635019	0.824275	9.01502	0	0	0.0207489	1
firebrick2	GIPC3	0.985237	0.97361	7.08368	7.02e-13	9.83e-13	0.0413303	1
white	GIT1	0.999753	0.745108	12.1838	0	0	0.0232765	4
antiquewhite2	GIT2	0.926841	0.213472	12.486	0	0	0.0055724	2
dimgrey	GJA1	0.658072	0.995297	6.96215	1.68e-12	2.26e-12	0.505066	3
dimgrey	GJA3	0.953846	0.510242	6.96215	1.68e-12	2.26e-12	0.175969	2
grey58	GJA5	0.936995	0.937104	4.83132	6.78e-07	7.13e-07	0.244347	1
darkblue	GJB5	0.977807	NA	7.70259	6.66e-15	1.09e-14	0.0567573	1
aquamarine	GLCE	0.0993562	0.18457	15.3506	0	0	0.0469801	1
gold	GLG1	0.998762	0.989271	6.93481	2.03e-12	2.73e-12	0.395375	1
grey5	GLI1	0.662722	0.334811	5.57215	1.26e-08	1.4e-08	0.120426	2
blue	GLI2	0.986984	0.0802341	9.01502	0	0	0.00512733	2
grey5	GLI2	0.986984	0.0802341	5.57215	1.26e-08	1.4e-08	0.0170203	1
grey70	GLI3	0.947946	0.0884159	4.04542	2.61e-05	2.64e-05	0.052233	2
cadetblue2	GLIPR2	0.156046	0.154069	8.04384	4.44e-16	8.06e-16	0.070743	1
darkorchid2	GLP1R	0.948897	0.153552	7.09929	6.27e-13	8.86e-13	0.00780667	1
cadetblue2	GLRX	0.669959	0.186895	8.04384	4.44e-16	8.06e-16	0.00410542	2
cadetblue2	GLTP	0.0933654	0.49299	8.04384	4.44e-16	8.06e-16	0.0626098	1
bisque2	GLYCTK	0.995263	0.931236	9.45145	0	0	0.00821971	1
cadetblue2	GM2A	0.618541	0.0366267	8.04384	4.44e-16	8.06e-16	0.0817144	1
goldenrod2	GMEB1	0.591238	0.0377347	6.68803	1.13e-11	1.47e-11	0.000409106	1
cadetblue2	GMFB	0.771364	0.814596	8.04384	4.44e-16	8.06e-16	0.0803182	1
burlywood2	GMFG	0.646846	0.0729421	7.95504	8.88e-16	1.53e-15	0.0198029	1
white	GMIP	0.380397	0.729205	12.1838	0	0	0.00623815	1
cadetblue2	GMPS	0.183389	0.883524	8.04384	4.44e-16	8.06e-16	0.01215	2
grey20	GNA11	0.617911	0.867645	5.40731	3.2e-08	3.5e-08	0.0438889	1
azure	GNA12	0.08257	0.398129	10.8971	0	0	0.00320717	1
azure	GNA13	0.210247	0.492276	10.8971	0	0	0.0263703	3
grey62	GNA15	0.978308	0.761324	4.69804	1.31e-06	1.35e-06	0.0366882	1
grey20	GNAI1	0.103273	0.228769	5.40731	3.2e-08	3.5e-08	1	11
grey76	GNAI1	0.103273	0.228769	4.14678	1.69e-05	1.72e-05	1	4
grey77	GNAI1	0.103273	0.228769	4.07238	2.33e-05	2.36e-05	1	4
grey20	GNAI2	0.910621	0.813897	5.40731	3.2e-08	3.5e-08	0.920383	13
grey20	GNAQ	0.31123	0.0649509	5.40731	3.2e-08	3.5e-08	0.343308	10
white	GNAQ	0.31123	0.0649509	12.1838	0	0	0.0244309	9
grey20	GNAT1	0.716759	0.812324	5.40731	3.2e-08	3.5e-08	0.0407865	1
grey20	GNAZ	0.99335	0.35195	5.40731	3.2e-08	3.5e-08	0.0582155	1
chartreuse	GNB1	0.99716	0.811214	8.32767	0	0	0.04315	2
blue	GNB3	0.778831	0.06616	9.01502	0	0	0.0153453	3
[truncated: 3,931 more rows]

## Sheet: VTA_MegaMods
MegaModule	Gene	IASPSAD_GWAS_p	ALSPAC_GWAS_p	Sn	Sn_p	Sn_qFDR	IntramodEigenCent	IntramodConn
indianred	AANAT	0.932342	0.420207	5.68365	6.59e-09	1.33e-08	0.0849382	1
ivory	AAR2	0.653088	0.4763	5.46786	2.28e-08	3.33e-08	0.0798641	1
grey2	AARS	0.319794	0.856937	6.26979	1.81e-10	5.96e-10	0.00725344	2
grey80	AASDHPPT	0.715167	0.470231	5.88629	1.97e-09	4.37e-09	0.306335	1
darkgoldenrod	ABCA1	0.231027	0.819287	7.35909	9.26e-14	3.13e-12	0.443711	2
darkcyan	ABCA1	0.231027	0.819287	7.14684	4.44e-13	5.99e-12	0.688582	2
forestgreen	ABCA1	0.231027	0.819287	7.23891	2.26e-13	3.95e-12	0.329622	2
antiquewhite2	ABCA1	0.231027	0.819287	6.48117	4.55e-11	1.85e-10	0.264734	10
gray7	ABCA1	0.231027	0.819287	6.79093	5.57e-12	3.76e-11	0.0501595	1
darkkhaki	ABCA1	0.231027	0.819287	7.29156	1.53e-13	3.94e-12	0.620344	2
gray28	ABCA1	0.231027	0.819287	6.73423	8.24e-12	4.54e-11	0.5258	2
limegreen	ABCA13	0.15023	0.120037	5.2205	8.92e-08	1.19e-07	0.0738574	1
peachpuff	ABCB10	0.550194	0.119853	3.90331	4.74e-05	4.91e-05	0.0261718	1
aquamarine2	ABCB11	0.0512246	0.97412	5.52942	1.61e-08	2.53e-08	0.018969	2
darkred	ABCC5	0.701892	0.978803	7.10318	6.1e-13	7.24e-12	0	1
olivedrab2	ABCC9	0.00194662	0.0060011	4.58742	2.24e-06	2.53e-06	0.393283	1
darkolivegreen	ABCF1	0.330242	NA	7.57979	1.73e-14	7.87e-13	6.93e-05	1
grey66	ABCF1	0.330242	NA	6.1685	3.45e-10	1.04e-09	0.00928298	1
grey90	ABHD14A	0.740919	0.5794	5.88829	1.95e-09	4.36e-09	0.0730813	1
azure2	ABHD17A	0.809857	0.451873	5.62262	9.4e-09	1.73e-08	0.0076236	1
ivory	ABHD17B	0.933921	0.532942	5.46786	2.28e-08	3.33e-08	0.0447584	1
ivory	ABHD2	0.940756	0.391228	5.46786	2.28e-08	3.33e-08	0.0464051	1
orange2	ABI1	0.694366	0.993449	4.73422	1.1e-06	1.27e-06	1	8
papayawhip	ABI2	0.796405	0.290647	4.08347	2.22e-05	2.4e-05	0.855886	1
palevioletred	ABI2	0.796405	0.290647	3.90275	4.76e-05	4.91e-05	0.244487	1
mediumorchid2	ABI3	0.175633	0.495672	4.99624	2.92e-07	3.73e-07	0.857448	2
gold2	ABL1	0.99338	0.622186	6.82685	4.34e-12	3.18e-11	0.92327	9
aquamarine2	ABL1	0.99338	0.622186	5.52942	1.61e-08	2.53e-08	0.858261	47
palevioletred	ABL2	0.477406	0.957587	3.90275	4.76e-05	4.91e-05	0.0164817	1
gray59	ABLIM1	0.00701682	0.539996	7.13763	4.75e-13	6.27e-12	0.178517	1
cyan2	ABLIM1	0.00701682	0.539996	8.41481	0	0	0.254476	1
goldenrod	ABLIM1	0.00701682	0.539996	7.46142	4.27e-14	1.7e-12	0.0879243	1
grey26	ABLIM1	0.00701682	0.539996	6.11652	4.78e-10	1.3e-09	0.0922529	1
chocolate2	ABLIM1	0.00701682	0.539996	4.69981	1.3e-06	1.5e-06	0.227361	1
grey88	ABLIM1	0.00701682	0.539996	5.94418	1.39e-09	3.46e-09	0.438047	4
dodgerblue	ABLIM1	0.00701682	0.539996	6.96292	1.67e-12	1.44e-11	0.21355	1
mediumseagreen	ABLIM1	0.00701682	0.539996	5.36522	4.04e-08	5.8e-08	0.151282	2
dimgrey	ABLIM1	0.00701682	0.539996	7.16624	3.85e-13	5.61e-12	0.26397	2
lightslategrey	ABLIM1	0.00701682	0.539996	5.25328	7.47e-08	1.04e-07	0.00190984	1
navy	ABLIM1	0.00701682	0.539996	4.72622	1.14e-06	1.32e-06	0.147519	2
gray50	ABLIM1	0.00701682	0.539996	7.21879	2.62e-13	4.47e-12	0.179766	1
gray69	ABLIM1	0.00701682	0.539996	6.765	6.67e-12	3.81e-11	0.333953	3
cadetblue	ABLIM1	0.00701682	0.539996	6.77668	6.15e-12	3.76e-11	0.18528	2
darkolivegreen	ABLIM1	0.00701682	0.539996	7.57979	1.73e-14	7.87e-13	0.215313	1
grey29	ABLIM1	0.00701682	0.539996	6.63958	1.57e-11	7.72e-11	6.09e-17	1
grey66	ABLIM1	0.00701682	0.539996	6.1685	3.45e-10	1.04e-09	0.588245	1
firebrick	ABLIM1	0.00701682	0.539996	6.7376	8.05e-12	4.47e-11	0.0249208	1
grey88	ABLIM2	0.843126	0.847477	5.94418	1.39e-09	3.46e-09	0.048084	2
grey92	ABRA	0.877988	0.156585	5.92154	1.59e-09	3.92e-09	0.189061	1
grey9	ABTB2	0.81973	0.322274	6.17	3.41e-10	1.03e-09	0.285923	1
cadetblue	ACACA	0.570257	0.638958	6.77668	6.15e-12	3.76e-11	0.2266	3
coral	ACACB	0.988524	0.998606	4.78403	8.59e-07	1e-06	0.0884384	1
moccasin	ACAD9	0.0218128	0.611604	4.66969	1.51e-06	1.72e-06	0.0103373	1
pink	ACAD9	0.0218128	0.611604	3.58853	0.000166276	0.000170485	1.66e-17	1
olivedrab2	ACAP1	0.767126	0.0638245	4.58742	2.24e-06	2.53e-06	0.013036	1
mediumvioletred	ACAP3	0.031755	0.409441	5.55395	1.4e-08	2.44e-08	0.108714	1
gray85	ACBD3	0.72731	0.230638	6.60698	1.96e-11	8.59e-11	0.0390126	2
mediumvioletred	ACE	0.471155	0.0855972	5.55395	1.4e-08	2.44e-08	0.14195	3
cornsilk	ACKR2	0.0968329	0.0305178	4.57601	2.37e-06	2.66e-06	0.229157	2
peachpuff2	ACKR2	0.0968329	0.0305178	3.5562	0.000188128	0.000192583	0	2
powderblue	ACKR2	0.0968329	0.0305178	3.22143	0.000637771	0.000645929	1	3
cornsilk	ACKR4	0.558934	0.8975	4.57601	2.37e-06	2.66e-06	0.178163	1
bisque	ACLY	0.701393	0.000220742	6.22243	2.45e-10	7.57e-10	0.110255	1
aquamarine2	ACPP	0.98962	0.847183	5.52942	1.61e-08	2.53e-08	0.0432282	1
lavenderblush2	ACSF2	0.0302389	0.931224	5.98143	1.11e-09	2.85e-09	0.383248	1
maroon2	ACSF2	0.0302389	0.931224	5.47013	2.25e-08	3.33e-08	0.389067	1
palegreen	ACSF2	0.0302389	0.931224	4.50929	3.25e-06	3.59e-06	0.220035	1
lightgoldenrodyellow	ACSF2	0.0302389	0.931224	5.32466	5.06e-08	7.2e-08	0.383456	1
lightsteelblue	ACSF2	0.0302389	0.931224	5.5703	1.27e-08	2.27e-08	0.354576	1
cornsilk2	ACSF2	0.0302389	0.931224	3.46419	0.000265912	0.000269934	0.243155	2
lightsalmon	ACSF2	0.0302389	0.931224	5.45074	2.51e-08	3.66e-08	0.362063	1
brown	ACTA2	0.699463	0.595837	5.66173	7.49e-09	1.45e-08	0.226588	7
grey92	ACTB	0.38895	0.49805	5.92154	1.59e-09	3.92e-09	1	11
mediumvioletred	ACTB	0.38895	0.49805	5.55395	1.4e-08	2.44e-08	0.311793	2
azure2	ACTL6B	0.990994	0.981352	5.62262	9.4e-09	1.73e-08	0.0301597	1
gray68	ACTN1	0.0615472	0.993106	6.71763	9.23e-12	4.87e-11	0.46222	1
grey92	ACTN1	0.0615472	0.993106	5.92154	1.59e-09	3.92e-09	0.27022	1
azure	ACTN1	0.0615472	0.993106	7.08799	6.8e-13	7.72e-12	0.391556	1
gray5	ACTN1	0.0615472	0.993106	6.60984	1.92e-11	8.59e-11	0.515208	2
grey90	ACTN1	0.0615472	0.993106	5.88829	1.95e-09	4.36e-09	0.28454	13
navy	ACTN2	0.384228	0.995576	4.72622	1.14e-06	1.32e-06	0.880483	4
mediumseagreen	ACTN2	0.384228	0.995576	5.36522	4.04e-08	5.8e-08	0.660459	3
palegoldenrod	ACTN2	0.384228	0.995576	3.96624	3.65e-05	3.79e-05	1	5
coral	ACTN2	0.384228	0.995576	4.78403	8.59e-07	1e-06	0.00292848	6
lightslategrey	ACTN2	0.384228	0.995576	5.25328	7.47e-08	1.04e-07	1	4
gray55	ACTN4	0.375243	0.257695	7.03153	1.02e-12	1.03e-11	0.088613	1
mediumpurple2	ACTN4	0.375243	0.257695	5.18459	1.08e-07	1.43e-07	0.420396	1
grey77	ACTN4	0.375243	0.257695	5.74884	4.49e-09	9.54e-09	0.420698	1
grey97	ACTN4	0.375243	0.257695	5.884	2e-09	4.41e-09	0.388311	1
cornflowerblue	ACTR1B	0.920482	0.58609	4.07012	2.35e-05	2.47e-05	0.0372323	2
burlywood	ACVR2B	0.746201	0.9525	5.243	7.9e-08	1.1e-07	0.0917751	2
burlywood2	ACY1	0.114366	0.836002	7.26394	1.88e-13	3.95e-12	0.00892158	1
gray85	ACY1	0.114366	0.836002	6.60698	1.96e-11	8.59e-11	0.477592	2
coral	ACY3	0.525695	0.252675	4.78403	8.59e-07	1e-06	0.000485295	1
ivory	ACYP1	0.199386	0.400751	5.46786	2.28e-08	3.33e-08	0.0667524	1
aquamarine	ADAM10	0.493627	0.179826	6.65114	1.45e-11	7.19e-11	0.000445777	2
aquamarine2	ADAM12	0.393076	0.790333	5.52942	1.61e-08	2.53e-08	0.00413972	2
aquamarine	ADAM15	0.209456	0.55009	6.65114	1.45e-11	7.19e-11	0.263872	3
orange2	ADAM15	0.209456	0.55009	4.73422	1.1e-06	1.27e-06	0.341723	3
mediumpurple	ADAM2	0.960715	0.0939769	4.98451	3.11e-07	3.94e-07	0.00779854	1
grey90	ADAMTS10	0.94431	0.924113	5.88829	1.95e-09	4.36e-09	0.00169519	1
oldlace	ADAMTS5	0.994632	0.771001	4.56231	2.53e-06	2.8e-06	0.024865	2
lightgrey	ADAMTS9	0.996749	0.94996	5.5266	1.63e-08	2.56e-08	0.00237605	1
lightseagreen	ADAMTSL2	0.964751	NA	5.52049	1.69e-08	2.62e-08	0.00731472	1
dimgray	ADAP1	0.0208524	0.950456	6.97326	1.55e-12	1.39e-11	0.478486	1
darkslategray2	ADAP1	0.0208524	0.950456	7.03821	9.74e-13	1.01e-11	0.468908	1
darksalmon	ADAP1	0.0208524	0.950456	7.04135	9.52e-13	1.01e-11	0.40714	1
grey6	ADAP1	0.0208524	0.950456	6.23802	2.22e-10	7.13e-10	0.215109	1
gray9	ADAP1	0.0208524	0.950456	6.78809	5.68e-12	3.76e-11	0.461928	1
blanchedalmond	ADAP1	0.0208524	0.950456	6.00712	9.44e-10	2.44e-09	0.457945	1
grey5	ADAP1	0.0208524	0.950456	6.32695	1.25e-10	4.25e-10	0.291436	2
limegreen	ADAR	0.0784333	0.0757295	5.2205	8.92e-08	1.19e-07	0.10278	2
gray8	ADCK3	0.919585	0.00255014	6.77323	6.3e-12	3.76e-11	0.0899124	1
ivory	ADCY3	0.990688	0.913029	5.46786	2.28e-08	3.33e-08	0.0543412	2
mediumvioletred	ADCY7	0.110426	0.703212	5.55395	1.4e-08	2.44e-08	0.216363	1
azure2	ADD1	0.992052	0.394705	5.62262	9.4e-09	1.73e-08	0.188963	3
grey55	ADD3	0.165577	0.0857089	6.13473	4.27e-10	1.18e-09	0.0178749	1
brown	ADH4	0.306197	0.941223	5.66173	7.49e-09	1.45e-08	0.141522	1
ivory	ADH5	0.372003	0.979208	5.46786	2.28e-08	3.33e-08	0.0499877	2
oldlace	ADH7	0.409476	0.99988	4.56231	2.53e-06	2.8e-06	0.123405	1
coral	ADHFE1	0.996632	0.956129	4.78403	8.59e-07	1e-06	0.00101476	1
ivory	ADIPOQ	0.981542	0.1988	5.46786	2.28e-08	3.33e-08	0.0739276	1
limegreen	ADNP2	0.708616	0.950746	5.2205	8.92e-08	1.19e-07	0.000130391	1
grey90	ADORA1	0.942688	0.0812299	5.88829	1.95e-09	4.36e-09	0.00614911	1
grey90	ADORA2A	0.612938	0.972874	5.88829	1.95e-09	4.36e-09	0.0350523	3
grey5	ADPRH	0.667455	0.866766	6.32695	1.25e-10	4.25e-10	0.15457	1
mediumvioletred	ADRA1A	0.130802	0.959422	5.55395	1.4e-08	2.44e-08	0.0861076	3
cornflowerblue	ADRA1A	0.130802	0.959422	4.07012	2.35e-05	2.47e-05	0.00188298	3
cornflowerblue	ADRA1B	0.679807	0.32697	4.07012	2.35e-05	2.47e-05	0.00308991	2
mediumvioletred	ADRA1B	0.679807	0.32697	5.55395	1.4e-08	2.44e-08	0.164138	4
cornflowerblue	ADRA2B	0.348825	0.534703	4.07012	2.35e-05	2.47e-05	0.00145785	1
cornflowerblue	ADRA2C	0.848852	0.278586	4.07012	2.35e-05	2.47e-05	0.00117694	1
grey90	ADRBK1	0.893825	0.817571	5.88829	1.95e-09	4.36e-09	0.0867461	4
cornflowerblue	ADRBK2	0.55778	0.888372	4.07012	2.35e-05	2.47e-05	0.00246909	1
cornsilk2	ADTRP	0.312272	0.983037	3.46419	0.000265912	0.000269934	0.0845608	1
grey90	AES	0.731354	0.9274	5.88829	1.95e-09	4.36e-09	0.0546193	3
lightyellow2	AFAP1	0.373106	0.261981	4.99502	2.94e-07	3.75e-07	0.268577	2
azure2	AFF1	0.908974	0.128802	5.62262	9.4e-09	1.73e-08	0.00628016	2
bisque	AFP	0.418979	0.394006	6.22243	2.45e-10	7.57e-10	0.0465523	1
aquamarine2	AFTPH	0.914619	0.965354	5.52942	1.61e-08	2.53e-08	4.04e-05	1
brown	AGAP1	0.990279	0.996557	5.66173	7.49e-09	1.45e-08	0.00122529	2
cornflowerblue	AGAP3	0.532691	0.259466	4.07012	2.35e-05	2.47e-05	0.0772661	1
lawngreen	AGER	0.856584	0.4534	5.77662	3.81e-09	8.19e-09	0.116589	1
cadetblue	AGFG1	0.753746	0.78657	6.77668	6.15e-12	3.76e-11	0.00451019	2
aquamarine2	AGO1	0.115251	0.322171	5.52942	1.61e-08	2.53e-08	0.0910883	2
deepskyblue	AGO1	0.115251	0.322171	7.29471	1.5e-13	3.94e-12	0.130672	2
limegreen	AGO3	0.0407488	0.206394	5.2205	8.92e-08	1.19e-07	0.140253	4
grey90	AGO3	0.0407488	0.206394	5.88829	1.95e-09	4.36e-09	0.0714617	5
grey55	AGPAT2	0.947473	0.877304	6.13473	4.27e-10	1.18e-09	0.0289692	1
coral	AGPAT5	0.151073	0.81503	4.78403	8.59e-07	1e-06	0.0784083	1
cadetblue2	AGR2	0.00845076	0.065729	5.43257	2.78e-08	4.01e-08	0.0188234	3
grey95	AGR2	0.00845076	0.065729	5.68889	6.39e-09	1.32e-08	0.223966	1
cadetblue2	AGR3	0.0955698	0.109577	5.43257	2.78e-08	4.01e-08	0.000170932	1
cornsilk2	AGR3	0.0955698	0.109577	3.46419	0.000265912	0.000269934	0.00454083	1
orchid	AGRN	0.967235	NA	4.2124	1.26e-05	1.37e-05	0	1
mediumvioletred	AGT	0.38192	0.795306	5.55395	1.4e-08	2.44e-08	0.0445948	3
bisque	AGTPBP1	0.0173651	0.165997	6.22243	2.45e-10	7.57e-10	0.00602979	3
grey99	AGTPBP1	0.0173651	0.165997	5.31029	5.47e-08	7.71e-08	2.16e-18	2
mediumvioletred	AGTR1	0.214366	0.987221	5.55395	1.4e-08	2.44e-08	0.0842197	3
aquamarine2	AGTRAP	0.804314	0.491302	5.52942	1.61e-08	2.53e-08	0.00329853	1
brown	AGXT	0.644174	NA	5.66173	7.49e-09	1.45e-08	0.14545	2
darkslategray2	AHCYL1	0.107469	0.758877	7.03821	9.74e-13	1.01e-11	0.708618	3
gray9	AHCYL1	0.107469	0.758877	6.78809	5.68e-12	3.76e-11	0.612552	2
darksalmon	AHCYL1	0.107469	0.758877	7.04135	9.52e-13	1.01e-11	0.740829	3
dimgray	AHCYL1	0.107469	0.758877	6.97326	1.55e-12	1.39e-11	0.654199	2
grey5	AHCYL1	0.107469	0.758877	6.32695	1.25e-10	4.25e-10	0.648338	12
aquamarine2	AHI1	0.524409	0.447202	5.52942	1.61e-08	2.53e-08	0.0225366	1
coral	AHNAK	0.196642	0.294431	4.78403	8.59e-07	1e-06	0.014697	1
grey86	AHSG	0.00861231	0.235145	5.89579	1.86e-09	4.36e-09	0	1
gray68	AHSG	0.00861231	0.235145	6.71763	9.23e-12	4.87e-11	0.0491889	1
grey78	AHSG	0.00861231	0.235145	5.89765	1.84e-09	4.36e-09	0.200328	1
ghostwhite	AICDA	0.544131	0.575292	6.91697	2.31e-12	1.86e-11	0.0366171	2
coral	AIF1L	0.981638	0.979275	4.78403	8.59e-07	1e-06	0.0529126	1
limegreen	AIM1	0.983219	0.290411	5.2205	8.92e-08	1.19e-07	0.138355	1
grey5	AIPL1	0.882417	0.405186	6.32695	1.25e-10	4.25e-10	0.0218633	1
dimgrey	AIRE	0.647912	0.646187	7.16624	3.85e-13	5.61e-12	0.0969401	2
aquamarine2	AIRE	0.647912	0.646187	5.52942	1.61e-08	2.53e-08	0.199624	3
gray69	AIRE	0.647912	0.646187	6.765	6.67e-12	3.81e-11	0.141656	2
firebrick	AIRE	0.647912	0.646187	6.7376	8.05e-12	4.47e-11	0.303815	3
lightseagreen	AJUBA	0.867725	0.104326	5.52049	1.69e-08	2.62e-08	0.0763805	3
ivory2	AK4	0.0274508	0.549346	5.2577	7.29e-08	1.02e-07	0.212992	1
mistyrose2	AK4	0.0274508	0.549346	4.87794	5.36e-07	6.73e-07	0.107548	1
aquamarine2	AK5	0.0510523	0.946799	5.52942	1.61e-08	2.53e-08	0.00163562	1
coral	AKAP13	0.314255	0.034757	4.78403	8.59e-07	1e-06	0.014105	3
gray59	AKAP13	0.314255	0.034757	7.13763	4.75e-13	6.27e-12	0.194287	2
aquamarine2	AKAP3	0.603414	0.0652163	5.52942	1.61e-08	2.53e-08	0.00182091	1
cornflowerblue	AKAP5	0.7846	0.587702	4.07012	2.35e-05	2.47e-05	0.000583723	2
aquamarine2	AKAP6	0.692312	0.981112	5.52942	1.61e-08	2.53e-08	0.179966	4
aquamarine2	AKR1C3	0.947477	0.833556	5.52942	1.61e-08	2.53e-08	0.00314949	1
grey26	AKR7A2	0.874517	0.179271	6.11652	4.78e-10	1.3e-09	0.330193	1
gray20	AKT1	0.965213	0.972686	6.70108	1.03e-11	5.37e-11	0.814222	6
cadetblue	AKT1S1	0.884661	0.837941	6.77668	6.15e-12	3.76e-11	0.217755	2
grey68	AKT1S1	0.884661	0.837941	6.34584	1.11e-10	3.94e-10	0.744275	3
grey98	AKT2	3.9e-05	0.979618	5.54574	1.46e-08	2.53e-08	0	1
honeydew	AKT2	3.9e-05	0.979618	5.60701	1.03e-08	1.87e-08	0.200139	1
grey87	AKT2	3.9e-05	0.979618	5.94703	1.37e-09	3.44e-09	0.0204581	2
bisque	AKT2	3.9e-05	0.979618	6.22243	2.45e-10	7.57e-10	0.00299569	2
grey68	AKT2	3.9e-05	0.979618	6.34584	1.11e-10	3.94e-10	0.309664	2
grey5	AKT2	3.9e-05	0.979618	6.32695	1.25e-10	4.25e-10	0.00211483	1
grey85	AKT2	3.9e-05	0.979618	5.78108	3.71e-09	8e-09	0.00883427	1
limegreen	AKT2	3.9e-05	0.979618	5.2205	8.92e-08	1.19e-07	0.000159236	3
grey90	AKT2	3.9e-05	0.979618	5.88829	1.95e-09	4.36e-09	0.0344742	5
grey97	AKT2	3.9e-05	0.979618	5.884	2e-09	4.41e-09	7.18e-17	1
gray55	AKT2	3.9e-05	0.979618	7.03153	1.02e-12	1.03e-11	0	1
mediumblue	AKT2	3.9e-05	0.979618	4.69909	1.31e-06	1.5e-06	3.25e-17	1
lightslategray	AKT2	3.9e-05	0.979618	5.26152	7.14e-08	9.99e-08	0.162594	1
lightsalmon2	AKT2	3.9e-05	0.979618	5.64106	8.45e-09	1.62e-08	3.99e-17	1
gray8	AKT2	3.9e-05	0.979618	6.77323	6.3e-12	3.76e-11	0.15262	1
aquamarine2	AKT2	3.9e-05	0.979618	5.52942	1.61e-08	2.53e-08	0.0605525	1
hotpink	AKT2	3.9e-05	0.979618	5.58086	1.2e-08	2.16e-08	0.0771817	2
grey95	AKT2	3.9e-05	0.979618	5.68889	6.39e-09	1.32e-08	1.31e-16	1
gray92	AKT2	3.9e-05	0.979618	6.7686	6.5e-12	3.77e-11	0.0647918	1
cadetblue	AKT2	3.9e-05	0.979618	6.77668	6.15e-12	3.76e-11	0.0801541	3
orangered	AKT2	3.9e-05	0.979618	4.23097	1.16e-05	1.26e-05	0.276807	2
brown	AKT2	3.9e-05	0.979618	5.66173	7.49e-09	1.45e-08	0.0199197	1
mediumpurple2	AKT2	3.9e-05	0.979618	5.18459	1.08e-07	1.43e-07	0	1
aliceblue	AKT2	3.9e-05	0.979618	7.97666	7.77e-16	1.56e-13	0.289136	2
grey56	AKT2	3.9e-05	0.979618	6.01053	9.25e-10	2.4e-09	0.0366458	1
palevioletred	AKT2	3.9e-05	0.979618	3.90275	4.76e-05	4.91e-05	0.0850753	1
mediumturquoise	AKT2	3.9e-05	0.979618	4.79341	8.2e-07	1e-06	0.0288784	1
darkblue	AKT2	3.9e-05	0.979618	7.7615	4.22e-15	3.1e-13	0.301223	1
paleturquoise2	AKT2	3.9e-05	0.979618	4.06508	2.4e-05	2.5e-05	0.0233693	1
grey77	AKT2	3.9e-05	0.979618	5.74884	4.49e-09	9.54e-09	1.55e-16	1
beige	AKT2	3.9e-05	0.979618	7.76737	4e-15	3.1e-13	0.00651331	1
cadetblue	AKT3	0.995241	0.0192391	6.77668	6.15e-12	3.76e-11	0.0405797	2
blanchedalmond	ALCAM	0.0285656	0.0756124	6.00712	9.44e-10	2.44e-09	7.27e-05	1
mediumvioletred	ALDH1A1	0.0780509	0.649317	5.55395	1.4e-08	2.44e-08	0.0453104	2
mediumvioletred	ALDH2	0.865705	0.0652022	5.55395	1.4e-08	2.44e-08	0.182621	2
grey6	ALDH3A1	0.546099	0.979342	6.23802	2.22e-10	7.13e-10	0.0186772	1
brown	ALDH7A1	0.432198	0.455081	5.66173	7.49e-09	1.45e-08	0.17868	3
red	ALG10	0.244316	0.638237	2.9248	0.00172336	0.00174015	0.733751	1
plum	ALG10	0.244316	0.638237	3.3775	0.000365744	0.000371009	0.728034	1
red2	ALG10	0.244316	0.638237	2.79629	0.00258462	0.00260793	0.726972	1
deepskyblue2	ALG10	0.244316	0.638237	7.28721	1.58e-13	3.94e-12	0.0187676	1
ivory	ALG11	0.504247	0.784937	5.46786	2.28e-08	3.33e-08	0.0466449	1
ivory	ALOX12B	0.872248	0.582953	5.46786	2.28e-08	3.33e-08	0.00160981	1
gray89	ALOX15B	0.909923	0.757538	6.36232	9.94e-11	3.59e-10	0.146173	1
paleturquoise2	ALPI	0.997684	0.0323262	4.06508	2.4e-05	2.5e-05	0.0527403	1
aquamarine2	ALPK1	0.951866	0.979609	5.52942	1.61e-08	2.53e-08	0.0574778	1
coral	ALX1	0.480391	0.185432	4.78403	8.59e-07	1e-06	2.6e-05	1
coral	ALX4	0.502997	0.363879	4.78403	8.59e-07	1e-06	0.00037755	4
coral	AMBP	0.534709	0.865927	4.78403	8.59e-07	1e-06	0.00117333	2
ivory	AMDHD1	0.687973	0.175586	5.46786	2.28e-08	3.33e-08	0.0636344	1
aquamarine2	AMER2	0.959548	0.770533	5.52942	1.61e-08	2.53e-08	0.00620688	1
palegreen	AMH	0.0751907	0.630488	4.50929	3.25e-06	3.59e-06	0.0979524	1
lightgoldenrodyellow	AMH	0.0751907	0.630488	5.32466	5.06e-08	7.2e-08	0.0346954	2
grey90	AMH	0.0751907	0.630488	5.88829	1.95e-09	4.36e-09	7.54e-05	1
lightgoldenrodyellow	AMHR2	0.390677	0.941526	5.32466	5.06e-08	7.2e-08	3.16e-18	1
lightpink2	AMOTL1	0.548953	0.511897	5.17486	1.14e-07	1.51e-07	0.0415398	1
limegreen	AMPD1	0.10164	0.0245977	5.2205	8.92e-08	1.19e-07	0.124256	2
gray66	ANAPC1	0.0454205	0.674823	6.77091	6.4e-12	3.77e-11	0.0535411	4
gray6	ANAPC1	0.0454205	0.674823	6.60744	1.96e-11	8.59e-11	1.39e-19	1
gray89	ANAPC1	0.0454205	0.674823	6.36232	9.94e-11	3.59e-10	0.00128921	5
gray6	ANAPC10	0.00438761	0.79072	6.60744	1.96e-11	8.59e-11	0	2
grey2	ANAPC10	0.00438761	0.79072	6.26979	1.81e-10	5.96e-10	0.170311	1
gray25	ANAPC10	0.00438761	0.79072	6.67573	1.23e-11	6.32e-11	0.317876	1
gray66	ANAPC10	0.00438761	0.79072	6.77091	6.4e-12	3.77e-11	0.0480535	3
dodgerblue2	ANAPC10	0.00438761	0.79072	6.95182	1.8e-12	1.49e-11	0.216788	1
green2	ANAPC10	0.00438761	0.79072	6.49842	4.06e-11	1.72e-10	0.286419	1
gray89	ANAPC10	0.00438761	0.79072	6.36232	9.94e-11	3.59e-10	0.00132212	5
grey55	ANAPC11	0.199237	NA	6.13473	4.27e-10	1.18e-09	0.00251258	2
gray89	ANAPC11	0.199237	NA	6.36232	9.94e-11	3.59e-10	0.00316548	5
gray66	ANAPC11	0.199237	NA	6.77091	6.4e-12	3.77e-11	0.114115	6
gray89	ANAPC7	0.881122	0.903952	6.36232	9.94e-11	3.59e-10	0.00149615	4
gray8	ANGEL2	0.693707	0.929592	6.77323	6.3e-12	3.76e-11	0.0755708	1
forestgreen	ANGPT1	0.0389475	0.996888	7.23891	2.26e-13	3.95e-12	0.00184326	2
grey57	ANGPT1	0.0389475	0.996888	6.13455	4.27e-10	1.18e-09	0.0222888	1
forestgreen	ANGPT2	0.999463	0.674816	7.23891	2.26e-13	3.95e-12	2.07e-05	1
cyan	ANGPTL3	0.523625	0.221152	2.21533	0.0133686	0.0133876	0.102113	1
grey92	ANGPTL4	0.978339	0.313802	5.92154	1.59e-09	3.92e-09	0.206896	1
limegreen	ANK1	0.834777	0.642256	5.2205	8.92e-08	1.19e-07	0.145385	3
lightgoldenrod	ANKEF1	0.0388372	0.759283	5.5013	1.88e-08	2.91e-08	0.0801077	1
grey79	ANKEF1	0.0388372	0.759283	5.6552	7.78e-09	1.5e-08	0.0569523	1
white	ANKEF1	0.0388372	0.759283	7.78547	3.44e-15	3.1e-13	0.0208246	1
blue	ANKEF1	0.0388372	0.759283	6.40166	7.68e-11	2.97e-10	0.0371451	1
aquamarine2	ANKRA2	0.838576	0.76315	5.52942	1.61e-08	2.53e-08	0.0449078	2
limegreen	ANKRD1	0.0595615	0.252437	5.2205	8.92e-08	1.19e-07	0.0164817	2
coral	ANKRD12	0.68086	0.24712	4.78403	8.59e-07	1e-06	0.00115237	1
ivory	ANKRD13B	0.933347	0.292639	5.46786	2.28e-08	3.33e-08	0.0527637	1
ivory	ANKRD13C	0.714092	0.16558	5.46786	2.28e-08	3.33e-08	0.049251	1
palegoldenrod	ANKRD2	0.108945	0.703613	3.96624	3.65e-05	3.79e-05	0.0614946	2
gray58	ANKRD24	0.246347	0.437172	6.62451	1.74e-11	7.92e-11	0.0312546	1
gray58	ANKRD26	0.096336	0.936842	6.62451	1.74e-11	7.92e-11	0.00901826	1
orange	ANKRD27	0.816639	0.985157	4.42528	4.82e-06	5.26e-06	0.0666645	1
limegreen	ANKRD39	0.516826	0.95459	5.2205	8.92e-08	1.19e-07	0.118595	1
coral	ANKRD40	0.401762	0.386456	4.78403	8.59e-07	1e-06	0.0809009	1
gray89	ANKRD44	0.997442	0.0851197	6.36232	9.94e-11	3.59e-10	0.00833961	2
cyan	ANKRD54	0.87607	0.895079	2.21533	0.0133686	0.0133876	0.155078	1
aquamarine2	ANKS1B	0.849815	0.112795	5.52942	1.61e-08	2.53e-08	0.0911902	2
lightseagreen	ANKS3	0.648535	0.168864	5.52049	1.69e-08	2.62e-08	0.022267	1
navajowhite2	ANKZF1	0.57908	0.977036	4.96412	3.45e-07	4.36e-07	0.00210043	1
ivory	ANO1	0.999588	0.999893	5.46786	2.28e-08	3.33e-08	0.0549518	1
darkseagreen2	ANO6	0.000632386	0.779908	7.29391	1.51e-13	3.94e-12	0.0633606	1
darkkhaki	ANO6	0.000632386	0.779908	7.29156	1.53e-13	3.94e-12	0.00889085	1
gray96	ANO6	0.000632386	0.779908	6.29994	1.49e-10	5.02e-10	0.101058	1
grey57	ANO6	0.000632386	0.779908	6.13455	4.27e-10	1.18e-09	0.163375	1
grey9	ANO6	0.000632386	0.779908	6.17	3.41e-10	1.03e-09	0.0482324	1
gray57	ANO6	0.000632386	0.779908	6.55737	2.74e-11	1.18e-10	6.89e-17	1
coral	ANO6	0.000632386	0.779908	4.78403	8.59e-07	1e-06	0.0777207	1
grey25	ANO6	0.000632386	0.779908	5.95268	1.32e-09	3.34e-09	0.0191951	1
forestgreen	ANO6	0.000632386	0.779908	7.23891	2.26e-13	3.95e-12	0.12186	1
chocolate	ANO6	0.000632386	0.779908	6.81949	4.57e-12	3.18e-11	0.152758	1
darkcyan	ANO6	0.000632386	0.779908	7.14684	4.44e-13	5.99e-12	0.0203227	1
gray58	ANPEP	0.83859	0.892061	6.62451	1.74e-11	7.92e-11	0.00263863	1
oldlace	ANTXR2	0.951773	0.137392	4.56231	2.53e-06	2.8e-06	0.000553557	1
brown	ANXA1	0.379951	0.803826	5.66173	7.49e-09	1.45e-08	0.0233724	4
ivory	ANXA8	0.272739	NA	5.46786	2.28e-08	3.33e-08	0.00372143	1
lightsteelblue	AOC3	0.139977	0.0869282	5.5703	1.27e-08	2.27e-08	0.00707597	1
gray92	AP1M2	0.735496	0.25055	6.7686	6.5e-12	3.77e-11	2.55e-16	4
aquamarine2	AP2A1	0.421757	0.248229	5.52942	1.61e-08	2.53e-08	0.210997	10
aquamarine2	AP2A2	0.113764	0.97786	5.52942	1.61e-08	2.53e-08	0.0257497	3
grey86	AP2A2	0.113764	0.97786	5.89579	1.86e-09	4.36e-09	0.271407	1
grey98	AP2A2	0.113764	0.97786	5.54574	1.46e-08	2.53e-08	0.00942124	1
grey78	AP2A2	0.113764	0.97786	5.89765	1.84e-09	4.36e-09	0.465879	2
grey55	AP3S2	0.51703	0.976463	6.13473	4.27e-10	1.18e-09	0.0314387	1
ivory	AP4M1	0.933699	0.483061	5.46786	2.28e-08	3.33e-08	0.0852522	1
antiquewhite2	APBA1	0.728857	0.0642016	6.48117	4.55e-11	1.85e-10	0.00986552	2
azure2	APBA2	0.999168	0.868028	5.62262	9.4e-09	1.73e-08	0.00119041	1
aquamarine2	APBB1IP	0.866198	0.912109	5.52942	1.61e-08	2.53e-08	0.00375103	1
aquamarine2	APC	0.954805	0.903994	5.52942	1.61e-08	2.53e-08	0.0681503	11
cornflowerblue	APC2	0.99052	0.361188	4.07012	2.35e-05	2.47e-05	0.00390697	1
cyan	APCS	0.732998	0.979341	2.21533	0.0133686	0.0133876	0.0148728	1
palevioletred2	API5	0.35495	0.74518	3.86764	5.49e-05	5.65e-05	0.355242	2
grey8	API5	0.35495	0.74518	6.13276	4.32e-10	1.19e-09	0.650847	2
gray90	API5	0.35495	0.74518	6.4278	6.47e-11	2.59e-10	9.96e-17	1
gray75	API5	0.35495	0.74518	6.56843	2.54e-11	1.11e-10	0.182426	1
grey55	API5	0.35495	0.74518	6.13473	4.27e-10	1.18e-09	0.252618	1
grey76	API5	0.35495	0.74518	5.74591	4.57e-09	9.67e-09	0.602432	2
coral	APLF	0.898255	0.50813	4.78403	8.59e-07	1e-06	0.0112089	1
azure2	APLP1	0.642976	0.260206	5.62262	9.4e-09	1.73e-08	0.00831048	3
aquamarine2	APLP1	0.642976	0.260206	5.52942	1.61e-08	2.53e-08	0.0215067	1
grey62	APLP2	0.679877	0.659927	6.07545	6.18e-10	1.64e-09	0	2
hotpink	APOA1	0.698863	0.51093	5.58086	1.2e-08	2.16e-08	0.190806	2
orangered	APOA1	0.698863	0.51093	4.23097	1.16e-05	1.26e-05	0.682273	7
cornsilk2	APOA2	0.661729	0.992087	3.46419	0.000265912	0.000269934	0.262858	2
palevioletred2	APOB	0.265595	0.513866	3.86764	5.49e-05	5.65e-05	0.264736	2
olivedrab	APOB	0.265595	0.513866	4.57901	2.34e-06	2.63e-06	0.329103	3
palevioletred2	APOC2	0.990458	0.285429	3.86764	5.49e-05	5.65e-05	0.025306	1
coral	APOD	0.7399	0.9561	4.78403	8.59e-07	1e-06	0.00875557	2
cornsilk2	APOF	0.356948	0.8011	3.46419	0.000265912	0.000269934	0.0395534	1
grey86	APOH	0.841986	0.318371	5.89579	1.86e-09	4.36e-09	0.390409	1
aquamarine2	APOM	0.737561	0.802998	5.52942	1.61e-08	2.53e-08	0.000986525	1
cornsilk2	APPBP2	0.0208448	0.853946	3.46419	0.000265912	0.000269934	0.419929	6
lightsteelblue	APPBP2	0.0208448	0.853946	5.5703	1.27e-08	2.27e-08	0.913457	2
lavenderblush2	APPBP2	0.0208448	0.853946	5.98143	1.11e-09	2.85e-09	0.87205	2
lightsalmon	APPBP2	0.0208448	0.853946	5.45074	2.51e-08	3.66e-08	0.904449	2
palegreen	APPBP2	0.0208448	0.853946	4.50929	3.25e-06	3.59e-06	0.749492	3
lightgoldenrodyellow	APPBP2	0.0208448	0.853946	5.32466	5.06e-08	7.2e-08	0.983941	3
maroon2	APPBP2	0.0208448	0.853946	5.47013	2.25e-08	3.33e-08	1	3
grey90	APPL1	0.73394	0.993252	5.88829	1.95e-09	4.36e-09	0.0298666	4
ivory	AQP2	0.686549	0.516841	5.46786	2.28e-08	3.33e-08	0.0906079	1
cornsilk2	AQP5	0.815308	0.615776	3.46419	0.000265912	0.000269934	0.159215	1
azure2	AQR	0.989754	0.174863	5.62262	9.4e-09	1.73e-08	0.014896	1
aquamarine2	ARAP1	0.241182	0.06808	5.52942	1.61e-08	2.53e-08	0.00163024	1
ivory	ARAP3	0.418859	0.173088	5.46786	2.28e-08	3.33e-08	0.083798	1
ivory	ARC	0.889531	0.410829	5.46786	2.28e-08	3.33e-08	0.0596994	1
cyan	AREG	0.866924	0.201709	2.21533	0.0133686	0.0133876	0.0170655	1
orange	AREL1	0.803743	0.132927	4.42528	4.82e-06	5.26e-06	0.0338752	1
mistyrose2	ARF1	0.83619	0.0969187	4.87794	5.36e-07	6.73e-07	0.0687009	2
grey58	ARF3	0.63247	0.523821	5.84898	2.47e-09	5.41e-09	0.080846	1
brown	ARF4	0.13794	0.999861	5.66173	7.49e-09	1.45e-08	0.00577392	3
grey97	ARF5	0.593843	0.178126	5.884	2e-09	4.41e-09	0.281945	1
grey55	ARF6	0.516118	0.8314	6.13473	4.27e-10	1.18e-09	0.248055	11
mistyrose2	ARFGAP1	0.157005	0.0970228	4.87794	5.36e-07	6.73e-07	0.281321	2
indianred	ARFGEF2	0.744911	0.677586	5.68365	6.59e-09	1.33e-08	0.057965	3
mediumvioletred	ARG1	0.791203	0.910564	5.55395	1.4e-08	2.44e-08	0.0213586	1
coral2	ARHGAP10	0.998267	0.210213	4.76504	9.44e-07	1.1e-06	0.216259	1
gray58	ARHGAP11A	0.981171	0.830938	6.62451	1.74e-11	7.92e-11	0.00338327	1
grey5	ARHGAP12	0.87045	0.688671	6.32695	1.25e-10	4.25e-10	0.176678	1
forestgreen	ARHGAP19	0.0209762	0.774828	7.23891	2.26e-13	3.95e-12	0.271355	1
gray67	ARHGAP19	0.0209762	0.774828	6.71951	9.12e-12	4.84e-11	0.272403	1
grey25	ARHGAP19	0.0209762	0.774828	5.95268	1.32e-09	3.34e-09	0.116431	1
darkseagreen2	ARHGAP19	0.0209762	0.774828	7.29391	1.51e-13	3.94e-12	0.190189	1
coral	ARHGAP19	0.0209762	0.774828	4.78403	8.59e-07	1e-06	0.113142	2
chocolate	ARHGAP19	0.0209762	0.774828	6.81949	4.57e-12	3.18e-11	0.402718	1
grey57	ARHGAP19	0.0209762	0.774828	6.13455	4.27e-10	1.18e-09	0.4564	1
gray57	ARHGAP19	0.0209762	0.774828	6.55737	2.74e-11	1.18e-10	0.557079	1
darkkhaki	ARHGAP19	0.0209762	0.774828	7.29156	1.53e-13	3.94e-12	0.16161	1
grey9	ARHGAP19	0.0209762	0.774828	6.17	3.41e-10	1.03e-09	0.262814	1
gray96	ARHGAP19	0.0209762	0.774828	6.29994	1.49e-10	5.02e-10	0.633813	1
gray72	ARHGAP19	0.0209762	0.774828	6.71389	9.47e-12	4.96e-11	0.171709	1
darkcyan	ARHGAP19	0.0209762	0.774828	7.14684	4.44e-13	5.99e-12	0.217505	1
ivory	ARHGAP25	0.938958	0.90721	5.46786	2.28e-08	3.33e-08	0.089608	1
palevioletred	ARHGAP27	0.0506352	0.0240025	3.90275	4.76e-05	4.91e-05	0.116831	1
palevioletred	ARHGAP31	0.795617	0.925662	3.90275	4.76e-05	4.91e-05	0.15983	1
aquamarine2	ARHGAP32	0.989514	0.934969	5.52942	1.61e-08	2.53e-08	0.176742	4
palevioletred	ARHGAP33	0.153608	0.954879	3.90275	4.76e-05	4.91e-05	0.220333	1
paleturquoise2	ARHGAP9	0.275882	0.109732	4.06508	2.4e-05	2.5e-05	0.178369	1
grey55	ARHGDIA	0.599644	0.9917	6.13473	4.27e-10	1.18e-09	0.0494849	2
limegreen	ARHGDIB	0.798139	0.870869	5.2205	8.92e-08	1.19e-07	0.106081	2
palevioletred	ARHGDIG	0.272459	0.977116	3.90275	4.76e-05	4.91e-05	0.17985	1
grey55	ARHGEF1	0.865616	0.472958	6.13473	4.27e-10	1.18e-09	0.00551912	1
mediumorchid	ARHGEF15	0.745918	0.145578	5.09377	1.76e-07	2.27e-07	0	1
ivory	ARHGEF17	0.994303	0.0053581	5.46786	2.28e-08	3.33e-08	0.0635888	1
palevioletred	ARHGEF19	0.972666	0.0214196	3.90275	4.76e-05	4.91e-05	0.0309665	1
palevioletred	ARHGEF2	0.584072	0.14293	3.90275	4.76e-05	4.91e-05	0.165352	1
darkseagreen	ARHGEF28	0.186595	0.177951	7.17974	3.49e-13	5.48e-12	0.115471	1
peru	ARHGEF39	0.688951	0.29479	3.62881	0.000142366	0.000146119	0.400142	1
gray29	ARHGEF5	0.10963	0.0620302	7.02751	1.05e-12	1.03e-11	0.0280859	1
mediumorchid	ARHGEF5	0.10963	0.0620302	5.09377	1.76e-07	2.27e-07	0.697584	1
navajowhite2	ARHGEF5	0.10963	0.0620302	4.96412	3.45e-07	4.36e-07	0.614182	1
grey79	ARHGEF5	0.10963	0.0620302	5.6552	7.78e-09	1.5e-08	0.0468879	1
firebrick2	ARHGEF5	0.10963	0.0620302	7.25858	1.96e-13	3.95e-12	0	1
darkseagreen	ARHGEF5	0.10963	0.0620302	7.17974	3.49e-13	5.48e-12	0.0196447	1
lightseagreen	ARHGEF5	0.10963	0.0620302	5.52049	1.69e-08	2.62e-08	0.21845	2
gray22	ARID1A	0.612215	0.358291	7.06312	8.14e-13	8.81e-12	0.292306	3
azure2	ARID2	0.248541	0.291932	5.62262	9.4e-09	1.73e-08	0.207072	4
grey70	ARID3A	0.0478286	0.543519	6.0377	7.82e-10	2.06e-09	0.320655	1
azure2	ARID3A	0.0478286	0.543519	5.62262	9.4e-09	1.73e-08	0.0460214	1
grey82	ARID3A	0.0478286	0.543519	6.25566	1.98e-10	6.49e-10	0.160293	1
grey28	ARID3A	0.0478286	0.543519	5.74087	4.71e-09	9.82e-09	0.286005	1
lightskyblue	ARID3A	0.0478286	0.543519	5.16989	1.17e-07	1.53e-07	0.289665	1
gray82	ARID3A	0.0478286	0.543519	6.42155	6.74e-11	2.66e-10	0.322568	1
limegreen	ARID3B	0.523244	0.972849	5.2205	8.92e-08	1.19e-07	0.00114628	1
gray58	ARID4A	0.250258	0.218739	6.62451	1.74e-11	7.92e-11	0.000257967	1
darkorchid2	ARID4B	0.977282	0.00346633	7.48696	3.52e-14	1.49e-12	0.0983063	1
grey55	ARID5A	0.97318	0.259869	6.13473	4.27e-10	1.18e-09	0.0219352	1
gray27	ARIH1	0.516496	0.229885	6.66741	1.3e-11	6.51e-11	8.78e-17	3
aquamarine2	ARIH2	0.302933	0.51342	5.52942	1.61e-08	2.53e-08	0.0195445	9
grey90	ARL14EP	0.0684996	0.819528	5.88829	1.95e-09	4.36e-09	0.0256474	1
brown	ARL15	0.809113	0.670018	5.66173	7.49e-09	1.45e-08	0.0059416	1
grey98	ARL2	0.770171	0.774824	5.54574	1.46e-08	2.53e-08	0.0338756	1
palevioletred	ARL2BP	0.473039	0.332264	3.90275	4.76e-05	4.91e-05	0.0731121	1
lightslategray	ARL4D	0.359955	0.144238	5.26152	7.14e-08	9.99e-08	0.00304724	1
limegreen	ARL5A	0.301815	0.49261	5.2205	8.92e-08	1.19e-07	0.000158185	1
coral	ARL6IP1	0.987933	0.291422	4.78403	8.59e-07	1e-06	0.0900597	2
grey55	ARL6IP5	0.502596	0.982582	6.13473	4.27e-10	1.18e-09	5.1e-05	1
olivedrab2	ARL8B	0.754662	0.932522	4.58742	2.24e-06	2.53e-06	0.0174515	1
coral	ARMC1	0.951021	0.0306463	4.78403	8.59e-07	1e-06	0.0815406	1
limegreen	ARMC8	0.626358	0.949475	5.2205	8.92e-08	1.19e-07	0.0872605	1
greenyellow	ARNT2	0.405278	0.982727	6.10393	5.17e-10	1.38e-09	0.293867	2
bisque	ARNTL2	0.941301	0.102961	6.22243	2.45e-10	7.57e-10	0.000908154	1
mistyrose	ARPC1B	0.351758	0.758307	4.69534	1.33e-06	1.52e-06	0.249983	1
lightslateblue	ARPC3	0.939701	0.772134	5.0068	2.77e-07	3.54e-07	0.255325	3
grey72	ARPC4	0.122291	0.473798	5.74384	4.63e-09	9.7e-09	0.182872	1
grey97	ARPC4	0.122291	0.473798	5.884	2e-09	4.41e-09	0.0896543	1
lightblue	ARRB2	0.301472	0.144055	5.62129	9.48e-09	1.73e-08	0.0249592	3
grey20	ARRB2	0.301472	0.144055	6.19863	2.85e-10	8.7e-10	0.0307065	2
orange	ARRB2	0.301472	0.144055	4.42528	4.82e-06	5.26e-06	0.380999	6
gold	ARRDC1	0.941663	0.683536	6.72589	8.73e-12	4.67e-11	0.0980297	1
lightblue	ARRDC4	0.0180873	0.604636	5.62129	9.48e-09	1.73e-08	7.72e-18	1
ivory	ARVCF	0.993817	0.944478	5.46786	2.28e-08	3.33e-08	0.0307467	1
aquamarine2	ASAP1	0.368921	0.312981	5.52942	1.61e-08	2.53e-08	0.227748	8
aquamarine2	ASAP3	0.550645	0.98769	5.52942	1.61e-08	2.53e-08	0.0803161	1
oldlace	ASB1	0.0263234	NA	4.56231	2.53e-06	2.8e-06	0.221307	2
mediumslateblue	ASB1	0.0263234	NA	5.17101	1.16e-07	1.53e-07	0.0276106	1
magenta2	ASB1	0.0263234	NA	5.52047	1.69e-08	2.62e-08	0.300744	1
honeydew2	ASB1	0.0263234	NA	6.1366	4.22e-10	1.18e-09	0.0830821	1
grey88	ASB1	0.0263234	NA	5.94418	1.39e-09	3.46e-09	0.163577	1
cornsilk2	ASB10	0.95176	0.50503	3.46419	0.000265912	0.000269934	0.0200811	2
brown	ASB14	0.501848	0.967853	5.66173	7.49e-09	1.45e-08	0.000785986	1
azure2	ASB15	0.138128	0.977817	5.62262	9.4e-09	1.73e-08	0.0156974	1
coral	ASB16	0.525129	0.852742	4.78403	8.59e-07	1e-06	0.0012756	1
brown	ASB17	0.910525	0.0200752	5.66173	7.49e-09	1.45e-08	0.0290252	3
grey88	ASB18	0.887926	0.928521	5.94418	1.39e-09	3.46e-09	0.235488	3
grey6	ASB4	0.101021	0.205522	6.23802	2.22e-10	7.13e-10	0.0301789	1
lightskyblue2	ASCC2	0.32216	0.970086	5.27717	6.56e-08	9.19e-08	0.0346642	1
coral	ASCC2	0.32216	0.970086	4.78403	8.59e-07	1e-06	0.00779405	3
coral	ASCL2	0.695703	0.995789	4.78403	8.59e-07	1e-06	0.000631948	1
cadetblue2	ASF1B	0.435632	0.8102	5.43257	2.78e-08	4.01e-08	0.153848	2
mediumvioletred	ASGR1	0.690153	0.854242	5.55395	1.4e-08	2.44e-08	0.0227916	1
cornflowerblue	ASGR1	0.690153	0.854242	4.07012	2.35e-05	2.47e-05	0.000340921	2
orangered	ASH1L	0.348118	0.97966	4.23097	1.16e-05	1.26e-05	0.412689	1
chocolate	ASH1L	0.348118	0.97966	6.81949	4.57e-12	3.18e-11	0.0713714	1
lightcyan	ASH1L	0.348118	0.97966	5.57094	1.27e-08	2.27e-08	0.381332	1
lightslateblue	ASH1L	0.348118	0.97966	5.0068	2.77e-07	3.54e-07	0.586002	1
olivedrab	ASH1L	0.348118	0.97966	4.57901	2.34e-06	2.63e-06	0.015938	1
palevioletred2	ASH1L	0.348118	0.97966	3.86764	5.49e-05	5.65e-05	0.00728312	1
grey72	ASH1L	0.348118	0.97966	5.74384	4.63e-09	9.7e-09	0.134281	1
coral	ASH1L	0.348118	0.97966	4.78403	8.59e-07	1e-06	0.00226954	1
gray97	ASH1L	0.348118	0.97966	6.37175	9.34e-11	3.52e-10	0.237936	2
cornflowerblue	ASH2L	0.949232	0.9884	4.07012	2.35e-05	2.47e-05	0.207693	5
grey58	ASIC1	0.770872	0.455124	5.84898	2.47e-09	5.41e-09	0.09073	1
cornflowerblue	ASIC3	0.979366	0.907702	4.07012	2.35e-05	2.47e-05	0.0101224	1
darkseagreen	ASPH	0.961981	0.989835	7.17974	3.49e-13	5.48e-12	0.256594	2
limegreen	ASPM	0.966898	0.00376966	5.2205	8.92e-08	1.19e-07	0.119416	1
grey90	ASS1	0.681475	0.353469	5.88829	1.95e-09	4.36e-09	0.18177	5
bisque	ASTE1	0.767015	0.402149	6.22243	2.45e-10	7.57e-10	0.0809289	1
grey58	ASXL1	0.985165	0.455556	5.84898	2.47e-09	5.41e-09	0.137941	2
coral	ASXL2	0.997188	0.193201	4.78403	8.59e-07	1e-06	0.00221475	1
darkslategrey	ATAD3A	0.242702	0.998736	6.83869	4e-12	2.98e-11	0.334746	1
gray76	ATAD3A	0.242702	0.998736	6.74669	7.56e-12	4.27e-11	0.384552	2
indianred	ATAD3A	0.242702	0.998736	5.68365	6.59e-09	1.33e-08	0.212755	2
cadetblue2	ATAD3A	0.242702	0.998736	5.43257	2.78e-08	4.01e-08	0.461887	2
darkblue	ATAD3A	0.242702	0.998736	7.7615	4.22e-15	3.1e-13	0.577871	3
gray6	ATAD3A	0.242702	0.998736	6.60744	1.96e-11	8.59e-11	0.350705	1
darkturquoise	ATAD3A	0.242702	0.998736	6.82098	4.52e-12	3.18e-11	0.369072	1
aquamarine2	ATE1	0.166913	0.0301301	5.52942	1.61e-08	2.53e-08	0.00136871	1
azure2	ATF2	0.999736	0.865082	5.62262	9.4e-09	1.73e-08	0.0924302	6
coral	ATF3	0.114005	0.621409	4.78403	8.59e-07	1e-06	0.0118696	9
maroon2	ATF6	0.427724	0.82768	5.47013	2.25e-08	3.33e-08	0.177356	2
firebrick	ATF6	0.427724	0.82768	6.7376	8.05e-12	4.47e-11	0.0228367	4
dimgrey	ATF6	0.427724	0.82768	7.16624	3.85e-13	5.61e-12	0.0113774	3
grey99	ATF7	0.79811	0.998935	5.31029	5.47e-08	7.71e-08	0.00167974	1
azure2	ATF7IP2	0.990158	0.452001	5.62262	9.4e-09	1.73e-08	0.00633974	1
darkseagreen	ATG12	0.495984	0.685776	7.17974	3.49e-13	5.48e-12	0.136628	1
limegreen	ATG12	0.495984	0.685776	5.2205	8.92e-08	1.19e-07	0.0508001	4
grey90	ATG3	0.701251	0.0182869	5.88829	1.95e-09	4.36e-09	0.0877074	4
coral	ATG4B	0.807618	NA	4.78403	8.59e-07	1e-06	0.00238605	3
grey55	ATG7	0.54449	0.167902	6.13473	4.27e-10	1.18e-09	0.0584087	2
burlywood	ATL3	0.847904	0.836283	5.243	7.9e-08	1.1e-07	0.0322409	1
palegreen	ATN1	0.994765	0.364875	4.50929	3.25e-06	3.59e-06	0.496674	3
ivory	ATOX1	0.833305	0.185704	5.46786	2.28e-08	3.33e-08	0.0344017	2
ivory	ATP11A	0.722857	0.152221	5.46786	2.28e-08	3.33e-08	0.0669516	1
palegreen	ATP12A	0.789496	0.890781	4.50929	3.25e-06	3.59e-06	0.110882	1
forestgreen	ATP13A2	0.606974	0.993821	7.23891	2.26e-13	3.95e-12	0.0644537	4
coral	ATP13A2	0.606974	0.993821	4.78403	8.59e-07	1e-06	0.0108719	1
limegreen	ATP1A1	0.120359	0.945878	5.2205	8.92e-08	1.19e-07	0.0888427	3
limegreen	ATP1A2	0.893194	0.960845	5.2205	8.92e-08	1.19e-07	0.132182	1
grey55	ATP1A3	0.820226	0.535122	6.13473	4.27e-10	1.18e-09	0.00948091	1
limegreen	ATP1A4	0.0301692	0.389913	5.2205	8.92e-08	1.19e-07	0.0759692	1
aquamarine2	ATP1B2	0.925646	0.962722	5.52942	1.61e-08	2.53e-08	9.86e-05	1
indianred	ATP2B1	0.262368	0.998497	5.68365	6.59e-09	1.33e-08	0.144505	1
brown	ATP2B2	0.998766	0.111788	5.66173	7.49e-09	1.45e-08	0.107893	1
burlywood	ATP2C1	0.93124	0.755234	5.243	7.9e-08	1.1e-07	0.114147	1
mediumvioletred	ATP5O	0.808716	0.0957495	5.55395	1.4e-08	2.44e-08	0.115735	1
olivedrab2	ATP6V0A1	0.990954	0.543457	4.58742	2.24e-06	2.53e-06	0.0240904	2
coral	ATP6V0A2	0.950492	0.665178	4.78403	8.59e-07	1e-06	0.0672585	1
olivedrab2	ATP6V0D1	0.792619	0.0356572	4.58742	2.24e-06	2.53e-06	0.0230645	1
cornflowerblue	ATP6V0D2	0.526298	0.870842	4.07012	2.35e-05	2.47e-05	0.000691845	1
blueviolet	ATP6V1B1	0.0137756	0.73117	7.11329	5.67e-13	6.97e-12	0.000529695	1
darkgray	ATP6V1B1	0.0137756	0.73117	7.24117	2.22e-13	3.95e-12	0.00339816	1
gray85	ATP6V1B1	0.0137756	0.73117	6.60698	1.96e-11	8.59e-11	0.141791	1
olivedrab2	ATP6V1B1	0.0137756	0.73117	4.58742	2.24e-06	2.53e-06	0.268975	12
lightyellow	ATP6V1B1	0.0137756	0.73117	5.13113	1.44e-07	1.88e-07	0	2
ivory	ATP6V1G1	0.774162	0.831423	5.46786	2.28e-08	3.33e-08	0.0920186	1
olivedrab2	ATP6V1H	0.00864522	0.613	4.58742	2.24e-06	2.53e-06	0.0230222	4
ivory	ATP7B	0.472216	0.873895	5.46786	2.28e-08	3.33e-08	0.0661497	3
gray8	ATRN	0.977982	0.724004	6.77323	6.3e-12	3.76e-11	0.152551	1
grey55	ATXN1	0.249634	0.658902	6.13473	4.27e-10	1.18e-09	0.114663	26
grey	ATXN1	0.249634	0.658902	6.29396	1.55e-10	5.19e-10	0.114809	3
lightgrey	ATXN10	0.0302396	0.207544	5.5266	1.63e-08	2.56e-08	0.0274193	3
orchid2	ATXN10	0.0302396	0.207544	4.47473	3.83e-06	4.2e-06	0.0853943	2
grey96	ATXN2L	0.324665	0.993697	5.71486	5.49e-09	1.14e-08	0.252129	1
hotpink2	ATXN2L	0.324665	0.993697	5.81954	2.95e-09	6.41e-09	0.391469	1
moccasin	ATXN2L	0.324665	0.993697	4.66969	1.51e-06	1.72e-06	0.41524	1
lightskyblue	ATXN7L2	0.219619	0.0690924	5.16989	1.17e-07	1.53e-07	0.0159206	3
lightgreen	AURKA	0.0349979	0.739149	4.93488	4.01e-07	5.05e-07	0.48123	3
mistyrose	AURKA	0.0349979	0.739149	4.69534	1.33e-06	1.52e-06	1	15
lightsalmon2	AURKA	0.0349979	0.739149	5.64106	8.45e-09	1.62e-08	1	3
maroon	AURKA	0.0349979	0.739149	5.30315	5.69e-08	8e-08	0.84818	4
gray58	AURKA	0.0349979	0.739149	6.62451	1.74e-11	7.92e-11	0.014064	4
maroon	AURKB	0.203386	0.304386	5.30315	5.69e-08	8e-08	0.0201102	1
navajowhite2	AURKB	0.203386	0.304386	4.96412	3.45e-07	4.36e-07	0.0172836	4
gray58	AURKB	0.203386	0.304386	6.62451	1.74e-11	7.92e-11	0.0026486	3
oldlace	AUTS2	0.947146	0.12821	4.56231	2.53e-06	2.8e-06	0.000531406	1
aquamarine2	AVIL	0.497769	0.305919	5.52942	1.61e-08	2.53e-08	0.0855021	1
mediumpurple	AVP	0.977621	0.9579	4.98451	3.11e-07	3.94e-07	0.0135988	1
lightyellow2	AVPR1B	0.607227	0.997188	4.99502	2.94e-07	3.75e-07	0.177683	1
grey98	AXIN1	0.122168	0.639037	5.54574	1.46e-08	2.53e-08	0.520115	6
gray92	AXIN1	0.122168	0.639037	6.7686	6.5e-12	3.77e-11	0.298878	3
chocolate	AXIN1	0.122168	0.639037	6.81949	4.57e-12	3.18e-11	0.0670783	2
brown	AZGP1	0.283845	0.78858	5.66173	7.49e-09	1.45e-08	0.00544843	1
limegreen	AZI2	0.131324	0.746235	5.2205	8.92e-08	1.19e-07	0.0131728	1
coral	AZIN1	0.650072	0.763161	4.78403	8.59e-07	1e-06	0.088466	1
grey5	B2M	0.629778	0.939296	6.32695	1.25e-10	4.25e-10	0.0343769	2
coral	B4GALT5	0.465213	0.990037	4.78403	8.59e-07	1e-06	0.0959062	1
lightskyblue	BAALC	0.994687	0.954095	5.16989	1.17e-07	1.53e-07	0.0227411	1
limegreen	BACH1	0.980696	0.468899	5.2205	8.92e-08	1.19e-07	0.0205929	1
cornflowerblue	BAG5	0.651412	0.986091	4.07012	2.35e-05	2.47e-05	0.00895662	2
cornflowerblue	BAI1	0.992997	0.154893	4.07012	2.35e-05	2.47e-05	0.00999008	1
mistyrose	BAI2	0.765607	0.624095	4.69534	1.33e-06	1.52e-06	0.0149039	1
antiquewhite2	BAIAP2	0.190559	0.431396	6.48117	4.55e-11	1.85e-10	0.0122141	3
grey79	BAIAP2L1	0.958386	0.94362	5.6552	7.78e-09	1.5e-08	0.256337	1
peachpuff	BAK1	0.193272	0.900365	3.90331	4.74e-05	4.91e-05	0.126654	3
gray88	BAK1	0.193272	0.900365	6.39702	7.92e-11	3e-10	0.0745837	3
mistyrose	BARD1	0.997251	0.985477	4.69534	1.33e-06	1.52e-06	0.37735	3
ivory	BARX1	0.468435	0.803615	5.46786	2.28e-08	3.33e-08	0.0577729	1
coral	BARX2	0.0132197	0.998644	4.78403	8.59e-07	1e-06	0.00189519	1
coral	BATF	0.35276	0.719458	4.78403	8.59e-07	1e-06	0.00259795	5
coral	BATF2	0.788357	0.442387	4.78403	8.59e-07	1e-06	0.00165569	3
coral	BATF3	0.952833	0.0671569	4.78403	8.59e-07	1e-06	0.00323934	6
azure2	BAZ1A	0.331911	0.326738	5.62262	9.4e-09	1.73e-08	0.0815309	3
white	BAZ1B	0.21472	0.885373	7.78547	3.44e-15	3.1e-13	0.449865	1
dodgerblue2	BAZ1B	0.21472	0.885373	6.95182	1.8e-12	1.49e-11	0.352857	1
antiquewhite	BAZ1B	0.21472	0.885373	7.66814	8.77e-15	5.52e-13	0.363796	2
burlywood2	BAZ1B	0.21472	0.885373	7.26394	1.88e-13	3.95e-12	0.58764	1
azure2	BAZ1B	0.21472	0.885373	5.62262	9.4e-09	1.73e-08	0.298765	7
grey78	BAZ2A	0.685893	0.216832	5.89765	1.84e-09	4.36e-09	0.240599	1
azure2	BBOX1	0.999266	0.222039	5.62262	9.4e-09	1.73e-08	0.000513041	1
grey90	BBS10	0.120888	0.0128647	5.88829	1.95e-09	4.36e-09	0.00772777	2
gray85	BBS4	0.916892	0.959143	6.60698	1.96e-11	8.59e-11	0.166729	1
grey90	BBS7	0.970256	0.703436	5.88829	1.95e-09	4.36e-09	0.00111211	1
aquamarine2	BBX	0.528867	0.912905	5.52942	1.61e-08	2.53e-08	0.0786934	1
orchid	BCAS2	0.0292783	0.000464958	4.2124	1.26e-05	1.37e-05	1	5
ivory	BCAS2	0.0292783	0.000464958	5.46786	2.28e-08	3.33e-08	0.106897	1
gray95	BCAS2	0.0292783	0.000464958	6.67048	1.27e-11	6.49e-11	0.207685	1
gray99	BCAS2	0.0292783	0.000464958	6.23807	2.22e-10	7.13e-10	0.0983321	2
limegreen	BCDIN3D	0.912756	0.115441	5.2205	8.92e-08	1.19e-07	0.0893973	1
gray82	BCL11A	0.792016	0.680488	6.42155	6.74e-11	2.66e-10	6.95e-17	1
lightseagreen	BCL2A1	0.339411	0.079243	5.52049	1.69e-08	2.62e-08	0.106137	3
limegreen	BCL2L1	0.440972	0.747706	5.2205	8.92e-08	1.19e-07	0.00144501	4
cornflowerblue	BCL2L11	0.999882	0.787664	4.07012	2.35e-05	2.47e-05	0.0993015	3
aquamarine2	BCL3	0.731982	0.251399	5.52942	1.61e-08	2.53e-08	0.000952646	1
greenyellow	BCL6	0.948586	0.766042	6.10393	5.17e-10	1.38e-09	1	10
coral	BCL7A	0.500087	0.303945	4.78403	8.59e-07	1e-06	0.000881369	1
azure2	BCL7C	0.676354	0.88966	5.62262	9.4e-09	1.73e-08	0.221191	5
grey66	BCLAF1	0.429549	0.9888	6.1685	3.45e-10	1.04e-09	0.578746	2
oldlace	BCLAF1	0.429549	0.9888	4.56231	2.53e-06	2.8e-06	0.252985	2
grey88	BCLAF1	0.429549	0.9888	5.94418	1.39e-09	3.46e-09	0.54129	3
darkolivegreen	BCLAF1	0.429549	0.9888	7.57979	1.73e-14	7.87e-13	0.254071	3
cyan2	BCLAF1	0.429549	0.9888	8.41481	0	0	0.312753	2
khaki	BCLAF1	0.429549	0.9888	5.59729	1.09e-08	1.97e-08	0.318058	2
darkolivegreen2	BCR	0.983285	0.721098	7.25015	2.08e-13	3.95e-12	0.329947	3
mediumpurple	BDH2	0.381167	0.559707	4.98451	3.11e-07	3.94e-07	0	1
lightslateblue	BDKRB2	0.00673185	0.81212	5.0068	2.77e-07	3.54e-07	0.0895561	1
grey87	BDKRB2	0.00673185	0.81212	5.94703	1.37e-09	3.44e-09	0.0789303	1
hotpink	BDKRB2	0.00673185	0.81212	5.58086	1.2e-08	2.16e-08	0.242948	1
lavenderblush	BDKRB2	0.00673185	0.81212	5.71106	5.61e-09	1.16e-08	2.55e-16	1
coral2	BDKRB2	0.00673185	0.81212	4.76504	9.44e-07	1.1e-06	0.014362	1
khaki	BDKRB2	0.00673185	0.81212	5.59729	1.09e-08	1.97e-08	0.0285385	1
grey92	BDKRB2	0.00673185	0.81212	5.92154	1.59e-09	3.92e-09	0.179886	1
lightcyan	BDKRB2	0.00673185	0.81212	5.57094	1.27e-08	2.27e-08	0.292014	1
grey69	BDKRB2	0.00673185	0.81212	5.79366	3.44e-09	7.45e-09	0.0128765	1
aquamarine2	BDKRB2	0.00673185	0.81212	5.52942	1.61e-08	2.53e-08	0.00361365	1
mediumvioletred	BDKRB2	0.00673185	0.81212	5.55395	1.4e-08	2.44e-08	0.338594	5
cornflowerblue	BDKRB2	0.00673185	0.81212	4.07012	2.35e-05	2.47e-05	0.031095	3
limegreen	BDNF	0.0900272	0.637176	5.2205	8.92e-08	1.19e-07	0.0160816	2
forestgreen	BDNF	0.0900272	0.637176	7.23891	2.26e-13	3.95e-12	0.260797	4
grey90	BEND7	0.891152	0.0109022	5.88829	1.95e-09	4.36e-09	0.00317625	1
lavenderblush2	BFAR	0.587165	0.42577	5.98143	1.11e-09	2.85e-09	0	2
aquamarine2	BFAR	0.587165	0.42577	5.52942	1.61e-08	2.53e-08	0.0113807	4
cornflowerblue	BGLAP	0.00153171	0.743123	4.07012	2.35e-05	2.47e-05	0.035107	1
paleturquoise2	BICD1	0.105349	0.904183	4.06508	2.4e-05	2.5e-05	0.229995	3
gray89	BICD2	0.996621	0.252436	6.36232	9.94e-11	3.59e-10	0.00843598	1
coral	BID	0.978938	0.912183	4.78403	8.59e-07	1e-06	0.00401902	2
greenyellow	BIK	0.139421	0.904161	6.10393	5.17e-10	1.38e-09	0.00893096	1
honeydew	BIN1	0.337439	0.0234137	5.60701	1.03e-08	1.87e-08	1	4
khaki2	BIN1	0.337439	0.0234137	5.58368	1.18e-08	2.13e-08	1	3
moccasin	BIRC2	0.77618	0.963263	4.66969	1.51e-06	1.72e-06	0.339622	1
grey25	BIRC2	0.77618	0.963263	5.95268	1.32e-09	3.34e-09	0.534769	2
grey96	BIRC2	0.77618	0.963263	5.71486	5.49e-09	1.14e-08	0.619423	1
grey50	BIRC2	0.77618	0.963263	6.27414	1.76e-10	5.88e-10	0.795835	2
hotpink2	BIRC2	0.77618	0.963263	5.81954	2.95e-09	6.41e-09	0.314432	1
grey55	BIRC3	0.889485	0.812054	6.13473	4.27e-10	1.18e-09	0.0249582	2
coral	BIRC5	0.702603	0.0811616	4.78403	8.59e-07	1e-06	0.0863154	3
coral	BIRC7	0.930312	0.000436567	4.78403	8.59e-07	1e-06	0.00113212	1
orchid	BLK	0.699074	0.578234	4.2124	1.26e-05	1.37e-05	0.26371	2
paleturquoise2	BLOC1S1	0.605629	0.892964	4.06508	2.4e-05	2.5e-05	0.0204194	1
paleturquoise2	BLOC1S4	0.105316	0.9852	4.06508	2.4e-05	2.5e-05	0.0767379	2
lightseagreen	BMF	0.51055	0.53567	5.52049	1.69e-08	2.62e-08	0.0262221	1
cornflowerblue	BMP1	0.996452	0.137712	4.07012	2.35e-05	2.47e-05	0.000227503	1
burlywood	BMP10	0.573723	0.306511	5.243	7.9e-08	1.1e-07	0.00749381	1
mistyrose	BMP2K	0.665138	0.484386	4.69534	1.33e-06	1.52e-06	0.0490341	1
green2	BMP5	0.24732	0.0825295	6.49842	4.06e-11	1.72e-10	0.0173088	2
rosybrown2	BMP5	0.24732	0.0825295	1.71411	0.0432543	0.0432543	0.20807	1
green2	BMP7	0.7233	0.336224	6.49842	4.06e-11	1.72e-10	0.392189	4
green2	BMPR1A	0.675963	0.866848	6.49842	4.06e-11	1.72e-10	0.104024	3
grey58	BNC1	0.421757	0.904413	5.84898	2.47e-09	5.41e-09	0.0597637	1
limegreen	BNC2	0.9985	0.0174027	5.2205	8.92e-08	1.19e-07	0.000969517	1
cornsilk2	BNIP2	0.992382	0.74848	3.46419	0.000265912	0.000269934	0.262023	1
orange2	BOD1L1	0.942628	0.992295	4.73422	1.1e-06	1.27e-06	0.164065	1
lightseagreen	BOK	0.739973	NA	5.52049	1.69e-08	2.62e-08	0.0289643	1
antiquewhite	BPTF	0.00855483	0.185671	7.66814	8.77e-15	5.52e-13	0.177254	1
limegreen	BPTF	0.00855483	0.185671	5.2205	8.92e-08	1.19e-07	0.00374353	1
coral	BPTF	0.00855483	0.185671	4.78403	8.59e-07	1e-06	0.00260218	3
mistyrose2	BPTF	0.00855483	0.185671	4.87794	5.36e-07	6.73e-07	0.121135	1
darkorchid2	BPTF	0.00855483	0.185671	7.48696	3.52e-14	1.49e-12	0.189111	1
ivory2	BPTF	0.00855483	0.185671	5.2577	7.29e-08	1.02e-07	0.307696	1
grey7	BRAF	0.233263	0.996275	6.4201	6.81e-11	2.66e-10	0.136171	1
gray89	BRAF	0.233263	0.996275	6.36232	9.94e-11	3.59e-10	0.345786	4
hotpink2	BRAF	0.233263	0.996275	5.81954	2.95e-09	6.41e-09	0.128536	1
gray95	BRAF	0.233263	0.996275	6.67048	1.27e-11	6.49e-11	0.335025	1
beige	BRAF	0.233263	0.996275	7.76737	4e-15	3.1e-13	0.510379	3
grey6	BRAF	0.233263	0.996275	6.23802	2.22e-10	7.13e-10	0.397524	1
grey5	BRAT1	0.949018	0.0705343	6.32695	1.25e-10	4.25e-10	0.00377464	1
gray58	BRCA1	0.634109	0.242246	6.62451	1.74e-11	7.92e-11	0.0668419	16
coral	BRD1	0.277243	0.31254	4.78403	8.59e-07	1e-06	0.00235134	3
coral	BRD3	0.844048	0.174363	4.78403	8.59e-07	1e-06	0.0927337	1
orange2	BRDT	0.792671	0.908925	4.73422	1.1e-06	1.27e-06	0.0991868	1
coral	BRI3BP	0.849807	0.0562556	4.78403	8.59e-07	1e-06	0.00838739	1
blue	BRIP1	0.506674	0.501456	6.40166	7.68e-11	2.97e-10	0.0222525	1
gray58	BRMS1	0.0246995	0.320835	6.62451	1.74e-11	7.92e-11	0.00281059	2
gray8	BROX	0.868299	NA	6.77323	6.3e-12	3.76e-11	0.12933	1
gray89	BRSK2	0.820278	0.997581	6.36232	9.94e-11	3.59e-10	0.000428858	1
orange	BSN	0.921893	0.987754	4.42528	4.82e-06	5.26e-06	0.0559028	1
orangered	BST1	0.756877	0.253693	4.23097	1.16e-05	1.26e-05	0	1
darkorange2	BTBD2	0.578949	0.659357	6.9609	1.69e-12	1.44e-11	0.121422	1
grey90	BTG2	0.29447	0.355148	5.88829	1.95e-09	4.36e-09	0.000261527	1
aquamarine2	BTG2	0.29447	0.355148	5.52942	1.61e-08	2.53e-08	0.00583131	2
gray89	BTN1A1	0.999681	0.960591	6.36232	9.94e-11	3.59e-10	0.00642681	1
aquamarine2	BUB1	0.307432	0.417361	5.52942	1.61e-08	2.53e-08	0.11045	5
gray58	BUB1B	0.0494421	0.720505	6.62451	1.74e-11	7.92e-11	0.0155663	5
gray89	BUB1B	0.0494421	0.720505	6.36232	9.94e-11	3.59e-10	0.00515269	3
navajowhite2	BUB1B	0.0494421	0.720505	4.96412	3.45e-07	4.36e-07	0	1
aquamarine2	BUB1B	0.0494421	0.720505	5.52942	1.61e-08	2.53e-08	0.0159859	4
grey55	C10orf10	0.48692	0.651719	6.13473	4.27e-10	1.18e-09	0.00286508	1
lightskyblue	C10orf62	0.051686	0.787899	5.16989	1.17e-07	1.53e-07	0.0193263	1
aquamarine2	C12orf10	0.483307	0.866616	5.52942	1.61e-08	2.53e-08	0.0740942	2
gray8	C12orf45	0.999838	0.149942	6.77323	6.3e-12	3.76e-11	0.0827142	1
grey59	C15orf48	0.858591	0.357846	5.90709	1.74e-09	4.26e-09	4.25e-17	1
grey9	C16orf89	0.0620769	0.817939	6.17	3.41e-10	1.03e-09	0.101913	1
grey92	C17orf70	0.999107	0.554617	5.92154	1.59e-09	3.92e-09	0.000554837	1
coral	C19orf68	0.0715608	0.990205	4.78403	8.59e-07	1e-06	0.00131763	1
grey85	C1D	0.752579	0.807547	5.78108	3.71e-09	8e-09	0	1
ivory	C1orf43	0.901701	0.778179	5.46786	2.28e-08	3.33e-08	0.0525992	1
cornflowerblue	C1QB	0.852895	0.602906	4.07012	2.35e-05	2.47e-05	0.0411937	1
orangered	C1QC	0.879935	0.523454	4.23097	1.16e-05	1.26e-05	0.165329	1
grey80	C1QTNF1	0.665397	0.0212683	5.88629	1.97e-09	4.37e-09	0.277312	1
beige	C20orf195	0.140189	0.675691	7.76737	4e-15	3.1e-13	0.00583724	1
grey77	C20orf195	0.140189	0.675691	5.74884	4.49e-09	9.54e-09	0.057211	2
mediumpurple2	C20orf195	0.140189	0.675691	5.18459	1.08e-07	1.43e-07	0.840198	2
ivory	C20orf27	0.183016	0.632834	5.46786	2.28e-08	3.33e-08	0.0595301	1
cyan	C21orf59	0.760326	0.00699125	2.21533	0.0133686	0.0133876	0.142509	1
gray89	C2orf44	0.0126659	0.491717	6.36232	9.94e-11	3.59e-10	0.135261	4
gray8	C2orf74	0.353178	0.769844	6.77323	6.3e-12	3.76e-11	0.143895	1
palevioletred2	C3	0.935219	0.727404	3.86764	5.49e-05	5.65e-05	0.229869	3
palevioletred2	C3AR1	0.709	0.404359	3.86764	5.49e-05	5.65e-05	0.0532385	1
aquamarine2	C3orf17	0.418372	0.73805	5.52942	1.61e-08	2.53e-08	0.0118453	1
ivory	C5AR1	0.464832	0.435083	5.46786	2.28e-08	3.33e-08	0.0741911	1
oldlace	C5orf42	0.0447442	0.975143	4.56231	2.53e-06	2.8e-06	0.167235	1
coral	C5orf51	0.760086	0.00870161	4.78403	8.59e-07	1e-06	0.065073	1
coral	C6orf106	0.931952	0.110758	4.78403	8.59e-07	1e-06	0.0932033	1
indianred	C6orf165	0.728808	0.674064	5.68365	6.59e-09	1.33e-08	0.0377955	1
grey55	C6orf211	0.918918	0.547852	6.13473	4.27e-10	1.18e-09	0.0434606	1
coral	C8orf44-SGK3	0.35359	0.361224	4.78403	8.59e-07	1e-06	0.0140571	1
lightgreen	C8orf74	0.17396	0.614516	4.93488	4.01e-07	5.05e-07	0.0174716	1
ivory	CA5A	0.813099	0.0588981	5.46786	2.28e-08	3.33e-08	0.0438539	1
ivory	CA8	0.543415	0.713771	5.46786	2.28e-08	3.33e-08	0.0484337	1
grey25	CA9	0.621499	0.801686	5.95268	1.32e-09	3.34e-09	0.0176527	1
gray2	CAB39	0.334661	0.965227	7.13504	4.84e-13	6.27e-12	0.131847	1
gray58	CABIN1	0.60249	0.986612	6.62451	1.74e-11	7.92e-11	0.296484	4
lightgrey	CABIN1	0.60249	0.986612	5.5266	1.63e-08	2.56e-08	0.573826	2
grey95	CACNA1G	0.537938	0.726041	5.68889	6.39e-09	1.32e-08	0.273381	1
orange	CACNA1H	0.429825	0.972786	4.42528	4.82e-06	5.26e-06	0.0474606	2
lightblue	CACNA1H	0.429825	0.972786	5.62129	9.48e-09	1.73e-08	0.868049	3
palegreen	CACNB1	0.989319	0.0975382	4.50929	3.25e-06	3.59e-06	0.161884	1
indianred	CACNB2	0.977885	0.000497162	5.68365	6.59e-09	1.33e-08	0.146297	1
gray89	CACNB3	0.497007	0.509619	6.36232	9.94e-11	3.59e-10	0.0563651	1
coral	CACNB4	0.984458	0.654593	4.78403	8.59e-07	1e-06	0.00147224	1
grey58	CACNG2	0.998535	0.85721	5.84898	2.47e-09	5.41e-09	0.454694	2
pink	CAD	0.38016	0.781334	3.58853	0.000166276	0.000170485	0.534009	1
aquamarine2	CADM1	0.250243	0.295043	5.52942	1.61e-08	2.53e-08	0.0348488	3
coral	CALB2	0.663693	0.581685	4.78403	8.59e-07	1e-06	0.000682525	1
olivedrab	CALCR	0.702916	0.422669	4.57901	2.34e-06	2.63e-06	0.0535725	1
gray58	CALCRL	0.95115	0.405765	6.62451	1.74e-11	7.92e-11	0.00716695	1
chocolate	CALML5	0.532521	0.863414	6.81949	4.57e-12	3.18e-11	0.191177	3
pink2	CAMK1D	0.0370942	0.175344	3.29069	0.000499718	0.000506474	0.209915	1
limegreen	CAMK1D	0.0370942	0.175344	5.2205	8.92e-08	1.19e-07	0.0832927	2
coral	CAMK1D	0.0370942	0.175344	4.78403	8.59e-07	1e-06	0.00194234	2
aquamarine2	CAMK1G	0.337414	0.671954	5.52942	1.61e-08	2.53e-08	0.0937668	1
grey90	CAMK2A	0.834332	0.976965	5.88829	1.95e-09	4.36e-09	0.0781387	3
aquamarine2	CAMK2D	0.0927519	0.0848165	5.52942	1.61e-08	2.53e-08	0.0812716	6
gray99	CAMK2D	0.0927519	0.0848165	6.23807	2.22e-10	7.13e-10	0.016868	1
grey70	CAMK4	0.612003	0.103138	6.0377	7.82e-10	2.06e-09	7.54e-06	1
grey70	CAMKK2	0.0527291	0.987069	6.0377	7.82e-10	2.06e-09	0.000291615	4
coral	CAMKK2	0.0527291	0.987069	4.78403	8.59e-07	1e-06	0.00238997	3
aquamarine2	CAMKV	0.812916	0.998935	5.52942	1.61e-08	2.53e-08	0.0712421	1
olivedrab	CAMP	0.286153	0.550466	4.57901	2.34e-06	2.63e-06	0.0591918	1
palevioletred2	CAMP	0.286153	0.550466	3.86764	5.49e-05	5.65e-05	0.0551538	3
cadetblue	CAMSAP1	0.0664296	0.648685	6.77668	6.15e-12	3.76e-11	0.0127014	1
grey99	CAMSAP2	0.996721	0.691119	5.31029	5.47e-08	7.71e-08	0.00853198	1
blueviolet	CAMTA2	0.150328	0.357022	7.11329	5.67e-13	6.97e-12	0.00588924	1
magenta2	CAND1	0.220202	0.536771	5.52047	1.69e-08	2.62e-08	0.827864	4
oldlace	CAND1	0.220202	0.536771	4.56231	2.53e-06	2.8e-06	1	30
grey88	CAND1	0.220202	0.536771	5.94418	1.39e-09	3.46e-09	0.641346	6
cyan2	CAND1	0.220202	0.536771	8.41481	0	0	0.372197	5
honeydew2	CAND1	0.220202	0.536771	6.1366	4.22e-10	1.18e-09	0.534523	3
azure2	CAND2	0.00320631	0.310346	5.62262	9.4e-09	1.73e-08	0.000125782	1
limegreen	CAND2	0.00320631	0.310346	5.2205	8.92e-08	1.19e-07	0.000144269	1
lawngreen	CANX	0.706631	0.351935	5.77662	3.81e-09	8.19e-09	0.509156	5
lemonchiffon2	CANX	0.706631	0.351935	5.35999	4.16e-08	5.95e-08	0.443136	5
indianred	CANX	0.706631	0.351935	5.68365	6.59e-09	1.33e-08	0.0958133	5
cornflowerblue	CAP1	0.798388	0.672697	4.07012	2.35e-05	2.47e-05	0.0491049	5
cornflowerblue	CAP2	0.723428	0.892568	4.07012	2.35e-05	2.47e-05	0.00837403	1
gray77	CAPN1	0.0959786	0.883135	6.84724	3.76e-12	2.86e-11	0.486401	2
lemonchiffon2	CAPN1	0.0959786	0.883135	5.35999	4.16e-08	5.95e-08	0.0331656	2
gray88	CAPN1	0.0959786	0.883135	6.39702	7.92e-11	3e-10	0.47391	2
brown	CAPN1	0.0959786	0.883135	5.66173	7.49e-09	1.45e-08	0.0442507	4
deeppink	CAPN1	0.0959786	0.883135	6.99653	1.31e-12	1.25e-11	0.527016	2
gray7	CAPN1	0.0959786	0.883135	6.79093	5.57e-12	3.76e-11	0.647961	3
gray0	CAPN1	0.0959786	0.883135	6.72944	8.52e-12	4.61e-11	0.397658	2
goldenrod2	CAPN1	0.0959786	0.883135	7.06995	7.75e-13	8.55e-12	0.214318	2
darkgray	CAPN1	0.0959786	0.883135	7.24117	2.22e-13	3.95e-12	0.0485126	2
darkolivegreen2	CAPN1	0.0959786	0.883135	7.25015	2.08e-13	3.95e-12	0.574646	2
darkorange	CAPN1	0.0959786	0.883135	7.1697	3.76e-13	5.61e-12	0.401198	3
goldenrod	CAPN1	0.0959786	0.883135	7.46142	4.27e-14	1.7e-12	0.296178	1
grey90	CAPN1	0.0959786	0.883135	5.88829	1.95e-09	4.36e-09	0.387411	13
deepskyblue	CAPN1	0.0959786	0.883135	7.29471	1.5e-13	3.94e-12	0.501008	2
gold	CAPN1	0.0959786	0.883135	6.72589	8.73e-12	4.67e-11	0.384805	2
dimgray	CAPN1	0.0959786	0.883135	6.97326	1.55e-12	1.39e-11	0.167191	2
blueviolet	CAPN1	0.0959786	0.883135	7.11329	5.67e-13	6.97e-12	0.457204	3
gray20	CAPN1	0.0959786	0.883135	6.70108	1.03e-11	5.37e-11	0.488626	2
grey55	CAPN11	0.357138	0.597823	6.13473	4.27e-10	1.18e-09	0.0116792	2
gray89	CAPN11	0.357138	0.597823	6.36232	9.94e-11	3.59e-10	0.00596509	2
gray66	CAPN11	0.357138	0.597823	6.77091	6.4e-12	3.77e-11	0.0406307	1
oldlace	CAPN3	0.999593	0.239702	4.56231	2.53e-06	2.8e-06	0.168588	1
oldlace	CAPRIN1	0.930649	0.773076	4.56231	2.53e-06	2.8e-06	0.153534	1
azure2	CARD11	0.770905	0.577992	5.62262	9.4e-09	1.73e-08	0.00688258	1
bisque2	CARM1	0.894333	0.119952	6.20654	2.71e-10	8.31e-10	0.31845	1
cornflowerblue	CARS	0.19114	0.958042	4.07012	2.35e-05	2.47e-05	0.00931899	2
limegreen	CASC4	0.60176	0.424682	5.2205	8.92e-08	1.19e-07	0.000150599	1
gray58	CASC5	0.938049	0.978356	6.62451	1.74e-11	7.92e-11	0.00232947	1
grey55	CASP1	0.957182	0.981246	6.13473	4.27e-10	1.18e-09	0.00615099	1
grey90	CASP14	0.663799	0.468592	5.88829	1.95e-09	4.36e-09	0.0367894	2
grey90	CASP4	0.882884	0.930329	5.88829	1.95e-09	4.36e-09	0.0054627	1
grey90	CASP7	0.866579	0.379861	5.88829	1.95e-09	4.36e-09	0.0474357	3
coral	CASP9	0.583447	0.77843	4.78403	8.59e-07	1e-06	0.0130107	5
lemonchiffon	CASR	0.992397	0.119263	5.31271	5.4e-08	7.63e-08	0.00952384	2
aquamarine2	CASS4	0.015947	0.995896	5.52942	1.61e-08	2.53e-08	0.0626243	1
bisque	CAST	0.993417	0.481872	6.22243	2.45e-10	7.57e-10	9.66e-05	1
aquamarine2	CATSPER1	0.917902	0.559183	5.52942	1.61e-08	2.53e-08	0.0109813	1
lightblue	CAV3	0.757221	0.190279	5.62129	9.48e-09	1.73e-08	0.484781	2
orange	CAV3	0.757221	0.190279	4.42528	4.82e-06	5.26e-06	0.290893	4
lightpink2	CAV3	0.757221	0.190279	5.17486	1.14e-07	1.51e-07	0.13224	2
lightskyblue	CBFA2T2	0.710633	0.600319	5.16989	1.17e-07	1.53e-07	0.0312883	1
grey92	CBL	0.540398	0.859851	5.92154	1.59e-09	3.92e-09	0.73158	5
gray92	CBL	0.540398	0.859851	6.7686	6.5e-12	3.77e-11	0.836526	4
aliceblue	CBL	0.540398	0.859851	7.97666	7.77e-16	1.56e-13	0.21584	4
darkorange2	CBL	0.540398	0.859851	6.9609	1.69e-12	1.44e-11	1	4
gray77	CBL	0.540398	0.859851	6.84724	3.76e-12	2.86e-11	1	6
goldenrod2	CBL	0.540398	0.859851	7.06995	7.75e-13	8.55e-12	0.608935	6
gold	CBL	0.540398	0.859851	6.72589	8.73e-12	4.67e-11	1	6
grey90	CBL	0.540398	0.859851	5.88829	1.95e-09	4.36e-09	1	26
darkorange	CBL	0.540398	0.859851	7.1697	3.76e-13	5.61e-12	1	10
gray20	CBL	0.540398	0.859851	6.70108	1.03e-11	5.37e-11	1	6
blueviolet	CBL	0.540398	0.859851	7.11329	5.67e-13	6.97e-12	1	5
azure	CBL	0.540398	0.859851	7.08799	6.8e-13	7.72e-12	1	8
gray0	CBL	0.540398	0.859851	6.72944	8.52e-12	4.61e-11	1	5
darkolivegreen2	CBL	0.540398	0.859851	7.25015	2.08e-13	3.95e-12	1	6
magenta	CBL	0.540398	0.859851	5.07428	1.94e-07	2.51e-07	1	8
gray68	CBL	0.540398	0.859851	6.71763	9.23e-12	4.87e-11	1	5
deepskyblue	CBL	0.540398	0.859851	7.29471	1.5e-13	3.94e-12	1	7
deeppink	CBL	0.540398	0.859851	6.99653	1.31e-12	1.25e-11	1	4
gray80	CBL	0.540398	0.859851	7.03015	1.03e-12	1.03e-11	1	7
gray88	CBL	0.540398	0.859851	6.39702	7.92e-11	3e-10	1	4
gray7	CBL	0.540398	0.859851	6.79093	5.57e-12	3.76e-11	1	4
gray5	CBL	0.540398	0.859851	6.60984	1.92e-11	8.59e-11	1	5
brown	CBL	0.540398	0.859851	5.66173	7.49e-09	1.45e-08	0.194904	7
aquamarine2	CBLC	0.707111	0.865037	5.52942	1.61e-08	2.53e-08	0.109917	4
peru	CBS	0.0744902	0.802734	3.62881	0.000142366	0.000146119	0	1
papayawhip	CBS	0.0744902	0.802734	4.08347	2.22e-05	2.4e-05	0	1
gray69	CBS	0.0744902	0.802734	6.765	6.67e-12	3.81e-11	0.000604319	1
grey90	CBS	0.0744902	0.802734	5.88829	1.95e-09	4.36e-09	0.00886085	6
darkslategray	CBS	0.0744902	0.802734	6.97158	1.57e-12	1.39e-11	0.0384948	1
lightcoral	CBS	0.0744902	0.802734	5.35724	4.23e-08	6.03e-08	0	1
grey55	CBX1	0.0131758	0.190021	6.13473	4.27e-10	1.18e-09	0.00505605	1
mistyrose	CBX1	0.0131758	0.190021	4.69534	1.33e-06	1.52e-06	0.0253043	1
blue	CBX1	0.0131758	0.190021	6.40166	7.68e-11	2.97e-10	0.0814086	1
white	CBX1	0.0131758	0.190021	7.78547	3.44e-15	3.1e-13	0.0480825	1
limegreen	CBX1	0.0131758	0.190021	5.2205	8.92e-08	1.19e-07	0.00132132	6
gray52	CBX1	0.0131758	0.190021	6.97512	1.53e-12	1.39e-11	0.0508487	1
cornflowerblue	CBX2	0.196712	0.511794	4.07012	2.35e-05	2.47e-05	0.118564	2
navyblue	CBX4	0.993734	0.950319	4.78691	8.47e-07	1e-06	0	2
cornflowerblue	CBX5	0.944906	0.0467218	4.07012	2.35e-05	2.47e-05	0.224914	5
limegreen	CBX6	0.973264	0.0608519	5.2205	8.92e-08	1.19e-07	0.0302608	6
oldlace	CBX7	0.690047	0.859381	4.56231	2.53e-06	2.8e-06	0.00504843	2
khaki	CBX8	0.0391195	0.944569	5.59729	1.09e-08	1.97e-08	0.0626414	2
grey90	CBX8	0.0391195	0.944569	5.88829	1.95e-09	4.36e-09	0.00509938	1
darkolivegreen	CBX8	0.0391195	0.944569	7.57979	1.73e-14	7.87e-13	0.0270471	3
navyblue	CBX8	0.0391195	0.944569	4.78691	8.47e-07	1e-06	0	1
oldlace	CBX8	0.0391195	0.944569	4.56231	2.53e-06	2.8e-06	0.0520412	4
gray50	CBX8	0.0391195	0.944569	7.21879	2.62e-13	4.47e-12	0.177788	1
grey66	CBX8	0.0391195	0.944569	6.1685	3.45e-10	1.04e-09	0.11138	3
dimgray	CCAR1	0.185822	0.883857	6.97326	1.55e-12	1.39e-11	0.303825	1
grey6	CCAR1	0.185822	0.883857	6.23802	2.22e-10	7.13e-10	0.439078	1
darkkhaki	CCAR1	0.185822	0.883857	7.29156	1.53e-13	3.94e-12	0.259733	1
khaki	CCAR1	0.185822	0.883857	5.59729	1.09e-08	1.97e-08	0.583637	1
darksalmon	CCAR1	0.185822	0.883857	7.04135	9.52e-13	1.01e-11	0.138315	1
gray70	CCAR1	0.185822	0.883857	7.09702	6.37e-13	7.45e-12	0.240424	1
blanchedalmond	CCAR1	0.185822	0.883857	6.00712	9.44e-10	2.44e-09	0.172402	1
gray99	CCAR1	0.185822	0.883857	6.23807	2.22e-10	7.13e-10	0.0321683	1
gray9	CCAR1	0.185822	0.883857	6.78809	5.68e-12	3.76e-11	0.186957	1
black	CCAR1	0.185822	0.883857	6.39792	7.88e-11	3e-10	0.74177	1
grey5	CCAR1	0.185822	0.883857	6.32695	1.25e-10	4.25e-10	0.200949	3
gray55	CCDC116	0.0242733	0.904361	7.03153	1.02e-12	1.03e-11	0.0792964	2
grey77	CCDC116	0.0242733	0.904361	5.74884	4.49e-09	9.54e-09	0.390957	2
grey97	CCDC116	0.0242733	0.904361	5.884	2e-09	4.41e-09	0.34144	1
mediumpurple2	CCDC116	0.0242733	0.904361	5.18459	1.08e-07	1.43e-07	0.620831	2
brown	CCDC130	0.91127	0.966759	5.66173	7.49e-09	1.45e-08	0.0070653	1
paleturquoise2	CCDC14	0.489434	0.885438	4.06508	2.4e-05	2.5e-05	0.193093	1
ivory	CCDC141	0.82409	0.756023	5.46786	2.28e-08	3.33e-08	0.0432939	1
limegreen	CCDC158	0.848729	0.995901	5.2205	8.92e-08	1.19e-07	0.00763298	2
grey90	CCDC159	0.420175	0.995064	5.88829	1.95e-09	4.36e-09	0.00444085	1
purple2	CCDC17	0.824195	0.988281	2.98312	0.00142664	0.00144157	0.683638	1
purple	CCDC17	0.824195	0.988281	3.19807	0.000691747	0.000700092	0.667587	1
orchid2	CCDC17	0.824195	0.988281	4.47473	3.83e-06	4.2e-06	0.518973	1
lightgrey	CCDC17	0.824195	0.988281	5.5266	1.63e-08	2.56e-08	0.000754199	1
plum2	CCDC17	0.824195	0.988281	3.16951	0.000763479	0.000772025	0.677213	1
grey90	CCDC172	0.496437	0.357705	5.88829	1.95e-09	4.36e-09	0.00344657	1
coral	CCDC28A	0.942599	0.208449	4.78403	8.59e-07	1e-06	0.078255	1
gray8	CCDC28B	0.191498	0.227584	6.77323	6.3e-12	3.76e-11	0.208383	1
bisque	CCDC33	0.13939	0.668098	6.22243	2.45e-10	7.57e-10	0.0239139	2
brown	CCDC53	0.776594	0.985993	5.66173	7.49e-09	1.45e-08	0.00488698	1
chocolate2	CCDC57	0.888836	0.266525	4.69981	1.3e-06	1.5e-06	0.0702752	1
brown2	CCDC6	0.833058	0.975947	5.8962	1.86e-09	4.36e-09	0.22886	1
grey55	CCDC67	0.192484	0.9898	6.13473	4.27e-10	1.18e-09	0.0111328	1
ivory	CCDC77	0.786368	0.757453	5.46786	2.28e-08	3.33e-08	0.0421051	1
mediumpurple2	CCDC85B	0.950418	0.856559	5.18459	1.08e-07	1.43e-07	1	4
grey77	CCDC85B	0.950418	0.856559	5.74884	4.49e-09	9.54e-09	0.103081	2
gray89	CCDC88A	0.0854298	0.925983	6.36232	9.94e-11	3.59e-10	0.272917	2
antiquewhite2	CCDC88B	0.0147258	0.793063	6.48117	4.55e-11	1.85e-10	0.000172492	1
cornflowerblue	CCDC91	0.997988	0.0166454	4.07012	2.35e-05	2.47e-05	0.0173593	1
peachpuff2	CCL11	0.0577376	0.781806	3.5562	0.000188128	0.000192583	2.74e-16	2
cornsilk	CCL11	0.0577376	0.781806	4.57601	2.37e-06	2.66e-06	0.503687	4
powderblue	CCL11	0.0577376	0.781806	3.22143	0.000637771	0.000645929	0.367557	1
peachpuff2	CCL2	0.934138	0.531435	3.5562	0.000188128	0.000192583	1	4
oldlace	CCL2	0.934138	0.531435	4.56231	2.53e-06	2.8e-06	0.016369	2
peachpuff2	CCL20	0.818882	0.108601	3.5562	0.000188128	0.000192583	0.358806	1
cornsilk	CCL22	0.827707	0.513047	4.57601	2.37e-06	2.66e-06	0.275823	1
powderblue	CCL28	0.224182	0.999725	3.22143	0.000637771	0.000645929	0	2
cornsilk	CCL3L3	0.0433918	NA	4.57601	2.37e-06	2.66e-06	0.428924	4
lightsalmon	CCL3L3	0.0433918	NA	5.45074	2.51e-08	3.66e-08	3.96e-17	2
powderblue	CCL5	0.94215	0.135757	3.22143	0.000637771	0.000645929	0.930001	1
limegreen	CCNA1	0.553453	0.407098	5.2205	8.92e-08	1.19e-07	0.000745065	1
aquamarine2	CCNB1	0.687342	0.155781	5.52942	1.61e-08	2.53e-08	0.0301967	5
green	CCNB2	0.174932	0.634526	6.82135	4.51e-12	3.18e-11	0.135776	1
azure2	CCND1	0.409743	0.0566184	5.62262	9.4e-09	1.73e-08	0.0565513	6
gray86	CCND2	0.000193823	0.603221	6.49282	4.21e-11	1.77e-10	0.523519	1
ivory2	CCND2	0.000193823	0.603221	5.2577	7.29e-08	1.02e-07	0.459775	1
grey29	CCND2	0.000193823	0.603221	6.63958	1.57e-11	7.72e-11	0.757134	1
mediumslateblue	CCND2	0.000193823	0.603221	5.17101	1.16e-07	1.53e-07	0.495665	1
deeppink2	CCND2	0.000193823	0.603221	6.90183	2.57e-12	2.03e-11	0.0834796	1
grey9	CCND2	0.000193823	0.603221	6.17	3.41e-10	1.03e-09	0.501632	1
darkcyan	CCND2	0.000193823	0.603221	7.14684	4.44e-13	5.99e-12	0.11174	1
gray57	CCND2	0.000193823	0.603221	6.55737	2.74e-11	1.18e-10	0.424843	1
mistyrose	CCND2	0.000193823	0.603221	4.69534	1.33e-06	1.52e-06	0.0116509	2
grey	CCND2	0.000193823	0.603221	6.29396	1.55e-10	5.19e-10	0.43171	2
blue	CCND2	0.000193823	0.603221	6.40166	7.68e-11	2.97e-10	0	2
gray52	CCND2	0.000193823	0.603221	6.97512	1.53e-12	1.39e-11	4.75e-18	1
limegreen	CCND2	0.000193823	0.603221	5.2205	8.92e-08	1.19e-07	0.0342767	4
grey50	CCND2	0.000193823	0.603221	6.27414	1.76e-10	5.88e-10	2.07e-16	1
white	CCND2	0.000193823	0.603221	7.78547	3.44e-15	3.1e-13	0.0546038	2
gray	CCND2	0.000193823	0.603221	6.85334	3.61e-12	2.77e-11	0.0800287	1
green	CCND2	0.000193823	0.603221	6.82135	4.51e-12	3.18e-11	0.982665	2
gray62	CCND2	0.000193823	0.603221	6.77456	6.24e-12	3.76e-11	0.00681484	2
coral	CCND3	0.96198	0.414226	4.78403	8.59e-07	1e-06	0.00450016	2
limegreen	CCNF	0.850184	0.82652	5.2205	8.92e-08	1.19e-07	0.0223047	2
paleturquoise2	CCNG1	0.594468	0.253904	4.06508	2.4e-05	2.5e-05	0.0488467	2
coral	CCNG2	0.79352	0.252325	4.78403	8.59e-07	1e-06	0.000352348	1
brown	CCNL1	0.106349	0.185762	5.66173	7.49e-09	1.45e-08	0.0274161	2
orange2	CCNO	0.516946	0.520782	4.73422	1.1e-06	1.27e-06	0.157748	1
coral	CCNT1	0.882273	0.588352	4.78403	8.59e-07	1e-06	0.0147278	4
limegreen	CCNT2	1	0.300387	5.2205	8.92e-08	1.19e-07	0.000851656	1
brown	CCNY	0.992257	0.547648	5.66173	7.49e-09	1.45e-08	0.0235476	1
cornsilk	CCR1	0.684667	0.330039	4.57601	2.37e-06	2.66e-06	0.084918	1
peachpuff2	CCR10	0.983013	0.365816	3.5562	0.000188128	0.000192583	0.732588	1
oldlace	CCR10	0.983013	0.365816	4.56231	2.53e-06	2.8e-06	0.0530136	2
aquamarine2	CCR2	0.133012	0.532263	5.52942	1.61e-08	2.53e-08	0.0234944	1
cornsilk	CCR3	0.672358	0.678508	4.57601	2.37e-06	2.66e-06	0.114044	3
lightsalmon	CCR5	0.872351	0.928759	5.45074	2.51e-08	3.66e-08	0.0674322	2
mediumvioletred	CCR7	0.57866	0.291817	5.55395	1.4e-08	2.44e-08	0.0196469	1
grey55	CCSER2	0.983847	0.438821	6.13473	4.27e-10	1.18e-09	0.00393874	2
gray70	CCT2	0.988744	0.669759	7.09702	6.37e-13	7.45e-12	0.857836	3
gray89	CCT3	0.464556	0.983851	6.36232	9.94e-11	3.59e-10	0.22396	3
gray89	CCT6B	0.051482	0.147817	6.36232	9.94e-11	3.59e-10	0.0392016	1
aliceblue	CCT6B	0.051482	0.147817	7.97666	7.77e-16	1.56e-13	0.0810895	1
coral	CD164	0.0386909	0.605129	4.78403	8.59e-07	1e-06	0.0844734	2
aquamarine2	CD177	0.628888	0.786394	5.52942	1.61e-08	2.53e-08	0.0101823	1
azure	CD19	0.484736	0.670921	7.08799	6.8e-13	7.72e-12	0.383623	3
midnightblue	CD19	0.484736	0.670921	4.60228	2.09e-06	2.37e-06	0.407939	2
bisque	CD2	0.986743	0.662823	6.22243	2.45e-10	7.57e-10	0.008123	2
aquamarine2	CD22	0.9925	0.666907	5.52942	1.61e-08	2.53e-08	0.0497007	2
bisque	CD244	0.625529	0.046161	6.22243	2.45e-10	7.57e-10	0.0048291	1
gray80	CD247	0.747555	0.234517	7.03015	1.03e-12	1.03e-11	0.279872	3
coral2	CD27	0.108177	0.887576	4.76504	9.44e-07	1.1e-06	0.472191	2
gray8	CD274	0.923632	0.965833	6.77323	6.3e-12	3.76e-11	0.127998	1
coral	CD28	0.992289	0.760196	4.78403	8.59e-07	1e-06	0.00681075	2
gray8	CD320	0.924523	0.750344	6.77323	6.3e-12	3.76e-11	0.236886	1
lightpink	CD36	0.921123	0.975387	5.11319	1.58e-07	2.06e-07	0.274941	4
coral	CD37	0.970609	0.810558	4.78403	8.59e-07	1e-06	0.00020699	1
grey2	CD38	0.71071	0.949761	6.26979	1.81e-10	5.96e-10	0	1
indianred	CD3D	0.816017	0.247689	5.68365	6.59e-09	1.33e-08	0.0153987	2
mediumvioletred	CD3E	0.742971	0.226545	5.55395	1.4e-08	2.44e-08	0.0740801	2
dodgerblue2	CD3G	0.980879	0.255005	6.95182	1.8e-12	1.49e-11	0.066048	1
burlywood2	CD4	0.12055	0.566584	7.26394	1.88e-13	3.95e-12	0.0309615	2
grey75	CD4	0.12055	0.566584	5.7637	4.11e-09	8.81e-09	0.247312	3
grey2	CD4	0.12055	0.566584	6.26979	1.81e-10	5.96e-10	0.247678	4
grey89	CD4	0.12055	0.566584	6.01976	8.73e-10	2.28e-09	0.345964	3
lightgray	CD4	0.12055	0.566584	5.41936	2.99e-08	4.31e-08	0.512404	3
dodgerblue2	CD4	0.12055	0.566584	6.95182	1.8e-12	1.49e-11	0.193143	3
coral	CD40	0.203653	0.831916	4.78403	8.59e-07	1e-06	0.00999828	3
coral	CD44	0.991506	0.258377	4.78403	8.59e-07	1e-06	0.0857855	1
bisque	CD48	0.287582	0.748459	6.22243	2.45e-10	7.57e-10	0.039135	5
limegreen	CD55	0.988186	0.528384	5.2205	8.92e-08	1.19e-07	0.0211542	3
blanchedalmond	CD6	0.993438	0.915402	6.00712	9.44e-10	2.44e-09	0.0007388	2
grey90	CD7	0.642971	0.694469	5.88829	1.95e-09	4.36e-09	0.0299725	3
coral2	CD70	0.955569	0.0206225	4.76504	9.44e-07	1.1e-06	0.0149303	1
goldenrod2	CD72	0.987284	0.173176	7.06995	7.75e-13	8.55e-12	0.252997	1
aquamarine2	CD79A	0.871012	0.50557	5.52942	1.61e-08	2.53e-08	0.0377911	2
orchid	CD79B	0.754496	0.966441	4.2124	1.26e-05	1.37e-05	0.0473951	1
coral2	CD80	0.818461	0.660683	4.76504	9.44e-07	1.1e-06	0.245682	1
grey75	CD82	0.972657	0.990754	5.7637	4.11e-09	8.81e-09	0.181913	2
grey2	CD82	0.972657	0.990754	6.26979	1.81e-10	5.96e-10	0.0728404	1
ivory	CD86	0.961248	0.0442746	5.46786	2.28e-08	3.33e-08	0.0606343	1
grey5	CD8A	0.302943	0.149674	6.32695	1.25e-10	4.25e-10	0.231801	4
indianred	CD8B	0.571379	0.32037	5.68365	6.59e-09	1.33e-08	0.00199533	1
cyan	CD93	0.764267	0.843322	2.21533	0.0133686	0.0133876	0.0328995	4
grey5	CDC14B	0.838328	0.947778	6.32695	1.25e-10	4.25e-10	0.00877095	1
gray89	CDC25C	0.102526	0.96245	6.36232	9.94e-11	3.59e-10	0.00510768	3
gray89	CDC26	0.0951368	0.412784	6.36232	9.94e-11	3.59e-10	0.000396425	2
gray89	CDC27	0.274538	0.799614	6.36232	9.94e-11	3.59e-10	0.00181987	9
gray66	CDC27	0.274538	0.799614	6.77091	6.4e-12	3.77e-11	0.0852371	6
gray89	CDC37	0.297927	0.938236	6.36232	9.94e-11	3.59e-10	0.267758	3
beige	CDC37	0.297927	0.938236	7.76737	4e-15	3.1e-13	0.3703	7
aquamarine2	CDC37L1	0.173904	0.445506	5.52942	1.61e-08	2.53e-08	0.0692276	3
aliceblue	CDC42BPB	0.00016426	0.647033	7.97666	7.77e-16	1.56e-13	0.182763	1
gray8	CDC42BPB	0.00016426	0.647033	6.77323	6.3e-12	3.76e-11	0.074859	1
pink	CDC42BPB	0.00016426	0.647033	3.58853	0.000166276	0.000170485	0.102771	1
lavenderblush	CDC42BPB	0.00016426	0.647033	5.71106	5.61e-09	1.16e-08	0.0358001	1
darkblue	CDC42BPB	0.00016426	0.647033	7.7615	4.22e-15	3.1e-13	0.209925	1
peru	CDC42EP1	0.565451	0.394942	3.62881	0.000142366	0.000146119	0.127611	1
grey55	CDC42EP2	0.0336047	0.714608	6.13473	4.27e-10	1.18e-09	0.0043741	1
grey5	CDC42EP4	0.49272	0.959854	6.32695	1.25e-10	4.25e-10	0.172367	1
aquamarine2	CDC6	0.0240632	0.76973	5.52942	1.61e-08	2.53e-08	0.0115681	4
palevioletred2	CDCA5	0.959427	0.831144	3.86764	5.49e-05	5.65e-05	0.191783	2
ivory	CDCA7	0.050671	0.185595	5.46786	2.28e-08	3.33e-08	0.0625964	1
ivory	CDCA7L	0.900984	0.412517	5.46786	2.28e-08	3.33e-08	0.0943599	1
mediumvioletred	CDCP1	0.328083	0.261027	5.55395	1.4e-08	2.44e-08	0.221704	1
antiquewhite2	CDH16	0.703128	0.129667	6.48117	4.55e-11	1.85e-10	0.00488612	1
gray58	CDH2	0.906406	0.00157211	6.62451	1.74e-11	7.92e-11	0.158966	3
grey55	CDH23	0.986508	0.437224	6.13473	4.27e-10	1.18e-09	0.000357933	1
brown	CDH3	0.926328	0.421621	5.66173	7.49e-09	1.45e-08	0.0058159	1
cornsilk2	CDHR1	0.75024	0.425761	3.46419	0.000265912	0.000269934	0.016762	1
mediumvioletred	CDK1	0.90283	0.294456	5.55395	1.4e-08	2.44e-08	0.258419	6
grey87	CDK1	0.90283	0.294456	5.94703	1.37e-09	3.44e-09	1	4
brown	CDK12	0.604052	0.207923	5.66173	7.49e-09	1.45e-08	0.0274563	2
brown	CDK14	0.1033	0.807215	5.66173	7.49e-09	1.45e-08	0.152639	2
green	CDK14	0.1033	0.807215	6.82135	4.51e-12	3.18e-11	0.316103	1
brown	CDK18	0.827388	0.5688	5.66173	7.49e-09	1.45e-08	0.11671	2
coral	CDK19	0.568917	0.130172	4.78403	8.59e-07	1e-06	0.0148703	9
brown	CDK20	0.189917	0.735059	5.66173	7.49e-09	1.45e-08	0.00443567	2
grey90	CDK2AP2	0.206631	0.176704	5.88829	1.95e-09	4.36e-09	0.00857096	2
limegreen	CDK5R1	0.0921145	0.966924	5.2205	8.92e-08	1.19e-07	0.000586392	2
papayawhip	CDK5R1	0.0921145	0.966924	4.08347	2.22e-05	2.4e-05	0.129184	1
limegreen	CDK5R2	0.87855	0.0624491	5.2205	8.92e-08	1.19e-07	6.84e-06	1
limegreen	CDK5RAP2	0.832871	0.99415	5.2205	8.92e-08	1.19e-07	0.00356357	5
grey	CDK6	0.998769	0.117972	6.29396	1.55e-10	5.19e-10	0.197644	3
lightseagreen	CDK7	0.978716	0.150445	5.52049	1.69e-08	2.62e-08	0.0336226	2
coral	CDKAL1	0.645545	0.0336246	4.78403	8.59e-07	1e-06	0.0800109	1
aquamarine2	CDKL3	0.671138	0.23405	5.52942	1.61e-08	2.53e-08	0.000115646	2
green	CDKN1A	0.895315	0.325829	6.82135	4.51e-12	3.18e-11	0.935696	4
lightslateblue	CDKN2B	0.681652	0.710767	5.0068	2.77e-07	3.54e-07	0.110909	1
azure	CDT1	0.926344	0.99711	7.08799	6.8e-13	7.72e-12	0.188937	1
azure2	CDX2	0.518946	0.956423	5.62262	9.4e-09	1.73e-08	0.143628	4
palevioletred	CEACAM1	0.88165	0.2048	3.90275	4.76e-05	4.91e-05	0	1
dodgerblue2	CEBPB	0.0334831	0.341077	6.95182	1.8e-12	1.49e-11	0.373183	4
green2	CEBPB	0.0334831	0.341077	6.49842	4.06e-11	1.72e-10	0.687377	4
darkviolet	CEBPB	0.0334831	0.341077	7.31791	1.26e-13	3.84e-12	0.0350431	1
firebrick2	CEBPB	0.0334831	0.341077	7.25858	1.96e-13	3.95e-12	0.674167	2
gray87	CEBPB	0.0334831	0.341077	7.00771	1.21e-12	1.17e-11	0.0701196	3
grey0	CEBPB	0.0334831	0.341077	6.11479	4.83e-10	1.3e-09	0.638248	2
grey2	CEBPB	0.0334831	0.341077	6.26979	1.81e-10	5.96e-10	0.350795	3
blue	CEBPB	0.0334831	0.341077	6.40166	7.68e-11	2.97e-10	0.666868	2
gray89	CEBPB	0.0334831	0.341077	6.36232	9.94e-11	3.59e-10	0.315626	2
gray52	CEBPB	0.0334831	0.341077	6.97512	1.53e-12	1.39e-11	0.643021	3
gray27	CEBPB	0.0334831	0.341077	6.66741	1.3e-11	6.51e-11	0.609375	2
forestgreen	CEBPB	0.0334831	0.341077	7.23891	2.26e-13	3.95e-12	0.381221	3
coral	CEBPB	0.0334831	0.341077	4.78403	8.59e-07	1e-06	0.133668	12
chocolate	CEBPB	0.0334831	0.341077	6.81949	4.57e-12	3.18e-11	0.308743	2
grey75	CEBPB	0.0334831	0.341077	5.7637	4.11e-09	8.81e-09	8.81e-17	2
brown2	CEBPB	0.0334831	0.341077	5.8962	1.86e-09	4.36e-09	0.128482	2
grey9	CEBPB	0.0334831	0.341077	6.17	3.41e-10	1.03e-09	0.173072	2
grey58	CEBPB	0.0334831	0.341077	5.84898	2.47e-09	5.41e-09	0.137414	3
grey62	CEBPB	0.0334831	0.341077	6.07545	6.18e-10	1.64e-09	0.602349	2
grey22	CEBPB	0.0334831	0.341077	6.11563	4.81e-10	1.3e-09	0.125416	2
darkred	CEBPB	0.0334831	0.341077	7.10318	6.1e-13	7.24e-12	0.289099	2
gray56	CEBPB	0.0334831	0.341077	6.93978	1.96e-12	1.6e-11	0.609293	2
gray96	CEBPB	0.0334831	0.341077	6.29994	1.49e-10	5.02e-10	0.497322	3
grey89	CEBPB	0.0334831	0.341077	6.01976	8.73e-10	2.28e-09	0.236618	2
grey57	CEBPB	0.0334831	0.341077	6.13455	4.27e-10	1.18e-09	0.344244	2
gray67	CEBPB	0.0334831	0.341077	6.71951	9.12e-12	4.84e-11	0	2
grey25	CEBPB	0.0334831	0.341077	5.95268	1.32e-09	3.34e-09	0.0748761	2
gray77	CEBPB	0.0334831	0.341077	6.84724	3.76e-12	2.86e-11	0.060738	1
deeppink	CEBPB	0.0334831	0.341077	6.99653	1.31e-12	1.25e-11	0.258944	1
grey99	CEBPB	0.0334831	0.341077	5.31029	5.47e-08	7.71e-08	0.533516	2
darkolivegreen2	CEBPB	0.0334831	0.341077	7.25015	2.08e-13	3.95e-12	0.0988645	1
gray57	CEBPB	0.0334831	0.341077	6.55737	2.74e-11	1.18e-10	0.317135	2
grey79	CEBPB	0.0334831	0.341077	5.6552	7.78e-09	1.5e-08	0.400019	3
gray85	CEBPB	0.0334831	0.341077	6.60698	1.96e-11	8.59e-11	0.393698	2
darkseagreen2	CEBPB	0.0334831	0.341077	7.29391	1.51e-13	3.94e-12	0.309853	3
gray25	CEBPB	0.0334831	0.341077	6.67573	1.23e-11	6.32e-11	0.874128	4
gray62	CEBPB	0.0334831	0.341077	6.77456	6.24e-12	3.76e-11	0.609813	3
lightyellow	CEBPB	0.0334831	0.341077	5.13113	1.44e-07	1.88e-07	0.104388	2
gray72	CEBPB	0.0334831	0.341077	6.71389	9.47e-12	4.96e-11	0	2
darkcyan	CEBPB	0.0334831	0.341077	7.14684	4.44e-13	5.99e-12	0.230266	3
brown	CECR5	0.885269	0.459581	5.66173	7.49e-09	1.45e-08	0.00385711	1
cornflowerblue	CELF2	0.522146	0.222347	4.07012	2.35e-05	2.47e-05	0.040777	1
aquamarine2	CELSR2	0.17735	0.97549	5.52942	1.61e-08	2.53e-08	0.0709172	2
coral	CELSR3	0.11745	0.319665	4.78403	8.59e-07	1e-06	0.000444321	1
navajowhite2	CENPB	0.109529	0.168695	4.96412	3.45e-07	4.36e-07	0.484185	2
grey79	CENPB	0.109529	0.168695	5.6552	7.78e-09	1.5e-08	0.0301483	1
mediumorchid	CENPB	0.109529	0.168695	5.09377	1.76e-07	2.27e-07	0.471275	1
gray29	CENPB	0.109529	0.168695	7.02751	1.05e-12	1.03e-11	0.0199294	1
lightseagreen	CENPB	0.109529	0.168695	5.52049	1.69e-08	2.62e-08	0.220649	3
firebrick2	CENPB	0.109529	0.168695	7.25858	1.96e-13	3.95e-12	0	1
coral	CENPE	0.446029	0.74889	4.78403	8.59e-07	1e-06	0.00507379	3
ivory	CENPF	0.753939	0.991083	5.46786	2.28e-08	3.33e-08	0.076318	1
aquamarine2	CENPH	0.972751	0.169683	5.52942	1.61e-08	2.53e-08	0.00523206	1
coral	CENPL	0.945578	0.286864	4.78403	8.59e-07	1e-06	0.0549835	1
coral	CENPO	0.999474	0.741274	4.78403	8.59e-07	1e-06	0.00129581	2
coral	CENPP	0.916998	0.550054	4.78403	8.59e-07	1e-06	0.00167229	2
ivory	CENPW	0.96986	0.466772	5.46786	2.28e-08	3.33e-08	0.0312049	1
ivory	CEP135	0.795082	0.531133	5.46786	2.28e-08	3.33e-08	0.049164	1
aquamarine2	CEP152	0.807625	0.935603	5.52942	1.61e-08	2.53e-08	0.024996	1
gray58	CEP350	0.803977	0.993185	6.62451	1.74e-11	7.92e-11	0.00863917	1
bisque	CEP55	0.817047	0.0884312	6.22243	2.45e-10	7.57e-10	0.0698032	4
grey87	CEP55	0.817047	0.0884312	5.94703	1.37e-09	3.44e-09	0.933075	2
palevioletred	CEP57	0.185957	0.231717	3.90275	4.76e-05	4.91e-05	0.0449362	1
bisque	CEP57L1	0.460874	0.601757	6.22243	2.45e-10	7.57e-10	0.0117836	1
grey90	CEP63	0.919499	0.734855	5.88829	1.95e-09	4.36e-09	0.00207133	1
grey90	CEP70	0.505936	0.235644	5.88829	1.95e-09	4.36e-09	0.0103446	2
brown	CEP72	0.999902	0.0137302	5.66173	7.49e-09	1.45e-08	0.0132862	1
grey90	CEP76	0.347831	0.311182	5.88829	1.95e-09	4.36e-09	0.0169429	2
gray58	CETN1	0.827866	0.588012	6.62451	1.74e-11	7.92e-11	0.00601904	1
mistyrose	CFD	0.591935	0.624755	4.69534	1.33e-06	1.52e-06	0.00322586	1
cornflowerblue	CFL1	0.895482	0.402726	4.07012	2.35e-05	2.47e-05	0.0928321	5
moccasin	CFTR	0.84455	0.512067	4.66969	1.51e-06	1.72e-06	1	7
grey96	CFTR	0.84455	0.512067	5.71486	5.49e-09	1.14e-08	0.579202	6
hotpink2	CFTR	0.84455	0.512067	5.81954	2.95e-09	6.41e-09	1	10
coral	CGGBP1	0.103808	0.4504	4.78403	8.59e-07	1e-06	0.0788182	1
chocolate2	CGN	0.596557	0.320994	4.69981	1.3e-06	1.5e-06	0.170063	1
brown	CGNL1	0.731663	0.586934	5.66173	7.49e-09	1.45e-08	0.0941354	1
cornsilk2	CGRRF1	0.227568	0.409811	3.46419	0.000265912	0.000269934	0.182604	1
coral	CHD2	0.998093	0.00433922	4.78403	8.59e-07	1e-06	0.000497336	1
grey90	CHD4	0.966705	0.64378	5.88829	1.95e-09	4.36e-09	0.045059	6
firebrick	CHD6	0.652589	0.865125	6.7376	8.05e-12	4.47e-11	0.0843234	1
gray89	CHD7	0.508923	0.688098	6.36232	9.94e-11	3.59e-10	0.42731	4
gray99	CHD7	0.508923	0.688098	6.23807	2.22e-10	7.13e-10	0.922857	1
beige	CHD7	0.508923	0.688098	7.76737	4e-15	3.1e-13	0.380648	1
grey7	CHD7	0.508923	0.688098	6.4201	6.81e-11	2.66e-10	0.548537	3
aquamarine2	CHD7	0.508923	0.688098	5.52942	1.61e-08	2.53e-08	0.0168136	1
gray95	CHD7	0.508923	0.688098	6.67048	1.27e-11	6.49e-11	0.826349	1
darkred	CHD7	0.508923	0.688098	7.10318	6.1e-13	7.24e-12	0.615871	1
gray89	CHD8	0.0926072	0.288336	6.36232	9.94e-11	3.59e-10	0.198005	2
lemonchiffon	CHD8	0.0926072	0.288336	5.31271	5.4e-08	7.63e-08	0.00178143	1
chartreuse2	CHDH	0.636213	0.156972	5.75846	4.24e-09	9.05e-09	3.27e-18	1
limegreen	CHEK1	0.992938	0.945834	5.2205	8.92e-08	1.19e-07	0.00261858	3
grey5	CHERP	0.505237	0.733882	6.32695	1.25e-10	4.25e-10	0.240398	2
paleturquoise2	CHGA	0.858644	0.45229	4.06508	2.4e-05	2.5e-05	0.0252925	1
gray58	CHKA	0.260046	0.0964137	6.62451	1.74e-11	7.92e-11	0.0317128	1
mediumvioletred	CHMP1A	0.974348	0.00694779	5.55395	1.4e-08	2.44e-08	0.0376603	1
orange2	CHMP3	0.426199	0.715289	4.73422	1.1e-06	1.27e-06	0.135562	1
bisque	CHMP4C	0.982296	0.466918	6.22243	2.45e-10	7.57e-10	0.0986229	2
limegreen	CHN1	0.0569644	0.926785	5.2205	8.92e-08	1.19e-07	7.91e-05	2
grey86	CHN1	0.0569644	0.926785	5.89579	1.86e-09	4.36e-09	0.0425048	1
aquamarine2	CHN1	0.0569644	0.926785	5.52942	1.61e-08	2.53e-08	0.0642943	1
papayawhip	CHN1	0.0569644	0.926785	4.08347	2.22e-05	2.4e-05	0.516971	2
lightseagreen	CHPF	0.91222	0.255617	5.52049	1.69e-08	2.62e-08	0.0216927	1
cornflowerblue	CHRM3	0.936658	0.925559	4.07012	2.35e-05	2.47e-05	0.00201163	1
lemonchiffon2	CHRNA5	0.978435	0.276727	5.35999	4.16e-08	5.95e-08	0.0468998	1
mediumpurple	CHRNB4	0.995276	0.112805	4.98451	3.11e-07	3.94e-07	0.0427558	1
cyan	CHST15	0.994755	0.635977	2.21533	0.0133686	0.0133876	0.105362	2
white	CHTF18	0.999439	0.725574	7.78547	3.44e-15	3.1e-13	0.0522005	1
gray8	CIB1	0.995199	0.081855	6.77323	6.3e-12	3.76e-11	0.146455	1
gray89	CIC	0.987735	0.302531	6.36232	9.94e-11	3.59e-10	0.0102215	2
cadetblue	CIITA	0.991238	0.22557	6.77668	6.15e-12	3.76e-11	0.00469165	3
antiquewhite2	CITED2	0.180737	0.319532	6.48117	4.55e-11	1.85e-10	0.170964	1
cadetblue	CKAP2	0.387938	0.0484831	6.77668	6.15e-12	3.76e-11	0.145497	1
coral	CKAP4	0.603902	0.191577	4.78403	8.59e-07	1e-06	0.0682461	2
mistyrose	CKAP5	0.374963	0.518175	4.69534	1.33e-06	1.52e-06	0.217805	3
mediumvioletred	CKMT1A	0.242862	0.666972	5.55395	1.4e-08	2.44e-08	0.122772	1
blueviolet	CKMT1A	0.242862	0.666972	7.11329	5.67e-13	6.97e-12	0.0083595	1
lavenderblush	CLASP1	0.00310163	0.841402	5.71106	5.61e-09	1.16e-08	1.48e-16	1
grey67	CLASP1	0.00310163	0.841402	6.16788	3.46e-10	1.04e-09	4.31e-17	2
darkcyan	CLASP1	0.00310163	0.841402	7.14684	4.44e-13	5.99e-12	0.0492029	1
grey92	CLASP1	0.00310163	0.841402	5.92154	1.59e-09	3.92e-09	0.122027	2
chocolate	CLASP1	0.00310163	0.841402	6.81949	4.57e-12	3.18e-11	0.189369	1
hotpink	CLASP1	0.00310163	0.841402	5.58086	1.2e-08	2.16e-08	0.0657029	1
gray26	CLASP1	0.00310163	0.841402	6.66906	1.29e-11	6.49e-11	2.17e-17	2
grey25	CLASP1	0.00310163	0.841402	5.95268	1.32e-09	3.34e-09	0.0334367	1
gray96	CLASP1	0.00310163	0.841402	6.29994	1.49e-10	5.02e-10	0.179088	1
khaki2	CLASP1	0.00310163	0.841402	5.58368	1.18e-08	2.13e-08	0	2
cornflowerblue	CLASP1	0.00310163	0.841402	4.07012	2.35e-05	2.47e-05	0.126201	4
grey69	CLASP1	0.00310163	0.841402	5.79366	3.44e-09	7.45e-09	4.4e-17	2
grey87	CLASP1	0.00310163	0.841402	5.94703	1.37e-09	3.44e-09	0.0179585	1
gray57	CLASP1	0.00310163	0.841402	6.55737	2.74e-11	1.18e-10	0.0815922	1
grey59	CLASP1	0.00310163	0.841402	5.90709	1.74e-09	4.26e-09	0.0198008	2
forestgreen	CLASP1	0.00310163	0.841402	7.23891	2.26e-13	3.95e-12	0.143756	1
grey57	CLASP1	0.00310163	0.841402	6.13455	4.27e-10	1.18e-09	0.206293	1
mediumvioletred	CLASP1	0.00310163	0.841402	5.55395	1.4e-08	2.44e-08	0.100091	2
grey9	CLASP1	0.00310163	0.841402	6.17	3.41e-10	1.03e-09	0.079661	1
bisque2	CLASP1	0.00310163	0.841402	6.20654	2.71e-10	8.31e-10	0.0248166	2
grey80	CLASP1	0.00310163	0.841402	5.88629	1.97e-09	4.37e-09	0.0213118	2
gray58	CLASP2	0.963647	0.296418	6.62451	1.74e-11	7.92e-11	0.0476801	1
aquamarine2	CLCA1	0.948651	0.997356	5.52942	1.61e-08	2.53e-08	0.00919852	1
indianred	CLCF1	0.979619	0.721939	5.68365	6.59e-09	1.33e-08	0.194132	1
grey96	CLCN3	0.062517	0.157498	5.71486	5.49e-09	1.14e-08	0.0792873	1
moccasin	CLCN3	0.062517	0.157498	4.66969	1.51e-06	1.72e-06	0.314048	1
hotpink2	CLCN3	0.062517	0.157498	5.81954	2.95e-09	6.41e-09	0.24454	1
grey5	CLDN19	0.723074	0.631405	6.32695	1.25e-10	4.25e-10	0.166102	1
indianred	CLDN3	0.628607	0.283366	5.68365	6.59e-09	1.33e-08	0.124217	1
mediumvioletred	CLDN4	0.160591	0.455648	5.55395	1.4e-08	2.44e-08	0.026342	2
hotpink2	CLDN7	0.902473	0.181705	5.81954	2.95e-09	6.41e-09	0.0448673	1
ivory	CLEC16A	0.999791	0.958336	5.46786	2.28e-08	3.33e-08	0.0733685	1
gray58	CLEC3B	0.475032	0.88144	6.62451	1.74e-11	7.92e-11	0.0858834	1
grey55	CLEC4F	0.418402	0.848821	6.13473	4.27e-10	1.18e-09	0.0126587	1
mediumvioletred	CLEC4G	0.099005	0.495912	5.55395	1.4e-08	2.44e-08	0.167442	5
cornflowerblue	CLEC4G	0.099005	0.495912	4.07012	2.35e-05	2.47e-05	0.00459436	2
grey55	CLGN	0.797512	0.433393	6.13473	4.27e-10	1.18e-09	0.000453698	1
grey55	CLIC1	0.595328	0.383455	6.13473	4.27e-10	1.18e-09	0.0478601	3
aquamarine2	CLIC3	0.944365	0.399167	5.52942	1.61e-08	2.53e-08	0.00953642	1
deepskyblue2	CLIC4	0.0478592	0.420306	7.28721	1.58e-13	3.94e-12	0.193991	1
darkslategray	CLIC4	0.0478592	0.420306	6.97158	1.57e-12	1.39e-11	0.209214	1
floralwhite	CLIC4	0.0478592	0.420306	7.24573	2.15e-13	3.95e-12	0.280523	1
grey78	CLIC4	0.0478592	0.420306	5.89765	1.84e-09	4.36e-09	0.295024	1
lemonchiffon	CLIC4	0.0478592	0.420306	5.31271	5.4e-08	7.63e-08	0.192291	1
gray58	CLIC4	0.0478592	0.420306	6.62451	1.74e-11	7.92e-11	0.207159	1
ghostwhite	CLIC4	0.0478592	0.420306	6.91697	2.31e-12	1.86e-11	0.200957	1
lightgrey	CLIC4	0.0478592	0.420306	5.5266	1.63e-08	2.56e-08	0.386662	1
aquamarine	CLIC4	0.0478592	0.420306	6.65114	1.45e-11	7.19e-11	0.318958	1
gainsboro	CLIC4	0.0478592	0.420306	7.12469	5.22e-13	6.58e-12	0.303312	1
darkmagenta	CLIC4	0.0478592	0.420306	7.14783	4.41e-13	5.99e-12	0.30051	1
orange2	CLIC4	0.0478592	0.420306	4.73422	1.1e-06	1.27e-06	0.0296146	1
gray5	CLIC5	0.0966111	0.00680152	6.60984	1.92e-11	8.59e-11	0.104098	2
grey90	CLIC5	0.0966111	0.00680152	5.88829	1.95e-09	4.36e-09	0.0720729	3
honeydew	CLIP1	0.566145	0.73868	5.60701	1.03e-08	1.87e-08	0.941874	3
khaki2	CLIP1	0.566145	0.73868	5.58368	1.18e-08	2.13e-08	0.709139	2
lemonchiffon	CLIP2	0.242221	0.574223	5.31271	5.4e-08	7.63e-08	0.314587	1
gray58	CLIP2	0.242221	0.574223	6.62451	1.74e-11	7.92e-11	0.235115	2
darkmagenta	CLIP2	0.242221	0.574223	7.14783	4.41e-13	5.99e-12	0.318471	1
darkslategray	CLIP2	0.242221	0.574223	6.97158	1.57e-12	1.39e-11	0.37194	1
deepskyblue2	CLIP2	0.242221	0.574223	7.28721	1.58e-13	3.94e-12	0.373135	1
ghostwhite	CLIP2	0.242221	0.574223	6.91697	2.31e-12	1.86e-11	0.378626	1
gray58	CLIP3	0.473442	0.113252	6.62451	1.74e-11	7.92e-11	0.00312617	1
magenta	CLIP4	0.836792	0.0865371	5.07428	1.94e-07	2.51e-07	0.0225746	1
aquamarine2	CLNK	0.185565	0.706994	5.52942	1.61e-08	2.53e-08	0.0550751	1
grey90	CLPS	0.103774	0.566363	5.88829	1.95e-09	4.36e-09	0.00158008	2
brown	CLPS	0.103774	0.566363	5.66173	7.49e-09	1.45e-08	0.00805327	1
cornflowerblue	CLRN3	0.995949	0.356756	4.07012	2.35e-05	2.47e-05	0.0317436	1
azure2	CLSTN1	0.140782	0.979097	5.62262	9.4e-09	1.73e-08	0.0113483	3
lightslateblue	CLTB	0.00504049	0.993458	5.0068	2.77e-07	3.54e-07	0.0360814	1
coral	CMA1	0.936836	0.904684	4.78403	8.59e-07	1e-06	2.51e-05	2
gray8	CMC2	0.965397	0.779896	6.77323	6.3e-12	3.76e-11	0.0487157	1
azure	CMTM3	0.675858	0.461337	7.08799	6.8e-13	7.72e-12	0.0755275	1
cornsilk2	CMTM5	0.757179	0.746153	3.46419	0.000265912	0.000269934	0.0492856	2
forestgreen	CMTM6	0.564864	0.372259	7.23891	2.26e-13	3.95e-12	0.274791	2
coral	CMTM6	0.564864	0.372259	4.78403	8.59e-07	1e-06	0.108094	2
cadetblue2	CNBP	0.630551	0.59168	5.43257	2.78e-08	4.01e-08	0.399481	3
grey90	CNBP	0.630551	0.59168	5.88829	1.95e-09	4.36e-09	0.105749	4
grey66	CNBP	0.630551	0.59168	6.1685	3.45e-10	1.04e-09	0.364034	4
grey90	CNDP1	0.793052	0.367286	5.88829	1.95e-09	4.36e-09	0.0142809	1
darkolivegreen2	CNDP2	0.289522	0.0926082	7.25015	2.08e-13	3.95e-12	0.310705	1
grey90	CNDP2	0.289522	0.0926082	5.88829	1.95e-09	4.36e-09	0.120554	4
deepskyblue	CNDP2	0.289522	0.0926082	7.29471	1.5e-13	3.94e-12	0.238486	1
goldenrod2	CNDP2	0.289522	0.0926082	7.06995	7.75e-13	8.55e-12	0.0798127	1
blueviolet	CNDP2	0.289522	0.0926082	7.11329	5.67e-13	6.97e-12	0.242407	1
darkorange	CNDP2	0.289522	0.0926082	7.1697	3.76e-13	5.61e-12	0.154907	1
lemonchiffon2	CNDP2	0.289522	0.0926082	5.35999	4.16e-08	5.95e-08	0.0138247	1
gray77	CNDP2	0.289522	0.0926082	6.84724	3.76e-12	2.86e-11	0.267386	1
gray0	CNDP2	0.289522	0.0926082	6.72944	8.52e-12	4.61e-11	0.178801	1
gray20	CNDP2	0.289522	0.0926082	6.70108	1.03e-11	5.37e-11	0.257602	1
deeppink	CNDP2	0.289522	0.0926082	6.99653	1.31e-12	1.25e-11	0.267732	1
gold	CNDP2	0.289522	0.0926082	6.72589	8.73e-12	4.67e-11	0.158203	1
brown	CNDP2	0.289522	0.0926082	5.66173	7.49e-09	1.45e-08	0.0117893	3
gray88	CNDP2	0.289522	0.0926082	6.39702	7.92e-11	3e-10	0.224021	1
gray7	CNDP2	0.289522	0.0926082	6.79093	5.57e-12	3.76e-11	0.308945	1
dimgray	CNDP2	0.289522	0.0926082	6.97326	1.55e-12	1.39e-11	0.0971666	1
gray58	CNN1	0.259733	0.99316	6.62451	1.74e-11	7.92e-11	0.0189861	2
brown	CNN2	0.379564	0.465121	5.66173	7.49e-09	1.45e-08	0.02728	1
limegreen	CNNM4	0.799905	0.984909	5.2205	8.92e-08	1.19e-07	0.0713773	1
gray89	CNOT11	0.905553	0.651467	6.36232	9.94e-11	3.59e-10	0.0632983	1
gray87	CNOT7	0.35316	0.798467	7.00771	1.21e-12	1.17e-11	0.562555	1
grey60	CNOT7	0.35316	0.798467	5.95698	1.28e-09	3.29e-09	0.606716	1
gray29	CNOT7	0.35316	0.798467	7.02751	1.05e-12	1.03e-11	0.58332	1
orange	CNOT7	0.35316	0.798467	4.42528	4.82e-06	5.26e-06	0.387926	1
chocolate2	CNOT7	0.35316	0.798467	4.69981	1.3e-06	1.5e-06	0.129953	1
gray26	CNOT7	0.35316	0.798467	6.66906	1.29e-11	6.49e-11	0.59489	1
grey20	CNOT7	0.35316	0.798467	6.19863	2.85e-10	8.7e-10	0.611666	1
gray97	CNOT7	0.35316	0.798467	6.37175	9.34e-11	3.52e-10	0.614719	1
cornflowerblue	CNOT7	0.35316	0.798467	4.07012	2.35e-05	2.47e-05	0.249722	1
grey90	CNOT8	0.879503	0.0966998	5.88829	1.95e-09	4.36e-09	0.00214372	4
cornflowerblue	CNP	0.777259	0.0114908	4.07012	2.35e-05	2.47e-05	0.0446763	2
cornsilk2	CNPY3	0.250313	0.640395	3.46419	0.000265912	0.000269934	0.0838434	1
grey69	CNR1	0.241638	0.25419	5.79366	3.44e-09	7.45e-09	0.245495	1
grey90	CNR1	0.241638	0.25419	5.88829	1.95e-09	4.36e-09	0.00534207	2
mistyrose2	CNR1	0.241638	0.25419	4.87794	5.36e-07	6.73e-07	0.101776	1
grey55	CNTN2	0.433532	0.500617	6.13473	4.27e-10	1.18e-09	0.000668426	1
aquamarine2	CNTNAP1	0.66578	0.309427	5.52942	1.61e-08	2.53e-08	0.168714	5
grey55	CNTNAP2	0.290078	0.872707	6.13473	4.27e-10	1.18e-09	0.00493875	2
coral	CNTRL	0.948495	0.996838	4.78403	8.59e-07	1e-06	0.000542358	1
gray58	COBL	0.203951	0.987057	6.62451	1.74e-11	7.92e-11	0.0350011	1
grey90	COIL	0.112431	0.758104	5.88829	1.95e-09	4.36e-09	0.0559756	13
ivory	COL12A1	0.084857	0.235739	5.46786	2.28e-08	3.33e-08	0.132138	1
lightpink	COL1A1	0.202647	0.0908567	5.11319	1.58e-07	2.06e-07	0.184997	3
lightpink	COL1A2	0.392227	0.126361	5.11319	1.58e-07	2.06e-07	0.300933	4
olivedrab2	COL1A2	0.392227	0.126361	4.58742	2.24e-06	2.53e-06	0.00485851	2
cyan	COL2A1	0.762262	0.614012	2.21533	0.0133686	0.0133876	0.0964144	3
grey52	COL4A1	0.0499042	0.203386	6.11906	4.71e-10	1.29e-09	0.0105625	1
lightgoldenrod	COL4A1	0.0499042	0.203386	5.5013	1.88e-08	2.91e-08	0.669786	1
navajowhite	COL4A1	0.0499042	0.203386	4.49652	3.45e-06	3.8e-06	0.667551	1
lightskyblue2	COL4A1	0.0499042	0.203386	5.27717	6.56e-08	9.19e-08	0.673172	1
cyan	COL4A1	0.0499042	0.203386	2.21533	0.0133686	0.0133876	0.122444	5
cyan	COL4A3	0.999983	0.193729	2.21533	0.0133686	0.0133876	0.0289132	3
grey90	COL4A3BP	0.646372	0.358853	5.88829	1.95e-09	4.36e-09	0.00114904	1
cyan	COL4A4	0.283049	0.995592	2.21533	0.0133686	0.0133876	0.0269281	3
lightpink	COL5A1	0.485105	0.235803	5.11319	1.58e-07	2.06e-07	0.00342137	1
olivedrab2	COL5A3	0.0145429	0.450579	4.58742	2.24e-06	2.53e-06	0.000707899	1
lightpink	COL5A3	0.0145429	0.450579	5.11319	1.58e-07	2.06e-07	0.0498453	2
cyan	COL9A3	0.000212151	0.100893	2.21533	0.0133686	0.0133876	0.0164871	1
coral	COLGALT1	0.99343	0.54439	4.78403	8.59e-07	1e-06	0.0753433	1
azure2	COMMD5	0.836864	0.199973	5.62262	9.4e-09	1.73e-08	0.0237504	1
cornflowerblue	COMT	0.999972	0.764365	4.07012	2.35e-05	2.47e-05	0.0148895	2
cornflowerblue	COPG1	0.860231	0.238803	4.07012	2.35e-05	2.47e-05	0.0296193	5
midnightblue	COPG2	0.111925	0.849773	4.60228	2.09e-06	2.37e-06	0.0112769	1
cornflowerblue	COPG2	0.111925	0.849773	4.07012	2.35e-05	2.47e-05	0.0547933	5
cadetblue	COPS3	0.999556	0.836735	6.77668	6.15e-12	3.76e-11	0.0569683	2
brown	CORO1B	0.906549	0.775506	5.66173	7.49e-09	1.45e-08	0.0185475	1
limegreen	CORO1C	0.927447	0.0480531	5.2205	8.92e-08	1.19e-07	0.0117637	2
antiquewhite2	CORT	0.385124	0.787298	6.48117	4.55e-11	1.85e-10	0.000259509	1
grey55	COTL1	0.851451	0.705875	6.13473	4.27e-10	1.18e-09	0.243183	1
ivory	COX17	0.956356	0.0769442	5.46786	2.28e-08	3.33e-08	0.00461798	1
coral	COX8A	0.910003	0.926367	4.78403	8.59e-07	1e-06	8.91e-05	1
paleturquoise2	CP	0.998021	0.99765	4.06508	2.4e-05	2.5e-05	0.035253	1
ivory	CPB2	0.123194	0.5612	5.46786	2.28e-08	3.33e-08	0.0566871	1
brown	CPD	0.938862	0.663587	5.66173	7.49e-09	1.45e-08	0.00430609	1
azure2	CPEB3	0.480506	0.0841579	5.62262	9.4e-09	1.73e-08	0.00193141	1
azure2	CPEB4	0.499919	0.864952	5.62262	9.4e-09	1.73e-08	0.00204227	1
olivedrab2	CPLX2	0.672457	0.528592	4.58742	2.24e-06	2.53e-06	0.169946	1
coral	CPM	0.492785	6.48e-05	4.78403	8.59e-07	1e-06	0.0928929	1
mediumvioletred	CPN1	0.269363	0.582011	5.55395	1.4e-08	2.44e-08	0.0275732	1
coral	CPNE3	0.524521	0.565355	4.78403	8.59e-07	1e-06	0.086474	1
paleturquoise2	CPNE4	0.334508	0.748354	4.06508	2.4e-05	2.5e-05	0.0361014	1
coral	CPNE8	0.614576	0.101049	4.78403	8.59e-07	1e-06	0.104597	1
ivory	CPNE9	0.528955	0.454645	5.46786	2.28e-08	3.33e-08	0.0662191	1
coral	CPOX	0.935978	0.820935	4.78403	8.59e-07	1e-06	0.0669111	1
azure2	CPSF2	0.014931	0.928908	5.62262	9.4e-09	1.73e-08	0.147776	2
grey	CPSF2	0.014931	0.928908	6.29396	1.55e-10	5.19e-10	0.3155	1
limegreen	CPSF2	0.014931	0.928908	5.2205	8.92e-08	1.19e-07	0.137102	4
grey50	CPSF2	0.014931	0.928908	6.27414	1.76e-10	5.88e-10	1.15e-16	1
grey57	CPSF2	0.014931	0.928908	6.13455	4.27e-10	1.18e-09	0.264619	1
deeppink2	CPSF2	0.014931	0.928908	6.90183	2.57e-12	2.03e-11	0.181821	1
darkseagreen	CPSF2	0.014931	0.928908	7.17974	3.49e-13	5.48e-12	0.176501	1
green	CPSF2	0.014931	0.928908	6.82135	4.51e-12	3.18e-11	5.85e-17	1
grey29	CPSF2	0.014931	0.928908	6.63958	1.57e-11	7.72e-11	0.0632757	1
chocolate	CPSF2	0.014931	0.928908	6.81949	4.57e-12	3.18e-11	0.239123	1
gray57	CPSF2	0.014931	0.928908	6.55737	2.74e-11	1.18e-10	0.192478	1
burlywood2	CPSF2	0.014931	0.928908	7.26394	1.88e-13	3.95e-12	0.116017	2
gray86	CPSF2	0.014931	0.928908	6.49282	4.21e-11	1.77e-10	0.242644	1
gray	CPSF2	0.014931	0.928908	6.85334	3.61e-12	2.77e-11	0.369416	2
white	CPSF2	0.014931	0.928908	7.78547	3.44e-15	3.1e-13	0.227692	2
limegreen	CPSF3	0.974152	0.798702	5.2205	8.92e-08	1.19e-07	0.0163427	2
darkorchid	CPVL	0.723338	0.921083	7.37649	8.13e-14	2.98e-12	0.0527395	2
aquamarine2	CRABP1	0.458901	0.5298	5.52942	1.61e-08	2.53e-08	0.00118018	1
aquamarine2	CRABP2	0.927183	0.874179	5.52942	1.61e-08	2.53e-08	0.00274668	1
aquamarine2	CREB1	0.999798	0.442332	5.52942	1.61e-08	2.53e-08	0.104834	7
palegreen	CREB3	0.127443	0.407095	4.50929	3.25e-06	3.59e-06	0.583976	3
cornsilk2	CREB3	0.127443	0.407095	3.46419	0.000265912	0.000269934	1	35
lightsalmon	CREB3	0.127443	0.407095	5.45074	2.51e-08	3.66e-08	1	5
lavenderblush2	CREB3	0.127443	0.407095	5.98143	1.11e-09	2.85e-09	1	3
maroon2	CREB3	0.127443	0.407095	5.47013	2.25e-08	3.33e-08	0.996699	4
lightsteelblue	CREB3	0.127443	0.407095	5.5703	1.27e-08	2.27e-08	1	4
lightgoldenrodyellow	CREB3	0.127443	0.407095	5.32466	5.06e-08	7.2e-08	1	4
aquamarine2	CREB3L1	0.117296	0.00593934	5.52942	1.61e-08	2.53e-08	0.00325883	1
grey55	CREB3L2	0.438072	0.815862	6.13473	4.27e-10	1.18e-09	0.000974071	2
cornsilk2	CREB3L3	0.314632	0.366	3.46419	0.000265912	0.000269934	0.154715	1
aquamarine2	CREB3L4	0.741284	0.673218	5.52942	1.61e-08	2.53e-08	0.00299859	1
cornsilk2	CREB5	0.228993	0.911121	3.46419	0.000265912	0.000269934	0.0168542	1
darkkhaki	CREBBP	0.912576	0.125266	7.29156	1.53e-13	3.94e-12	1	5
darkcyan	CREBBP	0.912576	0.125266	7.14684	4.44e-13	5.99e-12	1	5
darkseagreen2	CREBBP	0.912576	0.125266	7.29391	1.51e-13	3.94e-12	1	7
gray28	CREBBP	0.912576	0.125266	6.73423	8.24e-12	4.54e-11	1	7
darkgoldenrod	CREBBP	0.912576	0.125266	7.35909	9.26e-14	3.13e-12	1	6
forestgreen	CREBBP	0.912576	0.125266	7.23891	2.26e-13	3.95e-12	0.869389	7
antiquewhite2	CREBBP	0.912576	0.125266	6.48117	4.55e-11	1.85e-10	1	25
cornsilk2	CREBRF	0.950909	0.375064	3.46419	0.000265912	0.000269934	0.135169	1
azure2	CRELD1	0.737647	0.973443	5.62262	9.4e-09	1.73e-08	0.00979058	1
aquamarine2	CREM	0.341073	0.179298	5.52942	1.61e-08	2.53e-08	0.0315613	6
gray58	CRH	0.125854	0.486207	6.62451	1.74e-11	7.92e-11	3.48e-05	1
gray58	CRHR2	0.0197124	0.00731376	6.62451	1.74e-11	7.92e-11	0.000284997	4
goldenrod2	CRK	0.00231214	0.0133594	7.06995	7.75e-13	8.55e-12	0.217544	3
lightgray	CRK	0.00231214	0.0133594	5.41936	2.99e-08	4.31e-08	0.986078	3
grey5	CRK	0.00231214	0.0133594	6.32695	1.25e-10	4.25e-10	0.0336579	1
gray59	CRK	0.00231214	0.0133594	7.13763	4.75e-13	6.27e-12	0.0930127	2
gray50	CRK	0.00231214	0.0133594	7.21879	2.62e-13	4.47e-12	0.0936638	2
darkred	CRK	0.00231214	0.0133594	7.10318	6.1e-13	7.24e-12	0.174497	5
firebrick	CRK	0.00231214	0.0133594	6.7376	8.05e-12	4.47e-11	0.497894	4
oldlace	CRK	0.00231214	0.0133594	4.56231	2.53e-06	2.8e-06	0.0247034	3
aquamarine2	CRK	0.00231214	0.0133594	5.52942	1.61e-08	2.53e-08	1	64
dimgrey	CRK	0.00231214	0.0133594	7.16624	3.85e-13	5.61e-12	0.224071	3
cadetblue	CRK	0.00231214	0.0133594	6.77668	6.15e-12	3.76e-11	0.15653	3
gray98	CRK	0.00231214	0.0133594	6.1551	3.75e-10	1.12e-09	1	6
gray8	CRK	0.00231214	0.0133594	6.77323	6.3e-12	3.76e-11	0.083945	3
chocolate2	CRK	0.00231214	0.0133594	4.69981	1.3e-06	1.5e-06	0.207672	3
gray78	CRK	0.00231214	0.0133594	6.47141	4.85e-11	1.95e-10	0.285312	3
darkorange	CRK	0.00231214	0.0133594	7.1697	3.76e-13	5.61e-12	0.566556	8
grey55	CRK	0.00231214	0.0133594	6.13473	4.27e-10	1.18e-09	0.01952	3
deepskyblue	CRK	0.00231214	0.0133594	7.29471	1.5e-13	3.94e-12	0.442721	5
grey	CRK	0.00231214	0.0133594	6.29396	1.55e-10	5.19e-10	0.0220155	2
azure2	CRK	0.00231214	0.0133594	5.62262	9.4e-09	1.73e-08	0.0113805	4
goldenrod	CRK	0.00231214	0.0133594	7.46142	4.27e-14	1.7e-12	0.0458113	2
lightpink	CRK	0.00231214	0.0133594	5.11319	1.58e-07	2.06e-07	0.837771	4
gray20	CRK	0.00231214	0.0133594	6.70108	1.03e-11	5.37e-11	0.174242	2
darkgoldenrod2	CRK	0.00231214	0.0133594	7.65602	9.55e-15	5.52e-13	0.0317097	5
dodgerblue	CRK	0.00231214	0.0133594	6.96292	1.67e-12	1.44e-11	0.140343	2
grey26	CRK	0.00231214	0.0133594	6.11652	4.78e-10	1.3e-09	0.0813834	1
grey27	CRK	0.00231214	0.0133594	6.42323	6.67e-11	2.65e-10	0.0897492	3
gray69	CRK	0.00231214	0.0133594	6.765	6.67e-12	3.81e-11	0.318893	4
gray66	CRK	0.00231214	0.0133594	6.77091	6.4e-12	3.77e-11	0.437455	2
honeydew2	CRKL	0.0967392	0.171187	6.1366	4.22e-10	1.18e-09	0.0574159	1
darkred	CRKL	0.0967392	0.171187	7.10318	6.1e-13	7.24e-12	0.35357	4
deepskyblue	CRKL	0.0967392	0.171187	7.29471	1.5e-13	3.94e-12	0.468432	2
grey27	CRKL	0.0967392	0.171187	6.42323	6.67e-11	2.65e-10	0.179268	2
gold2	CRKL	0.0967392	0.171187	6.82685	4.34e-12	3.18e-11	0.205596	1
oldlace	CRKL	0.0967392	0.171187	4.56231	2.53e-06	2.8e-06	0.027522	2
aquamarine2	CRKL	0.0967392	0.171187	5.52942	1.61e-08	2.53e-08	0.440528	18
azure2	CRKL	0.0967392	0.171187	5.62262	9.4e-09	1.73e-08	0.0164813	4
gray8	CRKL	0.0967392	0.171187	6.77323	6.3e-12	3.76e-11	0.198083	2
gray20	CRKL	0.0967392	0.171187	6.70108	1.03e-11	5.37e-11	0.318998	2
gray77	CRKL	0.0967392	0.171187	6.84724	3.76e-12	2.86e-11	0.289581	1
goldenrod2	CRKL	0.0967392	0.171187	7.06995	7.75e-13	8.55e-12	0.441163	3
lightpink	CRKL	0.0967392	0.171187	5.11319	1.58e-07	2.06e-07	0.876638	4
darkolivegreen2	CRKL	0.0967392	0.171187	7.25015	2.08e-13	3.95e-12	0.440894	2
aliceblue	CRKL	0.0967392	0.171187	7.97666	7.77e-16	1.56e-13	0.410629	2
darkorange	CRKL	0.0967392	0.171187	7.1697	3.76e-13	5.61e-12	0.4702	3
gray98	CRKL	0.0967392	0.171187	6.1551	3.75e-10	1.12e-09	0.895862	3
darkgoldenrod2	CRKL	0.0967392	0.171187	7.65602	9.55e-15	5.52e-13	0.0432452	2
grey90	CROCC	0.43174	0.920581	5.88829	1.95e-09	4.36e-09	0.0181753	2
hotpink2	CRTC1	0.00099879	0.822596	5.81954	2.95e-09	6.41e-09	0.066955	1
grey85	CRTC1	0.00099879	0.822596	5.78108	3.71e-09	8e-09	0.157907	1
mediumturquoise	CRTC1	0.00099879	0.822596	4.79341	8.2e-07	1e-06	0.217024	1
darkgray	CRTC1	0.00099879	0.822596	7.24117	2.22e-13	3.95e-12	0	1
gray55	CRTC1	0.00099879	0.822596	7.03153	1.02e-12	1.03e-11	0.242898	1
grey7	CRTC1	0.00099879	0.822596	6.4201	6.81e-11	2.66e-10	0.0856433	1
darkolivegreen2	CRTC1	0.00099879	0.822596	7.25015	2.08e-13	3.95e-12	0.0381005	1
gold	CRTC1	0.00099879	0.822596	6.72589	8.73e-12	4.67e-11	0.0358907	1
gray89	CRTC1	0.00099879	0.822596	6.36232	9.94e-11	3.59e-10	0.171902	1
black	CRTC1	0.00099879	0.822596	6.39792	7.88e-11	3e-10	1.6e-16	1
beige	CRTC1	0.00099879	0.822596	7.76737	4e-15	3.1e-13	0.187135	1
gray8	CRTC1	0.00099879	0.822596	6.77323	6.3e-12	3.76e-11	0.0616354	1
greenyellow	CRTC1	0.00099879	0.822596	6.10393	5.17e-10	1.38e-09	0.0139698	1
grey98	CRTC1	0.00099879	0.822596	5.54574	1.46e-08	2.53e-08	0.122948	1
grey56	CRTC1	0.00099879	0.822596	6.01053	9.25e-10	2.4e-09	0.223079	1
gray95	CRTC1	0.00099879	0.822596	6.67048	1.27e-11	6.49e-11	0.0932326	1
grey95	CRTC1	0.00099879	0.822596	5.68889	6.39e-09	1.32e-08	0.0668736	1
grey68	CRTC1	0.00099879	0.822596	6.34584	1.11e-10	3.94e-10	0.165776	1
grey6	CRTC1	0.00099879	0.822596	6.23802	2.22e-10	7.13e-10	0.173962	1
aliceblue	CRTC1	0.00099879	0.822596	7.97666	7.77e-16	1.56e-13	0.190735	2
gray79	CRTC1	0.00099879	0.822596	6.34857	1.09e-10	3.89e-10	0.214836	1
gray92	CRTC1	0.00099879	0.822596	6.7686	6.5e-12	3.77e-11	0.178178	1
brown	CRTC1	0.00099879	0.822596	5.66173	7.49e-09	1.45e-08	0.124399	1
antiquewhite2	CRTC2	0.256108	0.727893	6.48117	4.55e-11	1.85e-10	0.168628	1
cornflowerblue	CRTC3	0.578159	0.149352	4.07012	2.35e-05	2.47e-05	0.0648182	1
lightskyblue	CRX	0.980581	0.975801	5.16989	1.17e-07	1.53e-07	0.0368692	2
grey0	CRYAA	0.473872	0.178538	6.11479	4.83e-10	1.3e-09	0.00430558	3
mediumpurple	CRYAA	0.473872	0.178538	4.98451	3.11e-07	3.94e-07	0.0237566	1
mediumpurple	CRYAB	0.287494	0.630914	4.98451	3.11e-07	3.94e-07	0.0449734	4
grey0	CRYAB	0.287494	0.630914	6.11479	4.83e-10	1.3e-09	0.00628749	4
indianred	CRYBA1	0.358173	0.810703	5.68365	6.59e-09	1.33e-08	0.00168141	2
grey0	CRYBA2	0.908691	NA	6.11479	4.83e-10	1.3e-09	0.000412264	1
grey0	CRYBB2	0.220877	0.976195	6.11479	4.83e-10	1.3e-09	0.00168406	3
indianred	CRYBB2	0.220877	0.976195	5.68365	6.59e-09	1.33e-08	0.0177943	2
indianred	CRYBB3	0.466896	0.978488	5.68365	6.59e-09	1.33e-08	0.000163203	1
beige	CRYM	0.842775	0.974784	7.76737	4e-15	3.1e-13	0.0715443	1
brown	CSAD	0.106181	0.924511	5.66173	7.49e-09	1.45e-08	0.00341624	2
palevioletred2	CSDE1	0.107551	0.0261446	3.86764	5.49e-05	5.65e-05	0.0633915	1
gray90	CSDE1	0.107551	0.0261446	6.4278	6.47e-11	2.59e-10	1.49e-16	1
grey8	CSDE1	0.107551	0.0261446	6.13276	4.32e-10	1.19e-09	0.358037	1
grey55	CSDE1	0.107551	0.0261446	6.13473	4.27e-10	1.18e-09	0.233172	4
aquamarine2	CSF1	0.330444	0.893695	5.52942	1.61e-08	2.53e-08	0.00846824	1
aquamarine2	CSF1R	0.904886	0.0778778	5.52942	1.61e-08	2.53e-08	0.084386	4
oldlace	CSF2	0.104686	0.73778	4.56231	2.53e-06	2.8e-06	0.00484906	1
grey52	CSF2RB	0.951771	0.355025	6.11906	4.71e-10	1.29e-09	0.0596452	2
aquamarine2	CSF3R	0.37392	0.800421	5.52942	1.61e-08	2.53e-08	0.0620263	5
grey90	CSK	0.632223	0.079009	5.88829	1.95e-09	4.36e-09	0.26169	3
gray20	CSK	0.632223	0.079009	6.70108	1.03e-11	5.37e-11	0.821782	2
bisque	CSN2	0.834316	0.675797	6.22243	2.45e-10	7.57e-10	0.00192723	1
mistyrose	CSN3	0.895364	0.900732	4.69534	1.33e-06	1.52e-06	0.0121663	1
grey90	CSNK1A1	0.0865859	0.809288	5.88829	1.95e-09	4.36e-09	0.157814	10
cyan2	CSNK1A1	0.0865859	0.809288	8.41481	0	0	0.0521208	1
grey66	CSNK1A1	0.0865859	0.809288	6.1685	3.45e-10	1.04e-09	0.297891	2
limegreen	CSNK1A1	0.0865859	0.809288	5.2205	8.92e-08	1.19e-07	0.109525	18
grey88	CSNK1A1	0.0865859	0.809288	5.94418	1.39e-09	3.46e-09	0.134831	1
grey97	CSNK1A1	0.0865859	0.809288	5.884	2e-09	4.41e-09	0.179877	3
gray55	CSNK1A1	0.0865859	0.809288	7.03153	1.02e-12	1.03e-11	0.411257	3
grey77	CSNK1A1	0.0865859	0.809288	5.74884	4.49e-09	9.54e-09	0.397602	3
cadetblue2	CSNK1A1	0.0865859	0.809288	5.43257	2.78e-08	4.01e-08	0.685728	6
darkorchid	CSNK1A1	0.0865859	0.809288	7.37649	8.13e-14	2.98e-12	0.307176	4
azure2	CSNK1D	0.627335	0.805283	5.62262	9.4e-09	1.73e-08	0.0390917	2
antiquewhite2	CSNK1G1	0.299638	0.56324	6.48117	4.55e-11	1.85e-10	0.0553742	2
grey80	CSNK1G1	0.299638	0.56324	5.88629	1.97e-09	4.37e-09	0.0384248	2
mistyrose2	CSNK1G2	0.331849	0.928801	4.87794	5.36e-07	6.73e-07	0.154986	2
grey69	CSNK1G2	0.331849	0.928801	5.79366	3.44e-09	7.45e-09	0.705116	1
orchid	CSNK2A2	0.625788	0.292974	4.2124	1.26e-05	1.37e-05	0.699866	4
bisque2	CSPG4	0.751672	0.454843	6.20654	2.71e-10	8.31e-10	0.346461	1
brown	CSPP1	0.754798	0.590337	5.66173	7.49e-09	1.45e-08	0.0119512	1
coral	CSRNP1	0.850293	0.992161	4.78403	8.59e-07	1e-06	0.0598224	1
grey55	CSRP1	0.167379	0.0398443	6.13473	4.27e-10	1.18e-09	0.000563894	1
grey90	CSRP3	0.639851	0.0484855	5.88829	1.95e-09	4.36e-09	0.038939	1
grey90	CST9L	0.937475	0.522439	5.88829	1.95e-09	4.36e-09	0.00111078	1
bisque	CSTF3	0.817843	0.933198	6.22243	2.45e-10	7.57e-10	0.105137	1
gray65	CTDSP1	0.0246391	0.829833	6.50313	3.93e-11	1.68e-10	0.16269	1
chartreuse	CTDSP1	0.0246391	0.829833	5.0999	1.7e-07	2.2e-07	0.253648	1
mintcream	CTDSP1	0.0246391	0.829833	5.03345	2.41e-07	3.09e-07	0.181311	1
darkgrey	CTDSP1	0.0246391	0.829833	7.60874	1.39e-14	7.14e-13	3.32e-05	1
mediumpurple	CTDSP1	0.0246391	0.829833	4.98451	3.11e-07	3.94e-07	0.160833	1
grey0	CTDSP1	0.0246391	0.829833	6.11479	4.83e-10	1.3e-09	0.302622	1
navyblue	CTDSP1	0.0246391	0.829833	4.78691	8.47e-07	1e-06	0.880332	1
darkslateblue	CTDSP1	0.0246391	0.829833	6.87951	3e-12	2.34e-11	0.193161	1
coral	CTDSPL2	0.4118	0.592249	4.78403	8.59e-07	1e-06	0.0798969	1
aliceblue	CTF1	0.162255	0.781412	7.97666	7.77e-16	1.56e-13	0.01768	1
lightgrey	CTGF	0.251984	0.9534	5.5266	1.63e-08	2.56e-08	0.00386927	2
orchid2	CTGF	0.251984	0.9534	4.47473	3.83e-06	4.2e-06	0.654491	3
cyan	CTLA4	0.593182	0.845124	2.21533	0.0133686	0.0133876	0.162616	1
cornflowerblue	CTR9	0.419339	0.776711	4.07012	2.35e-05	2.47e-05	0.171503	1
grey55	CTRC	0.0537416	0.460633	6.13473	4.27e-10	1.18e-09	0.0292438	2
darkred	CTRL	0.648987	0.00215118	7.10318	6.1e-13	7.24e-12	0	1
coral	CTSA	0.665375	0.0190158	4.78403	8.59e-07	1e-06	0.000125047	1
olivedrab	CTSG	0.660864	0.423955	4.57901	2.34e-06	2.63e-06	0.28537	2
palevioletred2	CTSG	0.660864	0.423955	3.86764	5.49e-05	5.65e-05	0.265364	3
cornsilk2	CTSW	0.839191	0.601428	3.46419	0.000265912	0.000269934	0.151415	1
olivedrab	CTTN	0.187953	0.743274	4.57901	2.34e-06	2.63e-06	0.27241	1
chartreuse2	CTTN	0.187953	0.743274	5.75846	4.24e-09	9.05e-09	0.296287	1
aquamarine2	CTTN	0.187953	0.743274	5.52942	1.61e-08	2.53e-08	0.0875108	8
ivory	CTXN1	0.586757	0.12993	5.46786	2.28e-08	3.33e-08	0.0485037	1
oldlace	CUBN	0.0278303	0.96975	4.56231	2.53e-06	2.8e-06	0.037986	2
gray6	CUBN	0.0278303	0.96975	6.60744	1.96e-11	8.59e-11	0.0621019	1
lightpink2	CUEDC1	0.117573	0.0521474	5.17486	1.14e-07	1.51e-07	4.23e-17	1
antiquewhite	CUL3	0.052859	0.241924	7.66814	8.77e-15	5.52e-13	0.264653	2
burlywood2	CUL3	0.052859	0.241924	7.26394	1.88e-13	3.95e-12	0.472739	4
grey50	CUL3	0.052859	0.241924	6.27414	1.76e-10	5.88e-10	0	4
azure2	CUL3	0.052859	0.241924	5.62262	9.4e-09	1.73e-08	0.309237	20
grey29	CUL3	0.052859	0.241924	6.63958	1.57e-11	7.72e-11	0.907866	4
darkgoldenrod2	CUL3	0.052859	0.241924	7.65602	9.55e-15	5.52e-13	0.541497	3
deeppink2	CUL3	0.052859	0.241924	6.90183	2.57e-12	2.03e-11	0.958666	10
darkseagreen	CUL3	0.052859	0.241924	7.17974	3.49e-13	5.48e-12	0.951384	13
green	CUL3	0.052859	0.241924	6.82135	4.51e-12	3.18e-11	0.71458	3
grey	CUL3	0.052859	0.241924	6.29396	1.55e-10	5.19e-10	1	4
white	CUL3	0.052859	0.241924	7.78547	3.44e-15	3.1e-13	0.470472	4
limegreen	CUL3	0.052859	0.241924	5.2205	8.92e-08	1.19e-07	1	87
gray	CUL3	0.052859	0.241924	6.85334	3.61e-12	2.77e-11	0.588673	4
dodgerblue2	CUL3	0.052859	0.241924	6.95182	1.8e-12	1.49e-11	0.300951	2
gray86	CUL3	0.052859	0.241924	6.49282	4.21e-11	1.77e-10	1	4
mistyrose	CUL3	0.052859	0.241924	4.69534	1.33e-06	1.52e-06	0.00284415	2
mediumslateblue	CUL5	0.984485	0.893783	5.17101	1.16e-07	1.53e-07	0.808533	4
gray77	CUL9	0.968461	0.997885	6.84724	3.76e-12	2.86e-11	0	1
lightseagreen	CUTA	0.292254	0.996	5.52049	1.69e-08	2.62e-08	0.097506	1
coral	CXADR	0.130896	0.101776	4.78403	8.59e-07	1e-06	0.0638506	1
cornsilk	CXCL10	0.251572	0.920991	4.57601	2.37e-06	2.66e-06	0.442831	2
lightsalmon	CXCL10	0.251572	0.920991	5.45074	2.51e-08	3.66e-08	0	1
oldlace	CXCL12	0.666111	0.0841316	4.56231	2.53e-06	2.8e-06	0.211542	2
cornsilk	CXCL2	0.547735	0.324809	4.57601	2.37e-06	2.66e-06	0.608411	2
peachpuff2	CXCL2	0.547735	0.324809	3.5562	0.000188128	0.000192583	8.59e-17	2
lightsalmon	CXCL2	0.547735	0.324809	5.45074	2.51e-08	3.66e-08	4.33e-17	1
cyan	CXCL6	0.156944	0.18021	2.21533	0.0133686	0.0133876	0.0302885	1
cornflowerblue	CYB5R2	0.998441	0.834965	4.07012	2.35e-05	2.47e-05	0.00748238	1
black	CYFIP1	0.390482	0.999309	6.39792	7.88e-11	3e-10	0.0713014	1
grey5	CYFIP2	0.265224	0.921873	6.32695	1.25e-10	4.25e-10	0.0622757	3
grey59	CYFIP2	0.265224	0.921873	5.90709	1.74e-09	4.26e-09	0.124343	2
forestgreen	CYGB	0.825789	0.0718798	7.23891	2.26e-13	3.95e-12	0.00471671	1
oldlace	CYHR1	0.944433	0.963344	4.56231	2.53e-06	2.8e-06	0.0399433	1
aquamarine2	CYLD	0.579113	0.455564	5.52942	1.61e-08	2.53e-08	0.00986825	4
aquamarine2	CYP17A1	0.117296	0.556786	5.52942	1.61e-08	2.53e-08	0.0815063	2
lightpink2	CYP26B1	0.0031598	0.645658	5.17486	1.14e-07	1.51e-07	0.0486208	1
orange	CYP26B1	0.0031598	0.645658	4.42528	4.82e-06	5.26e-06	0.0749481	1
chartreuse2	CYP26B1	0.0031598	0.645658	5.75846	4.24e-09	9.05e-09	0.113791	1
oldlace	CYP2C18	0.808853	0.899539	4.56231	2.53e-06	2.8e-06	0.00475402	1
aquamarine2	CYP2C8	0.650971	0.993131	5.52942	1.61e-08	2.53e-08	0.000502512	2
grey87	CYP2C9	0.45137	0.967873	5.94703	1.37e-09	3.44e-09	5.11e-17	1
lightseagreen	CYP2R1	0.597839	0.911327	5.52049	1.69e-08	2.62e-08	0.00127396	1
lightgreen	CYP4F12	0.307558	0.0900164	4.93488	4.01e-07	5.05e-07	0.108908	1
gray58	CYP4F12	0.307558	0.0900164	6.62451	1.74e-11	7.92e-11	0.000867903	1
lightsalmon2	CYP4F12	0.307558	0.0900164	5.64106	8.45e-09	1.62e-08	0.422088	1
mistyrose	CYP4F12	0.307558	0.0900164	4.69534	1.33e-06	1.52e-06	0.251346	1
maroon	CYP4F12	0.307558	0.0900164	5.30315	5.69e-08	8e-08	0.456473	1
ivory	CYP4F2	0.985786	0.583388	5.46786	2.28e-08	3.33e-08	0.0622715	1
coral	CYTH3	0.191803	0.988127	4.78403	8.59e-07	1e-06	0.00142996	3
aquamarine2	DAB1	0.266304	0.443539	5.52942	1.61e-08	2.53e-08	0.212186	10
grey98	DAB2	0.979624	0.632524	5.54574	1.46e-08	2.53e-08	0.0573531	2
aquamarine2	DACH1	0.292062	0.557909	5.52942	1.61e-08	2.53e-08	0.0115369	2
orange	DAG1	0.97693	0.458114	4.42528	4.82e-06	5.26e-06	0.106363	3
mediumvioletred	DAK	0.362392	0.14794	5.55395	1.4e-08	2.44e-08	0.241346	6
coral	DAPP1	0.0336708	0.999451	4.78403	8.59e-07	1e-06	0.00600333	2
orangered2	DAPP1	0.0336708	0.999451	4.34649	6.92e-06	7.54e-06	0.0228374	1
lightpink	DAPP1	0.0336708	0.999451	5.11319	1.58e-07	2.06e-07	0.144972	1
cyan	DAPP1	0.0336708	0.999451	2.21533	0.0133686	0.0133876	0.249773	1
navajowhite	DAPP1	0.0336708	0.999451	4.49652	3.45e-06	3.8e-06	0.0516699	1
grey52	DAPP1	0.0336708	0.999451	6.11906	4.71e-10	1.29e-09	0.000895831	1
mediumturquoise	DAPP1	0.0336708	0.999451	4.79341	8.2e-07	1e-06	0.00971363	1
lightskyblue2	DAPP1	0.0336708	0.999451	5.27717	6.56e-08	9.19e-08	0.0160056	1
mediumvioletred	DBF4	0.977584	0.732592	5.55395	1.4e-08	2.44e-08	0.0175489	1
peachpuff	DBN1	0.147261	0.513566	3.90331	4.74e-05	4.91e-05	0.746547	2
gray88	DBN1	0.147261	0.513566	6.39702	7.92e-11	3e-10	0.382163	4
mistyrose2	DBNDD2	0.663315	0.538131	4.87794	5.36e-07	6.73e-07	0.0205635	1
coral	DBP	0.00253151	0.844428	4.78403	8.59e-07	1e-06	0.00149281	4
gray89	DCAF7	0.434805	0.207535	6.36232	9.94e-11	3.59e-10	0.200245	2
coral	DCBLD2	0.954917	0.0223532	4.78403	8.59e-07	1e-06	0.0992652	1
paleturquoise2	DCK	0.753898	0.318405	4.06508	2.4e-05	2.5e-05	0.0557138	1
aquamarine2	DCLK2	0.529627	0.401336	5.52942	1.61e-08	2.53e-08	0.076587	1
cornflowerblue	DCLRE1B	0.967144	0.914266	4.07012	2.35e-05	2.47e-05	0.0104326	1
lightcyan	DCLRE1C	0.523004	0.576444	5.57094	1.27e-08	2.27e-08	0.013548	1
aquamarine2	DCN	0.84386	0.813454	5.52942	1.61e-08	2.53e-08	0.0297866	1
aquamarine2	DCP1A	0.0393624	0.465712	5.52942	1.61e-08	2.53e-08	0.00818526	2
coral	DCP1B	0.989273	0.665058	4.78403	8.59e-07	1e-06	0.00794833	2
coral	DCP2	0.521303	0.720336	4.78403	8.59e-07	1e-06	0.0943639	2
cornsilk2	DCSTAMP	0.994448	0.854896	3.46419	0.000265912	0.000269934	0.252443	1
ivory	DCTN4	0.487001	0.210927	5.46786	2.28e-08	3.33e-08	0.00174755	1
grey9	DCUN1D1	0.920001	0.835517	6.17	3.41e-10	1.03e-09	0.530874	4
limegreen	DCUN1D4	0.547693	0.78483	5.2205	8.92e-08	1.19e-07	0.101027	1
mediumslateblue	DCUN1D4	0.547693	0.78483	5.17101	1.16e-07	1.53e-07	0.36853	1
grey5	DDA1	0.822503	0.655002	6.32695	1.25e-10	4.25e-10	0.015034	2
coral	DDAH1	0.38167	0.953664	4.78403	8.59e-07	1e-06	0.0777659	1
powderblue	DDI1	0.430891	0.192072	3.22143	0.000637771	0.000645929	1.36e-16	1
grey90	DDN	0.0418044	0.0342899	5.88829	1.95e-09	4.36e-09	0.0296511	1
cyan	DDR1	0.474417	NA	2.21533	0.0133686	0.0133876	0.0292492	2
antiquewhite2	DDX17	0.199192	0.767605	6.48117	4.55e-11	1.85e-10	0.254404	2
darkseagreen2	DDX17	0.199192	0.767605	7.29391	1.51e-13	3.94e-12	0.784686	5
darkslateblue	DDX17	0.199192	0.767605	6.87951	3e-12	2.34e-11	0.410604	2
darkcyan	DDX17	0.199192	0.767605	7.14684	4.44e-13	5.99e-12	0.534993	2
gray65	DDX17	0.199192	0.767605	6.50313	3.93e-11	1.68e-10	0.346152	2
darkkhaki	DDX17	0.199192	0.767605	7.29156	1.53e-13	3.94e-12	0.574435	5
coral	DDX17	0.199192	0.767605	4.78403	8.59e-07	1e-06	0.107662	3
forestgreen	DDX17	0.199192	0.767605	7.23891	2.26e-13	3.95e-12	0.585176	3
coral	DDX18	0.180466	0.953206	4.78403	8.59e-07	1e-06	0.0650664	2
mistyrose	DDX19B	0.93518	0.943477	4.69534	1.33e-06	1.52e-06	0.0150968	1
oldlace	DDX31	0.136976	0.273957	4.56231	2.53e-06	2.8e-06	0.119708	1
grey90	DDX42	0.290117	0.974532	5.88829	1.95e-09	4.36e-09	0.00752415	2
darksalmon	DDX46	0.353546	0.491102	7.04135	9.52e-13	1.01e-11	0.180156	2
grey90	DDX46	0.353546	0.491102	5.88829	1.95e-09	4.36e-09	0.000656521	2
grey55	DDX49	0.767182	0.249681	6.13473	4.27e-10	1.18e-09	0.000402005	1
grey80	DEAF1	0.692445	0.473715	5.88629	1.97e-09	4.37e-09	0.103191	2
lightskyblue2	DENND2C	0.0181979	0.00043314	5.27717	6.56e-08	9.19e-08	0	1
grey52	DENND2C	0.0181979	0.00043314	6.11906	4.71e-10	1.29e-09	0	1
mediumturquoise	DENND2C	0.0181979	0.00043314	4.79341	8.2e-07	1e-06	0.00920744	1
orangered2	DENND2C	0.0181979	0.00043314	4.34649	6.92e-06	7.54e-06	0	1
limegreen	DENND2C	0.0181979	0.00043314	5.2205	8.92e-08	1.19e-07	0.002375	1
coral	DENND2C	0.0181979	0.00043314	4.78403	8.59e-07	1e-06	0.00570884	1
cyan	DENND2C	0.0181979	0.00043314	2.21533	0.0133686	0.0133876	0.24451	1
navajowhite	DENND2C	0.0181979	0.00043314	4.49652	3.45e-06	3.8e-06	0.0373278	1
lightpink	DENND2C	0.0181979	0.00043314	5.11319	1.58e-07	2.06e-07	0.138011	1
lightgoldenrod	DENND2C	0.0181979	0.00043314	5.5013	1.88e-08	2.91e-08	1.42e-17	1
limegreen	DENND2D	0.391883	0.405486	5.2205	8.92e-08	1.19e-07	0.000262122	1
ivory	DENND3	0.635743	0.281373	5.46786	2.28e-08	3.33e-08	0.063528	1
brown	DENND5B	0.529484	0.857797	5.66173	7.49e-09	1.45e-08	0.0174463	1
cyan	DEPTOR	0.187462	0.204467	2.21533	0.0133686	0.0133876	0.00787578	1
chartreuse	DERL1	0.975736	0.0991833	5.0999	1.7e-07	2.2e-07	0.128573	1
magenta	DES	0.825181	0.908135	5.07428	1.94e-07	2.51e-07	0.0870103	2
aquamarine2	DET1	0.754338	0.383607	5.52942	1.61e-08	2.53e-08	0.0618432	1
bisque	DGCR8	0.514414	0.652413	6.22243	2.45e-10	7.57e-10	0.0305725	2
grey5	DGKD	0.100619	0.650026	6.32695	1.25e-10	4.25e-10	0.0878887	1
burlywood2	DGKE	0.79179	0.930336	7.26394	1.88e-13	3.95e-12	0	1
lightsteelblue2	DGKZ	0.0643049	0.211125	5.13779	1.39e-07	1.82e-07	1.5e-17	1
mediumspringgreen	DGKZ	0.0643049	0.211125	5.03689	2.37e-07	3.05e-07	0.0145647	1
orange	DHCR7	0.374239	0.940689	4.42528	4.82e-06	5.26e-06	0.115226	1
mediumvioletred	DHH	0.117968	0.0822728	5.55395	1.4e-08	2.44e-08	0.0175669	1
lightcyan2	DHX15	0.982628	0.562524	5.4168	3.03e-08	4.36e-08	1	3
grey55	DHX36	0.0915626	0.944166	6.13473	4.27e-10	1.18e-09	0.227675	5
grey8	DHX36	0.0915626	0.944166	6.13276	4.32e-10	1.19e-09	0.340799	2
palevioletred2	DHX36	0.0915626	0.944166	3.86764	5.49e-05	5.65e-05	0.0613073	1
grey76	DHX36	0.0915626	0.944166	5.74591	4.57e-09	9.67e-09	0.333792	2
mediumorchid2	DHX36	0.0915626	0.944166	4.99624	2.92e-07	3.73e-07	0.0559429	2
orchid	DHX36	0.0915626	0.944166	4.2124	1.26e-05	1.37e-05	0.12627	2
grey60	DHX36	0.0915626	0.944166	5.95698	1.28e-09	3.29e-09	0.00912959	2
lightcyan2	DHX36	0.0915626	0.944166	5.4168	3.03e-08	4.36e-08	0.0519669	2
gray5	DHX36	0.0915626	0.944166	6.60984	1.92e-11	8.59e-11	0.00496721	2
deeppink2	DHX38	0.403587	0.748748	6.90183	2.57e-12	2.03e-11	0.631534	2
limegreen	DHX38	0.403587	0.748748	5.2205	8.92e-08	1.19e-07	0.17877	2
grey	DHX38	0.403587	0.748748	6.29396	1.55e-10	5.19e-10	0.568888	1
darkseagreen	DHX38	0.403587	0.748748	7.17974	3.49e-13	5.48e-12	0.561337	2
azure2	DHX38	0.403587	0.748748	5.62262	9.4e-09	1.73e-08	0.0473579	1
grey25	DHX58	0.860934	0.171497	5.95268	1.32e-09	3.34e-09	0.258145	2
aquamarine2	DHX9	0.74827	0.652776	5.52942	1.61e-08	2.53e-08	0.0956769	6
palevioletred	DIAPH3	0.133332	0.981817	3.90275	4.76e-05	4.91e-05	0.222122	1
azure2	DIDO1	0.105799	0.243088	5.62262	9.4e-09	1.73e-08	0.00105256	2
grey6	DIDO1	0.105799	0.243088	6.23802	2.22e-10	7.13e-10	0.15521	2
black	DIDO1	0.105799	0.243088	6.39792	7.88e-11	3e-10	0.125823	1
grey26	DIO2	0.599212	0.349121	6.11652	4.78e-10	1.3e-09	0.110063	1
ivory	DIRAS1	0.938264	0.546034	5.46786	2.28e-08	3.33e-08	0.0495477	1
gray99	DIS3L2	0.90199	0.925597	6.23807	2.22e-10	7.13e-10	0.0340581	1
gray8	DISP2	0.921412	0.985501	6.77323	6.3e-12	3.76e-11	0.136809	1
grey98	DIXDC1	0.0569393	0.331709	5.54574	1.46e-08	2.53e-08	0.0317719	1
gray92	DIXDC1	0.0569393	0.331709	6.7686	6.5e-12	3.77e-11	0.0409269	1
grey95	DKK3	0.808633	0.329059	5.68889	6.39e-09	1.32e-08	0.140931	1
aquamarine2	DKKL1	0.983865	0.724085	5.52942	1.61e-08	2.53e-08	0.223604	3
coral	DLAT	0.0551449	0.275778	4.78403	8.59e-07	1e-06	0.00205919	3
lavender	DLG1	0.99978	0.960673	6.02824	8.29e-10	2.17e-09	0.679455	4
gainsboro	DLG2	0.93948	0.00579026	7.12469	5.22e-13	6.58e-12	0	2
darkmagenta	DLG4	0.970421	0.815784	7.14783	4.41e-13	5.99e-12	0.715346	8
limegreen	DLG4	0.970421	0.815784	5.2205	8.92e-08	1.19e-07	0.137184	5
antiquewhite2	DLG5	0.222111	0.015588	6.48117	4.55e-11	1.85e-10	0.03965	2
mediumorchid2	DLG5	0.222111	0.015588	4.99624	2.92e-07	3.73e-07	0.204877	1
gray58	DLGAP1	0.731803	0.366319	6.62451	1.74e-11	7.92e-11	0.253808	3
aquamarine2	DLGAP2	0.199565	0.832727	5.52942	1.61e-08	2.53e-08	0.145032	3
gray58	DLGAP3	0.836702	0.193509	6.62451	1.74e-11	7.92e-11	0.0346723	2
gray58	DLGAP4	0.116712	0.103875	6.62451	1.74e-11	7.92e-11	0.188084	5
gold2	DLGAP4	0.116712	0.103875	6.82685	4.34e-12	3.18e-11	0.260713	2
honeydew	DLGAP4	0.116712	0.103875	5.60701	1.03e-08	1.87e-08	0.495456	2
lemonchiffon	DLGAP4	0.116712	0.103875	5.31271	5.4e-08	7.63e-08	0.0769901	2
khaki2	DLGAP4	0.116712	0.103875	5.58368	1.18e-08	2.13e-08	0.633175	2
gainsboro	DLGAP4	0.116712	0.103875	7.12469	5.22e-13	6.58e-12	0.13053	1
mediumvioletred	DLGAP5	0.991285	0.994447	5.55395	1.4e-08	2.44e-08	0.0661165	1
palevioletred	DLK1	0.751533	0.54655	3.90275	4.76e-05	4.91e-05	0.0476759	1
azure2	DLL4	0.611184	0.868514	5.62262	9.4e-09	1.73e-08	0.0288056	1
grey5	DLX1	0.894124	0.692497	6.32695	1.25e-10	4.25e-10	0.0120617	1
aquamarine2	DLX4	0.757061	0.819249	5.52942	1.61e-08	2.53e-08	0.151238	3
aquamarine2	DLX6	0.972036	0.691401	5.52942	1.61e-08	2.53e-08	0.0740039	1
ivory	DMBX1	0.00501027	0.698577	5.46786	2.28e-08	3.33e-08	0.0684667	1
grey90	DMPK	0.581596	0.8628	5.88829	1.95e-09	4.36e-09	0.00128757	1
lemonchiffon	DMRTB1	0.997008	0.477219	5.31271	5.4e-08	7.63e-08	0.00477103	1
mediumpurple	DMTN	0.265573	0.57794	4.98451	3.11e-07	3.94e-07	0.0310581	2
grey25	DMWD	0.646833	0.026851	5.95268	1.32e-09	3.34e-09	0.110095	2
gray8	DNA2	0.917315	0.239696	6.77323	6.3e-12	3.76e-11	0.115741	1
ivory	DNAAF1	0.0700837	0.00425938	5.46786	2.28e-08	3.33e-08	0.0666557	1
greenyellow	DNAH9	0.537976	0.418073	6.10393	5.17e-10	1.38e-09	0.16801	1
aquamarine2	DNAJA3	0.973224	0.957213	5.52942	1.61e-08	2.53e-08	0.148628	5
darkseagreen	DNAJB4	0.319195	0.919863	7.17974	3.49e-13	5.48e-12	0.188918	3
coral	DNAJB6	0.979846	0.886439	4.78403	8.59e-07	1e-06	0.00393898	2
grey5	DNAJB7	0.282781	0.0123327	6.32695	1.25e-10	4.25e-10	0.141903	1
gray58	DNAJB8	0.767192	0.950597	6.62451	1.74e-11	7.92e-11	0.00158069	1
darkred	DNAJC1	0.183353	0.412077	7.10318	6.1e-13	7.24e-12	0.0368717	3
limegreen	DNAJC13	0.467408	0.713166	5.2205	8.92e-08	1.19e-07	0.0593442	1
oldlace	DNAJC21	0.790397	0.206238	4.56231	2.53e-06	2.8e-06	0.0902294	1
indianred	DNAJC5	0.511484	0.980195	5.68365	6.59e-09	1.33e-08	0.20953	1
aquamarine2	DNAJC6	0.952157	0.425876	5.52942	1.61e-08	2.53e-08	0.00234613	1
grey92	DNASE1	0.110009	0.175089	5.92154	1.59e-09	3.92e-09	0.163553	1
bisque	DNER	0.736896	0.0365346	6.22243	2.45e-10	7.57e-10	0.0183487	1
lightgrey	DNM1	0.555881	0.0277472	5.5266	1.63e-08	2.56e-08	1	5
gainsboro	DNM1	0.555881	0.0277472	7.12469	5.22e-13	6.58e-12	0.971448	4
floralwhite	DNM1	0.555881	0.0277472	7.24573	2.15e-13	3.95e-12	1	6
grey78	DNM1	0.555881	0.0277472	5.89765	1.84e-09	4.36e-09	0.979377	6
aquamarine	DNM1	0.555881	0.0277472	6.65114	1.45e-11	7.19e-11	1	5
deepskyblue2	DNM1	0.555881	0.0277472	7.28721	1.58e-13	3.94e-12	0.79028	4
lemonchiffon	DNM1	0.555881	0.0277472	5.31271	5.4e-08	7.63e-08	0.705337	5
ghostwhite	DNM1	0.555881	0.0277472	6.91697	2.31e-12	1.86e-11	0.806784	4
orange2	DNM1	0.555881	0.0277472	4.73422	1.1e-06	1.27e-06	0.0884595	4
darkmagenta	DNM1	0.555881	0.0277472	7.14783	4.41e-13	5.99e-12	1	4
gray58	DNM1	0.555881	0.0277472	6.62451	1.74e-11	7.92e-11	1	11
gray60	DNM1	0.555881	0.0277472	6.98592	1.41e-12	1.32e-11	0.297973	3
darkslategray	DNM1	0.555881	0.0277472	6.97158	1.57e-12	1.39e-11	0.85269	5
mediumaquamarine	DNM1L	0.18827	0.423617	5.43452	2.75e-08	4e-08	0	1
grey70	DNM1L	0.18827	0.423617	6.0377	7.82e-10	2.06e-09	8.19e-17	1
darkslategray	DNM1L	0.18827	0.423617	6.97158	1.57e-12	1.39e-11	0.000339676	1
mediumblue	DNM1L	0.18827	0.423617	4.69909	1.31e-06	1.5e-06	0.159044	1
palevioletred	DNM1L	0.18827	0.423617	3.90275	4.76e-05	4.91e-05	0.136608	1
lightslategray	DNM1L	0.18827	0.423617	5.26152	7.14e-08	9.99e-08	0.482984	1
paleturquoise2	DNM1L	0.18827	0.423617	4.06508	2.4e-05	2.5e-05	0.0684803	1
cornsilk	DNM1L	0.18827	0.423617	4.57601	2.37e-06	2.66e-06	0.0170306	1
aquamarine2	DNM2	0.991801	0.22816	5.52942	1.61e-08	2.53e-08	0.197674	9
grey78	DNM3	0.0132894	0.269028	5.89765	1.84e-09	4.36e-09	0.404314	2
grey86	DNM3	0.0132894	0.269028	5.89579	1.86e-09	4.36e-09	0.543947	1
floralwhite	DNM3	0.0132894	0.269028	7.24573	2.15e-13	3.95e-12	0.269489	2
gray58	DNMBP	0.159717	0.643662	6.62451	1.74e-11	7.92e-11	0.162215	4
coral	DNMT3A	0.873865	0.861064	4.78403	8.59e-07	1e-06	0.00155921	2
palevioletred2	DNMT3B	0.973724	0.861724	3.86764	5.49e-05	5.65e-05	0.159921	2
coral	DNMT3L	0.753666	0.948581	4.78403	8.59e-07	1e-06	0.00129855	2
limegreen	DNTT	0.993476	0.740884	5.2205	8.92e-08	1.19e-07	0.0954369	1
grey7	DNTTIP2	0.906674	0.29906	6.4201	6.81e-11	2.66e-10	0.322626	1
olivedrab2	DOC2A	0.144513	0.683377	4.58742	2.24e-06	2.53e-06	0.184785	2
olivedrab2	DOC2B	0.880302	NA	4.58742	2.24e-06	2.53e-06	0.135601	2
aquamarine2	DOCK2	0.259497	0.76214	5.52942	1.61e-08	2.53e-08	0.0412775	2
aquamarine2	DOCK3	0.489244	0.114657	5.52942	1.61e-08	2.53e-08	0.102247	2
cornflowerblue	DOCK4	0.909744	0.290071	4.07012	2.35e-05	2.47e-05	0.0449853	1
grey55	DOCK5	0.414478	0.976019	6.13473	4.27e-10	1.18e-09	0.0149509	1
brown	DOCK6	0.0327327	0.806421	5.66173	7.49e-09	1.45e-08	0.0049867	1
palevioletred	DOCK8	0.660184	0.24418	3.90275	4.76e-05	4.91e-05	0.35767	3
aquamarine2	DOK1	0.737765	0.364724	5.52942	1.61e-08	2.53e-08	0.248742	8
burlywood	DOT1L	0.399109	0.839715	5.243	7.9e-08	1.1e-07	0.0656904	2
grey2	DOT1L	0.399109	0.839715	6.26979	1.81e-10	5.96e-10	0.0338235	1
limegreen	DPAGT1	0.120801	0.930963	5.2205	8.92e-08	1.19e-07	0.0996927	1
antiquewhite2	DPF3	0.29404	0.465997	6.48117	4.55e-11	1.85e-10	0.0303514	2
lightgrey	DPM1	0.0190065	0.0383494	5.5266	1.63e-08	2.56e-08	0.0299552	3
orchid2	DPM1	0.0190065	0.0383494	4.47473	3.83e-06	4.2e-06	0.0211504	1
lightgrey	DPM3	0.314965	0.173548	5.5266	1.63e-08	2.56e-08	0.00654058	1
grey90	DPP10	5.47e-06	0.9346	5.88829	1.95e-09	4.36e-09	0.00235637	1
darkmagenta	DPP10	5.47e-06	0.9346	7.14783	4.41e-13	5.99e-12	0.00157073	1
lightsalmon	DPP4	0.249252	0.253594	5.45074	2.51e-08	3.66e-08	0	3
peachpuff2	DPP4	0.249252	0.253594	3.5562	0.000188128	0.000192583	0	2
cornsilk	DPP4	0.249252	0.253594	4.57601	2.37e-06	2.66e-06	1	6
darkmagenta	DPP6	0.997913	0.633402	7.14783	4.41e-13	5.99e-12	2.15e-17	1
darkseagreen	DPP8	0.999451	0.883028	7.17974	3.49e-13	5.48e-12	0.0369585	2
grey90	DPPA2	0.832367	0.784187	5.88829	1.95e-09	4.36e-09	0.00153951	2
oldlace	DPT	0.305796	0.961392	4.56231	2.53e-06	2.8e-06	0.026791	1
orange	DPYS	0.843596	0.879073	4.42528	4.82e-06	5.26e-06	0.0057722	1
grey55	DPYSL2	0.990299	0.939077	6.13473	4.27e-10	1.18e-09	0.00754396	3
orange	DPYSL3	0.130795	0.541686	4.42528	4.82e-06	5.26e-06	0.228183	2
gainsboro	DPYSL3	0.130795	0.541686	7.12469	5.22e-13	6.58e-12	0	1
lightblue	DPYSL3	0.130795	0.541686	5.62129	9.48e-09	1.73e-08	0.0353375	1
lightpink2	DPYSL3	0.130795	0.541686	5.17486	1.14e-07	1.51e-07	0.467509	1
chartreuse2	DPYSL3	0.130795	0.541686	5.75846	4.24e-09	9.05e-09	0.00452658	1
mediumspringgreen	DPYSL3	0.130795	0.541686	5.03689	2.37e-07	3.05e-07	0.460372	1
orange	DPYSL5	0.973129	0.984633	4.42528	4.82e-06	5.26e-06	0.0264187	2
coral	DR1	0.297242	0.991935	4.78403	8.59e-07	1e-06	0.0605417	2
cornflowerblue	DRD1	0.302803	0.866133	4.07012	2.35e-05	2.47e-05	0.00462929	3
cornflowerblue	DRD4	0.885152	0.67106	4.07012	2.35e-05	2.47e-05	0.00404417	2
aquamarine2	DROSHA	0.985762	0.291745	5.52942	1.61e-08	2.53e-08	0.0158208	1
cornflowerblue	DSC2	0.998634	0.0715723	4.07012	2.35e-05	2.47e-05	0.0252743	2
cornflowerblue	DSG1	0.933809	0.00316678	4.07012	2.35e-05	2.47e-05	0.0418157	3
brown	DSG2	0.990452	0.46651	5.66173	7.49e-09	1.45e-08	0.00456704	1
limegreen	DSP	0.815612	0.742598	5.2205	8.92e-08	1.19e-07	0.136716	2
cyan	DTL	0.898978	0.0418517	2.21533	0.0133686	0.0133876	0.196634	1
grey90	DTNA	0.0680671	0.0899024	5.88829	1.95e-09	4.36e-09	0.0411643	4
gray95	DTX1	0.00398611	0.917602	6.67048	1.27e-11	6.49e-11	0.209366	1
gray55	DTX1	0.00398611	0.917602	7.03153	1.02e-12	1.03e-11	0.346948	1
grey7	DTX1	0.00398611	0.917602	6.4201	6.81e-11	2.66e-10	0.109912	1
grey6	DTX1	0.00398611	0.917602	6.23802	2.22e-10	7.13e-10	0.28134	1
beige	DTX1	0.00398611	0.917602	7.76737	4e-15	3.1e-13	0.280009	1
gray89	DTX1	0.00398611	0.917602	6.36232	9.94e-11	3.59e-10	0.231071	3
gray79	DTX1	0.00398611	0.917602	6.34857	1.09e-10	3.89e-10	0.324071	1
darkgray	DTX1	0.00398611	0.917602	7.24117	2.22e-13	3.95e-12	0.0235366	1
hotpink2	DTX1	0.00398611	0.917602	5.81954	2.95e-09	6.41e-09	0.0965327	1
gray89	DTX2	0.28149	0.695	6.36232	9.94e-11	3.59e-10	0.0658862	5
gray60	DTX3	0.532521	0.0744061	6.98592	1.41e-12	1.32e-11	0.310869	1
cyan	DUOXA1	0.552046	0.654776	2.21533	0.0133686	0.0133876	0.124914	1
aquamarine2	DUS4L	0.916861	0.859246	5.52942	1.61e-08	2.53e-08	0.0101361	1
grey28	DUSP1	0.960211	0.78977	5.74087	4.71e-09	9.82e-09	0.000466467	1
paleturquoise2	DUSP10	0.220913	0.673621	4.06508	2.4e-05	2.5e-05	0.140242	1
paleturquoise2	DUSP16	0.876372	0.938102	4.06508	2.4e-05	2.5e-05	0.211002	1
gray8	DUSP18	0.756822	0.233372	6.77323	6.3e-12	3.76e-11	0.129895	1
coral	DUSP19	0.545905	0.595619	4.78403	8.59e-07	1e-06	0.0582925	1
paleturquoise2	DUSP2	0.571004	0.713669	4.06508	2.4e-05	2.5e-05	0.14676	1
ivory	DUSP5	0.925675	0.271519	5.46786	2.28e-08	3.33e-08	0.049445	1
grey28	DUSP6	0.966368	0.0738212	5.74087	4.71e-09	9.82e-09	0	1
grey82	DUSP7	0.022715	0.924411	6.25566	1.98e-10	6.49e-10	0.00625636	1
gray89	DUSP7	0.022715	0.924411	6.36232	9.94e-11	3.59e-10	0.162678	1
beige	DUSP7	0.022715	0.924411	7.76737	4e-15	3.1e-13	0.190419	1
cornsilk	DUSP7	0.022715	0.924411	4.57601	2.37e-06	2.66e-06	0.0500738	1
darkred	DUSP7	0.022715	0.924411	7.10318	6.1e-13	7.24e-12	0.257023	1
grey70	DUSP7	0.022715	0.924411	6.0377	7.82e-10	2.06e-09	0.138234	1
lightskyblue	DUSP7	0.022715	0.924411	5.16989	1.17e-07	1.53e-07	0.0881842	1
mediumaquamarine	DUSP7	0.022715	0.924411	5.43452	2.75e-08	4e-08	0.277593	1
grey7	DUSP7	0.022715	0.924411	6.4201	6.81e-11	2.66e-10	0.139316	1
gray96	DUSP7	0.022715	0.924411	6.29994	1.49e-10	5.02e-10	0.3732	2
paleturquoise2	DUSP7	0.022715	0.924411	4.06508	2.4e-05	2.5e-05	0.255274	1
gray82	DUSP7	0.022715	0.924411	6.42155	6.74e-11	2.66e-10	0.114193	1
gray89	DUSP8	0.498162	0.700439	6.36232	9.94e-11	3.59e-10	0.179231	1
deeppink	DVL2	0.93429	0.105261	6.99653	1.31e-12	1.25e-11	0.347771	1
azure2	DVL3	0.306318	0.886271	5.62262	9.4e-09	1.73e-08	0.010025	5
limegreen	DYNC1LI1	0.871077	0.616641	5.2205	8.92e-08	1.19e-07	0.0685255	1
mediumpurple	DYNC1LI2	0.200771	0.500002	4.98451	3.11e-07	3.94e-07	0.00501025	1
ivory	DYNLL2	0.175046	0.91278	5.46786	2.28e-08	3.33e-08	0.0639017	1
cornflowerblue	DYRK1A	0.297467	0.983134	4.07012	2.35e-05	2.47e-05	0.213665	2
firebrick	DYRK1B	0.766642	0.488186	6.7376	8.05e-12	4.47e-11	0.551447	2
aquamarine2	DYRK1B	0.766642	0.488186	5.52942	1.61e-08	2.53e-08	0.122419	2
grey88	DYSF	0.158065	0.58238	5.94418	1.39e-09	3.46e-09	0.0895333	5
palegoldenrod	DYSF	0.158065	0.58238	3.96624	3.65e-05	3.79e-05	0.831241	4
paleturquoise2	DYSF	0.158065	0.58238	4.06508	2.4e-05	2.5e-05	0.0185289	1
navy	DYSF	0.158065	0.58238	4.72622	1.14e-06	1.32e-06	1	5
burlywood	DYSF	0.158065	0.58238	5.243	7.9e-08	1.1e-07	0.574248	2
mediumseagreen	DYSF	0.158065	0.58238	5.36522	4.04e-08	5.8e-08	0.968954	4
coral	DZIP1	0.78743	0.313372	4.78403	8.59e-07	1e-06	0.00408804	1
mintcream	DZIP3	0.661015	0.849292	5.03345	2.41e-07	3.09e-07	1	4
aquamarine2	DZIP3	0.661015	0.849292	5.52942	1.61e-08	2.53e-08	0.0125126	6
lightseagreen	E2F1	0.972886	0.620222	5.52049	1.69e-08	2.62e-08	0.0541197	3
grey90	E2F8	0.549719	0.200943	5.88829	1.95e-09	4.36e-09	0.00146744	1
lightcoral	EAF1	0.372855	0.343697	5.35724	4.23e-08	6.03e-08	0.654212	1
lightslateblue	EAF1	0.372855	0.343697	5.0068	2.77e-07	3.54e-07	0.348998	1
grey72	EAF1	0.372855	0.343697	5.74384	4.63e-09	9.7e-09	0.129622	1
antiquewhite2	EBF1	0.887748	0.972711	6.48117	4.55e-11	1.85e-10	0.147829	1
lawngreen	EBI3	0.451822	0.142502	5.77662	3.81e-09	8.19e-09	0.145048	2
lemonchiffon2	EBI3	0.451822	0.142502	5.35999	4.16e-08	5.95e-08	0.126064	2
dodgerblue2	ECD	0.936789	0.013958	6.95182	1.8e-12	1.49e-11	0.100866	1
gray88	ECE1	0.860259	0.000633828	6.39702	7.92e-11	3e-10	0.0430989	1
grey25	ECEL1	0.643495	0.109913	5.95268	1.32e-09	3.34e-09	0.262686	1
gray97	ECT2	0.0457079	0.507469	6.37175	9.34e-11	3.52e-10	0.144242	1
mediumvioletred	ECT2	0.0457079	0.507469	5.55395	1.4e-08	2.44e-08	0.295825	5
lightcyan	ECT2	0.0457079	0.507469	5.57094	1.27e-08	2.27e-08	0.264112	1
bisque2	ECT2	0.0457079	0.507469	6.20654	2.71e-10	8.31e-10	0.0659591	1
grey69	ECT2	0.0457079	0.507469	5.79366	3.44e-09	7.45e-09	0.00604598	1
khaki2	ECT2	0.0457079	0.507469	5.58368	1.18e-08	2.13e-08	0.0202195	1
gray87	ECT2	0.0457079	0.507469	7.00771	1.21e-12	1.17e-11	0.101321	1
hotpink	ECT2	0.0457079	0.507469	5.58086	1.2e-08	2.16e-08	0.261438	1
lavenderblush	ECT2	0.0457079	0.507469	5.71106	5.61e-09	1.16e-08	0	1
gray26	ECT2	0.0457079	0.507469	6.66906	1.29e-11	6.49e-11	0.126145	1
orange	ECT2	0.0457079	0.507469	4.42528	4.82e-06	5.26e-06	0.140962	1
gray25	ECT2	0.0457079	0.507469	6.67573	1.23e-11	6.32e-11	0.067135	1
grey67	ECT2	0.0457079	0.507469	6.16788	3.46e-10	1.04e-09	0.00561739	1
grey59	ECT2	0.0457079	0.507469	5.90709	1.74e-09	4.26e-09	0.111016	1
azure	ECT2	0.0457079	0.507469	7.08799	6.8e-13	7.72e-12	0.352569	3
grey92	ECT2	0.0457079	0.507469	5.92154	1.59e-09	3.92e-09	0.18079	2
gray68	ECT2	0.0457079	0.507469	6.71763	9.23e-12	4.87e-11	0.0805712	1
midnightblue	ECT2	0.0457079	0.507469	4.60228	2.09e-06	2.37e-06	0.0718617	2
cornflowerblue	ECT2	0.0457079	0.507469	4.07012	2.35e-05	2.47e-05	0.271051	13
grey80	ECT2	0.0457079	0.507469	5.88629	1.97e-09	4.37e-09	0.0842672	1
grey75	ECT2	0.0457079	0.507469	5.7637	4.11e-09	8.81e-09	0.0681423	1
blanchedalmond	ECT2	0.0457079	0.507469	6.00712	9.44e-10	2.44e-09	0.135802	1
darkviolet	ECT2	0.0457079	0.507469	7.31791	1.26e-13	3.84e-12	0.0566969	1
coral	EDAR	0.00395273	0.0163881	4.78403	8.59e-07	1e-06	0.000918378	3
coral	EDARADD	0.985614	0.66719	4.78403	8.59e-07	1e-06	4.23e-05	1
coral	EDEM1	0.948037	0.931618	4.78403	8.59e-07	1e-06	0.0382441	2
coral	EDN3	0.298667	0.0434627	4.78403	8.59e-07	1e-06	1.82e-06	1
orange	EDNRA	0.952825	0.20906	4.42528	4.82e-06	5.26e-06	0.0860786	1
grey55	EDNRB	0.942821	0.0655522	6.13473	4.27e-10	1.18e-09	0.00782852	1
hotpink2	EEA1	0.0466223	0.104942	5.81954	2.95e-09	6.41e-09	0.362317	4
grey96	EEA1	0.0466223	0.104942	5.71486	5.49e-09	1.14e-08	0.200715	1
moccasin	EEA1	0.0466223	0.104942	4.66969	1.51e-06	1.72e-06	0.456863	2
bisque	EEF1A2	0.321173	0.114759	6.22243	2.45e-10	7.57e-10	0.119997	2
darkgrey	EEF1A2	0.321173	0.114759	7.60874	1.39e-14	7.14e-13	0.0215022	2
darkslateblue	EEF1A2	0.321173	0.114759	6.87951	3e-12	2.34e-11	0.317174	2
darkslateblue	EEF1D	0.0632286	0.0907953	6.87951	3e-12	2.34e-11	0.101972	3
bisque	EEF1D	0.0632286	0.0907953	6.22243	2.45e-10	7.57e-10	0.16359	10
darkgrey	EEF1D	0.0632286	0.0907953	7.60874	1.39e-14	7.14e-13	0.00621973	3
khaki	EEF1G	0.194331	0.225122	5.59729	1.09e-08	1.97e-08	0.253672	2
grey90	EEF1G	0.194331	0.225122	5.88829	1.95e-09	4.36e-09	0.0421694	7
grey55	EFHD2	0.631515	0.269698	6.13473	4.27e-10	1.18e-09	0.0272559	2
aquamarine2	EFNA1	0.476625	0.160296	5.52942	1.61e-08	2.53e-08	0.00731809	1
mediumvioletred	EFNA4	0.0984043	0.436813	5.55395	1.4e-08	2.44e-08	0.0260408	1
plum2	EFNA4	0.0984043	0.436813	3.16951	0.000763479	0.000772025	0.0300036	1
aquamarine	EFNA5	0.478118	0.824139	6.65114	1.45e-11	7.19e-11	6.8e-06	1
grey90	EFNA5	0.478118	0.824139	5.88829	1.95e-09	4.36e-09	0.028378	3
darkturquoise	EFNA5	0.478118	0.824139	6.82098	4.52e-12	3.18e-11	2.91e-17	1
darkturquoise	EFNB2	0.756908	0.515407	6.82098	4.52e-12	3.18e-11	2.2e-05	2
bisque	EGFLAM	0.993542	0.983658	6.22243	2.45e-10	7.57e-10	0.0672185	1
grey20	EGLN1	0.00600085	0.469358	6.19863	2.85e-10	8.7e-10	0.670338	1
grey60	EGLN1	0.00600085	0.469358	5.95698	1.28e-09	3.29e-09	0.661496	1
cornflowerblue	EGLN1	0.00600085	0.469358	4.07012	2.35e-05	2.47e-05	0.28151	4
gray87	EGLN1	0.00600085	0.469358	7.00771	1.21e-12	1.17e-11	0.616517	1
gray97	EGLN1	0.00600085	0.469358	6.37175	9.34e-11	3.52e-10	0.668981	1
gray26	EGLN1	0.00600085	0.469358	6.66906	1.29e-11	6.49e-11	0.65011	1
chocolate2	EGLN1	0.00600085	0.469358	4.69981	1.3e-06	1.5e-06	0.136619	1
lightseagreen	EGLN1	0.00600085	0.469358	5.52049	1.69e-08	2.62e-08	0.240769	1
gray29	EGLN1	0.00600085	0.469358	7.02751	1.05e-12	1.03e-11	0.639274	1
orange	EGLN1	0.00600085	0.469358	4.42528	4.82e-06	5.26e-06	0.404649	1
grey88	EGR1	0.539035	0.549044	5.94418	1.39e-09	3.46e-09	0.0293136	1
gray89	EGR2	0.997275	0.562143	6.36232	9.94e-11	3.59e-10	0.0481151	1
aquamarine2	EHD1	0.869123	0.603799	5.52942	1.61e-08	2.53e-08	0.0156351	5
gray92	EHD2	0.527585	0.88642	6.7686	6.5e-12	3.77e-11	1.27e-16	2
gray87	EHMT2	0.650449	0.992175	7.00771	1.21e-12	1.17e-11	0.352649	2
cornflowerblue	EID1	0.56987	0.290421	4.07012	2.35e-05	2.47e-05	0.262183	3
bisque	EIF1B	0.769275	0.997795	6.22243	2.45e-10	7.57e-10	0.0430232	3
aquamarine2	EIF2A	0.988257	0.419294	5.52942	1.61e-08	2.53e-08	0.00376336	2
aquamarine2	EIF2AK1	0.191715	0.979052	5.52942	1.61e-08	2.53e-08	0.0680798	1
greenyellow	EIF2AK3	0.0677262	0.731952	6.10393	5.17e-10	1.38e-09	0.346153	2
lightcyan2	EIF2D	0.97539	0.846596	5.4168	3.03e-08	4.36e-08	0.381375	1
olivedrab	EIF3A	0.328792	0.0786809	4.57901	2.34e-06	2.63e-06	0.253827	1
palevioletred2	EIF3A	0.328792	0.0786809	3.86764	5.49e-05	5.65e-05	0.237164	2
limegreen	EIF3C	0.729435	NA	5.2205	8.92e-08	1.19e-07	0.0973456	3
aliceblue	EIF4B	0.992868	0.67152	7.97666	7.77e-16	1.56e-13	0.327321	3
aquamarine2	EIF4EBP1	0.977609	NA	5.52942	1.61e-08	2.53e-08	0.0782382	3
coral	EIF4EBP2	0.249588	0.333738	4.78403	8.59e-07	1e-06	0.0732065	1
limegreen	EIF4G1	0.706099	0.0585044	5.2205	8.92e-08	1.19e-07	0.130402	3
indianred	EIF4G2	0.999101	0.955245	5.68365	6.59e-09	1.33e-08	0.00580155	2
coral	EIF4G3	0.990254	0.00450024	4.78403	8.59e-07	1e-06	0.013979	1
brown	EIF5	0.420557	0.616775	5.66173	7.49e-09	1.45e-08	0.15838	5
limegreen	EIF5A2	0.163167	0.000806166	5.2205	8.92e-08	1.19e-07	0.0713849	1
mediumvioletred	EIF6	0.0233907	0.86491	5.55395	1.4e-08	2.44e-08	0.57827	12
grey87	EIF6	0.0233907	0.86491	5.94703	1.37e-09	3.44e-09	0.308669	1
cornflowerblue	EIF6	0.0233907	0.86491	4.07012	2.35e-05	2.47e-05	0.0284505	8
grey92	EIF6	0.0233907	0.86491	5.92154	1.59e-09	3.92e-09	0.10713	3
grey27	EIF6	0.0233907	0.86491	6.42323	6.67e-11	2.65e-10	0.00890196	2
coral2	EIF6	0.0233907	0.86491	4.76504	9.44e-07	1.1e-06	0.0562433	3
grey68	EIF6	0.0233907	0.86491	6.34584	1.11e-10	3.94e-10	0.304181	2
magenta	ELANE	0.503057	0.7525	5.07428	1.94e-07	2.51e-07	0.0773387	4
gray72	ELAVL1	0.261338	0.434907	6.71389	9.47e-12	4.96e-11	0.445347	3
darkseagreen2	ELAVL1	0.261338	0.434907	7.29391	1.51e-13	3.94e-12	0.641084	9
chocolate	ELAVL1	0.261338	0.434907	6.81949	4.57e-12	3.18e-11	0.884327	8
grey57	ELAVL1	0.261338	0.434907	6.13455	4.27e-10	1.18e-09	1	7
forestgreen	ELAVL1	0.261338	0.434907	7.23891	2.26e-13	3.95e-12	1	19
gray67	ELAVL1	0.261338	0.434907	6.71951	9.12e-12	4.84e-11	0.674211	3
coral	ELAVL1	0.261338	0.434907	4.78403	8.59e-07	1e-06	1	159
grey9	ELAVL1	0.261338	0.434907	6.17	3.41e-10	1.03e-09	0.571619	6
gray96	ELAVL1	0.261338	0.434907	6.29994	1.49e-10	5.02e-10	1	8
darkcyan	ELAVL1	0.261338	0.434907	7.14684	4.44e-13	5.99e-12	0.566012	8
darkkhaki	ELAVL1	0.261338	0.434907	7.29156	1.53e-13	3.94e-12	0.457587	5
gray57	ELAVL1	0.261338	0.434907	6.55737	2.74e-11	1.18e-10	1	8
grey25	ELAVL1	0.261338	0.434907	5.95268	1.32e-09	3.34e-09	0.341849	7
oldlace	ELAVL2	0.969168	0.518036	4.56231	2.53e-06	2.8e-06	0.207612	2
aquamarine2	ELAVL3	0.70484	0.712709	5.52942	1.61e-08	2.53e-08	0.000362112	1
aquamarine2	ELAVL4	0.161678	0.910343	5.52942	1.61e-08	2.53e-08	0.00174077	1
limegreen	ELF2	0.999215	0.142527	5.2205	8.92e-08	1.19e-07	0.000452722	1
paleturquoise2	ELK3	0.422744	0.194907	4.06508	2.4e-05	2.5e-05	0.189262	1
coral	ELK4	0.858766	0.0388304	4.78403	8.59e-07	1e-06	0.0824167	2
aquamarine2	ELMO1	0.257522	0.351367	5.52942	1.61e-08	2.53e-08	0.00333412	1
coral	ELMSAN1	0.999206	0.970873	4.78403	8.59e-07	1e-06	0.100278	2
forestgreen	EMC7	0.680113	0.498996	7.23891	2.26e-13	3.95e-12	0.00715704	1
ivory	EME1	0.204361	0.98557	5.46786	2.28e-08	3.33e-08	0.00302757	1
gray89	EMILIN1	0.176259	0.579201	6.36232	9.94e-11	3.59e-10	0.0005072	2
gray66	EMILIN1	0.176259	0.579201	6.77091	6.4e-12	3.77e-11	0.0394718	1
gray89	EMILIN2	0.443852	0.0370989	6.36232	9.94e-11	3.59e-10	5.25e-05	1
coral	EML2	0.50993	0.22595	4.78403	8.59e-07	1e-06	0.072857	1
coral	EMX1	0.166479	0.949968	4.78403	8.59e-07	1e-06	0.00153406	2
azure2	EN1	0.686639	0.257246	5.62262	9.4e-09	1.73e-08	0.0170011	1
mediumorchid2	ENAH	0.988189	0.365749	4.99624	2.92e-07	3.73e-07	1	3
gray52	ENC1	0.687046	0.525199	6.97512	1.53e-12	1.39e-11	0.0145081	1
ivory	ENDOD1	0.289626	0.783871	5.46786	2.28e-08	3.33e-08	0.0629036	1
green2	ENG	0.94091	0.861635	6.49842	4.06e-11	1.72e-10	0.1114	1
gray8	ENKUR	0.666788	0.788176	6.77323	6.3e-12	3.76e-11	0.0750294	1
coral	ENPP1	0.391361	0.993805	4.78403	8.59e-07	1e-06	0.00157205	1
ivory	ENTPD4	0.451984	0.00262832	5.46786	2.28e-08	3.33e-08	0.0550299	1
cornflowerblue	ENY2	0.880839	0.312771	4.07012	2.35e-05	2.47e-05	0.0235309	1
azure2	EP400	0.929541	0.253286	5.62262	9.4e-09	1.73e-08	0.0240914	2
azure2	EPAS1	0.806845	0.275168	5.62262	9.4e-09	1.73e-08	0.211012	6
lemonchiffon	EPB41	0.992805	0.313018	5.31271	5.4e-08	7.63e-08	0.012854	2
cadetblue	EPB41L1	0.981872	0.148722	6.77668	6.15e-12	3.76e-11	0.242945	3
lemonchiffon2	EPB41L2	0.484508	0.225645	5.35999	4.16e-08	5.95e-08	0.570205	2
indianred	EPB41L2	0.484508	0.225645	5.68365	6.59e-09	1.33e-08	0.0704601	1
gray76	EPB41L2	0.484508	0.225645	6.74669	7.56e-12	4.27e-11	0.43281	1
brown2	EPB41L2	0.484508	0.225645	5.8962	1.86e-09	4.36e-09	0.760837	2
lavender	EPB41L2	0.484508	0.225645	6.02824	8.29e-10	2.17e-09	0.590065	2
grey58	EPB41L2	0.484508	0.225645	5.84898	2.47e-09	5.41e-09	0.504406	2
lightyellow2	EPB41L2	0.484508	0.225645	4.99502	2.94e-07	3.75e-07	0.353283	2
gray6	EPB41L2	0.484508	0.225645	6.60744	1.96e-11	8.59e-11	0.426132	1
lawngreen	EPB41L2	0.484508	0.225645	5.77662	3.81e-09	8.19e-09	0.624319	2
lightgoldenrod2	EPB41L2	0.484508	0.225645	5.45509	2.45e-08	3.58e-08	0.655418	2
[truncated: 5,064 more rows]
