# Supplementary material for: Cross-species alcohol dependence-associated gene networks: Co-analysis of mouse brain gene expression and human genome-wide association data
Source: PLoS One. 2019 Apr 24;14(4):e0202063. doi: 10.1371/journal.pone.0202063 (PMC6481773; doi:10.1371/journal.pone.0202063)
Supplement: S3 Table — One table for each ALSPAC-overrepresented Mega Module, containing ToppFun output for gene ontology enrichment groups with p<0.01 and minimum group size of 3 genes and maximum size of 1,000 genes, for the following categories: Biological Process, Cellular Component, Molecular Function, Human Phenotype, Mouse Phenotype, and Pathways. (XLSX) [file pone.0202063.s004.xlsx]

## Sheet: PFC_CadetBlue
Category	ID	Name	Source	p-value	q-value Bonferroni	q-value FDR B&H	q-value FDR B&Y	Hit Count in Query List	Hit Count in Genome	Hit in Query List
GO: Molecular Function	GO:0016725	oxidoreductase activity, acting on CH or CH2 groups		3.318e-05	0.01619	0.01595	0.108	3	10	CYP2C8,RRM2B,RRM2
GO: Molecular Function	GO:0016728	oxidoreductase activity, acting on CH or CH2 groups, disulfide as acceptor		0.0001307	0.0638	0.01595	0.108	2	3	RRM2B,RRM2
GO: Molecular Function	GO:0004748	ribonucleoside-diphosphate reductase activity, thioredoxin disulfide as acceptor		0.0001307	0.0638	0.01595	0.108	2	3	RRM2B,RRM2
GO: Molecular Function	GO:0061731	ribonucleoside-diphosphate reductase activity		0.0001307	0.0638	0.01595	0.108	2	3	RRM2B,RRM2
GO: Molecular Function	GO:0003682	chromatin binding		0.0001688	0.08238	0.01648	0.1115	12	516	ESR1,KAT6A,ASH1L,RELB,CBX4,KDM6B,ASH2L,PHF21A,TLE4,SMARCD3,H3F3B,CABIN1
GO: Molecular Function	GO:0042393	histone binding		0.0002082	0.1016	0.01694	0.1146	7	181	CBX4,MYSM1,PHF21A,TONSL,H3F3B,BRD1,CBX8
GO: Molecular Function	GO:0003712	transcription cofactor activity		0.0003919	0.1912	0.02732	0.1849	12	566	SMYD1,KAT6A,RELB,CBX4,RBM39,MYSM1,PHF21A,TLE4,TONSL,SMARCD3,WDR77,NR1H4
GO: Molecular Function	GO:0000989	transcription factor activity, transcription factor binding		0.0007811	0.3812	0.04389	0.297	12	612	SMYD1,KAT6A,RELB,CBX4,RBM39,MYSM1,PHF21A,TLE4,TONSL,SMARCD3,WDR77,NR1H4
GO: Molecular Function	GO:0000988	transcription factor activity, protein binding		0.0008266	0.4034	0.04389	0.297	12	616	SMYD1,KAT6A,RELB,CBX4,RBM39,MYSM1,PHF21A,TLE4,TONSL,SMARCD3,WDR77,NR1H4
GO: Molecular Function	GO:0031821	G-protein coupled serotonin receptor binding		0.0008993	0.4389	0.04389	0.297	2	7	ARRB2,GNAO1
GO: Molecular Function	GO:0031748	D1 dopamine receptor binding		0.002315	1	0.1022	0.6916	2	11	ARRB2,DLG4
GO: Molecular Function	GO:0008170	N-methyltransferase activity		0.002513	1	0.1022	0.6916	5	141	SMYD1,ASH1L,GNMT,ASH2L,WDR77
GO: Molecular Function	GO:0018024	histone-lysine N-methyltransferase activity		0.003526	1	0.1324	0.8959	3	46	SMYD1,ASH1L,ASH2L
GO: Molecular Function	GO:0003714	transcription corepressor activity		0.00496	1	0.1625	1	6	236	SMYD1,RELB,CBX4,TLE4,TONSL,NR1H4
GO: Molecular Function	GO:0032794	GTPase activating protein binding		0.006246	1	0.1625	1	2	18	TSC1,GNAO1
GO: Molecular Function	GO:0042054	histone methyltransferase activity		0.007094	1	0.1625	1	3	59	SMYD1,ASH1L,ASH2L
GO: Molecular Function	GO:0008757	S-adenosylmethionine-dependent methyltransferase activity		0.00722	1	0.1625	1	5	181	SMYD1,ASH1L,GNMT,ASH2L,WDR77
GO: Molecular Function	GO:0031690	adrenergic receptor binding		0.00769	1	0.1625	1	2	20	ARRB2,DLG4
GO: Molecular Function	GO:0042800	histone methyltransferase activity (H3-K4 specific)		0.00769	1	0.1625	1	2	20	ASH1L,ASH2L
GO: Molecular Function	GO:0002020	protease binding		0.007724	1	0.1625	1	4	117	SELL,FN1,SERPINB4,CD70
GO: Molecular Function	GO:0050780	dopamine receptor binding		0.009269	1	0.1625	1	2	22	ARRB2,DLG4
GO: Molecular Function	GO:0042813	Wnt-activated receptor activity		0.009269	1	0.1625	1	2	22	FZD4,FZD2
GO: Biological Process	GO:0006325	chromatin organization		1.501e-09	4.12e-06	4.12e-06	3.5e-05	23	776	SMYD1,ESR1,KAT6A,ASH1L,PAGR1,CBX4,KDM6B,ASH2L,MYSM1,PHF21A,BPTF,UBN1,CBX6,SUPT16H,SMARCD3,H3F3B,PAX5,PAX7,BRD1,CABIN1,MGEA5,NR1H4,CBX8
GO: Biological Process	GO:0016570	histone modification		1.967e-06	0.005399	0.002629	0.02233	14	453	SMYD1,KAT6A,ASH1L,PAGR1,KDM6B,ASH2L,MYSM1,PHF21A,PAX5,PAX7,BRD1,MGEA5,NR1H4,CBX8
GO: Biological Process	GO:0016569	covalent chromatin modification		2.873e-06	0.007886	0.002629	0.02233	14	468	SMYD1,KAT6A,ASH1L,PAGR1,KDM6B,ASH2L,MYSM1,PHF21A,PAX5,PAX7,BRD1,MGEA5,NR1H4,CBX8
GO: Biological Process	GO:0006338	chromatin remodeling		1.471e-05	0.04039	0.008805	0.0748	8	165	SMYD1,ESR1,ASH2L,MYSM1,BPTF,SMARCD3,H3F3B,PAX7
GO: Biological Process	GO:0008380	RNA splicing		1.604e-05	0.04402	0.008805	0.0748	12	403	SRSF6,NUDT21,BCAS2,RBM39,RALY,RBM5,PRPF19,AKT2,CPSF2,SNRPD3,WDR77,AQR
GO: Biological Process	GO:0008213	protein alkylation		2.443e-05	0.06707	0.009581	0.08139	8	177	SMYD1,ASH1L,ASH2L,PAX5,PAX7,SNRPD3,WDR77,NR1H4
GO: Biological Process	GO:0006479	protein methylation		2.443e-05	0.06707	0.009581	0.08139	8	177	SMYD1,ASH1L,ASH2L,PAX5,PAX7,SNRPD3,WDR77,NR1H4
GO: Biological Process	GO:0000377	RNA splicing, via transesterification reactions with bulged adenosine as nucleophile		3.863e-05	0.106	0.01178	0.1001	10	306	SRSF6,NUDT21,BCAS2,RALY,RBM5,PRPF19,CPSF2,SNRPD3,WDR77,AQR
GO: Biological Process	GO:0000398	mRNA splicing, via spliceosome		3.863e-05	0.106	0.01178	0.1001	10	306	SRSF6,NUDT21,BCAS2,RALY,RBM5,PRPF19,CPSF2,SNRPD3,WDR77,AQR
GO: Biological Process	GO:0000375	RNA splicing, via transesterification reactions		4.31e-05	0.1183	0.01183	0.1005	10	310	SRSF6,NUDT21,BCAS2,RALY,RBM5,PRPF19,CPSF2,SNRPD3,WDR77,AQR
GO: Biological Process	GO:0033209	tumor necrosis factor-mediated signaling pathway		8.034e-05	0.2205	0.01929	0.1639	7	155	TRAF1,MAP3K14,BIRC3,TNFRSF11A,CD27,CD70,NR1H4
GO: Biological Process	GO:0007249	I-kappaB kinase/NF-kappaB signaling		8.434e-05	0.2315	0.01929	0.1639	9	271	ROCK2,TRAF3IP2,ESR1,MAP3K14,ASH1L,BIRC3,RELB,CD27,NR1H4
GO: Biological Process	GO:0007223	Wnt signaling pathway, calcium modulating pathway		0.0001283	0.3523	0.0271	0.2302	4	39	FZD4,GNAO1,FZD2,MOV10
GO: Biological Process	GO:0016071	mRNA metabolic process		0.0001385	0.3801	0.02715	0.2306	14	665	SRSF6,NUDT21,BCAS2,RPSA,RBM39,RALY,RBM5,PRPF19,CPSF2,SNRPD3,WDR77,AQR,MOV10,RPL18
GO: Biological Process	GO:0051051	negative regulation of transport		0.0002084	0.5722	0.03815	0.324	12	527	FN1,ESR1,LGR4,PIK3C2A,CD27,VPS35,TONSL,RABGEF1,DLG4,AKT2,GNAO1,NR1H4
GO: Biological Process	GO:0071356	cellular response to tumor necrosis factor		0.0002366	0.6495	0.03982	0.3382	8	245	TRAF1,MAP3K14,BIRC3,TNFRSF11A,CD27,CD70,CCL14,NR1H4
GO: Biological Process	GO:0009611	response to wounding		0.0002466	0.6769	0.03982	0.3382	17	973	CYP1A1,FN1,SRSF6,ESR1,ASH1L,BIRC3,DGKE,TNFRSF11A,PHF21A,BPTF,ARRB2,CLIC1,H3F3B,RABGEF1,CCL14,PAX7,NR1H4
GO: Biological Process	GO:0006407	rRNA export from nucleus		0.0002613	0.7172	0.03984	0.3385	2	4	TSC1,RPSA
GO: Biological Process	GO:0002757	immune response-activating signal transduction		0.0002951	0.8101	0.04009	0.3406	11	468	MYO1G,PSEN2,ESR1,LGR4,BIRC3,RELB,CD4,ARRB2,CD38,RABGEF1,NR1H4
GO: Biological Process	GO:0060322	head development		0.0003062	0.8405	0.04009	0.3406	15	807	PSEN2,SEPT4,KAT6A,ADGRG1,TSC1,KDM6B,FZD4,BPTF,ARRB2,CD27,ANKRD11,H3F3B,GNAO1,PAX5,RAC3
GO: Biological Process	GO:0046323	glucose import		0.0003198	0.8777	0.04009	0.3406	5	89	ESR1,TSC1,AKT2,MGEA5,NR1H4
GO: Biological Process	GO:0051090	regulation of sequence-specific DNA binding transcription factor activity		0.0003319	0.911	0.04009	0.3406	10	398	TRAF1,ESR1,KAT6A,RIPK4,TNFRSF11A,FZD4,ARRB2,SPOP,FZD2,NR1H4
GO: Biological Process	GO:0016571	histone methylation		0.0003359	0.9221	0.04009	0.3406	6	139	SMYD1,ASH1L,ASH2L,PAX5,PAX7,NR1H4
GO: Biological Process	GO:0006397	mRNA processing		0.0003657	1	0.04088	0.3473	11	480	SRSF6,NUDT21,BCAS2,RBM39,RALY,RBM5,PRPF19,CPSF2,SNRPD3,WDR77,AQR
GO: Biological Process	GO:0006396	RNA processing		0.0003723	1	0.04088	0.3473	16	914	SRSF6,NUDT21,RSL1D1,BCAS2,ESR1,RPSA,RBM39,RALY,RBM5,PRPF19,AKT2,CPSF2,SNRPD3,WDR77,AQR,RPL18
GO: Biological Process	GO:0034612	response to tumor necrosis factor		0.000421	1	0.04169	0.3541	8	267	TRAF1,MAP3K14,BIRC3,TNFRSF11A,CD27,CD70,CCL14,NR1H4
GO: Biological Process	GO:0034121	regulation of toll-like receptor signaling pathway		0.0004252	1	0.04169	0.3541	4	53	ESR1,LGR4,BIRC3,ARRB2
GO: Biological Process	GO:0050710	negative regulation of cytokine secretion		0.0004252	1	0.04169	0.3541	4	53	FN1,LGR4,RABGEF1,NR1H4
GO: Biological Process	GO:0006379	mRNA cleavage		0.0005256	1	0.04937	0.4194	3	24	NUDT21,CPSF2,MOV10
GO: Biological Process	GO:0002764	immune response-regulating signaling pathway		0.0005411	1	0.04937	0.4194	11	503	MYO1G,PSEN2,ESR1,LGR4,BIRC3,RELB,CD4,ARRB2,CD38,RABGEF1,NR1H4
GO: Biological Process	GO:0000245	spliceosomal complex assembly		0.000562	1	0.04937	0.4194	4	57	SRSF6,RBM5,PRPF19,SNRPD3
GO: Biological Process	GO:0043414	macromolecule methylation		0.0005762	1	0.04937	0.4194	8	280	SMYD1,ASH1L,ASH2L,PAX5,PAX7,SNRPD3,WDR77,NR1H4
GO: Biological Process	GO:0070988	demethylation		0.0006005	1	0.04937	0.4194	4	58	CYP1A1,CYP2C8,PAGR1,KDM6B
GO: Biological Process	GO:0032259	methylation		0.0006334	1	0.04937	0.4194	9	356	SMYD1,ASH1L,GNMT,ASH2L,PAX5,PAX7,SNRPD3,WDR77,NR1H4
GO: Biological Process	GO:0043124	negative regulation of I-kappaB kinase/NF-kappaB signaling		0.0006409	1	0.04937	0.4194	4	59	ESR1,ASH1L,CD27,NR1H4
GO: Biological Process	GO:0071557	histone H3-K27 demethylation		0.0006475	1	0.04937	0.4194	2	6	PAGR1,KDM6B
GO: Biological Process	GO:0035567	non-canonical Wnt signaling pathway		0.0006852	1	0.05083	0.4318	6	159	FZD4,ARRB2,ZNRF3,GNAO1,FZD2,MOV10
GO: Biological Process	GO:0006369	termination of RNA polymerase II transcription		0.0007736	1	0.05435	0.4617	4	62	SRSF6,NUDT21,CPSF2,SNRPD3
GO: Biological Process	GO:0002253	activation of immune response		0.0007821	1	0.05435	0.4617	11	526	MYO1G,PSEN2,ESR1,LGR4,BIRC3,RELB,CD4,ARRB2,CD38,RABGEF1,NR1H4
GO: Biological Process	GO:0002684	positive regulation of immune system process		0.0007919	1	0.05435	0.4617	16	980	SELL,MYO1G,PSEN2,ESR1,SPTA1,MAP3K14,LGR4,BIRC3,RELB,CD4,ARRB2,STXBP2,CD27,CD38,RABGEF1,NR1H4
GO: Biological Process	GO:0051029	rRNA transport		0.0009025	1	0.06043	0.5133	2	7	TSC1,RPSA
GO: Biological Process	GO:0050776	regulation of immune response		0.0009679	1	0.06326	0.5374	15	902	SELL,MYO1G,PSEN2,ESR1,LGR4,BIRC3,RELB,CD4,ARRB2,STXBP2,SERPINB4,ICAM5,CD38,RABGEF1,NR1H4
GO: Biological Process	GO:0034728	nucleosome organization		0.001031	1	0.06584	0.5593	6	172	KAT6A,UBN1,SUPT16H,SMARCD3,H3F3B,CABIN1
GO: Biological Process	GO:0043122	regulation of I-kappaB kinase/NF-kappaB signaling		0.00116	1	0.07234	0.6145	7	241	TRAF3IP2,ESR1,MAP3K14,ASH1L,BIRC3,CD27,NR1H4
GO: Biological Process	GO:0031347	regulation of defense response		0.001187	1	0.07243	0.6153	14	825	TRAF3IP2,ESR1,ASH1L,LGR4,BIRC3,RELB,TNFRSF11A,MRPS10,CD4,ARRB2,SERPINB4,RABGEF1,CCL14,NR1H4
GO: Biological Process	GO:0008284	positive regulation of cell proliferation		0.001272	1	0.0759	0.6447	15	927	CACUL1,FN1,SRSF6,ESR1,SPTA1,ADGRG1,TNFRSF11A,ASH2L,CD4,CD38,SMARCD3,CCL14,PAX7,WDR77,CBX8
GO: Biological Process	GO:0002224	toll-like receptor signaling pathway		0.001494	1	0.08592	0.7299	5	125	ESR1,LGR4,BIRC3,ARRB2,NR1H4
GO: Biological Process	GO:0009186	deoxyribonucleoside diphosphate metabolic process		0.001534	1	0.08592	0.7299	2	9	RRM2B,RRM2
GO: Biological Process	GO:0097267	omega-hydroxylase P450 pathway		0.001534	1	0.08592	0.7299	2	9	CYP1A1,CYP2C8
GO: Biological Process	GO:0006333	chromatin assembly or disassembly		0.001626	1	0.08782	0.746	6	188	KAT6A,UBN1,SUPT16H,SMARCD3,H3F3B,CABIN1
GO: Biological Process	GO:0046324	regulation of glucose import		0.001656	1	0.08782	0.746	4	76	ESR1,AKT2,MGEA5,NR1H4
GO: Biological Process	GO:0007420	brain development		0.001664	1	0.08782	0.746	13	760	PSEN2,SEPT4,ADGRG1,TSC1,KDM6B,FZD4,BPTF,ARRB2,CD27,H3F3B,GNAO1,PAX5,RAC3
GO: Biological Process	GO:0016055	Wnt signaling pathway		0.001779	1	0.09213	0.7827	10	496	HMGXB4,LGR4,FZD4,ARRB2,ZNRF3,TLE4,VPS35,GNAO1,FZD2,MOV10
GO: Biological Process	GO:0051129	negative regulation of cellular component organization		0.002039	1	0.103	0.8749	12	684	ROCK2,SEMA4B,PSEN2,ESR1,SPTA1,ZNF207,TTC3,ARRB2,H3F3B,RABGEF1,DLG4,PAX5
GO: Biological Process	GO:0031667	response to nutrient levels		0.002064	1	0.103	0.8749	11	594	CYP1A1,GC,TSC1,TFRC,CD4,PIK3C2A,VPS35,AKT2,PLEC,TBL2,NR1H4
GO: Biological Process	GO:0016567	protein ubiquitination		0.002114	1	0.103	0.8754	13	781	CACUL1,PSEN2,SEPT4,BIRC3,ASB15,TTC3,ARRB2,ZNRF3,ASB16,PRPF19,RABGEF1,SPOP,CBX8
GO: Biological Process	GO:0000387	spliceosomal snRNP assembly		0.002207	1	0.103	0.8754	3	39	PRPF19,SNRPD3,WDR77
GO: Biological Process	GO:0009262	deoxyribonucleotide metabolic process		0.002207	1	0.103	0.8754	3	39	RRM2B,RRM2,MGEA5
GO: Biological Process	GO:2000027	regulation of organ morphogenesis		0.002215	1	0.103	0.8754	7	270	SRSF6,ESR1,LGR4,FZD4,ARRB2,ZNRF3,FZD2
GO: Biological Process	GO:0018205	peptidyl-lysine modification		0.002343	1	0.1072	0.9106	9	430	SMYD1,KAT6A,ASH1L,CBX4,ASH2L,PAX5,BRD1,MGEA5,CBX8
GO: Biological Process	GO:0006875	cellular metal ion homeostasis		0.002474	1	0.1113	0.9456	10	519	PSEN2,ESR1,PRND,TFRC,CD4,CD38,DLG4,CCL14,MGEA5,FZD2
GO: Biological Process	GO:0007169	transmembrane receptor protein tyrosine kinase signaling pathway		0.002524	1	0.1118	0.9494	12	702	ROCK2,PSEN2,MYO1E,ESR1,TSC1,FZD4,CD4,PIK3C2A,MMRN2,RABGEF1,AKT2,NR1H4
GO: Biological Process	GO:0022618	ribonucleoprotein complex assembly		0.0027	1	0.1137	0.9659	6	208	SRSF6,RPSA,RBM5,PRPF19,SNRPD3,WDR77
GO: Biological Process	GO:0032715	negative regulation of interleukin-6 production		0.002732	1	0.1137	0.9659	3	42	ARRB2,RABGEF1,NR1H4
GO: Biological Process	GO:0032446	protein modification by small protein conjugation		0.002743	1	0.1137	0.9659	14	903	CACUL1,PSEN2,SEPT4,BIRC3,CBX4,ASB15,TTC3,ARRB2,ZNRF3,ASB16,PRPF19,RABGEF1,SPOP,CBX8
GO: Biological Process	GO:0071428	rRNA-containing ribonucleoprotein complex export from nucleus		0.002775	1	0.1137	0.9659	2	12	TSC1,RPSA
GO: Biological Process	GO:0060525	prostate glandular acinus development		0.002775	1	0.1137	0.9659	2	12	ESR1,WDR77
GO: Biological Process	GO:0006954	inflammatory response		0.002898	1	0.117	0.9937	12	714	FN1,ESR1,ASH1L,BIRC3,RELB,TNFRSF11A,KDM6B,TFRC,CD27,RABGEF1,CCL14,NR1H4
GO: Biological Process	GO:0007044	cell-substrate junction assembly		0.00295	1	0.1174	0.997	4	89	ROCK2,FN1,TSC1,PLEC
GO: Biological Process	GO:0009991	response to extracellular stimulus		0.00309	1	0.1206	1	11	626	CYP1A1,GC,TSC1,TFRC,CD4,PIK3C2A,VPS35,AKT2,PLEC,TBL2,NR1H4
GO: Biological Process	GO:0043433	negative regulation of sequence-specific DNA binding transcription factor activity		0.00312	1	0.1206	1	5	148	ESR1,KAT6A,ARRB2,SPOP,NR1H4
GO: Biological Process	GO:0097190	apoptotic signaling pathway		0.003166	1	0.1207	1	11	628	ROCK2,TRAF1,PSEN2,SEPT4,RRM2B,TNFRSF11A,ARRB2,CD27,CD38,CD70,SPOP
GO: Biological Process	GO:0009263	deoxyribonucleotide biosynthetic process		0.003266	1	0.1228	1	2	13	RRM2B,RRM2
GO: Biological Process	GO:0034097	response to cytokine		0.003388	1	0.1246	1	13	825	TRAF1,FN1,MAP3K14,BIRC3,RELB,TNFRSF11A,CD27,CD38,CD70,RABGEF1,CCL14,GNAO1,NR1H4
GO: Biological Process	GO:0071826	ribonucleoprotein complex subunit organization		0.003404	1	0.1246	1	6	218	SRSF6,RPSA,RBM5,PRPF19,SNRPD3,WDR77
GO: Biological Process	GO:0032507	maintenance of protein location in cell		0.003731	1	0.1302	1	4	95	VPS13D,CD4,CD27,TONSL
GO: Biological Process	GO:0046326	positive regulation of glucose import		0.003767	1	0.1302	1	3	47	AKT2,MGEA5,NR1H4
GO: Biological Process	GO:0018216	peptidyl-arginine methylation		0.003793	1	0.1302	1	2	14	WDR77,NR1H4
GO: Biological Process	GO:2000674	regulation of type B pancreatic cell apoptotic process		0.003793	1	0.1302	1	2	14	SRSF6,SPOP
GO: Biological Process	GO:2001275	positive regulation of glucose import in response to insulin stimulus		0.003793	1	0.1302	1	2	14	AKT2,NR1H4
GO: Biological Process	GO:0043154	negative regulation of cysteine-type endopeptidase activity involved in apoptotic process		0.003874	1	0.1313	1	4	96	BIRC3,ARRB2,CD27,AKT2
GO: Biological Process	GO:0022613	ribonucleoprotein complex biogenesis		0.004099	1	0.1371	1	9	468	SRSF6,RSL1D1,TSC1,RPSA,RBM5,PRPF19,SNRPD3,WDR77,RPL18
GO: Biological Process	GO:0051224	negative regulation of protein transport		0.004147	1	0.1371	1	6	227	FN1,LGR4,CD27,TONSL,RABGEF1,NR1H4
GO: Biological Process	GO:2000117	negative regulation of cysteine-type endopeptidase activity		0.004323	1	0.1413	1	4	99	BIRC3,ARRB2,CD27,AKT2
GO: Biological Process	GO:0061005	cell differentiation involved in kidney development		0.004489	1	0.1414	1	3	50	MYO1E,ACTA2,LGR4
GO: Biological Process	GO:0002252	immune effector process		0.004617	1	0.1414	1	13	856	MYO1G,TRAF3IP2,PSEN2,BIRC3,TSC1,RELB,MRPS10,CD4,ARRB2,STXBP2,CD27,SERPINB4,RABGEF1
GO: Biological Process	GO:1902533	positive regulation of intracellular signal transduction		0.004639	1	0.1414	1	14	958	TRAF3IP2,GADD45B,SEPT4,ESR1,MAP3K14,ADGRG1,BIRC3,TNFRSF11A,FZD4,CD4,ARRB2,CD27,SPOP,CCL14
GO: Biological Process	GO:0030097	hemopoiesis		0.004707	1	0.1414	1	13	858	EXOC6,PSEN2,MYO1E,SPTA1,KAT6A,TSC1,RELB,TNFRSF11A,ASH2L,TFRC,ESCO2,CD4,CD27
GO: Biological Process	GO:0010803	regulation of tumor necrosis factor-mediated signaling pathway		0.004746	1	0.1414	1	3	51	TRAF1,BIRC3,NR1H4
GO: Biological Process	GO:0006353	DNA-templated transcription, termination		0.004807	1	0.1414	1	4	102	SRSF6,NUDT21,CPSF2,SNRPD3
GO: Biological Process	GO:0002221	pattern recognition receptor signaling pathway		0.004951	1	0.1414	1	5	165	ESR1,LGR4,BIRC3,ARRB2,NR1H4
GO: Biological Process	GO:0071168	protein localization to chromatin		0.004959	1	0.1414	1	2	16	ESR1,ESCO2
GO: Biological Process	GO:0006897	endocytosis		0.004969	1	0.1414	1	11	667	MYO1G,TMPRSS15,MYO1E,TFRC,ARRB2,PIK3C2A,RABEP1,ICAM5,LOXL4,RABGEF1,DLG4
GO: Biological Process	GO:0098602	single organism cell adhesion		0.004987	1	0.1414	1	13	864	FN1,PSEN2,SPTA1,MAP3K14,TSC1,RPSA,RELB,FZD4,CD4,CLIC1,CD27,ICAM5,RAC3
GO: Biological Process	GO:0048729	tissue morphogenesis		0.005071	1	0.1414	1	12	766	ROCK2,ESR1,ACTA2,LGR4,TSC1,RIPK4,KDM6B,FZD4,ARRB2,ZNRF3,PAX7,FZD2
GO: Biological Process	GO:1904950	negative regulation of establishment of protein localization		0.005106	1	0.1414	1	6	237	FN1,LGR4,CD27,TONSL,RABGEF1,NR1H4
GO: Biological Process	GO:0030855	epithelial cell differentiation		0.005136	1	0.1414	1	11	670	ROCK2,CYP1A1,SRSF6,MYO1E,ESR1,ACTA2,KDM6B,UBN1,AKT2,FZD2,WDR77
GO: Biological Process	GO:0015758	glucose transport		0.005208	1	0.1414	1	5	167	ESR1,TSC1,AKT2,MGEA5,NR1H4
GO: Biological Process	GO:0055082	cellular chemical homeostasis		0.005228	1	0.1414	1	12	769	FN1,PSEN2,ESR1,PRND,TFRC,CD4,CD38,DLG4,CCL14,MGEA5,FZD2,NR1H4
GO: Biological Process	GO:0048545	response to steroid hormone		0.005281	1	0.1414	1	10	578	ROCK2,FN1,ESR1,GC,PAGR1,ASH2L,CD4,ARRB2,CD38,NR1H4
GO: Biological Process	GO:0006336	DNA replication-independent nucleosome assembly		0.005288	1	0.1414	1	3	53	UBN1,H3F3B,CABIN1
GO: Biological Process	GO:0034724	DNA replication-independent nucleosome organization		0.005288	1	0.1414	1	3	53	UBN1,H3F3B,CABIN1
GO: Biological Process	GO:0050778	positive regulation of immune response		0.005308	1	0.1414	1	11	673	MYO1G,PSEN2,ESR1,LGR4,BIRC3,RELB,CD4,ARRB2,CD38,RABGEF1,NR1H4
GO: Biological Process	GO:0008645	hexose transport		0.005474	1	0.1421	1	5	169	ESR1,TSC1,AKT2,MGEA5,NR1H4
GO: Biological Process	GO:0010828	positive regulation of glucose transport		0.005572	1	0.1421	1	3	54	AKT2,MGEA5,NR1H4
GO: Biological Process	GO:0097050	type B pancreatic cell apoptotic process		0.005596	1	0.1421	1	2	17	SRSF6,SPOP
GO: Biological Process	GO:0045953	negative regulation of natural killer cell mediated cytotoxicity		0.005596	1	0.1421	1	2	17	ARRB2,SERPINB4
GO: Biological Process	GO:0048261	negative regulation of receptor-mediated endocytosis		0.005596	1	0.1421	1	2	17	RABGEF1,DLG4
GO: Biological Process	GO:0045185	maintenance of protein location		0.005691	1	0.1421	1	4	107	VPS13D,CD4,CD27,TONSL
GO: Biological Process	GO:0015749	monosaccharide transport		0.005749	1	0.1421	1	5	171	ESR1,TSC1,AKT2,MGEA5,NR1H4
GO: Biological Process	GO:0001818	negative regulation of cytokine production		0.005868	1	0.1421	1	6	244	FN1,LGR4,RELB,ARRB2,RABGEF1,NR1H4
GO: Biological Process	GO:0051651	maintenance of location in cell		0.00588	1	0.1421	1	4	108	VPS13D,CD4,CD27,TONSL
GO: Biological Process	GO:0006953	acute-phase response		0.006168	1	0.1421	1	3	56	FN1,TNFRSF11A,TFRC
GO: Biological Process	GO:0002704	negative regulation of leukocyte mediated immunity		0.006168	1	0.1421	1	3	56	ARRB2,SERPINB4,RABGEF1
GO: Biological Process	GO:0031348	negative regulation of defense response		0.00618	1	0.1421	1	5	174	ASH1L,ARRB2,SERPINB4,RABGEF1,NR1H4
GO: Biological Process	GO:0019373	epoxygenase P450 pathway		0.006268	1	0.1421	1	2	18	CYP1A1,CYP2C8
GO: Biological Process	GO:0006337	nucleosome disassembly		0.006268	1	0.1421	1	2	18	SUPT16H,SMARCD3
GO: Biological Process	GO:0002716	negative regulation of natural killer cell mediated immunity		0.006268	1	0.1421	1	2	18	ARRB2,SERPINB4
GO: Biological Process	GO:0032986	protein-DNA complex disassembly		0.006268	1	0.1421	1	2	18	SUPT16H,SMARCD3
GO: Biological Process	GO:0030003	cellular cation homeostasis		0.006292	1	0.1421	1	10	593	PSEN2,ESR1,PRND,TFRC,CD4,CD38,DLG4,CCL14,MGEA5,FZD2
GO: Biological Process	GO:0006874	cellular calcium ion homeostasis		0.006341	1	0.1421	1	8	412	PSEN2,ESR1,CD4,CD38,DLG4,CCL14,MGEA5,FZD2
GO: Biological Process	GO:0055065	metal ion homeostasis		0.006364	1	0.1421	1	10	594	PSEN2,ESR1,PRND,TFRC,CD4,CD38,DLG4,CCL14,MGEA5,FZD2
GO: Biological Process	GO:0002758	innate immune response-activating signal transduction		0.006461	1	0.1421	1	6	249	ESR1,LGR4,BIRC3,RELB,ARRB2,NR1H4
GO: Biological Process	GO:0043484	regulation of RNA splicing		0.006472	1	0.1421	1	4	111	SRSF6,RBM5,PRPF19,AKT2
GO: Biological Process	GO:0034968	histone lysine methylation		0.006472	1	0.1421	1	4	111	SMYD1,ASH1L,ASH2L,PAX5
GO: Biological Process	GO:0051091	positive regulation of sequence-specific DNA binding transcription factor activity		0.006585	1	0.1435	1	6	250	TRAF1,ESR1,RIPK4,TNFRSF11A,FZD4,FZD2
GO: Biological Process	GO:0060071	Wnt signaling pathway, planar cell polarity pathway		0.006888	1	0.1462	1	4	113	FZD4,ARRB2,ZNRF3,FZD2
GO: Biological Process	GO:0071824	protein-DNA complex subunit organization		0.006966	1	0.1462	1	6	253	KAT6A,UBN1,SUPT16H,SMARCD3,H3F3B,CABIN1
GO: Biological Process	GO:2001273	regulation of glucose import in response to insulin stimulus		0.006975	1	0.1462	1	2	19	AKT2,NR1H4
GO: Biological Process	GO:0018195	peptidyl-arginine modification		0.006975	1	0.1462	1	2	19	WDR77,NR1H4
GO: Biological Process	GO:0044381	glucose import in response to insulin stimulus		0.006975	1	0.1462	1	2	19	AKT2,NR1H4
GO: Biological Process	GO:0090175	regulation of establishment of planar polarity		0.007102	1	0.1477	1	4	114	FZD4,ARRB2,ZNRF3,FZD2
GO: Biological Process	GO:0048534	hematopoietic or lymphoid organ development		0.007274	1	0.1492	1	13	905	EXOC6,PSEN2,MYO1E,SPTA1,KAT6A,TSC1,RELB,TNFRSF11A,ASH2L,TFRC,ESCO2,CD4,CD27
GO: Biological Process	GO:0001816	cytokine production		0.007283	1	0.1492	1	11	703	FN1,ASH1L,LGR4,ADGRG1,BIRC3,RELB,CD4,ARRB2,CD27,RABGEF1,NR1H4
GO: Biological Process	GO:0006873	cellular ion homeostasis		0.007448	1	0.1507	1	10	608	PSEN2,ESR1,PRND,TFRC,CD4,CD38,DLG4,CCL14,MGEA5,FZD2
GO: Biological Process	GO:0002218	activation of innate immune response		0.007499	1	0.1507	1	6	257	ESR1,LGR4,BIRC3,RELB,ARRB2,NR1H4
GO: Biological Process	GO:0009792	embryo development ending in birth or egg hatching		0.007585	1	0.1507	1	11	707	ROCK2,CYP1A1,PSEN2,MYO1E,TSC1,BPTF,ANKRD11,PRPF19,PAX5,PAX7,FZD2
GO: Biological Process	GO:0006281	DNA repair		0.007632	1	0.1507	1	9	516	MMS22L,RRM2B,PAGR1,ESCO2,TONSL,SUPT16H,PRPF19,CBX8,AQR
GO: Biological Process	GO:0055074	calcium ion homeostasis		0.007692	1	0.1507	1	8	426	PSEN2,ESR1,CD4,CD38,DLG4,CCL14,MGEA5,FZD2
GO: Biological Process	GO:0031498	chromatin disassembly		0.007717	1	0.1507	1	2	20	SUPT16H,SMARCD3
GO: Biological Process	GO:0000122	negative regulation of transcription from RNA polymerase II promoter		0.007792	1	0.1507	1	12	810	PSEN2,ESR1,RELB,CBX4,PHF21A,BPTF,CBX6,TLE4,SPOP,PAX5,NR1H4,CBX8
GO: Biological Process	GO:0045785	positive regulation of cell adhesion		0.007796	1	0.1507	1	8	427	FN1,SPTA1,MAP3K14,ADGRG1,TSC1,CD4,CD27,RAC3
GO: Biological Process	GO:0043066	negative regulation of apoptotic process		0.007874	1	0.1511	1	13	914	FN1,SRSF6,PSEN2,RRM2B,BIRC3,CBX4,ARRB2,CD27,PIP,CD38,AKT2,PAX7,NR1H4
GO: Biological Process	GO:0031349	positive regulation of defense response		0.008007	1	0.1526	1	8	429	ESR1,LGR4,BIRC3,RELB,TNFRSF11A,ARRB2,CCL14,NR1H4
GO: Biological Process	GO:0010810	regulation of cell-substrate adhesion		0.008133	1	0.1529	1	5	186	ROCK2,FN1,TSC1,FZD4,RAC3
GO: Biological Process	GO:0021915	neural tube development		0.008133	1	0.1529	1	5	186	ROCK2,PSEN2,TSC1,PAX7,FZD2
GO: Biological Process	GO:0010827	regulation of glucose transport		0.008241	1	0.1534	1	4	119	ESR1,AKT2,MGEA5,NR1H4
GO: Biological Process	GO:0050727	regulation of inflammatory response		0.008347	1	0.1534	1	7	345	ESR1,ASH1L,BIRC3,TNFRSF11A,RABGEF1,CCL14,NR1H4
GO: Biological Process	GO:0071426	ribonucleoprotein complex export from nucleus		0.008482	1	0.1534	1	4	120	SRSF6,TSC1,RPSA,CPSF2
GO: Biological Process	GO:0031123	RNA 3'-end processing		0.008482	1	0.1534	1	4	120	SRSF6,NUDT21,RPSA,CPSF2
GO: Biological Process	GO:0006405	RNA export from nucleus		0.008482	1	0.1534	1	4	120	SRSF6,TSC1,RPSA,CPSF2
GO: Biological Process	GO:0031297	replication fork processing		0.008492	1	0.1534	1	2	21	MMS22L,TONSL
GO: Biological Process	GO:0018022	peptidyl-lysine methylation		0.008728	1	0.1566	1	4	121	SMYD1,ASH1L,ASH2L,PAX5
GO: Biological Process	GO:0043069	negative regulation of programmed cell death		0.008884	1	0.1566	1	13	928	FN1,SRSF6,PSEN2,RRM2B,BIRC3,CBX4,ARRB2,CD27,PIP,CD38,AKT2,PAX7,NR1H4
GO: Biological Process	GO:0072503	cellular divalent inorganic cation homeostasis		0.008897	1	0.1566	1	8	437	PSEN2,ESR1,CD4,CD38,DLG4,CCL14,MGEA5,FZD2
GO: Biological Process	GO:0032835	glomerulus development		0.008921	1	0.1566	1	3	64	MYO1E,ACTA2,LGR4
GO: Biological Process	GO:0043241	protein complex disassembly		0.009117	1	0.1566	1	6	268	SPTA1,MRPS10,SUPT16H,SMARCD3,MGEA5,FZD2
GO: Biological Process	GO:0071166	ribonucleoprotein complex localization		0.009233	1	0.1566	1	4	123	SRSF6,TSC1,RPSA,CPSF2
GO: Biological Process	GO:0061377	mammary gland lobule development		0.009301	1	0.1566	1	2	22	ESR1,TNFRSF11A
GO: Biological Process	GO:0001911	negative regulation of leukocyte mediated cytotoxicity		0.009301	1	0.1566	1	2	22	ARRB2,SERPINB4
GO: Biological Process	GO:0042359	vitamin D metabolic process		0.009301	1	0.1566	1	2	22	CYP1A1,GC
GO: Biological Process	GO:0009200	deoxyribonucleoside triphosphate metabolic process		0.009301	1	0.1566	1	2	22	RRM2B,MGEA5
GO: Biological Process	GO:0060749	mammary gland alveolus development		0.009301	1	0.1566	1	2	22	ESR1,TNFRSF11A
GO: Biological Process	GO:0050709	negative regulation of protein secretion		0.009493	1	0.1579	1	4	124	FN1,LGR4,RABGEF1,NR1H4
GO: Biological Process	GO:0070555	response to interleukin-1		0.009493	1	0.1579	1	4	124	FN1,TNFRSF11A,CD38,CCL14
GO: Biological Process	GO:0043393	regulation of protein binding		0.009853	1	0.1629	1	5	195	PSEN2,SPTA1,ARRB2,SMARCD3,PAX7
GO: Cellular Component	GO:0044451	nucleoplasm part		2.228e-05	0.007488	0.007488	0.04789	16	738	MMS22L,SRSF6,NUDT21,KAT6A,PAGR1,CBX4,ELMSAN1,ASH2L,RBM39,PHF21A,UBN1,TONSL,PRPF19,SPOP,CPSF2,BRD1
GO: Cellular Component	GO:0005694	chromosome		0.0001211	0.04068	0.009427	0.06029	17	943	MMS22L,PSEN2,BCAS2,ESR1,KAT6A,ASH1L,ZNF207,ASH2L,ESCO2,CBX6,TONSL,SUPT16H,PRPF19,SMARCD3,H3F3B,NR1H4,CBX8
GO: Cellular Component	GO:0005971	ribonucleoside-diphosphate reductase complex		0.000124	0.04165	0.009427	0.06029	2	3	RRM2B,RRM2
GO: Cellular Component	GO:0005662	DNA replication factor A complex		0.0001391	0.04672	0.009427	0.06029	3	16	BCAS2,TONSL,PRPF19
GO: Cellular Component	GO:0043596	nuclear replication fork		0.0001403	0.04713	0.009427	0.06029	4	41	MMS22L,BCAS2,TONSL,PRPF19
GO: Cellular Component	GO:0071013	catalytic step 2 spliceosome		0.0002957	0.09936	0.01656	0.1059	5	90	BCAS2,RALY,PRPF19,SNRPD3,AQR
GO: Cellular Component	GO:0044427	chromosomal part		0.0003502	0.1177	0.01681	0.1075	15	841	MMS22L,PSEN2,BCAS2,ESR1,KAT6A,ZNF207,ASH2L,ESCO2,CBX6,TONSL,PRPF19,SMARCD3,H3F3B,NR1H4,CBX8
GO: Cellular Component	GO:0016589	NURF complex		0.000612	0.2056	0.02239	0.1432	2	6	HMGXB4,BPTF
GO: Cellular Component	GO:0044454	nuclear chromosome part		0.0006902	0.2319	0.02239	0.1432	11	533	MMS22L,BCAS2,ESR1,ASH2L,ESCO2,TONSL,PRPF19,SMARCD3,H3F3B,NR1H4,CBX8
GO: Cellular Component	GO:0043601	nuclear replisome		0.0007687	0.2583	0.02239	0.1432	3	28	BCAS2,TONSL,PRPF19
GO: Cellular Component	GO:0070775	H3 histone acetyltransferase complex		0.0008531	0.2866	0.02239	0.1432	2	7	KAT6A,BRD1
GO: Cellular Component	GO:0070776	MOZ/MORF histone acetyltransferase complex		0.0008531	0.2866	0.02239	0.1432	2	7	KAT6A,BRD1
GO: Cellular Component	GO:0005681	spliceosomal complex		0.0009183	0.3085	0.02239	0.1432	6	173	BCAS2,RALY,RBM5,PRPF19,SNRPD3,AQR
GO: Cellular Component	GO:0005657	replication fork		0.0009328	0.3134	0.02239	0.1432	4	67	MMS22L,BCAS2,TONSL,PRPF19
GO: Cellular Component	GO:0030894	replisome		0.00104	0.3494	0.02329	0.149	3	31	BCAS2,TONSL,PRPF19
GO: Cellular Component	GO:0000228	nuclear chromosome		0.00119	0.3998	0.02499	0.1598	11	570	MMS22L,BCAS2,ESR1,ASH2L,ESCO2,TONSL,PRPF19,SMARCD3,H3F3B,NR1H4,CBX8
GO: Cellular Component	GO:0044666	MLL3/4 complex		0.00145	0.4872	0.02866	0.1833	2	9	PAGR1,ASH2L
GO: Cellular Component	GO:0031010	ISWI-type complex		0.001805	0.6065	0.03369	0.2155	2	10	HMGXB4,BPTF
GO: Cellular Component	GO:0042555	MCM complex		0.002197	0.7381	0.03885	0.2485	2	11	MMS22L,TONSL
GO: Cellular Component	GO:0000152	nuclear ubiquitin ligase complex		0.002522	0.8474	0.03983	0.2548	3	42	CACUL1,CBX4,CBX8
GO: Cellular Component	GO:0034709	methylosome		0.002625	0.882	0.03983	0.2548	2	12	SNRPD3,WDR77
GO: Cellular Component	GO:0035102	PRC1 complex		0.002625	0.882	0.03983	0.2548	2	12	CBX4,CBX8
GO: Cellular Component	GO:0016604	nuclear body		0.002727	0.9162	0.03983	0.2548	8	368	SRSF6,NUDT21,KAT6A,CBX4,RBM39,UBN1,PRPF19,SPOP
GO: Cellular Component	GO:0031519	PcG protein complex		0.003074	1	0.04199	0.2685	3	45	CBX4,CBX6,CBX8
GO: Cellular Component	GO:0034708	methyltransferase complex		0.003124	1	0.04199	0.2685	4	93	PAGR1,ASH2L,SNRPD3,WDR77
GO: Cellular Component	GO:1990904	ribonucleoprotein complex		0.00346	1	0.04306	0.2754	12	751	ROCK2,RSL1D1,BCAS2,RPSA,RALY,MRPS10,RBM5,PRPF19,SNRPD3,AQR,MOV10,RPL18
GO: Cellular Component	GO:0030529	intracellular ribonucleoprotein complex		0.00346	1	0.04306	0.2754	12	751	ROCK2,RSL1D1,BCAS2,RPSA,RALY,MRPS10,RBM5,PRPF19,SNRPD3,AQR,MOV10,RPL18
GO: Cellular Component	GO:0000974	Prp19 complex		0.003589	1	0.04307	0.2754	2	14	BCAS2,PRPF19
GO: Cellular Component	GO:0044445	cytosolic part		0.004276	1	0.04954	0.3168	6	235	RSL1D1,RRM2B,TSC1,RPSA,RRM2,RPL18
GO: Cellular Component	GO:0000785	chromatin		0.004531	1	0.05074	0.3245	9	489	ESR1,KAT6A,ASH2L,ESCO2,CBX6,SMARCD3,H3F3B,NR1H4,CBX8
GO: Cellular Component	GO:0005849	mRNA cleavage factor complex		0.005296	1	0.05596	0.3579	2	17	NUDT21,CPSF2
GO: Cellular Component	GO:0000790	nuclear chromatin		0.00533	1	0.05596	0.3579	7	326	ESR1,ASH2L,ESCO2,SMARCD3,H3F3B,NR1H4,CBX8
GO: Cellular Component	GO:0032993	protein-DNA complex		0.006927	1	0.07039	0.4502	5	184	BCAS2,KAT6A,TONSL,PRPF19,H3F3B
GO: Cellular Component	GO:0030027	lamellipodium		0.007242	1	0.07039	0.4502	5	186	MYO1G,ACTA2,TSC1,STXBP2,RAC3
GO: Cellular Component	GO:1990234	transferase complex		0.007332	1	0.07039	0.4502	11	724	CACUL1,KAT6A,PAGR1,CBX4,ASH2L,PIK3C2A,SPOP,BRD1,SNRPD3,WDR77,CBX8
GO: Cellular Component	GO:0030139	endocytic vesicle		0.007715	1	0.0713	0.456	6	266	MYO1E,FZD4,ARRB2,RABEP1,DLG4,FZD2
GO: Cellular Component	GO:0005938	cell cortex		0.007852	1	0.0713	0.456	6	267	EXOC6,PSEN2,SPTA1,TSC1,DLG4,AKT2
GO: Cellular Component	GO:0071011	precatalytic spliceosome		0.009606	1	0.084	0.5372	2	23	BCAS2,SNRPD3
GO: Cellular Component	GO:0045334	clathrin-coated endocytic vesicle		0.00975	1	0.084	0.5372	3	68	MYO1E,FZD4,FZD2
Human Phenotype	HP:0012156	Hemophagocytosis		0.001478	0.615	0.2264	1	2	8	STXBP2,CD27
Human Phenotype	HP:0006824	Cranial nerve paralysis		0.002354	0.9792	0.2264	1	2	10	TNFRSF11A,ESCO2
Human Phenotype	HP:0001798	Anonychia		0.005365	1	0.2264	1	2	15	RIPK4,PLEC
Human Phenotype	HP:0000100	Nephrotic syndrome		0.005566	1	0.2264	1	3	49	FN1,MYO1E,DGKE
Human Phenotype	HP:0000430	Underdeveloped nasal alae		0.005891	1	0.2264	1	3	50	ESCO2,ANKRD11,PLEC
Human Phenotype	HP:0002643	Neonatal respiratory distress {has_synonym_type="layperson"}		0.006103	1	0.2264	1	2	16	KAT6A,PLEC
Human Phenotype	HP:0000093	Proteinuria		0.006594	1	0.2264	1	4	102	SELL,FN1,MYO1E,DGKE
Human Phenotype	HP:0003774	Stage 5 chronic kidney disease {has_synonym_type="layperson"}		0.007688	1	0.2264	1	3	55	SELL,FN1,DGKE
Mouse Phenotype	MP:0002461	increased immunoglobulin level		1.159e-06	0.002916	0.002916	0.02452	14	307	TRAF3IP2,GADD45B,SEMA4B,PSEN2,ESR1,SPTA1,ASH1L,BIRC3,RELB,MYSM1,CD4,PIK3C2A,RABGEF1,CABIN1
Mouse Phenotype	MP:0001800	abnormal humoral immune response		5.518e-06	0.01388	0.005881	0.04944	18	566	TRAF3IP2,GADD45B,SEMA4B,PSEN2,ESR1,SPTA1,MAP3K14,ASH1L,BIRC3,RELB,TNFRSF11A,MYSM1,CD4,PIK3C2A,CD38,RABGEF1,PAX5,CABIN1
Mouse Phenotype	MP:0002490	abnormal immunoglobulin level		7.678e-06	0.01932	0.005881	0.04944	17	522	TRAF3IP2,GADD45B,SEMA4B,PSEN2,ESR1,SPTA1,MAP3K14,ASH1L,BIRC3,RELB,TNFRSF11A,MYSM1,CD4,PIK3C2A,RABGEF1,PAX5,CABIN1
Mouse Phenotype	MP:0002493	increased IgG level		9.349e-06	0.02352	0.005881	0.04944	11	225	TRAF3IP2,GADD45B,SEMA4B,ESR1,SPTA1,ASH1L,BIRC3,MYSM1,CD4,PIK3C2A,CABIN1
Mouse Phenotype	MP:0000523	cortical renal glomerulopathies		1.177e-05	0.02961	0.005922	0.04979	10	188	TRAF3IP2,GADD45B,PSEN2,MYO1E,ESR1,SPTA1,RRM2B,ASH1L,RELB,PIK3C2A
Mouse Phenotype	MP:0002339	abnormal lymph node morphology		1.852e-05	0.04659	0.00702	0.05902	14	390	SELL,TRAF3IP2,TRAF1,PSEN2,ESR1,SPTA1,RRM2B,MAP3K14,BIRC3,RELB,TNFRSF11A,CD4,PIK3C2A,PIP
Mouse Phenotype	MP:0002743	glomerulonephritis		1.953e-05	0.04914	0.00702	0.05902	8	121	TRAF3IP2,GADD45B,PSEN2,ESR1,SPTA1,ASH1L,RELB,PIK3C2A
Mouse Phenotype	MP:0002459	abnormal B cell physiology		3.209e-05	0.08074	0.01009	0.08486	18	644	MYO1G,TRAF3IP2,GADD45B,SEMA4B,PSEN2,ESR1,SPTA1,MAP3K14,ASH1L,BIRC3,RELB,TNFRSF11A,MYSM1,CD4,PIK3C2A,RABGEF1,PAX5,CABIN1
Mouse Phenotype	MP:0001859	kidney inflammation		9.225e-05	0.2321	0.02505	0.2106	9	193	TRAF3IP2,GADD45B,PSEN2,ESR1,SPTA1,MAP3K14,ASH1L,RELB,PIK3C2A
Mouse Phenotype	MP:0005232	abnormal mesenteric lymph node morphology		9.955e-05	0.2505	0.02505	0.2106	5	49	RRM2B,MAP3K14,BIRC3,RELB,TNFRSF11A
Mouse Phenotype	MP:0020174	abnormal IgG level		0.0001283	0.3228	0.0274	0.2304	13	408	TRAF3IP2,GADD45B,SEMA4B,ESR1,SPTA1,MAP3K14,ASH1L,BIRC3,MYSM1,CD4,PIK3C2A,PAX5,CABIN1
Mouse Phenotype	MP:0011762	renal/urinary system inflammation		0.0001307	0.3288	0.0274	0.2304	9	202	TRAF3IP2,GADD45B,PSEN2,ESR1,SPTA1,MAP3K14,ASH1L,RELB,PIK3C2A
Mouse Phenotype	MP:0009625	abnormal abdominal lymph node morphology		0.000159	0.4	0.03077	0.2587	5	54	RRM2B,MAP3K14,BIRC3,RELB,TNFRSF11A
Mouse Phenotype	MP:0002136	abnormal kidney physiology		0.0001753	0.4411	0.03151	0.2649	13	421	TRAF3IP2,GADD45B,SEMA4B,PSEN2,MYO1E,ESR1,SPTA1,RRM2B,MAP3K14,ASH1L,LGR4,RELB,PIK3C2A
Mouse Phenotype	MP:0002123	abnormal definitive hematopoiesis		0.0002006	0.5048	0.03365	0.283	21	951	SELL,TRAF3IP2,GADD45B,EXOC6,ESR1,SPTA1,KAT6A,MAP3K14,BIRC3,RELB,CBX4,TNFRSF11A,MYSM1,TFRC,CD4,PIK3C2A,CD27,TLE4,AKT2,PAX5,BRD1
Mouse Phenotype	MP:0005325	abnormal renal glomerulus morphology		0.0002305	0.58	0.03563	0.2995	11	320	TRAF3IP2,GADD45B,PSEN2,MYO1E,ESR1,SPTA1,RRM2B,ASH1L,LGR4,RELB,PIK3C2A
Mouse Phenotype	MP:0020171	abnormal IgA level		0.0002407	0.6056	0.03563	0.2995	7	130	SPTA1,MAP3K14,ASH1L,BIRC3,TNFRSF11A,PIK3C2A,PAX5
Mouse Phenotype	MP:0013693	abnormal hemopoiesis		0.0002957	0.744	0.04019	0.3379	21	978	SELL,TRAF3IP2,GADD45B,EXOC6,ESR1,SPTA1,KAT6A,MAP3K14,BIRC3,RELB,CBX4,TNFRSF11A,MYSM1,TFRC,CD4,PIK3C2A,CD27,TLE4,AKT2,PAX5,BRD1
Mouse Phenotype	MP:0002494	increased IgM level		0.0003035	0.7635	0.04019	0.3379	7	135	TRAF3IP2,GADD45B,ASH1L,BIRC3,RELB,CD4,PIK3C2A
Mouse Phenotype	MP:0000180	abnormal circulating cholesterol level		0.0004325	1	0.0544	0.4574	14	524	ROCK2,TMPRSS15,FN1,ESR1,RRM2B,GC,GNMT,MYSM1,ARRB2,PIK3C2A,CBX6,ANKRD11,AKT2,NR1H4
Mouse Phenotype	MP:0002827	abnormal renal corpuscle morphology		0.0004839	1	0.05798	0.4875	11	349	TRAF3IP2,GADD45B,PSEN2,MYO1E,ESR1,SPTA1,RRM2B,ASH1L,LGR4,RELB,PIK3C2A
Mouse Phenotype	MP:0008808	decreased spleen iron level		0.0006286	1	0.06855	0.5763	3	18	EXOC6,SPTA1,TFRC
Mouse Phenotype	MP:0002364	abnormal thymus size		0.0006533	1	0.06855	0.5763	12	421	CYP1A1,ESR1,RRM2B,KAT6A,MAP3K14,RELB,CBX4,CD4,TLE4,PIP,AKT2,SPOP
Mouse Phenotype	MP:0002458	abnormal B cell number		0.0006809	1	0.06855	0.5763	15	614	MYO1G,TRAF3IP2,GADD45B,ESR1,SPTA1,KAT6A,MAP3K14,BIRC3,RELB,TNFRSF11A,MYSM1,CD4,PIK3C2A,TLE4,PAX5
Mouse Phenotype	MP:0008171	abnormal mature B cell morphology		0.0007161	1	0.06855	0.5763	15	617	MYO1G,TRAF3IP2,GADD45B,ESR1,SPTA1,KAT6A,MAP3K14,BIRC3,RELB,TNFRSF11A,MYSM1,CD4,PIK3C2A,TLE4,PAX5
Mouse Phenotype	MP:0008723	impaired eosinophil recruitment		0.0007413	1	0.06855	0.5763	3	19	SELL,TRAF3IP2,KDM6B
Mouse Phenotype	MP:0002452	abnormal professional antigen presenting cell physiology		0.0007668	1	0.06855	0.5763	20	975	SELL,MYO1G,TRAF3IP2,GADD45B,SEMA4B,PSEN2,ESR1,SPTA1,MAP3K14,ASH1L,BIRC3,RELB,TNFRSF11A,MYSM1,CD4,PIK3C2A,RABGEF1,PAX5,PLEC,CABIN1
Mouse Phenotype	MP:0003725	increased autoantibody level		0.0007821	1	0.06855	0.5763	7	158	TRAF3IP2,GADD45B,PSEN2,ESR1,ASH1L,CD4,PIK3C2A
Mouse Phenotype	MP:0001566	increased circulating phosphate level		0.0008035	1	0.06855	0.5763	4	44	RRM2B,MYSM1,ARRB2,PIK3C2A
Mouse Phenotype	MP:0009431	decreased fetal weight		0.0008355	1	0.06855	0.5763	5	77	LGR4,KDM6B,ARRB2,AKT2,MGEA5
Mouse Phenotype	MP:0008037	abnormal T cell morphology		0.0008503	1	0.06855	0.5763	20	983	SELL,TRAF3IP2,GADD45B,PSEN2,ESR1,SPTA1,KAT6A,MAP3K14,BIRC3,RELB,CBX4,TNFRSF11A,MYSM1,CD4,PIK3C2A,CD27,TLE4,CD70,AKT2,PAX5
Mouse Phenotype	MP:0006387	abnormal T cell number		0.0008959	1	0.06855	0.5763	19	913	SELL,TRAF3IP2,GADD45B,PSEN2,ESR1,SPTA1,KAT6A,MAP3K14,BIRC3,RELB,CBX4,MYSM1,CD4,PIK3C2A,CD27,TLE4,CD70,AKT2,PAX5
Mouse Phenotype	MP:0000521	abnormal kidney cortex morphology		0.0008991	1	0.06855	0.5763	11	376	TRAF3IP2,GADD45B,PSEN2,MYO1E,ESR1,SPTA1,RRM2B,ASH1L,LGR4,RELB,PIK3C2A
Mouse Phenotype	MP:0009931	abnormal skin appearance		0.001053	1	0.07161	0.6021	13	508	FN1,PSEN2,SPTA1,KAT6A,TSC1,RELB,RIPK4,TFRC,MOB1A,AKT2,SPOP,PLEC,BRD1
Mouse Phenotype	MP:0003947	abnormal cholesterol level		0.001082	1	0.07161	0.6021	14	575	ROCK2,TMPRSS15,FN1,ESR1,RRM2B,GC,GNMT,MYSM1,ARRB2,PIK3C2A,CBX6,ANKRD11,AKT2,NR1H4
Mouse Phenotype	MP:0011339	abnormal glomerular mesangium morphology		0.001111	1	0.07161	0.6021	5	82	TRAF3IP2,MYO1E,ESR1,RRM2B,PIK3C2A
Mouse Phenotype	MP:0002398	abnormal bone marrow cell morphology/development		0.001119	1	0.07161	0.6021	14	577	SELL,GADD45B,EXOC6,ESR1,SPTA1,KAT6A,MAP3K14,RELB,TNFRSF11A,MYSM1,TFRC,PIK3C2A,TLE4,BRD1
Mouse Phenotype	MP:0000322	increased granulocyte number		0.001141	1	0.07161	0.6021	10	328	SELL,TRAF3IP2,CYP1A1,SPTA1,MAP3K14,RELB,TNFRSF11A,MYSM1,PIK3C2A,RABGEF1
Mouse Phenotype	MP:0008024	absent lymph nodes		0.001154	1	0.07161	0.6021	3	22	MAP3K14,RELB,TNFRSF11A
Mouse Phenotype	MP:0002497	increased IgE level		0.001174	1	0.07161	0.6021	5	83	TRAF3IP2,SEMA4B,RELB,RABGEF1,CABIN1
Mouse Phenotype	MP:0002060	abnormal skin morphology		0.001193	1	0.07161	0.6021	19	935	TRAF3IP2,FN1,PSEN2,SPTA1,KAT6A,ASH1L,LGR4,TSC1,RELB,RIPK4,MYSM1,TFRC,CD4,MOB1A,RABGEF1,AKT2,SPOP,PLEC,BRD1
Mouse Phenotype	MP:0005278	abnormal cholesterol homeostasis		0.001195	1	0.07161	0.6021	14	581	ROCK2,TMPRSS15,FN1,ESR1,RRM2B,GC,GNMT,MYSM1,ARRB2,PIK3C2A,CBX6,ANKRD11,AKT2,NR1H4
Mouse Phenotype	MP:0013663	increased myeloid cell number		0.001246	1	0.07288	0.6128	9	275	EXOC6,MYO1E,SPTA1,RRM2B,RELB,MYSM1,TFRC,PIK3C2A,CLIC1
Mouse Phenotype	MP:0002813	microcytosis		0.001318	1	0.07368	0.6195	3	23	EXOC6,SPTA1,TFRC
Mouse Phenotype	MP:0010157	abnormal small intestinal crypt cell proliferation		0.001318	1	0.07368	0.6195	3	23	LGR4,ZNRF3,VPS35
Mouse Phenotype	MP:0002444	abnormal T cell physiology		0.001379	1	0.07542	0.6341	15	658	SELL,MYO1G,GADD45B,TRAF1,SPTA1,MAP3K14,BIRC3,RELB,CD4,CD27,TLE4,CD38,CD70,AKT2,PLEC
Mouse Phenotype	MP:0012224	abnormal sterol level		0.00143	1	0.07644	0.6427	14	592	ROCK2,TMPRSS15,FN1,ESR1,RRM2B,GC,GNMT,MYSM1,ARRB2,PIK3C2A,CBX6,ANKRD11,AKT2,NR1H4
Mouse Phenotype	MP:0004794	increased anti-nuclear antigen antibody level		0.001462	1	0.07644	0.6427	6	129	TRAF3IP2,GADD45B,PSEN2,ESR1,CD4,PIK3C2A
Mouse Phenotype	MP:0010966	abnormal compact bone area		0.001496	1	0.07644	0.6427	3	24	ESR1,TNFRSF11A,ANKRD11
Mouse Phenotype	MP:0005460	abnormal leukopoiesis		0.00166	1	0.07644	0.6427	16	741	TRAF3IP2,GADD45B,ESR1,KAT6A,MAP3K14,BIRC3,RELB,CBX4,TNFRSF11A,MYSM1,CD4,PIK3C2A,CD27,TLE4,AKT2,PAX5
Mouse Phenotype	MP:0002351	abnormal cervical lymph node morphology		0.001688	1	0.07644	0.6427	3	25	SELL,TRAF3IP2,MAP3K14
Mouse Phenotype	MP:0008133	decreased Peyer's patch number		0.001688	1	0.07644	0.6427	3	25	MAP3K14,RELB,TNFRSF11A
Mouse Phenotype	MP:0008215	decreased immature B cell number		0.001709	1	0.07644	0.6427	6	133	TRAF3IP2,ESR1,KAT6A,BIRC3,MYSM1,PAX5
Mouse Phenotype	MP:0005017	decreased B cell number		0.001726	1	0.07644	0.6427	12	471	MYO1G,TRAF3IP2,ESR1,KAT6A,MAP3K14,BIRC3,RELB,TNFRSF11A,MYSM1,CD4,TLE4,PAX5
Mouse Phenotype	MP:0002655	abnormal keratinocyte morphology		0.00177	1	0.07644	0.6427	5	91	RIPK4,MOB1A,RABGEF1,AKT2,PLEC
Mouse Phenotype	MP:0020180	abnormal IgM level		0.001827	1	0.07644	0.6427	8	235	TRAF3IP2,GADD45B,ASH1L,BIRC3,RELB,CD4,PIK3C2A,PAX5
Mouse Phenotype	MP:0002742	enlarged submandibular lymph nodes		0.001854	1	0.07644	0.6427	2	7	TRAF3IP2,PIP
Mouse Phenotype	MP:0009369	abnormal theca cell number		0.001854	1	0.07644	0.6427	2	7	ESR1,AKT2
Mouse Phenotype	MP:0009627	abnormal submandibular lymph node morphology		0.001854	1	0.07644	0.6427	2	7	TRAF3IP2,PIP
Mouse Phenotype	MP:0004762	increased anti-double stranded DNA antibody level		0.001858	1	0.07644	0.6427	5	92	TRAF3IP2,GADD45B,ESR1,CD4,PIK3C2A
Mouse Phenotype	MP:0008131	abnormal Peyer's patch number		0.001895	1	0.07644	0.6427	3	26	MAP3K14,RELB,TNFRSF11A
Mouse Phenotype	MP:0000350	abnormal cell proliferation		0.00193	1	0.07644	0.6427	19	974	GADD45B,FN1,ESR1,RRM2B,LGR4,RELB,KDM6B,TFRC,ESCO2,BPTF,ARRB2,ZNRF3,PIP,VPS35,MOB1A,PRPF19,PAX7,MGEA5,NR1H4
Mouse Phenotype	MP:0002164	abnormal gland physiology		0.001967	1	0.07644	0.6427	15	682	SELL,TRAF3IP2,ESR1,MAP3K14,LGR4,GC,RELB,CBX4,TNFRSF11A,TLE4,CD38,AKT2,SPOP,GNAO1,WDR77
Mouse Phenotype	MP:0002224	abnormal spleen size		0.001987	1	0.07644	0.6427	16	754	SELL,TRAF3IP2,CYP1A1,GADD45B,EXOC6,PSEN2,ESR1,SPTA1,RRM2B,KAT6A,BIRC3,RELB,TNFRSF11A,PIK3C2A,TLE4,NR1H4
Mouse Phenotype	MP:0004939	abnormal B cell morphology		0.002024	1	0.07644	0.6427	15	684	MYO1G,TRAF3IP2,GADD45B,ESR1,SPTA1,KAT6A,MAP3K14,BIRC3,RELB,TNFRSF11A,MYSM1,CD4,PIK3C2A,TLE4,PAX5
Mouse Phenotype	MP:0001216	abnormal epidermal layer morphology		0.002059	1	0.07644	0.6427	10	355	TRAF3IP2,PSEN2,LGR4,RELB,RIPK4,MYSM1,MOB1A,RABGEF1,AKT2,PLEC
Mouse Phenotype	MP:0008470	abnormal spleen B cell follicle morphology		0.002078	1	0.07644	0.6427	7	187	SELL,TRAF3IP2,ESR1,MAP3K14,BIRC3,TNFRSF11A,TLE4
Mouse Phenotype	MP:0000706	small thymus		0.002102	1	0.07644	0.6427	10	356	CYP1A1,ESR1,RRM2B,KAT6A,MAP3K14,RELB,CBX4,TLE4,AKT2,SPOP
Mouse Phenotype	MP:0008387	hypochromic anemia		0.002117	1	0.07644	0.6427	3	27	EXOC6,SPTA1,TFRC
Mouse Phenotype	MP:0008463	abnormal peripheral lymph node morphology		0.002127	1	0.07644	0.6427	4	57	SELL,TRAF3IP2,MAP3K14,PIP
Mouse Phenotype	MP:0004951	abnormal spleen weight		0.002196	1	0.07726	0.6496	8	242	SELL,TRAF3IP2,CYP1A1,ESR1,SPTA1,KAT6A,RELB,NR1H4
Mouse Phenotype	MP:0020173	abnormal IgE level		0.002217	1	0.07726	0.6496	6	140	TRAF3IP2,SEMA4B,MAP3K14,RELB,RABGEF1,CABIN1
Mouse Phenotype	MP:0008499	increased IgG1 level		0.002242	1	0.07726	0.6496	5	96	TRAF3IP2,GADD45B,SEMA4B,ASH1L,CABIN1
Mouse Phenotype	MP:0003881	abnormal nephron morphology		0.002283	1	0.07763	0.6527	12	487	TRAF3IP2,GADD45B,SEMA4B,PSEN2,MYO1E,ESR1,SPTA1,RRM2B,ASH1L,LGR4,RELB,PIK3C2A
Mouse Phenotype	MP:0001654	hepatic necrosis		0.002346	1	0.07869	0.6616	5	97	SELL,ESR1,SPTA1,GNMT,NR1H4
Mouse Phenotype	MP:0009381	abnormal prostate gland dorsolateral lobe morphology		0.002457	1	0.08053	0.6771	2	8	PIP,WDR77
Mouse Phenotype	MP:0005348	increased T cell proliferation		0.002466	1	0.08053	0.6771	6	143	SELL,GADD45B,TRAF1,SPTA1,BIRC3,CD4
Mouse Phenotype	MP:0000689	abnormal spleen morphology		0.002497	1	0.08053	0.6771	19	996	SELL,TRAF3IP2,CYP1A1,GADD45B,EXOC6,PSEN2,ESR1,SPTA1,RRM2B,KAT6A,MAP3K14,BIRC3,RELB,TNFRSF11A,TFRC,CD4,PIK3C2A,TLE4,NR1H4
Mouse Phenotype	MP:0000703	abnormal thymus morphology		0.002602	1	0.08203	0.6897	13	562	CYP1A1,ESR1,RRM2B,KAT6A,MAP3K14,RELB,CBX4,TNFRSF11A,CD4,TLE4,PIP,AKT2,SPOP
Mouse Phenotype	MP:0002810	microcytic anemia		0.002608	1	0.08203	0.6897	3	29	EXOC6,SPTA1,TFRC
Mouse Phenotype	MP:0002465	abnormal eosinophil physiology		0.002878	1	0.0894	0.7516	3	30	SELL,TRAF3IP2,KDM6B
Mouse Phenotype	MP:0000245	abnormal erythropoiesis		0.002929	1	0.08986	0.7555	6	148	EXOC6,SPTA1,KAT6A,RELB,TFRC,BRD1
Mouse Phenotype	MP:0006413	increased T cell apoptosis		0.003046	1	0.09078	0.7633	5	103	CD4,CD27,TLE4,CD38,AKT2
Mouse Phenotype	MP:0011188	increased erythrocyte protoporphyrin level		0.003139	1	0.09078	0.7633	2	9	EXOC6,SPTA1
Mouse Phenotype	MP:0006423	dilated rete testis		0.003139	1	0.09078	0.7633	2	9	ESR1,LGR4
Mouse Phenotype	MP:0008904	abnormal mammary fat pad morphology		0.003139	1	0.09078	0.7633	2	9	ESR1,MAP3K14
Mouse Phenotype	MP:0009736	abnormal prostate gland branching morphogenesis		0.003139	1	0.09078	0.7633	2	9	ESR1,WDR77
Mouse Phenotype	MP:0005553	increased circulating creatinine level		0.003177	1	0.09082	0.7636	5	104	RRM2B,LGR4,PIK3C2A,CBX6,GNAO1
Mouse Phenotype	MP:0001222	epidermal hyperplasia		0.003449	1	0.09588	0.8061	5	106	PSEN2,RELB,RIPK4,MOB1A,RABGEF1
Mouse Phenotype	MP:0014201	abnormal intestinal epithelium physiology		0.003449	1	0.09588	0.8061	5	106	ESR1,LGR4,TFRC,ZNRF3,VPS35
Mouse Phenotype	MP:0003103	liver degeneration		0.003468	1	0.09588	0.8061	3	32	SPTA1,GNMT,NR1H4
Mouse Phenotype	MP:0000693	spleen hyperplasia		0.003591	1	0.09811	0.8249	5	107	SELL,TRAF3IP2,GADD45B,RELB,TNFRSF11A
Mouse Phenotype	MP:0010156	abnormal small intestinal crypt cell physiology		0.003788	1	0.09811	0.8249	3	33	LGR4,ZNRF3,VPS35
Mouse Phenotype	MP:0005097	polychromatophilia		0.003788	1	0.09811	0.8249	3	33	EXOC6,MYO1E,SPTA1
Mouse Phenotype	MP:0002277	abnormal respiratory mucosa morphology		0.003788	1	0.09811	0.8249	3	33	RELB,TNFRSF11A,SERPINB4
Mouse Phenotype	MP:0008828	abnormal lymph node cell ratio		0.003788	1	0.09811	0.8249	3	33	TRAF1,ESR1,SPTA1
Mouse Phenotype	MP:0008208	decreased pro-B cell number		0.003837	1	0.09811	0.8249	4	67	KAT6A,MYSM1,TLE4,PAX5
Mouse Phenotype	MP:0002047	increased hepatic hemangioma incidence		0.003899	1	0.09811	0.8249	2	10	TSC1,GNMT
Mouse Phenotype	MP:0009096	decreased endometrial gland number		0.003899	1	0.09811	0.8249	2	10	ESR1,ASH1L
Mouse Phenotype	MP:0010967	increased compact bone area		0.003899	1	0.09811	0.8249	2	10	ESR1,TNFRSF11A
Mouse Phenotype	MP:0008739	abnormal spleen iron level		0.004126	1	0.1018	0.8558	3	34	EXOC6,SPTA1,TFRC
Mouse Phenotype	MP:0008135	small Peyer's patches		0.004126	1	0.1018	0.8558	3	34	MAP3K14,RELB,TNFRSF11A
Mouse Phenotype	MP:0005328	abnormal circulating creatinine level		0.004569	1	0.1114	0.9364	6	162	RRM2B,LGR4,ZNF207,PIK3C2A,CBX6,GNAO1
Mouse Phenotype	MP:0003453	abnormal keratinocyte physiology		0.004706	1	0.1114	0.9364	5	114	SELL,LGR4,RELB,MOB1A,PLEC
Mouse Phenotype	MP:0003644	thymus atrophy		0.004725	1	0.1114	0.9364	4	71	RRM2B,RELB,CBX4,TLE4
Mouse Phenotype	MP:0002352	abnormal popliteal lymph node morphology		0.004736	1	0.1114	0.9364	2	11	SELL,MAP3K14
Mouse Phenotype	MP:0011352	proximal convoluted tubule brush border loss		0.004736	1	0.1114	0.9364	2	11	MYO1E,RRM2B
Mouse Phenotype	MP:0020177	abnormal IgG2b level		0.005065	1	0.118	0.9921	5	116	MAP3K14,ASH1L,MYSM1,PAX5,CABIN1
Mouse Phenotype	MP:0000609	abnormal liver physiology		0.005192	1	0.1193	1	10	404	SELL,CYP1A1,FN1,ESR1,SPTA1,MAP3K14,TSC1,RELB,MTCH2,NR1H4
Mouse Phenotype	MP:0002495	increased IgA level		0.005217	1	0.1193	1	4	73	SPTA1,ASH1L,BIRC3,PIK3C2A
Mouse Phenotype	MP:0006042	increased apoptosis		0.005411	1	0.1226	1	16	834	FN1,PSEN2,RRM2B,LGR4,TSC1,TFRC,ESCO2,CD4,CD27,TLE4,PIP,CD38,RBM5,AKT2,BRD1,NR1H4
Mouse Phenotype	MP:0013664	abnormal immature B cell number		0.005606	1	0.1258	1	6	169	TRAF3IP2,ESR1,KAT6A,BIRC3,MYSM1,PAX5
Mouse Phenotype	MP:0006416	abnormal rete testis morphology		0.005648	1	0.1258	1	2	12	ESR1,LGR4
Mouse Phenotype	MP:0012556	increased cell death		0.00573	1	0.1265	1	16	839	FN1,PSEN2,RRM2B,LGR4,TSC1,TFRC,ESCO2,CD4,CD27,TLE4,PIP,CD38,RBM5,AKT2,BRD1,NR1H4
Mouse Phenotype	MP:0008211	decreased mature B cell number		0.005804	1	0.127	1	8	284	TRAF3IP2,ESR1,BIRC3,TNFRSF11A,MYSM1,CD4,TLE4,PAX5
Mouse Phenotype	MP:0008096	abnormal plasma cell number		0.006018	1	0.1305	1	4	76	TRAF3IP2,ESR1,TNFRSF11A,CD4
Mouse Phenotype	MP:0005505	thrombocytosis		0.006302	1	0.1354	1	4	77	RRM2B,MYSM1,PIK3C2A,CLIC1
Mouse Phenotype	MP:0002357	abnormal spleen white pulp morphology		0.006486	1	0.1354	1	9	352	SELL,TRAF3IP2,ESR1,RRM2B,MAP3K14,BIRC3,RELB,TNFRSF11A,TLE4
Mouse Phenotype	MP:0020175	abnormal IgG1 level		0.006491	1	0.1354	1	7	230	TRAF3IP2,GADD45B,SEMA4B,ASH1L,BIRC3,PAX5,CABIN1
Mouse Phenotype	MP:0005083	abnormal biliary tract morphology		0.006594	1	0.1354	1	4	78	SPTA1,MAP3K14,RELB,NR1H4
Mouse Phenotype	MP:0002416	abnormal proerythroblast morphology		0.006594	1	0.1354	1	4	78	EXOC6,SPTA1,RELB,BRD1
Mouse Phenotype	MP:0004728	abnormal efferent ductules of testis morphology		0.006634	1	0.1354	1	2	13	ESR1,LGR4
Mouse Phenotype	MP:0009644	uremia		0.006643	1	0.1354	1	7	231	TMPRSS15,MYO1E,RRM2B,LGR4,PIK3C2A,CBX6,GNAO1
Mouse Phenotype	MP:0001588	abnormal hemoglobin		0.006675	1	0.1354	1	10	419	CYP1A1,EXOC6,TMPRSS15,MYO1E,SPTA1,RRM2B,RPSA,MYSM1,TFRC,PIK3C2A
Mouse Phenotype	MP:0005022	abnormal immature B cell morphology		0.006806	1	0.137	1	6	176	TRAF3IP2,ESR1,KAT6A,BIRC3,MYSM1,PAX5
Mouse Phenotype	MP:0006050	pulmonary fibrosis		0.007005	1	0.1399	1	3	41	PSEN2,SPTA1,RELB
Mouse Phenotype	MP:0001565	abnormal circulating phosphate level		0.007207	1	0.1428	1	4	80	RRM2B,MYSM1,ARRB2,PIK3C2A
Mouse Phenotype	MP:0002207	abnormal long term potentiation		0.007276	1	0.143	1	7	235	ROCK2,PSEN2,DGKE,TSC1,ICAM5,VPS35,DLG4
Mouse Phenotype	MP:0005350	increased susceptibility to autoimmune disorder		0.007374	1	0.1438	1	6	179	TRAF3IP2,GADD45B,PSEN2,ASH1L,CD4,CD38
Mouse Phenotype	MP:0002145	abnormal T cell differentiation		0.007591	1	0.1466	1	10	427	TRAF3IP2,GADD45B,ESR1,KAT6A,CBX4,TNFRSF11A,MYSM1,CD4,TLE4,AKT2
Mouse Phenotype	MP:0009735	abnormal prostate gland development		0.007691	1	0.1466	1	2	14	ESR1,WDR77
Mouse Phenotype	MP:0004545	enlarged esophagus		0.007691	1	0.1466	1	2	14	PSEN2,FZD4
Mouse Phenotype	MP:0002401	abnormal lymphopoiesis		0.007866	1	0.1488	1	13	641	TRAF3IP2,GADD45B,ESR1,KAT6A,MAP3K14,BIRC3,CBX4,TNFRSF11A,MYSM1,CD4,TLE4,AKT2,PAX5
Mouse Phenotype	MP:0008704	abnormal interleukin-6 secretion		0.007975	1	0.1491	1	6	182	TRAF3IP2,GADD45B,ASH1L,CD4,ARRB2,RABGEF1
Mouse Phenotype	MP:0004804	decreased susceptibility to autoimmune diabetes		0.007998	1	0.1491	1	3	43	SELL,CD4,CD38
Mouse Phenotype	MP:0010865	prenatal growth retardation		0.008067	1	0.1492	1	13	643	FN1,PSEN2,SMYD1,LGR4,TSC1,RPSA,TFRC,FZD4,BPTF,H3F3B,BRD1,MGEA5,FZD2
Mouse Phenotype	MP:0005640	abnormal mean corpuscular hemoglobin concentration		0.008194	1	0.1505	1	4	83	EXOC6,SPTA1,RPSA,MYSM1
Mouse Phenotype	MP:0005332	abnormal amino acid level		0.008463	1	0.1524	1	8	303	RRM2B,LGR4,ZNF207,GNMT,PIK3C2A,CBX6,ELAVL3,GNAO1
Mouse Phenotype	MP:0005311	abnormal circulating amino acid level		0.00849	1	0.1524	1	7	242	RRM2B,LGR4,ZNF207,GNMT,PIK3C2A,CBX6,GNAO1
Mouse Phenotype	MP:0009402	decreased skeletal muscle fiber diameter		0.008525	1	0.1524	1	3	44	FZD4,PAX7,PLEC
Mouse Phenotype	MP:0000691	enlarged spleen		0.008709	1	0.1524	1	11	505	SELL,TRAF3IP2,GADD45B,EXOC6,PSEN2,SPTA1,BIRC3,RELB,TNFRSF11A,PIK3C2A,NR1H4
Mouse Phenotype	MP:0011350	abnormal proximal convoluted tubule brush border morphology		0.00882	1	0.1524	1	2	15	MYO1E,RRM2B
Mouse Phenotype	MP:0008388	hypochromic microcytic anemia		0.00882	1	0.1524	1	2	15	SPTA1,TFRC
Mouse Phenotype	MP:0005647	abnormal sex gland physiology		0.008899	1	0.1524	1	4	85	ESR1,LGR4,RELB,WDR77
Mouse Phenotype	MP:0002139	abnormal hepatobiliary system physiology		0.009006	1	0.1524	1	10	438	SELL,CYP1A1,FN1,ESR1,SPTA1,MAP3K14,TSC1,RELB,MTCH2,NR1H4
Mouse Phenotype	MP:0008134	abnormal Peyer's patch size		0.009071	1	0.1524	1	3	45	MAP3K14,RELB,TNFRSF11A
Mouse Phenotype	MP:0004969	pale kidney		0.009071	1	0.1524	1	3	45	MYO1E,RRM2B,PIK3C2A
Mouse Phenotype	MP:0005015	increased T cell number		0.009085	1	0.1524	1	11	508	TRAF3IP2,GADD45B,ESR1,SPTA1,BIRC3,MYSM1,CD4,PIK3C2A,TLE4,AKT2,PAX5
Mouse Phenotype	MP:0010273	increased classified tumor incidence		0.009155	1	0.1524	1	12	580	FN1,ESR1,TSC1,TNFRSF11A,GNMT,ZNRF3,MOB1A,AKT2,PAX5,PAX7,NR1H4,RAC3
Mouse Phenotype	MP:0003949	abnormal circulating lipid level		0.009158	1	0.1524	1	16	882	ROCK2,TMPRSS15,FN1,ESR1,RRM2B,GC,TSC1,GNMT,MYSM1,ARRB2,PIK3C2A,CBX6,ANKRD11,DLG4,AKT2,NR1H4
Mouse Phenotype	MP:0013701	abnormal mature B cell number		0.009179	1	0.1524	1	9	372	TRAF3IP2,GADD45B,ESR1,BIRC3,TNFRSF11A,MYSM1,CD4,TLE4,PAX5
Mouse Phenotype	MP:0001970	abnormal pain threshold		0.009248	1	0.1524	1	7	246	ESR1,ADGRG1,TSC1,ARRB2,DLG4,GNAO1,RAC3
Mouse Phenotype	MP:0001851	eye inflammation		0.009266	1	0.1524	1	4	86	TRAF3IP2,PSEN2,ASH1L,LGR4
Mouse Phenotype	MP:0008140	podocyte foot process effacement		0.009638	1	0.1543	1	3	46	MYO1E,RRM2B,PIK3C2A
Mouse Phenotype	MP:0004956	decreased thymus weight		0.009638	1	0.1543	1	3	46	CYP1A1,ESR1,KAT6A
Mouse Phenotype	MP:0010155	abnormal intestine physiology		0.009823	1	0.1543	1	8	311	ESR1,LGR4,RELB,TFRC,CD4,ZNRF3,PIP,VPS35
Pathway	835387	guanosine deoxyribonucleotides de novo biosynthesis	BioSystems: BIOCYC	0.003286	1	0.08821	0.6496	2	11	RRM2B,RRM2
Pathway	835388	adenosine deoxyribonucleotides de novo biosynthesis	BioSystems: BIOCYC	0.003286	1	0.08821	0.6496	2	11	RRM2B,RRM2
Pathway	782381	pyrimidine deoxyribonucleotides biosynthesis from CTP	BioSystems: BIOCYC	0.006144	1	0.1134	0.8352	2	15	RRM2B,RRM2
Pathway	907941	guanosine nucleotides de novo biosynthesis	BioSystems: BIOCYC	0.006144	1	0.1134	0.8352	2	15	RRM2B,RRM2
Pathway	782380	pyrimidine deoxyribonucleotides de novo biosynthesis	BioSystems: BIOCYC	0.006144	1	0.1134	0.8352	2	15	RRM2B,RRM2
Pathway	634527	NF-kappa B signaling pathway	BioSystems: KEGG	0.0001066	0.09444	0.02	0.1473	6	95	GADD45B,TRAF1,MAP3K14,BIRC3,RELB,TNFRSF11A
Pathway	83060	Apoptosis	BioSystems: KEGG	0.0001125	0.09965	0.02	0.1473	7	138	GADD45B,TRAF1,SEPT4,SPTA1,MAP3K14,BIRC3,AKT2
Pathway	1059539	Choline metabolism in cancer	BioSystems: KEGG	0.001138	1	0.05654	0.4164	5	99	DGKE,TSC1,CHKA,AKT2,RAC3
Pathway	125136	Spliceosome	BioSystems: KEGG	0.004273	1	0.1049	0.7726	5	134	SRSF6,BCAS2,PRPF19,SNRPD3,AQR
Pathway	83118	Small cell lung cancer	BioSystems: KEGG	0.004464	1	0.1049	0.7726	4	84	TRAF1,FN1,BIRC3,AKT2
Pathway	782000	Proteoglycans in cancer	BioSystems: KEGG	0.005571	1	0.1134	0.8352	6	203	ROCK2,FN1,ESR1,FZD4,AKT2,FZD2
Pathway	137957	LKB1 signaling events	BioSystems: Pathway Interaction Database	0.0003339	0.2959	0.02939	0.2165	4	42	PSEN2,ESR1,TSC1,SMARCD3
Pathway	138004	Alternative NF-kappaB pathway	BioSystems: Pathway Interaction Database	0.0009196	0.8148	0.05092	0.375	2	6	MAP3K14,RELB
Pathway	138061	CD40/CD40L signaling	BioSystems: Pathway Interaction Database	0.001694	1	0.06272	0.4619	3	30	TRAF1,MAP3K14,BIRC3
Pathway	137995	HIV-1 Nef: Negative effector of Fas and TNF-alpha	BioSystems: Pathway Interaction Database	0.002654	1	0.07586	0.5587	3	35	TRAF1,MAP3K14,BIRC3
Pathway	138073	C-MYB transcription factor network	BioSystems: Pathway Interaction Database	0.003422	1	0.08917	0.6567	4	78	BIRC3,CBX4,CD4,PAX5
Pathway	1269594	Signaling by Wnt	BioSystems: REACTOME	2.784e-06	0.002467	0.002467	0.01817	13	340	LGR4,ASH2L,FZD4,ARRB2,ZNRF3,TLE4,VPS35,H3F3B,AKT2,GNAO1,FZD2,MOV10,RAC3
Pathway	1269690	mRNA Splicing - Major Pathway	BioSystems: REACTOME	0.0001235	0.1094	0.02	0.1473	8	188	SRSF6,NUDT21,BCAS2,RBM5,PRPF19,CPSF2,SNRPD3,AQR
Pathway	1269689	mRNA Splicing	BioSystems: REACTOME	0.0001647	0.1459	0.02	0.1473	8	196	SRSF6,NUDT21,BCAS2,RBM5,PRPF19,CPSF2,SNRPD3,AQR
Pathway	1270426	Cellular Senescence	BioSystems: REACTOME	0.0001705	0.1511	0.02	0.1473	8	197	CBX4,KDM6B,UBN1,CBX6,H3F3B,CABIN1,CBX8,MOV10
Pathway	1269437	Inhibition of TSC complex formation by PKB	BioSystems: REACTOME	0.0001868	0.1655	0.02	0.1473	2	3	TSC1,AKT2
Pathway	1269329	TNFR2 non-canonical NF-kB pathway	BioSystems: REACTOME	0.000195	0.1728	0.02	0.1473	6	106	MAP3K14,BIRC3,RELB,TNFRSF11A,CD27,CD70
Pathway	1269330	TNF receptor superfamily (TNFSF) members mediating non-canonical NF-kB pathway	BioSystems: REACTOME	0.0003649	0.3233	0.02939	0.2165	3	18	MAP3K14,BIRC3,TNFRSF11A
Pathway	1270428	Oxidative Stress Induced Senescence	BioSystems: REACTOME	0.000517	0.458	0.03817	0.2811	6	127	CBX4,KDM6B,CBX6,H3F3B,CBX8,MOV10
Pathway	1269607	Regulation of FZD by ubiquitination	BioSystems: REACTOME	0.000673	0.5963	0.04293	0.3162	3	22	LGR4,FZD4,ZNRF3
Pathway	1269599	TCF dependent signaling in response to WNT	BioSystems: REACTOME	0.0006784	0.601	0.04293	0.3162	8	242	LGR4,ASH2L,FZD4,ZNRF3,TLE4,H3F3B,AKT2,FZD2
Pathway	1269688	Processing of Capped Intron-Containing Pre-mRNA	BioSystems: REACTOME	0.000796	0.7052	0.04702	0.3462	8	248	SRSF6,NUDT21,BCAS2,RBM5,PRPF19,CPSF2,SNRPD3,AQR
Pathway	1269610	Beta-catenin independent WNT signaling	BioSystems: REACTOME	0.001278	1	0.0596	0.439	6	151	FZD4,ARRB2,GNAO1,FZD2,MOV10,RAC3
Pathway	1269615	Ca2+ pathway	BioSystems: REACTOME	0.001387	1	0.06146	0.4526	4	61	FZD4,GNAO1,FZD2,MOV10
Pathway	1270433	Chromatin organization	BioSystems: REACTOME	0.001692	1	0.06272	0.4619	8	279	KAT6A,ASH1L,KDM6B,ASH2L,PHF21A,SMARCD3,BRD1,WDR77
Pathway	1270434	Chromatin modifying enzymes	BioSystems: REACTOME	0.001692	1	0.06272	0.4619	8	279	KAT6A,ASH1L,KDM6B,ASH2L,PHF21A,SMARCD3,BRD1,WDR77
Pathway	1270096	Synthesis of epoxy (EET) and dihydroxyeicosatrienoic acids (DHET)	BioSystems: REACTOME	0.001699	1	0.06272	0.4619	2	8	CYP1A1,CYP2C8
Pathway	1383083	Regulation of TP53 Activity through Acetylation	BioSystems: REACTOME	0.001865	1	0.06356	0.4681	3	31	KAT6A,AKT2,BRD1
Pathway	1269699	Processing of Capped Intronless Pre-mRNA	BioSystems: REACTOME	0.001865	1	0.06356	0.4681	3	31	NUDT21,CPSF2,SNRPD3
Pathway	1270095	Synthesis of (16-20)-hydroxyeicosatetraenoic acids (HETE)	BioSystems: REACTOME	0.002173	1	0.07131	0.5251	2	9	CYP1A1,CYP2C8
Pathway	1269686	Cleavage of Growing Transcript in the Termination Region	BioSystems: REACTOME	0.002559	1	0.07558	0.5566	4	72	SRSF6,NUDT21,CPSF2,SNRPD3
Pathway	1269685	RNA Polymerase II Transcription Termination	BioSystems: REACTOME	0.002559	1	0.07558	0.5566	4	72	SRSF6,NUDT21,CPSF2,SNRPD3
Pathway	1427858	Clathrin-mediated endocytosis	BioSystems: REACTOME	0.004694	1	0.1049	0.7726	5	137	TFRC,FZD4,CD4,ARRB2,PIK3C2A
Pathway	1269604	Deactivation of the beta-catenin transactivating complex	BioSystems: REACTOME	0.00478	1	0.1049	0.7726	3	43	ASH2L,TLE4,AKT2
Pathway	1269655	TP53 Regulates Metabolic Genes	BioSystems: REACTOME	0.004855	1	0.1049	0.7726	4	86	RRM2B,TSC1,AKT2,MOV10
Pathway	1470925	TBC/RABGAPs	BioSystems: REACTOME	0.006139	1	0.1134	0.8352	3	47	TSC1,RABEP1,RABGEF1
Pathway	1269613	WNT5A-dependent internalization of FZD4	BioSystems: REACTOME	0.006144	1	0.1134	0.8352	2	15	FZD4,ARRB2
Pathway	1270430	Formation of Senescence-Associated Heterochromatin Foci (SAHF)	BioSystems: REACTOME	0.006985	1	0.1263	0.9302	2	16	UBN1,CABIN1
Pathway	1269611	PCP/CE pathway	BioSystems: REACTOME	0.007683	1	0.1361	1	4	98	FZD4,ARRB2,FZD2,RAC3
Pathway	1427859	Cargo recognition for clathrin-mediated endocytosis	BioSystems: REACTOME	0.007958	1	0.1383	1	4	99	TFRC,FZD4,CD4,ARRB2
Pathway	1269675	RNA Polymerase II Transcription	BioSystems: REACTOME	0.009402	1	0.1546	1	5	162	SRSF6,NUDT21,SUPT16H,CPSF2,SNRPD3
Pathway	1269877	Membrane Trafficking	BioSystems: REACTOME	0.00942	1	0.1546	1	11	614	EXOC6,SPTA1,TSC1,TFRC,FZD4,CD4,ARRB2,PIK3C2A,RABEP1,RABGEF1,AKT2
Pathway	M12645	G alpha 13 Pathway	MSigDB C2 BIOCARTA (v5.1)	0.0002031	0.18	0.02	0.1473	4	37	ROCK2,TONSL,DLG4,AKT2
Pathway	M13968	HIV-I Nef: negative effector of Fas and TNF	MSigDB C2 BIOCARTA (v5.1)	0.001149	1	0.05654	0.4164	4	58	TRAF1,PSEN2,MAP3K14,BIRC3
Pathway	M10082	TNFR2 Signaling Pathway	MSigDB C2 BIOCARTA (v5.1)	0.008815	1	0.1502	1	2	18	TRAF1,MAP3K14
Pathway	P00033	Insulin/IGF pathway-protein kinase B signaling cascade	PantherDB	0.002441	1	0.07558	0.5566	3	34	TSC1,PIK3C2A,AKT2
Pathway	P00059	p53 pathway	PantherDB	0.003583	1	0.0907	0.6679	4	79	GADD45B,RRM2,PIK3C2A,AKT2
Pathway	P02739	De novo pyrimidine deoxyribonucleotide biosynthesis	PantherDB	0.005352	1	0.1129	0.8315	2	14	RRM2B,RRM2
Pathway	PW:0000499	Nuclear Factor Kappa B signaling	Pathway Ontology	0.004612	1	0.1049	0.7726	2	13	MAP3K14,RELB

## Sheet: PFC_AliceBlue
Category	ID	Name	Source	p-value	q-value Bonferroni	q-value FDR B&H	q-value FDR B&Y	Hit Count in Query List	Hit Count in Genome	Hit in Query List
GO: Molecular Function	GO:0086080	protein binding involved in heterotypic cell-cell adhesion		8.619e-07	0.0007878	0.0005238	0.003874	5	10	CXADR,JUP,DSC2,DSG2,DSP
GO: Molecular Function	GO:0098631	protein binding involved in cell adhesion		1.146e-06	0.001048	0.0005238	0.003874	6	18	CXADR,ITGA2,JUP,DSC2,DSG2,DSP
GO: Molecular Function	GO:0098632	protein binding involved in cell-cell adhesion		2.618e-06	0.002392	0.0006024	0.004455	5	12	CXADR,JUP,DSC2,DSG2,DSP
GO: Molecular Function	GO:0086083	cell adhesive protein binding involved in bundle of His cell-Purkinje myocyte communication		2.637e-06	0.00241	0.0006024	0.004455	4	6	JUP,DSC2,DSG2,DSP
GO: Molecular Function	GO:0019901	protein kinase binding		0.0005932	0.5421	0.09547	0.706	26	622	SPRY2,SDC4,AKAP5,H2AFY,PRKAG3,ARHGDIA,CCDC88A,STAU2,PRKACA,PRKAR1B,DIXDC1,PPP1R12A,JUP,CDK5R1,PTPRF,CPNE3,CACNB2,CACNB4,DSP,DVL2,E2F1,TEX14,NCS1,CCNT2,LDB3,ELAVL1
GO: Molecular Function	GO:0019900	kinase binding		0.0006267	0.5728	0.09547	0.706	28	693	SPRY2,SGO1,SDC4,AKAP5,H2AFY,PRKAG3,ARHGDIA,CCDC88A,STAU2,PRKACA,PRKAR1B,DIXDC1,PPP1R12A,JUP,CDK5R1,PTPRF,CPNE3,CACNB2,CACNB4,DSP,DVL2,E2F1,TEX14,NCS1,CCNT2,LDB3,ELAVL1,CDC6
GO: Molecular Function	GO:0016309	1-phosphatidylinositol-5-phosphate 4-kinase activity		0.001268	1	0.1448	1	2	3	PIP4K2B,PIP4K2C
GO: Molecular Function	GO:0035373	chondroitin sulfate proteoglycan binding		0.001268	1	0.1448	1	2	3	PTN,PTPRF
GO: Molecular Function	GO:0034185	apolipoprotein binding		0.004047	1	0.3167	1	3	16	VLDLR,LIPC,LRP1
GO: Molecular Function	GO:0071253	connexin binding		0.00411	1	0.3167	1	2	5	CXADR,GJA5
GO: Molecular Function	GO:0050839	cell adhesion molecule binding		0.004356	1	0.3167	1	11	209	ACTN1,FBN1,AKAP5,ADGRL1,CXADR,ITGA2,JUP,CDK5R1,DSG2,DSP,PKP3
GO: Molecular Function	GO:0008017	microtubule binding		0.005192	1	0.3167	1	11	214	MAP1B,CEP57L1,CHD4,KATNAL1,CRYAB,CCDC88A,HOOK3,VPS41,EML2,CEP350,NF1
GO: Molecular Function	GO:0044824	retroviral 3' processing activity		0.005543	1	0.3167	1	5	55	REXO1,ERI3,FEN1,WRN,DCLRE1C
GO: Molecular Function	GO:0044823	retroviral integrase activity		0.005543	1	0.3167	1	5	55	REXO1,ERI3,FEN1,WRN,DCLRE1C
GO: Molecular Function	GO:0008907	integrase activity		0.005543	1	0.3167	1	5	55	REXO1,ERI3,FEN1,WRN,DCLRE1C
GO: Molecular Function	GO:0043765	T/G mismatch-specific endonuclease activity		0.005543	1	0.3167	1	5	55	REXO1,ERI3,FEN1,WRN,DCLRE1C
GO: Molecular Function	GO:0003841	1-acylglycerol-3-phosphate O-acyltransferase activity		0.006687	1	0.3495	1	3	19	AGPAT2,MBOAT2,LPGAT1
GO: Molecular Function	GO:0071617	lysophospholipid acyltransferase activity		0.007748	1	0.3495	1	3	20	AGPAT2,MBOAT2,LPGAT1
GO: Molecular Function	GO:0042800	histone methyltransferase activity (H3-K4 specific)		0.007748	1	0.3495	1	3	20	KMT2A,KMT2E,WDR5
GO: Molecular Function	GO:0042171	lysophosphatidic acid acyltransferase activity		0.007748	1	0.3495	1	3	20	AGPAT2,MBOAT2,LPGAT1
GO: Molecular Function	GO:0090482	vitamin transmembrane transporter activity		0.008397	1	0.3495	1	2	7	SLC19A2,SLC23A2
GO: Molecular Function	GO:0015631	tubulin binding		0.008413	1	0.3495	1	13	293	MAP1B,CEP57L1,CHD4,KATNAL1,CRYAB,CCDC88A,HOOK3,VPS41,DIXDC1,EML2,CEP350,NF1,BRCA1
GO: Biological Process	GO:1903115	regulation of actin filament-based movement		4.757e-08	0.0002066	0.0001636	0.001465	9	37	FXYD1,ATP1A2,DBN1,GJA5,JUP,KCNJ2,DSC2,DSG2,DSP
GO: Biological Process	GO:0086042	cardiac muscle cell-cardiac muscle cell adhesion		7.534e-08	0.0003273	0.0001636	0.001465	5	7	CXADR,JUP,DSC2,DSG2,DSP
GO: Biological Process	GO:0086004	regulation of cardiac muscle cell contraction		1.636e-07	0.0007108	0.0002369	0.002122	8	31	FXYD1,ATP1A2,GJA5,JUP,KCNJ2,DSC2,DSG2,DSP
GO: Biological Process	GO:0030029	actin filament-based process		3.572e-07	0.001552	0.000377	0.003376	36	688	CDC42EP4,ACTN1,MYOZ1,MKLN1,FXYD1,RHOF,SDC4,CUL3,PRR5,CRYAA,ARHGDIA,ATP2C1,CCDC88A,STAU2,DYNLL1,DIXDC1,ATP1A2,CXADR,DBN1,PTGER4,GJA5,JUP,CDK5R1,NF1,KCNJ2,CACNB2,DSC2,DSG2,DSP,ARHGEF5,CASP4,LCP1,CSRP3,LIMK1,LDB3,LRP1
GO: Biological Process	GO:0086065	cell communication involved in cardiac conduction		4.339e-07	0.001885	0.000377	0.003376	9	47	PRKACA,ATP1A2,CXADR,GJA5,JUP,CACNB2,DSC2,DSG2,DSP
GO: Biological Process	GO:0002934	desmosome organization		8.587e-07	0.00373	0.0005806	0.005199	5	10	SNAI2,JUP,DSG2,DSP,PKP3
GO: Biological Process	GO:0086001	cardiac muscle cell action potential		1.069e-06	0.004645	0.0005806	0.005199	9	52	ATP1A2,CXADR,GJA5,JUP,KCNJ2,CACNB2,DSC2,DSG2,DSP
GO: Biological Process	GO:0086003	cardiac muscle cell contraction		1.069e-06	0.004645	0.0005806	0.005199	9	52	FXYD1,ATP1A2,GJA5,JUP,KCNJ2,CACNB2,DSC2,DSG2,DSP
GO: Biological Process	GO:0086069	bundle of His cell to Purkinje myocyte communication		1.547e-06	0.006722	0.0007469	0.006688	5	11	GJA5,JUP,DSC2,DSG2,DSP
GO: Biological Process	GO:0098901	regulation of cardiac muscle cell action potential		2.3e-06	0.009991	0.000959	0.008587	6	20	CXADR,GJA5,JUP,DSC2,DSG2,DSP
GO: Biological Process	GO:0086073	bundle of His cell-Purkinje myocyte adhesion involved in cell communication		2.628e-06	0.01142	0.000959	0.008587	4	6	JUP,DSC2,DSG2,DSP
GO: Biological Process	GO:0086091	regulation of heart rate by cardiac conduction		2.649e-06	0.01151	0.000959	0.008587	7	31	GJA5,JUP,KCNJ2,CACNB2,DSC2,DSG2,DSP
GO: Biological Process	GO:0061337	cardiac conduction		3.371e-06	0.01464	0.001126	0.01009	13	131	FXYD1,PRKACA,ATP1A2,ATP1A4,CXADR,GJA5,JUP,KCNJ2,CACNB2,CACNB4,DSC2,DSG2,DSP
GO: Biological Process	GO:0086002	cardiac muscle cell action potential involved in contraction		7.692e-06	0.03341	0.002387	0.02137	7	36	GJA5,JUP,KCNJ2,CACNB2,DSC2,DSG2,DSP
GO: Biological Process	GO:0032970	regulation of actin filament-based process		1.053e-05	0.04576	0.003051	0.02732	21	343	CDC42EP4,FXYD1,SDC4,ARHGDIA,CCDC88A,STAU2,DIXDC1,ATP1A2,DBN1,PTGER4,GJA5,JUP,CDK5R1,KCNJ2,DSC2,DSG2,DSP,ARHGEF5,CSRP3,LIMK1,LRP1
GO: Biological Process	GO:0044872	lipoprotein localization		1.343e-05	0.05834	0.003285	0.02942	5	16	APOB,APOC2,MSR1,CUBN,LRP1
GO: Biological Process	GO:0042953	lipoprotein transport		1.343e-05	0.05834	0.003285	0.02942	5	16	APOB,APOC2,MSR1,CUBN,LRP1
GO: Biological Process	GO:0055117	regulation of cardiac muscle contraction		1.361e-05	0.05914	0.003285	0.02942	9	70	FXYD1,PRKACA,ATP1A2,GJA5,JUP,KCNJ2,DSC2,DSG2,DSP
GO: Biological Process	GO:0042391	regulation of membrane potential		2.417e-05	0.105	0.005526	0.04948	22	391	KMT2A,FXYD1,HCN3,ATP1A2,ATP1A4,CXADR,B2M,BAK1,DBN1,PTN,GJA5,JUP,GCLM,KCNJ2,GLRX,MLLT11,CACNB2,CACNB4,DSC2,DSG2,DSP,SLC25A36
GO: Biological Process	GO:0061086	negative regulation of histone H3-K27 methylation		3.471e-05	0.1508	0.00754	0.06751	3	4	MTF2,H2AFY,SUPT6H
GO: Biological Process	GO:0006937	regulation of muscle contraction		3.843e-05	0.167	0.00795	0.07119	13	164	FXYD1,PRKACA,ATP1A2,ITGA2,DBN1,PTGER4,GJA5,JUP,KCNJ2,DSC2,DSG2,DSP,EDN2
GO: Biological Process	GO:0060048	cardiac muscle contraction		4.685e-05	0.2035	0.008999	0.08057	11	122	FXYD1,PRKACA,ATP1A2,GJA5,JUP,KCNJ2,CACNB2,DSC2,DSG2,DSP,CSRP3
GO: Biological Process	GO:0098900	regulation of action potential		4.765e-05	0.207	0.008999	0.08057	7	47	CXADR,GJA5,JUP,KCNJ2,DSC2,DSG2,DSP
GO: Biological Process	GO:0070252	actin-mediated cell contraction		5.061e-05	0.2199	0.009161	0.08202	10	102	FXYD1,ATP1A2,DBN1,GJA5,JUP,KCNJ2,CACNB2,DSC2,DSG2,DSP
GO: Biological Process	GO:0098911	regulation of ventricular cardiac muscle cell action potential		5.325e-05	0.2313	0.009253	0.08285	4	11	JUP,DSC2,DSG2,DSP
GO: Biological Process	GO:0035637	multicellular organismal signaling		6.498e-05	0.2823	0.01056	0.09452	14	197	FXYD1,PRKACA,ATP1A2,ATP1A4,CXADR,ITGA2,GJA5,JUP,KCNJ2,CACNB2,CACNB4,DSC2,DSG2,DSP
GO: Biological Process	GO:0006942	regulation of striated muscle contraction		6.561e-05	0.285	0.01056	0.09452	9	85	FXYD1,PRKACA,ATP1A2,GJA5,JUP,KCNJ2,DSC2,DSG2,DSP
GO: Biological Process	GO:0010975	regulation of neuron projection development		0.0001073	0.4662	0.01665	0.1491	24	494	MAP1B,BCL11A,SDC2,SEMA4D,VLDLR,AKAP5,HTR7,SHOX2,ARHGDIA,CCDC88A,STAU2,KNDC1,TMEM30A,DIXDC1,B2M,DBN1,RETREG3,PTN,CDK5R1,PTPRF,KEL,NCS1,LIMK1,LRP1
GO: Biological Process	GO:0086005	ventricular cardiac muscle cell action potential		0.000114	0.4952	0.01708	0.1529	5	24	GJA5,JUP,DSC2,DSG2,DSP
GO: Biological Process	GO:0031344	regulation of cell projection organization		0.0001205	0.5233	0.01712	0.1533	29	659	SPRY2,CDC42EP4,MAP1B,BCL11A,SDC2,SEMA4D,VLDLR,TBC1D15,AKAP5,HTR7,SHOX2,ARHGDIA,CCDC88A,STAU2,KNDC1,TMEM30A,DIXDC1,B2M,ITGA2,DBN1,RETREG3,PTN,CDK5R1,PTPRF,KEL,NCS1,KCTD17,LIMK1,LRP1
GO: Biological Process	GO:0030036	actin cytoskeleton organization		0.0001222	0.5307	0.01712	0.1533	27	594	CDC42EP4,ACTN1,MYOZ1,MKLN1,RHOF,SDC4,CUL3,PRR5,CRYAA,ARHGDIA,ATP2C1,CCDC88A,STAU2,DYNLL1,DIXDC1,CXADR,DBN1,PTGER4,CDK5R1,NF1,ARHGEF5,CASP4,LCP1,CSRP3,LIMK1,LDB3,LRP1
GO: Biological Process	GO:0008016	regulation of heart contraction		0.0001673	0.7268	0.02208	0.1977	15	242	FXYD1,PRKACA,ATP1A2,ATP1A4,CXADR,GJA5,JUP,KCNJ2,CACNB2,CACNB4,DSC2,DSG2,DSP,CSRP3,EDN2
GO: Biological Process	GO:1902117	positive regulation of organelle assembly		0.0001677	0.7286	0.02208	0.1977	7	57	PIP4K2B,SDC4,CSF2,ARHGEF5,LCP1,KCTD17,PIP4K2C
GO: Biological Process	GO:0002027	regulation of heart rate		0.0001981	0.8606	0.02531	0.2266	9	98	PRKACA,GJA5,JUP,KCNJ2,CACNB2,DSC2,DSG2,DSP,EDN2
GO: Biological Process	GO:0050772	positive regulation of axonogenesis		0.0002486	1	0.03085	0.2762	8	80	MAP1B,BCL11A,SEMA4D,SHOX2,ARHGDIA,DIXDC1,DBN1,LIMK1
GO: Biological Process	GO:0031346	positive regulation of cell projection organization		0.0002609	1	0.03128	0.28	19	368	CDC42EP4,MAP1B,BCL11A,SEMA4D,VLDLR,AKAP5,HTR7,SHOX2,ARHGDIA,STAU2,TMEM30A,DIXDC1,ITGA2,DBN1,RETREG3,PTN,PTPRF,KCTD17,LIMK1
GO: Biological Process	GO:0045664	regulation of neuron differentiation		0.0002664	1	0.03128	0.28	28	657	MAP1B,ETV5,BCL11A,FOXA1,SDC2,SEMA4D,VLDLR,AKAP5,HTR7,SHOX2,ARHGDIA,CCDC88A,STAU2,KNDC1,TMEM30A,DIXDC1,B2M,DBN1,KCTD11,RETREG3,PTN,CDK5R1,NF1,PTPRF,KEL,NCS1,LIMK1,LRP1
GO: Biological Process	GO:0030048	actin filament-based movement		0.0002769	1	0.03165	0.2834	10	125	FXYD1,ATP1A2,DBN1,GJA5,JUP,KCNJ2,CACNB2,DSC2,DSG2,DSP
GO: Biological Process	GO:0051899	membrane depolarization		0.0003103	1	0.03456	0.3095	9	104	KMT2A,ATP1A2,B2M,GJA5,GCLM,KCNJ2,MLLT11,CACNB2,CACNB4
GO: Biological Process	GO:0071260	cellular response to mechanical stimulus		0.0003205	1	0.03481	0.3117	8	83	COL1A1,ARHGDIA,ATP1A2,BAK1,ITGA2,PTGER4,KCNJ2,MAP3K14
GO: Biological Process	GO:0034330	cell junction organization		0.0003336	1	0.03528	0.3159	15	258	ACTN1,SDC4,PRKACA,SNAI2,CXADR,ITGA2,GJA5,JUP,VMP1,RAP1B,DSG2,DSP,LAMA3,LAMB3,PKP3
GO: Biological Process	GO:0010976	positive regulation of neuron projection development		0.0003411	1	0.03528	0.3159	16	287	MAP1B,BCL11A,SEMA4D,VLDLR,AKAP5,HTR7,SHOX2,ARHGDIA,STAU2,TMEM30A,DIXDC1,DBN1,RETREG3,PTN,PTPRF,LIMK1
GO: Biological Process	GO:0045666	positive regulation of neuron differentiation		0.0003527	1	0.03563	0.319	19	377	MAP1B,ETV5,BCL11A,FOXA1,SEMA4D,VLDLR,AKAP5,HTR7,SHOX2,ARHGDIA,STAU2,TMEM30A,DIXDC1,DBN1,KCTD11,RETREG3,PTN,PTPRF,LIMK1
GO: Biological Process	GO:0006936	muscle contraction		0.0003684	1	0.03637	0.3256	18	348	FXYD1,HTR7,CRYAB,PRKACA,ATP1A2,ITGA2,DBN1,PTGER4,GJA5,JUP,KCNJ2,CACNB2,DSC2,DSG2,DSP,CSRP3,EDN2,PABPN1
GO: Biological Process	GO:0071496	cellular response to external stimulus		0.0004285	1	0.04128	0.3696	16	293	COL1A1,VLDLR,WNT2B,WRN,SKP2,ARHGDIA,SNAI2,ATP1A2,BAK1,ITGA2,PTGER4,BGLAP,PTN,KCNJ2,DSC2,MAP3K14
GO: Biological Process	GO:0086012	membrane depolarization during cardiac muscle cell action potential		0.0004401	1	0.04128	0.3696	4	18	ATP1A2,GJA5,KCNJ2,CACNB2
GO: Biological Process	GO:0010770	positive regulation of cell morphogenesis involved in differentiation		0.0004466	1	0.04128	0.3696	12	183	MAP1B,BCL11A,COL1A1,SEMA4D,AKAP5,SHOX2,ARHGDIA,STAU2,DIXDC1,DBN1,PTPRF,LIMK1
GO: Biological Process	GO:0048814	regulation of dendrite morphogenesis		0.0005155	1	0.04665	0.4177	8	89	SDC2,SEMA4D,AKAP5,STAU2,KNDC1,DBN1,CDK5R1,PTPRF
GO: Biological Process	GO:0006941	striated muscle contraction		0.000543	1	0.04746	0.425	11	161	FXYD1,PRKACA,ATP1A2,GJA5,JUP,KCNJ2,CACNB2,DSC2,DSG2,DSP,CSRP3
GO: Biological Process	GO:0034381	plasma lipoprotein particle clearance		0.0005463	1	0.04746	0.425	5	33	VLDLR,APOB,APOC2,MSR1,LIPC
GO: Biological Process	GO:0001508	action potential		0.000609	1	0.05187	0.4645	10	138	ATP1A2,CXADR,GJA5,JUP,KCNJ2,CACNB2,CACNB4,DSC2,DSG2,DSP
GO: Biological Process	GO:0060047	heart contraction		0.0006746	1	0.05635	0.5046	15	276	FXYD1,PRKACA,ATP1A2,ATP1A4,CXADR,GJA5,JUP,KCNJ2,CACNB2,CACNB4,DSC2,DSG2,DSP,CSRP3,EDN2
GO: Biological Process	GO:0003015	heart process		0.0007535	1	0.06161	0.5517	15	279	FXYD1,PRKACA,ATP1A2,ATP1A4,CXADR,GJA5,JUP,KCNJ2,CACNB2,CACNB4,DSC2,DSG2,DSP,CSRP3,EDN2
GO: Biological Process	GO:0090257	regulation of muscle system process		0.0007659	1	0.06161	0.5517	13	222	FXYD1,PRKACA,ATP1A2,ITGA2,DBN1,PTGER4,GJA5,JUP,KCNJ2,DSC2,DSG2,DSP,EDN2
GO: Biological Process	GO:0031061	negative regulation of histone methylation		0.0008196	1	0.06473	0.5796	4	21	MTF2,H2AFY,BRCA1,SUPT6H
GO: Biological Process	GO:0071103	DNA conformation change		0.000935	1	0.06987	0.6256	15	285	MIS18BP1,OIP5,CHD4,TSPYL1,RAD54B,WRN,CENPO,H2AFY,ASF1B,CENPH,SMARCA2,SMARCC1,HELB,NCAPG,TOP3A
GO: Biological Process	GO:0086016	AV node cell action potential		0.0009489	1	0.06987	0.6256	3	10	CXADR,GJA5,CACNB2
GO: Biological Process	GO:0086067	AV node cell to bundle of His cell communication		0.0009489	1	0.06987	0.6256	3	10	CXADR,GJA5,CACNB2
GO: Biological Process	GO:0086027	AV node cell to bundle of His cell signaling		0.0009489	1	0.06987	0.6256	3	10	CXADR,GJA5,CACNB2
GO: Biological Process	GO:0034329	cell junction assembly		0.0009794	1	0.07018	0.6284	12	200	ACTN1,SDC4,PRKACA,SNAI2,ITGA2,GJA5,JUP,VMP1,RAP1B,LAMA3,LAMB3,PKP3
GO: Biological Process	GO:2000647	negative regulation of stem cell proliferation		0.0009855	1	0.07018	0.6284	4	22	SNAI2,KCTD11,PTN,NF1
GO: Biological Process	GO:0051568	histone H3-K4 methylation		0.001028	1	0.07205	0.6451	6	56	KMT2A,H2AFY,MYB,KMT2E,BRCA1,WDR5
GO: Biological Process	GO:0050773	regulation of dendrite development		0.001159	1	0.07988	0.7153	10	150	BCL11A,SDC2,SEMA4D,VLDLR,AKAP5,STAU2,KNDC1,DBN1,CDK5R1,PTPRF
GO: Biological Process	GO:2000586	regulation of platelet-derived growth factor receptor-beta signaling pathway		0.001266	1	0.08207	0.7348	2	3	GLRX,LRP1
GO: Biological Process	GO:0010643	cell communication by chemical coupling		0.001266	1	0.08207	0.7348	2	3	DBN1,GJA5
GO: Biological Process	GO:0021586	pons maturation		0.001266	1	0.08207	0.7348	2	3	CDK5R1,CDK5R2
GO: Biological Process	GO:2000587	negative regulation of platelet-derived growth factor receptor-beta signaling pathway		0.001266	1	0.08207	0.7348	2	3	GLRX,LRP1
GO: Biological Process	GO:0061085	regulation of histone H3-K27 methylation		0.001285	1	0.08208	0.7349	3	11	MTF2,H2AFY,SUPT6H
GO: Biological Process	GO:0009612	response to mechanical stimulus		0.001339	1	0.08427	0.7546	13	236	COL1A1,HTR7,TXNIP,ARHGDIA,ATP1A2,BAK1,ITGA2,PTGER4,BGLAP,JUP,KCNJ2,MAP3K14,CSRP3
GO: Biological Process	GO:0048521	negative regulation of behavior		0.001386	1	0.08599	0.7699	4	24	HTR7,DBN1,PTGER4,LEPR
GO: Biological Process	GO:0051960	regulation of nervous system development		0.00167	1	0.1018	0.9113	32	886	MAP1B,ETV5,BCL11A,FOXA1,SDC2,SEMA4D,VLDLR,AKAP5,HTR7,SHOX2,ADGRL1,ARHGDIA,CCDC88A,HOOK3,STAU2,PRKACA,KNDC1,TMEM30A,DIXDC1,B2M,DBN1,KCTD11,RETREG3,PTN,CDK5R1,NF1,PTPRF,KEL,DVL2,NCS1,LIMK1,LRP1
GO: Biological Process	GO:0036376	sodium ion export from cell		0.001687	1	0.1018	0.9113	3	12	FXYD1,ATP1A2,ATP1A4
GO: Biological Process	GO:0031330	negative regulation of cellular catabolic process		0.001841	1	0.1096	0.9812	11	187	FBP1,EGLN1,SMARCC1,N4BP1,UBXN1,TEX14,LEPR,WDR6,DYNC1LI1,RNF41,SLIRP
GO: Biological Process	GO:0031057	negative regulation of histone modification		0.001871	1	0.1098	0.9833	5	43	MTF2,H2AFY,ZNF451,BRCA1,SUPT6H
GO: Biological Process	GO:0050767	regulation of neurogenesis		0.002076	1	0.1183	1	29	788	MAP1B,ETV5,BCL11A,FOXA1,SDC2,SEMA4D,VLDLR,AKAP5,HTR7,SHOX2,ARHGDIA,CCDC88A,HOOK3,STAU2,KNDC1,TMEM30A,DIXDC1,B2M,DBN1,KCTD11,RETREG3,PTN,CDK5R1,NF1,PTPRF,KEL,NCS1,LIMK1,LRP1
GO: Biological Process	GO:0071803	positive regulation of podosome assembly		0.002159	1	0.1183	1	3	13	CSF2,ARHGEF5,LCP1
GO: Biological Process	GO:0010248	establishment or maintenance of transmembrane electrochemical gradient		0.002159	1	0.1183	1	3	13	ATP1A2,ATP1A4,BAK1
GO: Biological Process	GO:0030007	cellular potassium ion homeostasis		0.002159	1	0.1183	1	3	13	ATP1A2,ATP1A4,KCNJ2
GO: Biological Process	GO:0034968	histone lysine methylation		0.002177	1	0.1183	1	8	111	KMT2A,MTF2,H2AFY,MYB,KMT2E,BRCA1,SUPT6H,WDR5
GO: Biological Process	GO:0010644	cell communication by electrical coupling		0.002179	1	0.1183	1	4	27	PRKACA,ATP1A2,DBN1,GJA5
GO: Biological Process	GO:0010769	regulation of cell morphogenesis involved in differentiation		0.002224	1	0.1186	1	17	375	MAP1B,BCL11A,FOXA1,SDC2,COL1A1,SEMA4D,AKAP5,SHOX2,ARHGDIA,STAU2,KNDC1,DIXDC1,DBN1,CDK5R1,PTPRF,KEL,LIMK1
GO: Biological Process	GO:0031060	regulation of histone methylation		0.002239	1	0.1186	1	6	65	KMT2A,MTF2,H2AFY,MYB,BRCA1,SUPT6H
GO: Biological Process	GO:0006338	chromatin remodeling		0.002356	1	0.1233	1	10	165	MIS18BP1,OIP5,CHD4,FOXA1,CENPO,CENPH,SMARCA2,SMARCC1,MYB,SUPT6H
GO: Biological Process	GO:0002159	desmosome assembly		0.002496	1	0.1247	1	2	4	JUP,PKP3
GO: Biological Process	GO:0098904	regulation of AV node cell action potential		0.002496	1	0.1247	1	2	4	CXADR,GJA5
GO: Biological Process	GO:0042322	negative regulation of circadian sleep/wake cycle, REM sleep		0.002496	1	0.1247	1	2	4	HTR7,PTGER4
GO: Biological Process	GO:1990086	lens fiber cell apoptotic process		0.002496	1	0.1247	1	2	4	E2F1,E2F2
GO: Biological Process	GO:0042493	response to drug		0.00261	1	0.1276	1	20	481	FBP1,RAD54B,KMT2A,UMPS,ALDH1A1,COL1A1,VLDLR,AGPAT2,TXNIP,TMEM30A,PPP1R12A,B2M,BAK1,ITGA2,PTGER4,BGLAP,PTN,GCLM,RAP1B,LIPC
GO: Biological Process	GO:1903779	regulation of cardiac conduction		0.002613	1	0.1276	1	6	67	FXYD1,PRKACA,ATP1A2,ATP1A4,CXADR,GJA5
GO: Biological Process	GO:0000819	sister chromatid segregation		0.002644	1	0.1276	1	12	225	CEP57L1,SGO1,CUL3,CENPO,H2AFY,CENPH,NCAPG,RAD21,TEX14,CEP55,DYNC1LI1,CDC6
GO: Biological Process	GO:2000615	regulation of histone H3-K9 acetylation		0.002706	1	0.1278	1	3	14	KMT2A,ZNF451,BRCA1
GO: Biological Process	GO:0071436	sodium ion export		0.002706	1	0.1278	1	3	14	FXYD1,ATP1A2,ATP1A4
GO: Biological Process	GO:0048813	dendrite morphogenesis		0.002845	1	0.1329	1	9	142	SDC2,SEMA4D,VLDLR,AKAP5,STAU2,KNDC1,DBN1,CDK5R1,PTPRF
GO: Biological Process	GO:0034113	heterotypic cell-cell adhesion		0.003059	1	0.1414	1	5	48	CXADR,JUP,DSC2,DSG2,DSP
GO: Biological Process	GO:0051569	regulation of histone H3-K4 methylation		0.003241	1	0.1482	1	4	30	KMT2A,H2AFY,MYB,BRCA1
GO: Biological Process	GO:0010744	positive regulation of macrophage derived foam cell differentiation		0.003332	1	0.1492	1	3	15	APOB,MSR1,CSF2
GO: Biological Process	GO:0043970	histone H3-K9 acetylation		0.003332	1	0.1492	1	3	15	KMT2A,ZNF451,BRCA1
GO: Biological Process	GO:0018022	peptidyl-lysine methylation		0.003714	1	0.1621	1	8	121	KMT2A,MTF2,H2AFY,MYB,KMT2E,BRCA1,SUPT6H,WDR5
GO: Biological Process	GO:0051270	regulation of cellular component movement		0.003901	1	0.1621	1	30	861	ACTN1,ATP8A1,SRGAP1,PLAU,FXYD1,SDC4,COL1A1,SEMA4D,PRR5,ARHGDIA,SNAI2,ATP1A2,ITGA2,DBN1,PTGER4,PTN,GJA5,JUP,NF1,KCNJ2,CPNE3,DSC2,DSG2,DSP,LAMA3,LAMA4,EDN2,LDB2,LRP1,RNF41
GO: Biological Process	GO:0006000	fructose metabolic process		0.004038	1	0.1621	1	3	16	GLYCTK,FBP1,ALDH1A1
GO: Biological Process	GO:0051260	protein homooligomerization		0.004097	1	0.1621	1	14	300	BCL11A,FBP1,ALDH1A1,CRYAA,CRYAB,HM13,KCTD11,KCNJ2,THG1L,CUBN,KCTD17,KCTD3,REG3A,KCTD2
GO: Biological Process	GO:0006269	DNA replication, synthesis of RNA primer		0.004104	1	0.1621	1	2	5	PRIM2,HELB
GO: Biological Process	GO:0051387	negative regulation of neurotrophin TRK receptor signaling pathway		0.004104	1	0.1621	1	2	5	SPRY2,PTPRF
GO: Biological Process	GO:0006001	fructose catabolic process		0.004104	1	0.1621	1	2	5	GLYCTK,ALDH1A1
GO: Biological Process	GO:0071680	response to indole-3-methanol		0.004104	1	0.1621	1	2	5	JUP,BRCA1
GO: Biological Process	GO:0016259	selenocysteine metabolic process		0.004104	1	0.1621	1	2	5	TXNRD1,SEPHS2
GO: Biological Process	GO:0061624	fructose catabolic process to hydroxyacetone phosphate and glyceraldehyde-3-phosphate		0.004104	1	0.1621	1	2	5	GLYCTK,ALDH1A1
GO: Biological Process	GO:0051572	negative regulation of histone H3-K4 methylation		0.004104	1	0.1621	1	2	5	H2AFY,BRCA1
GO: Biological Process	GO:0071681	cellular response to indole-3-methanol		0.004104	1	0.1621	1	2	5	JUP,BRCA1
GO: Biological Process	GO:0034371	chylomicron remodeling		0.004104	1	0.1621	1	2	5	APOC2,LIPC
GO: Biological Process	GO:0050769	positive regulation of neurogenesis		0.004177	1	0.1629	1	19	467	MAP1B,ETV5,BCL11A,FOXA1,SEMA4D,VLDLR,AKAP5,HTR7,SHOX2,ARHGDIA,STAU2,TMEM30A,DIXDC1,DBN1,KCTD11,RETREG3,PTN,PTPRF,LIMK1
GO: Biological Process	GO:0003012	muscle system process		0.004199	1	0.1629	1	18	433	FXYD1,HTR7,CRYAB,PRKACA,ATP1A2,ITGA2,DBN1,PTGER4,GJA5,JUP,KCNJ2,CACNB2,DSC2,DSG2,DSP,CSRP3,EDN2,PABPN1
GO: Biological Process	GO:1903522	regulation of blood circulation		0.004306	1	0.1655	1	15	334	FXYD1,PRKACA,ATP1A2,ATP1A4,CXADR,GJA5,JUP,KCNJ2,CACNB2,CACNB4,DSC2,DSG2,DSP,CSRP3,EDN2
GO: Biological Process	GO:0051259	protein oligomerization		0.004579	1	0.1741	1	21	541	BCL11A,TXNRD1,FBP1,ALDH1A1,COL1A1,CRYAA,CRYAB,HM13,KCTD11,GJA5,JUP,CABYR,KCNJ2,THG1L,DVL2,CUBN,KCTD17,LIPC,KCTD3,REG3A,KCTD2
GO: Biological Process	GO:0071295	cellular response to vitamin		0.004609	1	0.1741	1	4	33	COL1A1,SNAI2,BGLAP,PTN
GO: Biological Process	GO:0006336	DNA replication-independent nucleosome assembly		0.004714	1	0.175	1	5	53	MIS18BP1,OIP5,CENPO,ASF1B,CENPH
GO: Biological Process	GO:0034724	DNA replication-independent nucleosome organization		0.004714	1	0.175	1	5	53	MIS18BP1,OIP5,CENPO,ASF1B,CENPH
GO: Biological Process	GO:0051571	positive regulation of histone H3-K4 methylation		0.004829	1	0.176	1	3	17	KMT2A,MYB,BRCA1
GO: Biological Process	GO:0071801	regulation of podosome assembly		0.004829	1	0.176	1	3	17	CSF2,ARHGEF5,LCP1
GO: Biological Process	GO:0060284	regulation of cell development		0.004863	1	0.176	1	33	989	MAP1B,ETV5,BCL11A,FOXA1,SDC2,COL1A1,SEMA4D,VLDLR,AKAP5,HTR7,SHOX2,ARHGDIA,CCDC88A,HOOK3,STAU2,KNDC1,TMEM30A,DIXDC1,PPP1R12A,B2M,DBN1,KCTD11,RETREG3,PTN,CDK5R1,NF1,PTPRF,KEL,TEAD4,NCS1,LIMK1,LRP1,ELAVL1
GO: Biological Process	GO:0043044	ATP-dependent chromatin remodeling		0.004904	1	0.176	1	6	76	MIS18BP1,OIP5,CHD4,CENPO,CENPH,SMARCC1
GO: Biological Process	GO:0010638	positive regulation of organelle organization		0.005011	1	0.1784	1	23	617	CDC42EP4,MAP1B,KMT2A,PIP4K2B,SDC4,CUL3,MTF2,H2AFY,MIER1,CSF2,SNAI2,DYNLL1,SELENOI,MYB,BAK1,BRCA1,MLLT11,ARHGEF5,E2F1,LCP1,KCTD17,LIMK1,PIP4K2C
GO: Biological Process	GO:0071214	cellular response to abiotic stimulus		0.005298	1	0.1871	1	14	309	COL1A1,WRN,CRYAB,ARHGDIA,SNAI2,N4BP1,ATP1A2,BAK1,ITGA2,PTGER4,PTN,KCNJ2,MAP3K14,EEF1D
GO: Biological Process	GO:0010212	response to ionizing radiation		0.005506	1	0.1929	1	9	157	RAD54B,WRN,CRYAB,SNAI2,BAK1,BRCA1,BRAT1,EEF1D,DCLRE1C
GO: Biological Process	GO:0046112	nucleobase biosynthetic process		0.005706	1	0.1967	1	3	18	UMPS,PAICS,GMPS
GO: Biological Process	GO:0034453	microtubule anchoring		0.005706	1	0.1967	1	3	18	CEP57L1,HOOK3,CEP350
GO: Biological Process	GO:0034447	very-low-density lipoprotein particle clearance		0.006072	1	0.2077	1	2	6	VLDLR,APOC2
GO: Biological Process	GO:0050770	regulation of axonogenesis		0.006157	1	0.2089	1	10	189	MAP1B,BCL11A,SEMA4D,SHOX2,ARHGDIA,DIXDC1,DBN1,CDK5R1,KEL,LIMK1
GO: Biological Process	GO:0035725	sodium ion transmembrane transport		0.006256	1	0.2107	1	8	132	FXYD1,HCN3,SLC9A5,SLC20A1,ATP1A2,ATP1A4,GLRX,CNNM4
GO: Biological Process	GO:0045597	positive regulation of cell differentiation		0.00659	1	0.2196	1	32	971	MAP1B,ETV5,BCL11A,FOXA1,HOXA5,COL1A1,SEMA4D,VLDLR,AKAP5,HTR7,SHOX2,APOB,H2AFY,MSR1,ARHGDIA,CSF2,STAU2,SNAI2,TMEM30A,DIXDC1,MYB,DBN1,KMT2E,KCTD11,PTGER4,RETREG3,ITPKB,PTN,PTPRF,TEAD4,CSRP3,LIMK1
GO: Biological Process	GO:0055075	potassium ion homeostasis		0.006673	1	0.2196	1	3	19	ATP1A2,ATP1A4,KCNJ2
GO: Biological Process	GO:0042754	negative regulation of circadian rhythm		0.006673	1	0.2196	1	3	19	HTR7,PTGER4,LEPR
GO: Biological Process	GO:0033047	regulation of mitotic sister chromatid segregation		0.006921	1	0.2227	1	5	58	CUL3,H2AFY,TEX14,DYNC1LI1,CDC6
GO: Biological Process	GO:1901699	cellular response to nitrogen compound		0.006949	1	0.2227	1	22	598	FBN1,PLAU,COL1A1,VLDLR,AKAP5,HCN3,MB21D1,SESN3,PRKACA,MTR,SMARCC1,PRKAR1B,UBR1,BGLAP,JUP,CDK5R1,BRCA1,PTPRF,RAP1B,RAB31,CASP4,CDC6
GO: Biological Process	GO:0060441	epithelial tube branching involved in lung morphogenesis		0.006973	1	0.2227	1	4	37	SPRY2,FOXA1,HOXA5,WNT2B
GO: Biological Process	GO:0031062	positive regulation of histone methylation		0.006973	1	0.2227	1	4	37	KMT2A,MTF2,MYB,BRCA1
GO: Biological Process	GO:0097006	regulation of plasma lipoprotein particle levels		0.007437	1	0.2328	1	5	59	VLDLR,APOB,APOC2,MSR1,LIPC
GO: Biological Process	GO:0051017	actin filament bundle assembly		0.00745	1	0.2328	1	8	136	ACTN1,SDC4,CUL3,DBN1,PTGER4,ARHGEF5,LCP1,LIMK1
GO: Biological Process	GO:0000070	mitotic sister chromatid segregation		0.00745	1	0.2328	1	8	136	CEP57L1,CUL3,H2AFY,NCAPG,TEX14,CEP55,DYNC1LI1,CDC6
GO: Biological Process	GO:1902115	regulation of organelle assembly		0.007552	1	0.2343	1	9	165	PIP4K2B,SDC4,TBC1D15,CSF2,BRCA1,ARHGEF5,LCP1,KCTD17,PIP4K2C
GO: Biological Process	GO:0051984	positive regulation of chromosome segregation		0.007732	1	0.2382	1	3	20	CUL3,H2AFY,CDC6
GO: Biological Process	GO:0048844	artery morphogenesis		0.007978	1	0.2428	1	5	60	APOB,PTGER4,GJA5,NF1,LRP1
GO: Biological Process	GO:0051962	positive regulation of nervous system development		0.008158	1	0.2428	1	20	534	MAP1B,ETV5,BCL11A,FOXA1,SEMA4D,VLDLR,AKAP5,HTR7,SHOX2,ADGRL1,ARHGDIA,STAU2,TMEM30A,DIXDC1,DBN1,KCTD11,RETREG3,PTN,PTPRF,LIMK1
GO: Biological Process	GO:0034382	chylomicron remnant clearance		0.008384	1	0.2428	1	2	7	APOC2,LIPC
GO: Biological Process	GO:0021578	hindbrain maturation		0.008384	1	0.2428	1	2	7	CDK5R1,CDK5R2
GO: Biological Process	GO:0010886	positive regulation of cholesterol storage		0.008384	1	0.2428	1	2	7	APOB,MSR1
GO: Biological Process	GO:0071830	triglyceride-rich lipoprotein particle clearance		0.008384	1	0.2428	1	2	7	APOC2,LIPC
GO: Biological Process	GO:0021626	central nervous system maturation		0.008384	1	0.2428	1	2	7	CDK5R1,CDK5R2
GO: Biological Process	GO:0032466	negative regulation of cytokinesis		0.008384	1	0.2428	1	2	7	TEX14,ZFYVE19
GO: Biological Process	GO:0007185	transmembrane receptor protein tyrosine phosphatase signaling pathway		0.008384	1	0.2428	1	2	7	PTN,PTPRF
GO: Biological Process	GO:0016571	histone methylation		0.008453	1	0.2432	1	8	139	KMT2A,MTF2,H2AFY,MYB,KMT2E,BRCA1,SUPT6H,WDR5
GO: Biological Process	GO:0071396	cellular response to lipid		0.008598	1	0.2438	1	21	573	FOXA1,PLAU,COL1A1,VLDLR,TEAD2,APOB,SKP2,CSF2,SNAI2,ATP1A2,B2M,CD55,ITGA2,KMT2E,PTGER4,BGLAP,PTN,BRCA1,GLRX,MED13,E2F1
GO: Biological Process	GO:0051129	negative regulation of cellular component organization		0.008642	1	0.2438	1	24	684	SPRY2,MAP1B,BCL11A,FOXA1,SCAMP5,SEMA4D,MTF2,H2AFY,APOC2,ARHGDIA,ZNF451,B2M,EML2,DBN1,PTGER4,PTN,CDK5R1,BRCA1,PTPRF,SUPT6H,TEX14,LRP1,DYNC1LI1,RNF41
GO: Biological Process	GO:0022604	regulation of cell morphogenesis		0.008659	1	0.2438	1	22	610	CDC42EP4,MAP1B,BCL11A,FOXA1,MKLN1,SDC2,COL1A1,SEMA4D,TBC1D15,AKAP5,SHOX2,ARHGDIA,STAU2,KNDC1,DIXDC1,DBN1,PTN,CDK5R1,PTPRF,KEL,KCTD17,LIMK1
GO: Biological Process	GO:0045216	cell-cell junction organization		0.008698	1	0.2438	1	11	230	ACTN1,SDC4,PRKACA,SNAI2,CXADR,ITGA2,GJA5,JUP,DSG2,DSP,PKP3
GO: Biological Process	GO:0061572	actin filament bundle organization		0.008809	1	0.2438	1	8	140	ACTN1,SDC4,CUL3,DBN1,PTGER4,ARHGEF5,LCP1,LIMK1
GO: Biological Process	GO:0071305	cellular response to vitamin D		0.008884	1	0.2438	1	3	21	SNAI2,BGLAP,PTN
GO: Biological Process	GO:0071800	podosome assembly		0.008884	1	0.2438	1	3	21	CSF2,ARHGEF5,LCP1
GO: Biological Process	GO:0010720	positive regulation of cell development		0.008923	1	0.2438	1	21	575	MAP1B,ETV5,BCL11A,FOXA1,COL1A1,SEMA4D,VLDLR,AKAP5,HTR7,SHOX2,ARHGDIA,STAU2,TMEM30A,DIXDC1,DBN1,KCTD11,RETREG3,PTN,PTPRF,TEAD4,LIMK1
GO: Biological Process	GO:0032435	negative regulation of proteasomal ubiquitin-dependent protein catabolic process		0.009143	1	0.2482	1	5	62	SMARCC1,N4BP1,UBXN1,TEX14,DYNC1LI1
GO: Biological Process	GO:1902275	regulation of chromatin organization		0.009434	1	0.2545	1	9	171	KMT2A,MTF2,H2AFY,MIER1,ZNF451,SNAI2,MYB,BRCA1,SUPT6H
GO: Biological Process	GO:0034728	nucleosome organization		0.009779	1	0.2622	1	9	172	MIS18BP1,OIP5,TSPYL1,CENPO,H2AFY,ASF1B,CENPH,SMARCA2,SMARCC1
GO: Cellular Component	GO:0014704	intercalated disc		2.902e-06	0.001532	0.001532	0.01049	9	59	ACTN1,ATP1A2,CXADR,GJA5,JUP,KCNJ2,DSC2,DSG2,DSP
GO: Cellular Component	GO:0044291	cell-cell contact zone		1.556e-05	0.008213	0.004107	0.02812	9	72	ACTN1,ATP1A2,CXADR,GJA5,JUP,KCNJ2,DSC2,DSG2,DSP
GO: Cellular Component	GO:0030057	desmosome		0.0001608	0.08489	0.0283	0.1938	5	26	JUP,DSC2,DSG2,DSP,PKP3
GO: Cellular Component	GO:0070161	anchoring junction		0.0007259	0.3833	0.05598	0.3833	22	503	RPS9,ACTN1,PLAU,SDC4,DIXDC1,CXADR,PPP1R12A,B2M,GIT2,ITGA2,TSPAN9,JUP,CPNE3,DSC2,DSG2,DSP,LAMA3,LCP1,LIMK1,PKP3,LPP,LRP1
GO: Cellular Component	GO:0036477	somatodendritic compartment		0.001039	0.5487	0.05598	0.3833	32	871	MAP1B,ACTN1,TXNRD1,TUBB4A,DLGAP3,OSBP2,SDC2,AKAP5,HTR7,FXR2,ACAD9,HCN3,APOB,CRYAB,STAU2,KNDC1,DIXDC1,ATP1A2,DDN,DBN1,PTGER4,BGLAP,CDK5R1,NF1,PTPRF,KCNJ2,GLRX,CASP4,UBXN1,NCS1,UHMK1,LRP1
GO: Cellular Component	GO:0005912	adherens junction		0.001053	0.5559	0.05598	0.3833	21	484	RPS9,ACTN1,PLAU,SDC4,DIXDC1,CXADR,PPP1R12A,B2M,GIT2,ITGA2,TSPAN9,JUP,CPNE3,DSC2,DSP,LAMA3,LCP1,LIMK1,PKP3,LPP,LRP1
GO: Cellular Component	GO:0030425	dendrite		0.001209	0.6382	0.05598	0.3833	24	592	MAP1B,ACTN1,DLGAP3,OSBP2,AKAP5,HTR7,FXR2,ACAD9,HCN3,CRYAB,STAU2,KNDC1,ATP1A2,DDN,DBN1,BGLAP,CDK5R1,NF1,KCNJ2,GLRX,UBXN1,NCS1,UHMK1,LRP1
GO: Cellular Component	GO:0000793	condensed chromosome		0.001234	0.6514	0.05598	0.3833	12	208	MIS18BP1,SGO1,MTA3,PMS1,CENPO,H2AFY,CENPH,NCAPG,BRCA1,RAD21,TEX14,DYNC1LI1
GO: Cellular Component	GO:0016533	cyclin-dependent protein kinase 5 holoenzyme complex		0.001234	0.6517	0.05598	0.3833	2	3	CDK5R1,CDK5R2
GO: Cellular Component	GO:0005890	sodium:potassium-exchanging ATPase complex		0.001239	0.6541	0.05598	0.3833	3	11	FXYD1,ATP1A2,ATP1A4
GO: Cellular Component	GO:1990777	lipoprotein particle		0.001272	0.6717	0.05598	0.3833	5	40	VLDLR,APOB,APOC2,MSR1,LIPC
GO: Cellular Component	GO:0034358	plasma lipoprotein particle		0.001272	0.6717	0.05598	0.3833	5	40	VLDLR,APOB,APOC2,MSR1,LIPC
GO: Cellular Component	GO:0000775	chromosome, centromeric region		0.001532	0.8089	0.05726	0.3921	11	185	MIS18BP1,OIP5,SGO1,CENPO,H2AFY,CENPH,DYNLL1,PPP1R12A,RAD21,TEX14,DYNC1LI1
GO: Cellular Component	GO:0032994	protein-lipid complex		0.001591	0.8399	0.05726	0.3921	5	42	VLDLR,APOB,APOC2,MSR1,LIPC
GO: Cellular Component	GO:0008278	cohesin complex		0.001627	0.8589	0.05726	0.3921	3	12	SGO1,MTA3,RAD21
GO: Cellular Component	GO:0005916	fascia adherens		0.002083	1	0.06142	0.4206	3	13	ACTN1,JUP,DSP
GO: Cellular Component	GO:0031463	Cul3-RING ubiquitin ligase complex		0.002102	1	0.06142	0.4206	6	65	CUL3,KBTBD2,KBTBD13,KLHL28,KLHL21,KCTD17
GO: Cellular Component	GO:0043025	neuronal cell body		0.002224	1	0.06142	0.4206	24	620	MAP1B,TXNRD1,TUBB4A,DLGAP3,SDC2,AKAP5,HTR7,HCN3,APOB,CRYAB,STAU2,KNDC1,DIXDC1,DDN,DBN1,PTGER4,BGLAP,CDK5R1,PTPRF,KCNJ2,GLRX,CASP4,UBXN1,LRP1
GO: Cellular Component	GO:0034363	intermediate-density lipoprotein particle		0.002435	1	0.06142	0.4206	2	4	APOB,APOC2
GO: Cellular Component	GO:0005610	laminin-5 complex		0.002435	1	0.06142	0.4206	2	4	LAMA3,LAMB3
GO: Cellular Component	GO:0034362	low-density lipoprotein particle		0.002611	1	0.06142	0.4206	3	14	APOB,APOC2,MSR1
GO: Cellular Component	GO:0005913	cell-cell adherens junction		0.002647	1	0.06142	0.4206	6	68	ACTN1,JUP,DSC2,DSP,LAMA3,PKP3
GO: Cellular Component	GO:0044451	nucleoplasm part		0.002676	1	0.06142	0.4206	27	738	OIP5,CHD4,BCL11A,PPIG,MTA3,KMT2A,MLLT1,MTF2,PHF12,H2AFY,THOC6,MED28,ZNF451,PRKACA,TIMM50,N4BP1,MED18,CDK12,ZNF217,KMT2E,MED13,MKNK2,WDR5,HIF3A,SHQ1,CCNT2,TOP3A
GO: Cellular Component	GO:0005813	centrosome		0.00375	1	0.07492	0.513	20	503	CEP57L1,CHD4,SGO1,MVB12A,CCDC14,WRN,H2AFY,HOOK3,PRKACA,DYNLL1,PPP1R12A,CEP350,NCAPG,BRCA1,KLHL21,CCDC85B,CEP55,ACTR1B,DYNC1LI1,ZFYVE19
GO: Cellular Component	GO:0090533	cation-transporting ATPase complex		0.003897	1	0.07492	0.513	3	16	FXYD1,ATP1A2,ATP1A4
GO: Cellular Component	GO:0000776	kinetochore		0.003997	1	0.07492	0.513	8	124	MIS18BP1,SGO1,CENPO,CENPH,DYNLL1,PPP1R12A,TEX14,DYNC1LI1
GO: Cellular Component	GO:0005827	polar microtubule		0.004003	1	0.07492	0.513	2	5	CUL3,KLHL21
GO: Cellular Component	GO:0030055	cell-substrate junction		0.004073	1	0.07492	0.513	17	403	RPS9,ACTN1,PLAU,SDC4,DIXDC1,PPP1R12A,B2M,GIT2,ITGA2,TSPAN9,JUP,CPNE3,LAMA3,LCP1,LIMK1,LPP,LRP1
GO: Cellular Component	GO:0043197	dendritic spine		0.004115	1	0.07492	0.513	9	152	MAP1B,ACTN1,DLGAP3,AKAP5,CRYAB,ATP1A2,DBN1,CDK5R1,KCNJ2
GO: Cellular Component	GO:0044309	neuron spine		0.004482	1	0.07761	0.5314	9	154	MAP1B,ACTN1,DLGAP3,AKAP5,CRYAB,ATP1A2,DBN1,CDK5R1,KCNJ2
GO: Cellular Component	GO:0031143	pseudopodium		0.004661	1	0.07761	0.5314	3	17	ACTN1,MYOZ1,LDB3
GO: Cellular Component	GO:0044297	cell body		0.004704	1	0.07761	0.5314	25	695	MAP1B,TXNRD1,TUBB4A,DLGAP3,SDC2,AKAP5,HTR7,HCN3,APOB,CRYAB,STAU2,KNDC1,DIXDC1,CXADR,DDN,DBN1,PTGER4,BGLAP,CDK5R1,PTPRF,KCNJ2,GLRX,CASP4,UBXN1,LRP1
GO: Cellular Component	GO:0098687	chromosomal region		0.005159	1	0.08255	0.5652	15	345	MIS18BP1,OIP5,SGO1,FEN1,WRN,CENPO,H2AFY,THOC6,CENPH,DYNLL1,PPP1R12A,RAD21,TEX14,DCLRE1C,DYNC1LI1
GO: Cellular Component	GO:0005925	focal adhesion		0.007285	1	0.1095	0.75	16	393	RPS9,ACTN1,PLAU,SDC4,DIXDC1,PPP1R12A,B2M,GIT2,ITGA2,TSPAN9,JUP,CPNE3,LCP1,LIMK1,LPP,LRP1
GO: Cellular Component	GO:0034385	triglyceride-rich plasma lipoprotein particle		0.007468	1	0.1095	0.75	3	20	VLDLR,APOB,APOC2
GO: Cellular Component	GO:0034361	very-low-density lipoprotein particle		0.007468	1	0.1095	0.75	3	20	VLDLR,APOB,APOC2
GO: Cellular Component	GO:0044427	chromosomal part		0.008034	1	0.1108	0.7584	28	841	MIS18BP1,OIP5,CHD4,SGO1,MTA3,FEN1,PMS1,PHF12,WRN,CENPO,H2AFY,THOC6,ASF1B,CENPH,PRIM2,SNAI2,SMARCA2,SMARCC1,DYNLL1,PPP1R12A,HELB,NCAPG,RAD21,E2F1,SALL4,TEX14,DCLRE1C,DYNC1LI1
GO: Cellular Component	GO:0005924	cell-substrate adherens junction		0.008172	1	0.1108	0.7584	16	398	RPS9,ACTN1,PLAU,SDC4,DIXDC1,PPP1R12A,B2M,GIT2,ITGA2,TSPAN9,JUP,CPNE3,LCP1,LIMK1,LPP,LRP1
GO: Cellular Component	GO:0032389	MutLalpha complex		0.008181	1	0.1108	0.7584	2	7	PMS1,WRN
Human Phenotype	HP:0001644	Dilated cardiomyopathy		4.347e-05	0.0389	0.0389	0.2869	9	87	ACAD9,CRYAB,UBR1,JUP,DSG2,DSP,LAMA4,CSRP3,LDB3
Human Phenotype	HP:0011663	Right ventricular cardiomyopathy		8.823e-05	0.07897	0.03948	0.2912	4	13	JUP,DSC2,DSG2,DSP
Human Phenotype	HP:0001279	Syncope		0.0003019	0.2702	0.07883	0.5813	5	31	JUP,KCNJ2,CACNB2,DSC2,DSP
Human Phenotype	HP:0000982	Palmoplantar keratoderma		0.0003523	0.3153	0.07883	0.5813	5	32	JUP,KRT6B,DSC2,DSP,CAST
Human Phenotype	HP:0001645	Sudden cardiac death {has_synonym_type="layperson"}		0.0005421	0.4852	0.09009	0.6644	5	35	DSC2,DSG2,DSP,CSRP3,LDB3
Human Phenotype	HP:0004756	Ventricular tachycardia		0.000788	0.7053	0.09009	0.6644	4	22	JUP,DSG2,DSP,CSRP3
Human Phenotype	HP:0001030	Fragile skin {has_synonym_type="layperson"}		0.000788	0.7053	0.09009	0.6644	4	22	COL1A1,PRKACA,JUP,DSP
Human Phenotype	HP:0002224	Woolly hair		0.0008052	0.7207	0.09009	0.6644	3	10	JUP,DSC2,DSP
Human Phenotype	HP:0100792	Acantholysis		0.00114	1	0.1125	0.8298	2	3	JUP,DSP
Human Phenotype	HP:0000325	Triangular face {has_synonym_type="layperson"}		0.001257	1	0.1125	0.8298	6	62	COL1A1,SMARCA2,BMP1,KCNJ2,PEX19,CDC6
Human Phenotype	HP:0003736	Autophagic vacuoles		0.00225	1	0.1472	1	2	4	CRYAB,LDB3
Human Phenotype	HP:0007383	Congenital localized absence of skin		0.00225	1	0.1472	1	2	4	LAMA3,LAMB3
Human Phenotype	HP:0001013	Eruptive xanthomas		0.00225	1	0.1472	1	2	4	APOC2,LIPC
Human Phenotype	HP:0004808	Acute myeloid leukemia		0.002303	1	0.1472	1	4	29	KMT2A,GMPS,MLLT10,LPP
Human Phenotype	HP:0001508	Failure to thrive		0.002999	1	0.1578	1	17	421	TMEM216,GLYCTK,SGO1,KMT2A,UMPS,PREPL,SMARCA2,MTR,UBR1,NADK2,PEX19,DSP,LAMA3,LAMB3,DCLRE1C,LRBA,CDC6
Human Phenotype	HP:0001075	Atrophic scars		0.003449	1	0.1578	1	3	16	COL1A1,LAMA3,LAMB3
Human Phenotype	HP:0000385	Small earlobe {has_synonym_type="layperson"}		0.003702	1	0.1578	1	2	5	PTPRF,CDC6
Human Phenotype	HP:0012232	Shortened QT interval		0.003702	1	0.1578	1	2	5	KCNJ2,CACNB2
Human Phenotype	HP:0200097	Oral mucosal blisters {has_synonym_type="layperson"}		0.003702	1	0.1578	1	2	5	LAMA3,LAMB3
Human Phenotype	HP:0006089	Palmar hyperhidrosis		0.003702	1	0.1578	1	2	5	LAMA3,LAMB3
Human Phenotype	HP:0011273	Anisocytosis		0.003702	1	0.1578	1	2	5	ACTN1,UMPS
Human Phenotype	HP:0002020	Gastroesophageal reflux		0.005231	1	0.1887	1	6	82	PIGN,TSPYL1,FBN1,SLC19A2,RAD21,CDC6
Human Phenotype	HP:0003341	Junctional split		0.005482	1	0.1887	1	2	6	LAMA3,LAMB3
Human Phenotype	HP:0001706	Endocardial fibroelastosis		0.005482	1	0.1887	1	2	6	GJA5,CSRP3
Human Phenotype	HP:0003088	Premature osteoarthritis {has_synonym_type="layperson"}		0.005482	1	0.1887	1	2	6	FBN1,COL1A1
Human Phenotype	HP:0012209	Juvenile myelomonocytic leukemia		0.005482	1	0.1887	1	2	6	NF1,MLLT11
Human Phenotype	HP:0001808	Fragile nails		0.005719	1	0.1896	1	3	19	DSP,LAMA3,LAMB3
Human Phenotype	HP:0000527	Long eyelashes {has_synonym_type="layperson"}		0.006255	1	0.1979	1	4	38	FBN1,KMT2A,PREPL,BMP1
Human Phenotype	HP:0004308	Ventricular arrhythmia		0.006633	1	0.1979	1	3	20	JUP,DSC2,LDB3
Human Phenotype	HP:0000705	Amelogenesis imperfecta		0.006633	1	0.1979	1	3	20	LAMA3,LAMB3,CNNM4
Human Phenotype	HP:0200042	Skin ulcer		0.007576	1	0.2069	1	2	7	TAPBP,LAMA3
Human Phenotype	HP:0001662	Bradycardia		0.007629	1	0.2069	1	3	21	TSPYL1,SGO1,BRAT1
Human Phenotype	HP:0001962	Palpitations		0.007629	1	0.2069	1	3	21	KCNJ2,DSC2,DSG2
Human Phenotype	HP:0008404	Nail dystrophy		0.00814	1	0.2143	1	5	64	JUP,KRT6B,DSP,LAMA3,LAMB3
Human Phenotype	HP:0001852	Sandal gap		0.00871	1	0.216	1	3	22	SMARCA2,DSP,SALL4
Human Phenotype	HP:0001083	Ectopia lentis		0.00871	1	0.216	1	3	22	FBN1,COL1A1,TAPBP
Human Phenotype	HP:0001873	Thrombocytopenia		0.008931	1	0.216	1	8	150	ACTN1,PLAU,ACAD9,SLC19A2,ITGA2,SALL4,DCLRE1C,LRBA
Human Phenotype	HP:0001266	Choreoathetosis		0.009707	1	0.2177	1	4	43	PIGN,TUBB4A,ATP1A2,NADK2
Human Phenotype	HP:0001820	Leukonychia		0.009973	1	0.2177	1	2	8	DSP,CAST
Human Phenotype	HP:0007556	Plantar hyperkeratosis		0.009973	1	0.2177	1	2	8	LAMA3,LAMB3
Human Phenotype	HP:0006682	Ventricular extrasystoles		0.009973	1	0.2177	1	2	8	DSG2,DSP
Mouse Phenotype	MP:0001552	increased circulating triglyceride level		1.267e-05	0.04769	0.04769	0.4201	16	179	ALPI,COL1A1,VLDLR,AGPAT2,WRN,APOB,APOC2,TXNIP,RSBN1,CSF2,PRKACA,BGLAP,MED13,LEPR,LIPC,LRP1
Mouse Phenotype	MP:0002403	abnormal pre-B cell morphology		3.839e-05	0.1445	0.07226	0.6366	13	135	BCL11A,KMT2A,ARHGDIA,SMARCC1,DYNLL1,MYB,BAK1,KMT2E,DCK,MSI2,EBF1,DCLRE1C,CD79B
Mouse Phenotype	MP:0013630	increased bone trabecular spacing		7.659e-05	0.2883	0.07911	0.697	4	10	COL1A1,WRN,BMP1,SLC39A14
Mouse Phenotype	MP:0008209	decreased pre-B cell number		8.407e-05	0.3165	0.07911	0.697	11	107	BCL11A,KMT2A,ARHGDIA,DYNLL1,MYB,KMT2E,DCK,MSI2,EBF1,DCLRE1C,CD79B
Mouse Phenotype	MP:0002408	abnormal double-positive T cell morphology		0.0001264	0.4759	0.08159	0.7188	17	239	TPP2,CHD4,ARHGDIA,SNAI2,TRAF3IP3,MYB,B2M,KMT2E,DCK,ITPKB,MSI2,BRCA1,RAD21,CACNB4,E2F1,DCLRE1C,ELAVL1
Mouse Phenotype	MP:0013661	abnormal myeloid cell number		0.0001348	0.5075	0.08159	0.7188	29	547	BCL11A,ATP8A1,MTA3,KMT2A,RHOF,COL1A1,COPG1,EGLN1,SLC19A2,TXNIP,HOOK3,CSF2,SLC20A1,ZNF451,SNAI2,MYB,IRF2BP2,RAPH1,BAK1,CD55,KMT2E,DCK,MSI2,NF1,GSE1,KEL,LAMA4,LEPR,LRBA
Mouse Phenotype	MP:0004120	cardiac ischemia		0.0001574	0.5926	0.08159	0.7188	3	5	EGLN1,LAMA4,LEPR
Mouse Phenotype	MP:0020411	increased abdominal adipose tissue amount		0.0001734	0.6527	0.08159	0.7188	4	12	WRN,CSF2,MED13,LEPR
Mouse Phenotype	MP:0013663	increased myeloid cell number		0.0002282	0.8591	0.09545	0.841	18	275	BCL11A,KMT2A,COL1A1,COPG1,EGLN1,SLC19A2,CSF2,SLC20A1,MYB,IRF2BP2,RAPH1,BAK1,CD55,DCK,NF1,KEL,LAMA4,LRBA
Mouse Phenotype	MP:0011969	abnormal circulating triglyceride level		0.0002928	1	0.1102	0.9711	22	382	FOXA1,SCD,ALPI,COL1A1,VLDLR,AGPAT2,WRN,APOB,APOC2,TXNIP,RSBN1,HOOK3,CSF2,PRKACA,UBR1,BGLAP,MED13,E2F1,LEPR,LIPC,DPP9,LRP1
Mouse Phenotype	MP:0005317	increased triglyceride level		0.0003298	1	0.1129	0.9943	17	259	ALPI,COL1A1,VLDLR,AGPAT2,WRN,APOB,APOC2,KBTBD2,TXNIP,RSBN1,CSF2,PRKACA,BGLAP,MED13,LEPR,LIPC,LRP1
Mouse Phenotype	MP:0002401	abnormal lymphopoiesis		0.0004028	1	0.1263	1	31	641	TPP2,CHD4,BCL11A,KMT2A,COL1A1,SKP2,ARHGDIA,SNAI2,SMARCC1,DYNLL1,TRAF3IP3,MYB,B2M,BAK1,GIT2,KMT2E,DCK,ITPKB,MSI2,BRCA1,TAPBP,RAD21,CACNB4,MAP3K14,E2F1,E2F2,EBF1,DCLRE1C,ELAVL1,CD79B,HSD17B11
Mouse Phenotype	MP:0002875	decreased erythrocyte cell number		0.0005199	1	0.1301	1	15	221	BCL11A,ATP8A1,MTA3,KMT2A,COL1A1,SLC19A2,HOOK3,SLC20A1,ZNF451,MYB,IRF2BP2,KMT2E,MSI2,GSE1,LAMA4
Mouse Phenotype	MP:0005092	decreased double-positive T cell number		0.00053	1	0.1301	1	14	198	TPP2,CHD4,ARHGDIA,SNAI2,MYB,KMT2E,DCK,MSI2,BRCA1,RAD21,CACNB4,E2F1,DCLRE1C,ELAVL1
Mouse Phenotype	MP:0002435	abnormal effector T cell morphology		0.0005821	1	0.1301	1	33	714	TPP2,DDAH1,CHD4,BCL11A,FBN1,COL1A1,SEMA4D,TXNIP,ARHGDIA,SNAI2,TRAF3IP3,MYB,CASC4,B2M,CD55,FAM46C,GIT2,HM13,KMT2E,DCK,ITPKB,MSI2,BRCA1,TAPBP,RAD21,MAP3K14,E2F1,E2F2,LEPR,DCLRE1C,SETD5,ELAVL1,PIP4K2C
Mouse Phenotype	MP:0012763	abnormal alpha-beta T cell number		0.0005835	1	0.1301	1	29	597	TPP2,DDAH1,CHD4,BCL11A,COL1A1,SEMA4D,TXNIP,TRAF3IP3,MYB,CASC4,B2M,CD55,FAM46C,GIT2,HM13,KMT2E,DCK,ITPKB,MSI2,TAPBP,RAD21,MAP3K14,E2F1,E2F2,LEPR,DCLRE1C,SETD5,ELAVL1,PIP4K2C
Mouse Phenotype	MP:0009862	abnormal aorta elastic tissue morphology		0.0006274	1	0.1301	1	5	28	FBN1,PLAU,COL1A1,CSF2,LRP1
Mouse Phenotype	MP:0013662	decreased myeloid cell number		0.0006466	1	0.1301	1	21	378	BCL11A,ATP8A1,MTA3,KMT2A,RHOF,COL1A1,EGLN1,SLC19A2,TXNIP,HOOK3,SLC20A1,ZNF451,SNAI2,MYB,IRF2BP2,BAK1,KMT2E,MSI2,GSE1,LAMA4,LEPR
Mouse Phenotype	MP:0002357	abnormal spleen white pulp morphology		0.0006569	1	0.1301	1	20	352	FEN1,KMT2A,MLLT1,COL1A1,SEMA4D,EFHD2,MSR1,ARHGDIA,SLC20A1,SNAI2,MYB,BAK1,GIT2,DCK,NF1,MAP3K14,E2F2,EBF1,DCLRE1C,CD79B
Mouse Phenotype	MP:0013629	abnormal bone trabecular spacing		0.000754	1	0.133	1	4	17	COL1A1,WRN,BMP1,SLC39A14
Mouse Phenotype	MP:0008077	abnormal CD8-positive, alpha-beta T cell number		0.0007663	1	0.133	1	21	383	TPP2,CHD4,BCL11A,TXNIP,TRAF3IP3,MYB,CASC4,B2M,FAM46C,GIT2,HM13,DCK,ITPKB,MSI2,TAPBP,RAD21,E2F1,E2F2,DCLRE1C,ELAVL1,PIP4K2C
Mouse Phenotype	MP:0012762	abnormal alpha-beta T cell morphology		0.0007771	1	0.133	1	34	756	TPP2,DDAH1,CHD4,BCL11A,FBN1,COL1A1,SEMA4D,TXNIP,ARHGDIA,SNAI2,TRAF3IP3,MYB,CASC4,B2M,CD55,FAM46C,GIT2,HM13,KMT2E,DCK,ITPKB,MSI2,BRCA1,TAPBP,RAD21,CACNB4,MAP3K14,E2F1,E2F2,LEPR,DCLRE1C,SETD5,ELAVL1,PIP4K2C
Mouse Phenotype	MP:0005010	abnormal CD8-positive, alpha beta T cell morphology		0.0008715	1	0.1369	1	22	414	TPP2,CHD4,BCL11A,TXNIP,TRAF3IP3,MYB,CASC4,B2M,FAM46C,GIT2,HM13,DCK,ITPKB,MSI2,TAPBP,RAD21,E2F1,E2F2,LEPR,DCLRE1C,ELAVL1,PIP4K2C
Mouse Phenotype	MP:0006083	abnormal blood vessel elastic tissue morphology		0.0008727	1	0.1369	1	5	30	FBN1,PLAU,COL1A1,CSF2,LRP1
Mouse Phenotype	MP:0001713	decreased trophoblast giant cell number		0.0009119	1	0.1373	1	6	45	FEN1,EGLN1,BRCA1,SALL4,TEAD4,ELAVL1
Mouse Phenotype	MP:0008249	abnormal common lymphocyte progenitor cell morphology		0.001019	1	0.1476	1	5	31	BCL11A,KMT2A,SMARCC1,MYB,MSI2
Mouse Phenotype	MP:0005460	abnormal leukopoiesis		0.001103	1	0.1498	1	33	741	TPP2,CHD4,BCL11A,KMT2A,COL1A1,SLC19A2,SKP2,ARHGDIA,SNAI2,SMARCC1,DYNLL1,TRAF3IP3,MYB,B2M,BAK1,GIT2,KMT2E,DCK,ITPKB,MSI2,NF1,BRCA1,TAPBP,RAD21,CACNB4,MAP3K14,E2F1,E2F2,EBF1,DCLRE1C,ELAVL1,CD79B,HSD17B11
Mouse Phenotype	MP:0012765	decreased alpha-beta T cell number		0.001135	1	0.1498	1	21	395	TPP2,DDAH1,BCL11A,SEMA4D,TXNIP,TRAF3IP3,MYB,CASC4,B2M,CD55,FAM46C,GIT2,HM13,DCK,ITPKB,MSI2,TAPBP,RAD21,LEPR,DCLRE1C,ELAVL1
Mouse Phenotype	MP:0008813	decreased common myeloid progenitor cell number		0.001154	1	0.1498	1	7	64	KMT2A,COL1A1,SLC20A1,MYB,KMT2E,MSI2,ELAVL1
Mouse Phenotype	MP:0009871	abnormal aorta tunica adventitia morphology		0.001226	1	0.1538	1	3	9	FBN1,COL1A1,CSF2
Mouse Phenotype	MP:0002145	abnormal T cell differentiation		0.001303	1	0.1582	1	22	427	TPP2,CHD4,BCL11A,ARHGDIA,SNAI2,TRAF3IP3,MYB,B2M,BAK1,GIT2,KMT2E,DCK,ITPKB,MSI2,BRCA1,TAPBP,RAD21,CACNB4,E2F1,E2F2,DCLRE1C,ELAVL1
Mouse Phenotype	MP:0005620	abnormal muscle contractility		0.00137	1	0.1585	1	21	401	DDAH1,RRAD,PLAU,FXYD1,COL1A1,CUL3,EGLN1,APOB,TXNIP,SMARCA2,ATP1A2,YME1L1,CXADR,PPP1R12A,JUP,DSP,LAMA4,CSRP3,LEPR,LDB3,LRP1
Mouse Phenotype	MP:0005028	abnormal trophectoderm morphology		0.00139	1	0.1585	1	10	126	EVX1,TXNRD1,FEN1,CUL3,EGLN1,BRCA1,SALL4,TEAD4,ATAD3A,ELAVL1
Mouse Phenotype	MP:0008755	abnormal immunoglobulin V(D)J recombination		0.001445	1	0.16	1	4	20	BCL11A,SKP2,SMARCC1,DCLRE1C
Mouse Phenotype	MP:0001586	abnormal erythrocyte cell number		0.00159	1	0.171	1	17	298	BCL11A,ATP8A1,MTA3,KMT2A,COL1A1,EGLN1,SLC19A2,HOOK3,CSF2,SLC20A1,ZNF451,MYB,IRF2BP2,KMT2E,MSI2,GSE1,LAMA4
Mouse Phenotype	MP:0001714	absent trophoblast giant cells		0.001718	1	0.1743	1	3	10	BRCA1,SALL4,TEAD4
Mouse Phenotype	MP:0000255	vasculature congestion		0.001759	1	0.1743	1	8	88	COL1A1,EGLN1,PTGER4,GJA5,JUP,NF1,LDB3,LRP1
Mouse Phenotype	MP:0005033	abnormal trophoblast giant cell morphology		0.001759	1	0.1743	1	8	88	TXNRD1,FEN1,CUL3,EGLN1,BRCA1,SALL4,TEAD4,ELAVL1
Mouse Phenotype	MP:0005023	abnormal wound healing		0.00188	1	0.1754	1	13	201	SDC4,COL1A1,WRN,SKP2,GJB3,NF1,BRCA1,KRT6B,LEPR,LPP,UHMK1,LRP1,PAPPA
Mouse Phenotype	MP:0012057	abnormal mural trophectoderm morphology		0.001891	1	0.1754	1	8	89	TXNRD1,FEN1,CUL3,EGLN1,BRCA1,SALL4,TEAD4,ELAVL1
Mouse Phenotype	MP:0005031	abnormal trophoblast layer morphology		0.001911	1	0.1754	1	11	154	TXNRD1,FEN1,CUL3,EGLN1,CSF2,JUP,GJB3,BRCA1,SALL4,TEAD4,ELAVL1
Mouse Phenotype	MP:0001861	lung inflammation		0.002143	1	0.1877	1	13	204	HOXA5,FBN1,FEN1,COL1A1,CSF2,GIT2,GJA5,MAP3K14,E2F2,LEPR,SERPINB1,ELAVL1,PIP4K2C
Mouse Phenotype	MP:0005018	decreased T cell number		0.002146	1	0.1877	1	31	710	TPP2,DDAH1,CHD4,BCL11A,SEMA4D,TXNIP,ARHGDIA,SNAI2,TRAF3IP3,MYB,CASC4,B2M,CD55,FAM46C,GIT2,HM13,KMT2E,DCK,ITPKB,MSI2,NF1,BRCA1,TAPBP,RAD21,CACNB4,MAP3K14,E2F1,LEPR,DCLRE1C,ELAVL1,PIP4K2C
Mouse Phenotype	MP:0005432	abnormal pro-B cell morphology		0.002195	1	0.1877	1	9	112	BCL11A,KMT2A,SMARCC1,BAK1,KMT2E,DCK,EBF1,DCLRE1C,CD79B
Mouse Phenotype	MP:0001588	abnormal hemoglobin		0.002342	1	0.1956	1	21	419	BCL11A,ATP8A1,KMT2A,LSM11,COL1A1,COPG1,EGLN1,TXNIP,HOOK3,CSF2,SLC20A1,ZNF451,SNAI2,FAM46C,KMT2E,RETREG3,JUP,NF1,KEL,LAMA4,LEPR
Mouse Phenotype	MP:0005013	increased lymphocyte cell number		0.002405	1	0.1956	1	32	746	TPP2,CHD4,BCL11A,FBN1,FEN1,PLAU,COL1A1,SEMA4D,EFHD2,TXNIP,ARHGDIA,SNAI2,TRAF3IP3,CXADR,MYB,NADK2,B2M,BAK1,DCK,ITPKB,NF1,BRCA1,E2F1,E2F2,EBF1,DCLRE1C,SETD5,ELAVL1,CD79B,LRBA,PIP4K2C,HSD17B11
Mouse Phenotype	MP:0006267	abnormal intercalated disc morphology		0.002488	1	0.1956	1	4	23	CXADR,JUP,DSP,CSRP3
Mouse Phenotype	MP:0001802	arrested B cell differentiation		0.002495	1	0.1956	1	7	73	SMARCC1,MYB,B2M,MAP3K14,EBF1,DCLRE1C,CD79B
Mouse Phenotype	MP:0003141	cardiac fibrosis		0.0026	1	0.1969	1	12	184	PLAU,COL1A1,EGLN1,WRN,APOB,YME1L1,CXADR,JUP,DSP,LAMA4,CSRP3,LDB3
Mouse Phenotype	MP:0002972	abnormal cardiac muscle contractility		0.002734	1	0.1969	1	16	287	RRAD,PLAU,FXYD1,COL1A1,EGLN1,APOB,TXNIP,ATP1A2,YME1L1,CXADR,JUP,DSP,LAMA4,CSRP3,LEPR,LDB3
Mouse Phenotype	MP:0002405	respiratory system inflammation		0.002845	1	0.1969	1	14	236	HOXA5,FBN1,FEN1,PLAU,COL1A1,CSF2,GIT2,GJA5,MAP3K14,E2F2,LEPR,SERPINB1,ELAVL1,PIP4K2C
Mouse Phenotype	MP:0003921	abnormal heart left ventricle morphology		0.002852	1	0.1969	1	17	315	FBN1,PLAU,EGLN1,WRN,APOB,TXNIP,YME1L1,CXADR,SSR1,PTGER4,RETREG3,JUP,DSP,LAMA4,CSRP3,LEPR,LDB3
Mouse Phenotype	MP:0001491	unresponsive to tactile stimuli		0.002927	1	0.1969	1	4	24	MAP1B,ATP1A2,CDK5R1,CDK5R2
Mouse Phenotype	MP:0003790	absent CD4-positive, alpha beta T cells		0.002927	1	0.1969	1	4	24	BCL11A,B2M,ITPKB,DCLRE1C
Mouse Phenotype	MP:0006387	abnormal T cell number		0.00294	1	0.1969	1	37	913	TPP2,DDAH1,CHD4,BCL11A,COL1A1,SEMA4D,TXNIP,ARHGDIA,SNAI2,TRAF3IP3,CXADR,MYB,CASC4,B2M,BAK1,CD55,FAM46C,GIT2,HM13,KMT2E,DCK,ITPKB,MSI2,NF1,BRCA1,TAPBP,RAD21,CACNB4,MAP3K14,E2F1,E2F2,LEPR,DCLRE1C,SETD5,ELAVL1,LRBA,PIP4K2C
Mouse Phenotype	MP:0013693	abnormal hemopoiesis		0.002992	1	0.1969	1	39	978	TPP2,CHD4,BCL11A,FEN1,KMT2A,COL1A1,EGLN1,SLC19A2,SKP2,ARHGDIA,CSF2,SLC20A1,SNAI2,SMARCC1,DYNLL1,TRAF3IP3,MYB,IRF2BP2,B2M,BAK1,GIT2,KMT2E,DCK,ITPKB,MSI2,NF1,BRCA1,TAPBP,RAD21,CACNB4,MAP3K14,E2F1,E2F2,EBF1,LEPR,DCLRE1C,ELAVL1,CD79B,HSD17B11
Mouse Phenotype	MP:0002144	abnormal B cell differentiation		0.003017	1	0.1969	1	18	344	BCL11A,KMT2A,COL1A1,SKP2,ARHGDIA,SMARCC1,DYNLL1,MYB,B2M,BAK1,KMT2E,DCK,MSI2,MAP3K14,EBF1,DCLRE1C,CD79B,HSD17B11
Mouse Phenotype	MP:0009019	abnormal metestrus		0.003034	1	0.1969	1	3	12	HOXA5,CSF2,LEPR
Mouse Phenotype	MP:0002123	abnormal definitive hematopoiesis		0.003282	1	0.2094	1	38	951	TPP2,CHD4,BCL11A,FEN1,KMT2A,COL1A1,EGLN1,SLC19A2,SKP2,ARHGDIA,CSF2,SLC20A1,SNAI2,SMARCC1,DYNLL1,TRAF3IP3,MYB,B2M,BAK1,GIT2,KMT2E,DCK,ITPKB,MSI2,NF1,BRCA1,TAPBP,RAD21,CACNB4,MAP3K14,E2F1,E2F2,EBF1,LEPR,DCLRE1C,ELAVL1,CD79B,HSD17B11
Mouse Phenotype	MP:0005505	thrombocytosis		0.003379	1	0.2103	1	7	77	COL1A1,COPG1,SLC19A2,MYB,BAK1,CD55,NF1
Mouse Phenotype	MP:0008289	abnormal adrenal medulla morphology		0.003415	1	0.2103	1	4	25	NF1,SLC23A2,E2F1,LEPR
Mouse Phenotype	MP:0000187	abnormal triglyceride level		0.003731	1	0.2103	1	23	494	FOXA1,SCD,ALPI,COL1A1,VLDLR,AGPAT2,WRN,APOB,APOC2,KBTBD2,TXNIP,RSBN1,HOOK3,CSF2,PRKACA,UBR1,BGLAP,MED13,E2F1,LEPR,LIPC,DPP9,LRP1
Mouse Phenotype	MP:0000017	big ears		0.003752	1	0.2103	1	2	4	KMT2A,COL1A1
Mouse Phenotype	MP:0002964	aortic elastic tissue lesions		0.003752	1	0.2103	1	2	4	FBN1,PLAU
Mouse Phenotype	MP:0009866	abnormal aorta wall morphology		0.003752	1	0.2103	1	6	59	FBN1,PLAU,COL1A1,CUL3,CSF2,LRP1
Mouse Phenotype	MP:0008512	disorganized retinal inner nuclear layer		0.00387	1	0.2103	1	3	13	MAP1B,VLDLR,PTPRF
Mouse Phenotype	MP:0010996	increased aorta wall thickness		0.00387	1	0.2103	1	3	13	FBN1,CUL3,LRP1
Mouse Phenotype	MP:0001839	abnormal level of surface class I molecules		0.00387	1	0.2103	1	3	13	TPP2,B2M,TAPBP
Mouse Phenotype	MP:0020001	decreased response to antigen		0.00387	1	0.2103	1	3	13	DCK,LEPR,DCLRE1C
Mouse Phenotype	MP:0011203	abnormal parietal yolk sac morphology		0.00391	1	0.2103	1	10	145	EVX1,TXNRD1,FEN1,CUL3,EGLN1,BRCA1,SALL4,TEAD4,ATAD3A,ELAVL1
Mouse Phenotype	MP:0001565	abnormal circulating phosphate level		0.004186	1	0.2219	1	7	80	CUL3,TXNIP,GPSM1,DBN1,CAST,LEPR,DPP9
Mouse Phenotype	MP:0013659	abnormal erythroid lineage cell morphology		0.004474	1	0.2292	1	35	872	BCL11A,ATP8A1,MTA3,RAD54B,FEN1,KMT2A,LSM11,SDC4,COL1A1,COPG1,EGLN1,SLC19A2,TXNIP,HOOK3,CSF2,SLC20A1,ZNF451,SNAI2,MYB,IRF2BP2,B2M,FAM46C,DBN1,KMT2E,DCK,RETREG3,MSI2,JUP,NF1,GSE1,KEL,LAMA4,LEPR,EDN2,ELAVL1
Mouse Phenotype	MP:0012505	increased neural tube apoptosis		0.004507	1	0.2292	1	5	43	FKBP8,ATP2C1,PRKACA,UBR1,SALL4
Mouse Phenotype	MP:0003085	abnormal egg cylinder morphology		0.004507	1	0.2292	1	5	43	VPS41,SMARCC1,BRCA1,DSP,SALL4
Mouse Phenotype	MP:0008760	abnormal immunoglobulin heavy chain V(D)J recombination		0.004834	1	0.2394	1	3	14	BCL11A,SMARCC1,DCLRE1C
Mouse Phenotype	MP:0020000	abnormal response to antigen		0.004834	1	0.2394	1	3	14	DCK,LEPR,DCLRE1C
Mouse Phenotype	MP:0008079	decreased CD8-positive, alpha-beta T cell number		0.004978	1	0.2404	1	15	278	TPP2,TXNIP,TRAF3IP3,MYB,CASC4,B2M,FAM46C,GIT2,HM13,ITPKB,MSI2,TAPBP,RAD21,DCLRE1C,ELAVL1
Mouse Phenotype	MP:0001566	increased circulating phosphate level		0.004981	1	0.2404	1	5	44	CUL3,TXNIP,DBN1,CAST,LEPR
Mouse Phenotype	MP:0002432	abnormal CD4-positive, alpha beta T cell morphology		0.005114	1	0.242	1	23	507	TPP2,DDAH1,CHD4,BCL11A,FBN1,COL1A1,SEMA4D,TRAF3IP3,MYB,B2M,CD55,GIT2,DCK,ITPKB,MSI2,TAPBP,RAD21,E2F1,LEPR,DCLRE1C,SETD5,ELAVL1,PIP4K2C
Mouse Phenotype	MP:0012097	abnormal spongiotrophoblast size		0.005208	1	0.242	1	4	28	CSF2,JUP,GJB3,ELAVL1
Mouse Phenotype	MP:0004270	analgesia		0.005208	1	0.242	1	4	28	MAP1B,ATP1A2,CDK5R1,CDK5R2
Mouse Phenotype	MP:0002364	abnormal thymus size		0.005394	1	0.2436	1	20	421	TPP2,CHD4,BCL11A,FEN1,COL1A1,WRN,ZNF521,SNAI2,CXADR,MYB,KMT2E,DCK,MSI2,BRCA1,CACNB4,MAP3K14,E2F1,E2F2,DCLRE1C,ELAVL1
Mouse Phenotype	MP:0005293	impaired glucose tolerance		0.005467	1	0.2436	1	17	336	FOXA1,FARSA,COL1A1,AKAP5,WRN,SLC19A2,SESN3,APOB,CSF2,PRKACA,ATP1A4,YME1L1,BGLAP,MED13,E2F1,LEPR,REG3A
Mouse Phenotype	MP:0008186	increased pro-B cell number		0.00549	1	0.2436	1	5	45	KMT2A,BAK1,DCK,DCLRE1C,CD79B
Mouse Phenotype	MP:0000603	pale liver		0.005587	1	0.2436	1	8	106	FEN1,KMT2A,MLLT1,AGPAT2,KBTBD2,SLC20A1,NF1,PIP4K2C
Mouse Phenotype	MP:0002074	abnormal hair texture		0.005621	1	0.2436	1	6	64	SCD,KMT2A,COL1A1,AGPAT2,DSP,PKP3
Mouse Phenotype	MP:0008037	abnormal T cell morphology		0.005713	1	0.2436	1	38	983	TPP2,DDAH1,CHD4,BCL11A,FBN1,COL1A1,SEMA4D,TXNIP,ARHGDIA,SNAI2,TRAF3IP3,CXADR,MYB,CASC4,B2M,BAK1,CD55,FAM46C,GIT2,HM13,KMT2E,DCK,ITPKB,MSI2,NF1,BRCA1,TAPBP,RAD21,CACNB4,MAP3K14,E2F1,E2F2,LEPR,DCLRE1C,SETD5,ELAVL1,LRBA,PIP4K2C
Mouse Phenotype	MP:0005275	abnormal skin tensile strength		0.005922	1	0.2436	1	4	29	FBN1,SCD,COL1A1,JUP
Mouse Phenotype	MP:0006111	abnormal coronary circulation		0.005929	1	0.2436	1	3	15	EGLN1,LAMA4,LEPR
Mouse Phenotype	MP:0001836	abnormal antigen presentation via MHC class I		0.005929	1	0.2436	1	3	15	TPP2,B2M,TAPBP
Mouse Phenotype	MP:0008441	thin cortical plate		0.005929	1	0.2436	1	3	15	CDK5R1,INSC,CDK5R2
Mouse Phenotype	MP:0004349	absent femur		0.006149	1	0.2436	1	2	5	PITX1,SHOX2
Mouse Phenotype	MP:0011808	abnormal myoblast differentiation		0.006149	1	0.2436	1	2	5	KMT2A,NF1
Mouse Phenotype	MP:0003834	abnormal adrenergic chromaffin cell morphology		0.006149	1	0.2436	1	2	5	NF1,SLC23A2
Mouse Phenotype	MP:0003129	persistent cloaca		0.006149	1	0.2436	1	2	5	SALL4,KIAA1217
Mouse Phenotype	MP:0005178	increased circulating cholesterol level		0.006236	1	0.2445	1	15	285	SCD,COL1A1,VLDLR,WRN,APOB,APOC2,MSR1,TXNIP,RSBN1,ARHGDIA,MED13,LEPR,LIPC,UHMK1,LRP1
Mouse Phenotype	MP:0000914	exencephaly		0.006689	1	0.2573	1	14	260	PIP4K2B,FKBP8,TEAD2,APOB,ATP2C1,PRKACA,SMARCC1,DYNLL1,NF1,BRCA1,PTPRF,DVL2,E2F1,SALL4
Mouse Phenotype	MP:0000764	abnormal tongue epithelium morphology		0.006699	1	0.2573	1	4	30	COL1A1,KRT6B,DSP,LAMB3
Mouse Phenotype	MP:0014137	abnormal preimplantation embryo morphology		0.006929	1	0.2608	1	12	208	EVX1,CHD4,TXNRD1,FEN1,CUL3,EGLN1,SMARCC1,BRCA1,SALL4,TEAD4,ATAD3A,ELAVL1
Mouse Phenotype	MP:0004957	abnormal blastocyst morphology		0.006929	1	0.2608	1	12	208	EVX1,CHD4,TXNRD1,FEN1,CUL3,EGLN1,SMARCC1,BRCA1,SALL4,TEAD4,ATAD3A,ELAVL1
Mouse Phenotype	MP:0010924	abnormal osteoid morphology		0.007162	1	0.2662	1	3	16	WRN,BMP1,NF1
Mouse Phenotype	MP:0009873	abnormal aorta tunica media morphology		0.007234	1	0.2662	1	5	48	FBN1,PLAU,COL1A1,CSF2,LRP1
Mouse Phenotype	MP:0001781	abnormal white adipose tissue amount		0.007355	1	0.2662	1	13	236	FBN1,SCD,FEN1,COL1A1,AGPAT2,WRN,CSF2,GPSM1,BRCA1,MED13,E2F1,EBF1,LEPR
Mouse Phenotype	MP:0005140	decreased cardiac muscle contractility		0.007355	1	0.2662	1	13	236	COL1A1,EGLN1,APOB,TXNIP,ATP1A2,YME1L1,CXADR,JUP,DSP,LAMA4,CSRP3,LEPR,LDB3
Mouse Phenotype	MP:0002981	increased liver weight		0.007551	1	0.2707	1	9	135	COL1A1,CUL3,EGLN1,AGPAT2,KBTBD2,TXNIP,NF1,MED13,LEPR
Mouse Phenotype	MP:0005598	decreased ventricle muscle contractility		0.007738	1	0.2748	1	8	112	COL1A1,EGLN1,TXNIP,YME1L1,JUP,DSP,LAMA4,CSRP3
Mouse Phenotype	MP:0008470	abnormal spleen B cell follicle morphology		0.008315	1	0.2862	1	11	187	FEN1,COL1A1,SEMA4D,EFHD2,ARHGDIA,SNAI2,MYB,NF1,MAP3K14,EBF1,DCLRE1C
Mouse Phenotype	MP:0005563	abnormal hemoglobin content		0.008375	1	0.2862	1	14	267	BCL11A,KMT2A,COL1A1,EGLN1,TXNIP,CSF2,SNAI2,KMT2E,RETREG3,JUP,NF1,KEL,LAMA4,LEPR
Mouse Phenotype	MP:0011898	abnormal platelet cell number		0.008375	1	0.2862	1	14	267	KMT2A,RHOF,COL1A1,COPG1,EGLN1,SLC19A2,TXNIP,SNAI2,MYB,BAK1,CD55,KMT2E,NF1,LEPR
Mouse Phenotype	MP:0003922	abnormal heart right atrium morphology		0.008449	1	0.2862	1	4	32	SHOX2,CXADR,JUP,HIF3A
Mouse Phenotype	MP:0009010	abnormal diestrus		0.008449	1	0.2862	1	4	32	HOXA5,SCD,CSF2,LEPR
Mouse Phenotype	MP:0001694	absent egg cylinders		0.008535	1	0.2862	1	3	17	SMARCC1,BRCA1,SALL4
Mouse Phenotype	MP:0006141	abnormal atrioventricular node conduction		0.008667	1	0.2862	1	6	70	CXADR,B2M,GJA5,JUP,KEL,LDB3
Mouse Phenotype	MP:0002447	abnormal erythrocyte morphology		0.008668	1	0.2862	1	32	813	BCL11A,ATP8A1,MTA3,RAD54B,KMT2A,LSM11,SDC4,COL1A1,COPG1,EGLN1,SLC19A2,TXNIP,HOOK3,CSF2,SLC20A1,ZNF451,SNAI2,MYB,IRF2BP2,B2M,FAM46C,DBN1,KMT2E,RETREG3,MSI2,JUP,NF1,GSE1,KEL,LAMA4,LEPR,EDN2
Mouse Phenotype	MP:0001711	abnormal placenta morphology		0.009036	1	0.2958	1	17	354	TXNRD1,FBN1,FEN1,SDC4,CUL3,EGLN1,CSF2,SLC20A1,CXADR,JUP,GJB3,BRCA1,SALL4,TEAD4,LEPR,ATAD3A,ELAVL1
Mouse Phenotype	MP:0002018	increased malignant tumor incidence		0.00928	1	0.2962	1	18	384	FOXA1,FEN1,KMT2A,PLAU,COL1A1,WRN,TXNIP,ATP2C1,CSF2,PRKACA,SMARCA2,RAPH1,B2M,BAK1,NF1,BRCA1,E2F1,ELAVL1
Mouse Phenotype	MP:0003949	abnormal circulating lipid level		0.009305	1	0.2962	1	34	882	FOXA1,SGO1,MTA3,SCD,ALPI,COL1A1,CUL3,VLDLR,COPG1,AGPAT2,WRN,CENPO,APOB,APOC2,MIER1,MSR1,TXNIP,RSBN1,ARHGDIA,HOOK3,CSF2,PRKACA,DIXDC1,UBR1,DBN1,BGLAP,SLC23A2,MED13,E2F1,LEPR,LIPC,DPP9,UHMK1,LRP1
Mouse Phenotype	MP:0005145	increased circulating VLDL cholesterol level		0.009425	1	0.2962	1	4	33	APOB,TXNIP,LEPR,LRP1
Mouse Phenotype	MP:0000061	fragile skeleton		0.009425	1	0.2962	1	4	33	COL1A1,WRN,BMP1,NF1
Mouse Phenotype	MP:0004720	abnormal platelet morphology		0.009444	1	0.2962	1	16	327	KMT2A,RHOF,COL1A1,COPG1,EGLN1,SLC19A2,TXNIP,SNAI2,MYB,BAK1,CD55,ITGA2,DBN1,KMT2E,NF1,LEPR
Mouse Phenotype	MP:0000706	small thymus		0.009527	1	0.2964	1	17	356	TPP2,CHD4,BCL11A,FEN1,COL1A1,WRN,ZNF521,SNAI2,MYB,KMT2E,DCK,MSI2,CACNB4,MAP3K14,E2F2,DCLRE1C,ELAVL1
Mouse Phenotype	MP:0000913	abnormal brain development		0.009651	1	0.2978	1	31	787	SPRY2,MAP1B,TXNRD1,KMT2A,CRYBG1,PIP4K2B,FKBP8,COL1A1,VLDLR,TEAD2,MTF2,EGLN1,ZNF521,APOB,ATP2C1,CCDC88A,PRKACA,SMARCC1,DYNLL1,UBR1,CDK5R1,NF1,BRCA1,PTPRF,INSC,CDK5R2,CACNB2,DVL2,LAMA4,E2F1,SALL4
Mouse Phenotype	MP:0008801	abnormal erythroid progenitor cell morphology		0.009964	1	0.3022	1	8	117	KMT2A,COL1A1,EGLN1,SLC20A1,MYB,IRF2BP2,DCK,ELAVL1
Pathway	117293	Arrhythmogenic right ventricular cardiomyopathy (ARVC)	BioSystems: KEGG	0.000601	0.8323	0.09256	0.723	7	72	ITGA2,JUP,CACNB2,CACNB4,DSC2,DSG2,DSP
Pathway	167324	Amoebiasis	BioSystems: KEGG	0.000702	0.9722	0.09256	0.723	8	96	ACTN1,COL1A1,CSF2,PRKACA,LAMA3,LAMA4,LAMB3,SERPINB1
Pathway	83118	Small cell lung cancer	BioSystems: KEGG	0.001507	1	0.1304	1	7	84	SKP2,ITGA2,LAMA3,LAMA4,LAMB3,E2F1,E2F2
Pathway	82969	Selenocompound metabolism	BioSystems: KEGG	0.004466	1	0.2379	1	3	17	TXNRD1,SEPHS2,MTR
Pathway	83068	ECM-receptor interaction	BioSystems: KEGG	0.006176	1	0.2759	1	6	82	SDC4,COL1A1,ITGA2,LAMA3,LAMA4,LAMB3
Pathway	138031	Syndecan-2-mediated signaling events	BioSystems: Pathway Interaction Database	4.436e-05	0.06144	0.03072	0.2399	6	33	SDC2,CSF2,PRKACA,ITGA2,NF1,LAMA3
Pathway	138006	ATF-2 transcription factor network	BioSystems: Pathway Interaction Database	0.000802	1	0.09256	0.723	6	55	PLAU,CUL3,H2AFY,NF1,BRCA1,DUSP5
Pathway	137979	FOXA1 transcription factor network	BioSystems: Pathway Interaction Database	0.001648	1	0.1343	1	5	43	FOXA1,APOB,CYP2C18,BRCA1,NFIC
Pathway	137947	Proteogylcan syndecan-mediated signaling events	BioSystems: Pathway Interaction Database	0.002365	1	0.156	1	2	4	SDC2,SDC4
Pathway	137984	Lissencephaly gene (LIS1) in neuronal migration and development	BioSystems: Pathway Interaction Database	0.003308	1	0.1992	1	4	31	MAP1B,VLDLR,CDK5R1,CDK5R2
Pathway	137934	E2F transcription factor network	BioSystems: Pathway Interaction Database	0.003487	1	0.2012	1	6	73	PLAU,SMARCA2,BRCA1,E2F1,E2F2,CDC6
Pathway	1270254	Non-integrin membrane-ECM interactions	BioSystems: REACTOME	3.406e-05	0.04717	0.03072	0.2399	7	46	ACTN1,SDC2,SDC4,ITGA2,LAMA3,LAMA4,LAMB3
Pathway	1457799	MET promotes cell motility	BioSystems: REACTOME	0.0003541	0.4904	0.09256	0.723	5	31	ITGA2,RAP1B,LAMA3,LAMA4,LAMB3
Pathway	1270007	HDL-mediated lipid transport	BioSystems: REACTOME	0.0006059	0.8392	0.09256	0.723	4	20	APOC2,PRKACA,BMP1,CUBN
Pathway	1457800	MET activates PTK2 signaling	BioSystems: REACTOME	0.0006059	0.8392	0.09256	0.723	4	20	ITGA2,LAMA3,LAMA4,LAMB3
Pathway	1270248	Anchoring fibril formation	BioSystems: REACTOME	0.0006217	0.861	0.09256	0.723	3	9	BMP1,LAMA3,LAMB3
Pathway	1339147	Metabolism of fat-soluble vitamins	BioSystems: REACTOME	0.0006568	0.9096	0.09256	0.723	6	53	SDC2,SDC4,APOB,APOC2,CUBN,LRP1
Pathway	1270005	Lipoprotein metabolism	BioSystems: REACTOME	0.0007096	0.9827	0.09256	0.723	7	74	VLDLR,APOB,APOC2,PRKACA,BMP1,CUBN,LIPC
Pathway	1270255	Syndecan interactions	BioSystems: REACTOME	0.0007367	1	0.09256	0.723	4	21	ACTN1,SDC2,SDC4,ITGA2
Pathway	1339109	COPI-mediated anterograde transport	BioSystems: REACTOME	0.00105	1	0.1118	0.8736	7	79	COPG1,ARF5,DYNLL1,CD55,NAPG,TMED7,DYNC1LI1
Pathway	1269835	CDC6 association with the ORC:origin complex	BioSystems: REACTOME	0.001185	1	0.1172	0.9158	3	11	E2F1,E2F2,CDC6
Pathway	1270253	Laminin interactions	BioSystems: REACTOME	0.001462	1	0.1304	1	4	25	ITGA2,LAMA3,LAMA4,LAMB3
Pathway	1269624	Retinoid metabolism and transport	BioSystems: REACTOME	0.001829	1	0.1408	1	5	44	SDC2,SDC4,APOB,APOC2,LRP1
Pathway	1470920	Synthesis of PIPs in the nucleus	BioSystems: REACTOME	0.002365	1	0.156	1	2	4	PIP4K2B,PIP4K2C
Pathway	1269795	Association of licensing factors with the pre-replicative complex	BioSystems: REACTOME	0.003079	1	0.1938	1	3	15	E2F1,E2F2,CDC6
Pathway	1269967	Fructose catabolism	BioSystems: REACTOME	0.003889	1	0.2155	1	2	5	GLYCTK,ALDH1A1
Pathway	1270054	Glycerophospholipid biosynthesis	BioSystems: REACTOME	0.004797	1	0.2461	1	8	130	PITPNB,ALPI,AGPAT2,SELENOI,CPNE7,MBOAT2,CPNE3,LPGAT1
Pathway	1457780	Neutrophil degranulation	BioSystems: REACTOME	0.005137	1	0.2541	1	19	492	ATP8A1,PLAU,RHOF,ARMC8,AGPAT2,TMEM30A,DYNLL1,TMEM63A,B2M,CD55,JUP,CPNE3,RAP1B,RAB31,DSP,COTL1,ACTR1B,DYNC1LI1,SERPINB1
Pathway	1383076	Regulation of TP53 Activity	BioSystems: REACTOME	0.005562	1	0.2656	1	9	162	CHD4,PIP4K2B,WRN,PRR5,PRKAG3,CDK5R1,BRCA1,PIP4K2C,TOP3A
Pathway	1269951	Ion transport by P-type ATPases	BioSystems: REACTOME	0.006147	1	0.2759	1	5	58	ATP8A1,FXYD1,ATP2C1,ATP1A2,ATP1A4
Pathway	1270247	Assembly of collagen fibrils and other multimeric structures	BioSystems: REACTOME	0.007093	1	0.3059	1	5	60	COL1A1,COL8A1,BMP1,LAMA3,LAMB3
Pathway	1270244	Extracellular matrix organization	BioSystems: REACTOME	0.007484	1	0.3059	1	13	298	ACTN1,FBN1,SDC2,SDC4,COL1A1,COL8A1,ITGA2,BMP1,CAST,LAMA3,LAMA4,LAMB3,COLGALT1
Pathway	1270001	Metabolism of lipids and lipoproteins	BioSystems: REACTOME	0.007574	1	0.3059	1	27	816	GLTP,TXNRD1,SCD,PIP4K2B,PITPNB,ALPI,VLDLR,SUMF2,TEAD2,AGPAT2,APOB,APOC2,MED28,PRKACA,SELENOI,CPNE7,MED18,MBOAT2,BMP1,CPNE3,LPGAT1,MED13,TEAD4,CUBN,LIPC,PIP4K2C,HSD17B11
Pathway	1269965	Fructose metabolism	BioSystems: REACTOME	0.007952	1	0.3059	1	2	7	GLYCTK,ALDH1A1
Pathway	1269899	Scavenging by Class A Receptors	BioSystems: REACTOME	0.008233	1	0.3082	1	3	21	COL1A1,APOB,MSR1
Pathway	1270002	Lipid digestion, mobilization, and transport	BioSystems: REACTOME	0.00863	1	0.3094	1	7	115	VLDLR,APOB,APOC2,PRKACA,BMP1,CUBN,LIPC
Pathway	1270053	Phospholipid metabolism	BioSystems: REACTOME	0.009588	1	0.3094	1	10	208	PIP4K2B,PITPNB,ALPI,AGPAT2,SELENOI,CPNE7,MBOAT2,CPNE3,LPGAT1,PIP4K2C
Pathway	1270144	Metabolism of vitamins and cofactors	BioSystems: REACTOME	0.009721	1	0.3094	1	9	177	SDC2,SDC4,SLC19A2,APOB,APOC2,MTR,SLC23A2,CUBN,LRP1
Pathway	PW:0000482	lipoprotein metabolic	Pathway Ontology	0.001994	1	0.1453	1	3	13	APOB,APOC2,LIPC
Pathway	PW:0000484	altered lipoprotein metabolic	Pathway Ontology	0.007952	1	0.3059	1	2	7	APOB,APOC2

## Sheet: NAc_Gray26
Category	ID	Name	Source	p-value	q-value Bonferroni	q-value FDR B&H	q-value FDR B&Y	Hit Count in Query List	Hit Count in Genome	Hit in Query List
GO: Molecular Function	GO:0004699	calcium-independent protein kinase C activity		0.001912	0.1338	0.06062	0.293	1	3	PRKCD
GO: Molecular Function	GO:0005007	fibroblast growth factor-activated receptor activity		0.003185	0.2229	0.06062	0.293	1	5	FGFR2
GO: Molecular Function	GO:0043184	vascular endothelial growth factor receptor 2 binding		0.004456	0.3119	0.06062	0.293	1	7	ITGA5
GO: Molecular Function	GO:0034046	poly(G) binding		0.005091	0.3564	0.06062	0.293	1	8	HNRNPU
GO: Molecular Function	GO:0050897	cobalt ion binding		0.005091	0.3564	0.06062	0.293	1	8	PML
GO: Molecular Function	GO:0004713	protein tyrosine kinase activity		0.00576	0.4032	0.06062	0.293	2	182	PRKCD,FGFR2
GO: Molecular Function	GO:0004672	protein kinase activity		0.007115	0.4981	0.06062	0.293	3	649	CSNK1A1,PRKCD,FGFR2
GO: Molecular Function	GO:0043560	insulin receptor substrate binding		0.007627	0.5339	0.06062	0.293	1	12	PRKCD
GO: Molecular Function	GO:0005172	vascular endothelial growth factor receptor binding		0.00826	0.5782	0.06062	0.293	1	13	ITGA5
GO: Molecular Function	GO:0070034	telomerase RNA binding		0.008893	0.6225	0.06062	0.293	1	14	HNRNPU
GO: Molecular Function	GO:0032183	SUMO binding		0.009526	0.6668	0.06062	0.293	1	15	PML
GO: Biological Process	GO:0032211	negative regulation of telomere maintenance via telomerase		2.46e-05	0.02918	0.02001	0.1532	2	12	HNRNPU,PML
GO: Biological Process	GO:0010639	negative regulation of organelle organization		4.653e-05	0.05519	0.02001	0.1532	4	340	PRKCD,FGFR2,HNRNPU,PML
GO: Biological Process	GO:1904357	negative regulation of telomere maintenance via telomere lengthening		5.061e-05	0.06002	0.02001	0.1532	2	17	HNRNPU,PML
GO: Biological Process	GO:0032205	negative regulation of telomere maintenance		0.0001205	0.143	0.03574	0.2736	2	26	HNRNPU,PML
GO: Biological Process	GO:2000279	negative regulation of DNA biosynthetic process		0.0001954	0.2317	0.04488	0.3436	2	33	HNRNPU,PML
GO: Biological Process	GO:0060603	mammary gland duct morphogenesis		0.0003025	0.3588	0.04488	0.3436	2	41	FGFR2,PML
GO: Biological Process	GO:0032210	regulation of telomere maintenance via telomerase		0.0003647	0.4326	0.04488	0.3436	2	45	HNRNPU,PML
GO: Biological Process	GO:0008631	intrinsic apoptotic signaling pathway in response to oxidative stress		0.0004151	0.4924	0.04488	0.3436	2	48	PRKCD,PML
GO: Biological Process	GO:1904356	regulation of telomere maintenance via telomere lengthening		0.0004505	0.5343	0.04488	0.3436	2	50	HNRNPU,PML
GO: Biological Process	GO:0090398	cellular senescence		0.0005452	0.6466	0.04488	0.3436	2	55	PRKCD,PML
GO: Biological Process	GO:0010518	positive regulation of phospholipase activity		0.0005452	0.6466	0.04488	0.3436	2	55	PRKCD,FGFR2
GO: Biological Process	GO:0008156	negative regulation of DNA replication		0.0005652	0.6703	0.04488	0.3436	2	56	HNRNPU,PML
GO: Biological Process	GO:0007004	telomere maintenance via telomerase		0.0005652	0.6703	0.04488	0.3436	2	56	HNRNPU,PML
GO: Biological Process	GO:0016071	mRNA metabolic process		0.0006138	0.728	0.04488	0.3436	4	665	RPS18,BCAS2,RBM39,HNRNPU
GO: Biological Process	GO:0060443	mammary gland morphogenesis		0.0006704	0.7951	0.04488	0.3436	2	61	FGFR2,PML
GO: Biological Process	GO:0051129	negative regulation of cellular component organization		0.0006827	0.8097	0.04488	0.3436	4	684	PRKCD,FGFR2,HNRNPU,PML
GO: Biological Process	GO:0032922	circadian regulation of gene expression		0.0006925	0.8213	0.04488	0.3436	2	62	HNRNPU,PML
GO: Biological Process	GO:0006278	RNA-dependent DNA biosynthetic process		0.0007609	0.9024	0.04488	0.3436	2	65	HNRNPU,PML
GO: Biological Process	GO:0010833	telomere maintenance via telomere lengthening		0.0007844	0.9303	0.04488	0.3436	2	66	HNRNPU,PML
GO: Biological Process	GO:0010517	regulation of phospholipase activity		0.0008082	0.9586	0.04488	0.3436	2	67	PRKCD,FGFR2
GO: Biological Process	GO:0060193	positive regulation of lipase activity		0.0008324	0.9873	0.04488	0.3436	2	68	PRKCD,FGFR2
GO: Biological Process	GO:0032204	regulation of telomere maintenance		0.0008324	0.9873	0.04488	0.3436	2	68	HNRNPU,PML
GO: Biological Process	GO:0036473	cell death in response to oxidative stress		0.0009586	1	0.04943	0.3785	2	73	PRKCD,PML
GO: Biological Process	GO:0061180	mammary gland epithelium development		0.00115	1	0.05242	0.4013	2	80	FGFR2,PML
GO: Biological Process	GO:0060333	interferon-gamma-mediated signaling pathway		0.001297	1	0.05242	0.4013	2	85	PRKCD,PML
GO: Biological Process	GO:0060191	regulation of lipase activity		0.001358	1	0.05242	0.4013	2	87	PRKCD,FGFR2
GO: Biological Process	GO:0051052	regulation of DNA metabolic process		0.001461	1	0.05242	0.4013	3	370	PRKCD,HNRNPU,PML
GO: Biological Process	GO:0018108	peptidyl-tyrosine phosphorylation		0.001638	1	0.05242	0.4013	3	385	PRKCD,FGFR2,ITGA5
GO: Biological Process	GO:0007569	cell aging		0.00165	1	0.05242	0.4013	2	96	PRKCD,PML
GO: Biological Process	GO:0018212	peptidyl-tyrosine modification		0.001662	1	0.05242	0.4013	3	387	PRKCD,FGFR2,ITGA5
GO: Biological Process	GO:2000278	regulation of DNA biosynthetic process		0.001753	1	0.05242	0.4013	2	99	HNRNPU,PML
GO: Biological Process	GO:0014706	striated muscle tissue development		0.00184	1	0.05242	0.4013	3	401	ZNF689,FGFR2,HNRNPU
GO: Biological Process	GO:0008380	RNA splicing		0.001867	1	0.05242	0.4013	3	403	BCAS2,RBM39,HNRNPU
GO: Biological Process	GO:0060523	prostate epithelial cord elongation		0.001915	1	0.05242	0.4013	1	3	FGFR2
GO: Biological Process	GO:0032079	positive regulation of endodeoxyribonuclease activity		0.001915	1	0.05242	0.4013	1	3	PRKCD
GO: Biological Process	GO:0006680	glucosylceramide catabolic process		0.001915	1	0.05242	0.4013	1	3	PRKCD
GO: Biological Process	GO:0021847	ventricular zone neuroblast division		0.001915	1	0.05242	0.4013	1	3	FGFR2
GO: Biological Process	GO:0006396	RNA processing		0.002013	1	0.05242	0.4013	4	914	RPS18,BCAS2,RBM39,HNRNPU
GO: Biological Process	GO:0060537	muscle tissue development		0.002086	1	0.05242	0.4013	3	419	ZNF689,FGFR2,HNRNPU
GO: Biological Process	GO:0051345	positive regulation of hydrolase activity		0.002138	1	0.05242	0.4013	4	929	PRKCD,FGFR2,HNRNPU,PML
GO: Biological Process	GO:0051053	negative regulation of DNA metabolic process		0.002356	1	0.05242	0.4013	2	115	HNRNPU,PML
GO: Biological Process	GO:0019058	viral life cycle		0.002509	1	0.05242	0.4013	3	447	RPS18,PML,ITGA5
GO: Biological Process	GO:2001251	negative regulation of chromosome organization		0.00252	1	0.05242	0.4013	2	119	HNRNPU,PML
GO: Biological Process	GO:0051490	negative regulation of filopodium assembly		0.002553	1	0.05242	0.4013	1	4	PRKCD
GO: Biological Process	GO:2000373	positive regulation of DNA topoisomerase (ATP-hydrolyzing) activity		0.002553	1	0.05242	0.4013	1	4	HNRNPU
GO: Biological Process	GO:0060594	mammary gland specification		0.002553	1	0.05242	0.4013	1	4	FGFR2
GO: Biological Process	GO:0021769	orbitofrontal cortex development		0.002553	1	0.05242	0.4013	1	4	FGFR2
GO: Biological Process	GO:0032077	positive regulation of deoxyribonuclease activity		0.002553	1	0.05242	0.4013	1	4	PRKCD
GO: Biological Process	GO:0060648	mammary gland bud morphogenesis		0.002553	1	0.05242	0.4013	1	4	FGFR2
GO: Biological Process	GO:2000371	regulation of DNA topoisomerase (ATP-hydrolyzing) activity		0.002553	1	0.05242	0.4013	1	4	HNRNPU
GO: Biological Process	GO:0023021	termination of signal transduction		0.002553	1	0.05242	0.4013	1	4	PRKCD
GO: Biological Process	GO:0060737	prostate gland morphogenetic growth		0.002553	1	0.05242	0.4013	1	4	FGFR2
GO: Biological Process	GO:0061031	endodermal digestive tract morphogenesis		0.002553	1	0.05242	0.4013	1	4	FGFR2
GO: Biological Process	GO:0001704	formation of primary germ layer		0.002732	1	0.05242	0.4013	2	124	FGFR2,ITGA5
GO: Biological Process	GO:0001525	angiogenesis		0.002807	1	0.05242	0.4013	3	465	FGFR2,PML,ITGA5
GO: Biological Process	GO:0010608	posttranscriptional regulation of gene expression		0.003035	1	0.05242	0.4013	3	478	PRKCD,HNRNPU,PML
GO: Biological Process	GO:0006397	mRNA processing		0.003071	1	0.05242	0.4013	3	480	BCAS2,RBM39,HNRNPU
GO: Biological Process	GO:0010912	positive regulation of isomerase activity		0.00319	1	0.05242	0.4013	1	5	HNRNPU
GO: Biological Process	GO:0010911	regulation of isomerase activity		0.00319	1	0.05242	0.4013	1	5	HNRNPU
GO: Biological Process	GO:0071866	negative regulation of apoptotic process in bone marrow		0.00319	1	0.05242	0.4013	1	5	FGFR2
GO: Biological Process	GO:0060057	apoptotic process involved in mammary gland involution		0.00319	1	0.05242	0.4013	1	5	PML
GO: Biological Process	GO:1904885	beta-catenin destruction complex assembly		0.00319	1	0.05242	0.4013	1	5	CSNK1A1
GO: Biological Process	GO:1903519	regulation of mammary gland involution		0.00319	1	0.05242	0.4013	1	5	PML
GO: Biological Process	GO:1903521	positive regulation of mammary gland involution		0.00319	1	0.05242	0.4013	1	5	PML
GO: Biological Process	GO:1902339	positive regulation of apoptotic process involved in morphogenesis		0.00319	1	0.05242	0.4013	1	5	PML
GO: Biological Process	GO:1904747	positive regulation of apoptotic process involved in development		0.00319	1	0.05242	0.4013	1	5	PML
GO: Biological Process	GO:0060916	mesenchymal cell proliferation involved in lung development		0.00319	1	0.05242	0.4013	1	5	FGFR2
GO: Biological Process	GO:0060058	positive regulation of apoptotic process involved in mammary gland involution		0.00319	1	0.05242	0.4013	1	5	PML
GO: Biological Process	GO:0070934	CRD-mediated mRNA stabilization		0.00319	1	0.05242	0.4013	1	5	HNRNPU
GO: Biological Process	GO:0071865	regulation of apoptotic process in bone marrow		0.00319	1	0.05242	0.4013	1	5	FGFR2
GO: Biological Process	GO:0071346	cellular response to interferon-gamma		0.003466	1	0.05242	0.4013	2	140	PRKCD,PML
GO: Biological Process	GO:0000723	telomere maintenance		0.003466	1	0.05242	0.4013	2	140	HNRNPU,PML
GO: Biological Process	GO:0050821	protein stabilization		0.003563	1	0.05242	0.4013	2	142	PRKCD,PML
GO: Biological Process	GO:0043488	regulation of mRNA stability		0.003662	1	0.05242	0.4013	2	144	PRKCD,HNRNPU
GO: Biological Process	GO:0030578	PML body organization		0.003827	1	0.05242	0.4013	1	6	PML
GO: Biological Process	GO:0003149	membranous septum morphogenesis		0.003827	1	0.05242	0.4013	1	6	FGFR2
GO: Biological Process	GO:0007182	common-partner SMAD protein phosphorylation		0.003827	1	0.05242	0.4013	1	6	PML
GO: Biological Process	GO:0071839	apoptotic process in bone marrow		0.003827	1	0.05242	0.4013	1	6	FGFR2
GO: Biological Process	GO:1904424	regulation of GTP binding		0.003827	1	0.05242	0.4013	1	6	CSNK1A1
GO: Biological Process	GO:0046477	glycosylceramide catabolic process		0.003827	1	0.05242	0.4013	1	6	PRKCD
GO: Biological Process	GO:0060696	regulation of phospholipid catabolic process		0.003827	1	0.05242	0.4013	1	6	PRKCD
GO: Biological Process	GO:0045345	positive regulation of MHC class I biosynthetic process		0.003827	1	0.05242	0.4013	1	6	PML
GO: Biological Process	GO:0021869	forebrain ventricular zone progenitor cell division		0.003827	1	0.05242	0.4013	1	6	FGFR2
GO: Biological Process	GO:0043487	regulation of RNA stability		0.003915	1	0.05242	0.4013	2	149	PRKCD,HNRNPU
GO: Biological Process	GO:0030879	mammary gland development		0.004123	1	0.05242	0.4013	2	153	FGFR2,PML
GO: Biological Process	GO:0032200	telomere organization		0.004123	1	0.05242	0.4013	2	153	HNRNPU,PML
GO: Biological Process	GO:0022612	gland morphogenesis		0.004176	1	0.05242	0.4013	2	154	FGFR2,PML
GO: Biological Process	GO:2001020	regulation of response to DNA damage stimulus		0.004336	1	0.05242	0.4013	2	157	PRKCD,PML
GO: Biological Process	GO:0032071	regulation of endodeoxyribonuclease activity		0.004464	1	0.05242	0.4013	1	7	PRKCD
GO: Biological Process	GO:0060687	regulation of branching involved in prostate gland morphogenesis		0.004464	1	0.05242	0.4013	1	7	FGFR2
GO: Biological Process	GO:0071864	positive regulation of cell proliferation in bone marrow		0.004464	1	0.05242	0.4013	1	7	FGFR2
GO: Biological Process	GO:0050713	negative regulation of interleukin-1 beta secretion		0.004464	1	0.05242	0.4013	1	7	PML
GO: Biological Process	GO:0060526	prostate glandular acinus morphogenesis		0.004464	1	0.05242	0.4013	1	7	FGFR2
GO: Biological Process	GO:0045343	regulation of MHC class I biosynthetic process		0.004464	1	0.05242	0.4013	1	7	PML
GO: Biological Process	GO:0060449	bud elongation involved in lung branching		0.004464	1	0.05242	0.4013	1	7	FGFR2
GO: Biological Process	GO:0060664	epithelial cell proliferation involved in salivary gland morphogenesis		0.004464	1	0.05242	0.4013	1	7	FGFR2
GO: Biological Process	GO:0006678	glucosylceramide metabolic process		0.004464	1	0.05242	0.4013	1	7	PRKCD
GO: Biological Process	GO:0045341	MHC class I biosynthetic process		0.004464	1	0.05242	0.4013	1	7	PML
GO: Biological Process	GO:0060501	positive regulation of epithelial cell proliferation involved in lung morphogenesis		0.004464	1	0.05242	0.4013	1	7	FGFR2
GO: Biological Process	GO:0006685	sphingomyelin catabolic process		0.004464	1	0.05242	0.4013	1	7	PRKCD
GO: Biological Process	GO:0060527	prostate epithelial cord arborization involved in prostate glandular acinus morphogenesis		0.004464	1	0.05242	0.4013	1	7	FGFR2
GO: Biological Process	GO:0048514	blood vessel morphogenesis		0.004554	1	0.05295	0.4054	3	552	FGFR2,PML,ITGA5
GO: Biological Process	GO:0034341	response to interferon-gamma		0.004665	1	0.05371	0.4112	2	163	PRKCD,PML
GO: Biological Process	GO:0032070	regulation of deoxyribonuclease activity		0.0051	1	0.05499	0.421	1	8	PRKCD
GO: Biological Process	GO:0071863	regulation of cell proliferation in bone marrow		0.0051	1	0.05499	0.421	1	8	FGFR2
GO: Biological Process	GO:2001140	positive regulation of phospholipid transport		0.0051	1	0.05499	0.421	1	8	PRKCD
GO: Biological Process	GO:0034351	negative regulation of glial cell apoptotic process		0.0051	1	0.05499	0.421	1	8	PRKCD
GO: Biological Process	GO:2001138	regulation of phospholipid transport		0.0051	1	0.05499	0.421	1	8	PRKCD
GO: Biological Process	GO:0032808	lacrimal gland development		0.0051	1	0.05499	0.421	1	8	FGFR2
GO: Biological Process	GO:0071447	cellular response to hydroperoxide		0.0051	1	0.05499	0.421	1	8	PRKCD
GO: Biological Process	GO:0006275	regulation of DNA replication		0.005179	1	0.05534	0.4237	2	172	HNRNPU,PML
GO: Biological Process	GO:0060463	lung lobe morphogenesis		0.005736	1	0.05669	0.434	1	9	FGFR2
GO: Biological Process	GO:2000304	positive regulation of ceramide biosynthetic process		0.005736	1	0.05669	0.434	1	9	PRKCD
GO: Biological Process	GO:0090154	positive regulation of sphingolipid biosynthetic process		0.005736	1	0.05669	0.434	1	9	PRKCD
GO: Biological Process	GO:0032055	negative regulation of translation in response to stress		0.005736	1	0.05669	0.434	1	9	PML
GO: Biological Process	GO:0060592	mammary gland formation		0.005736	1	0.05669	0.434	1	9	FGFR2
GO: Biological Process	GO:0034350	regulation of glial cell apoptotic process		0.005736	1	0.05669	0.434	1	9	PRKCD
GO: Biological Process	GO:0071838	cell proliferation in bone marrow		0.005736	1	0.05669	0.434	1	9	FGFR2
GO: Biological Process	GO:2000794	regulation of epithelial cell proliferation involved in lung morphogenesis		0.005736	1	0.05669	0.434	1	9	FGFR2
GO: Biological Process	GO:0021873	forebrain neuroblast division		0.005736	1	0.05669	0.434	1	9	FGFR2
GO: Biological Process	GO:0048754	branching morphogenesis of an epithelial tube		0.005967	1	0.05848	0.4477	2	185	FGFR2,PML
GO: Biological Process	GO:0002009	morphogenesis of an epithelium		0.006103	1	0.05933	0.4542	3	613	FGFR2,PML,ITGA5
GO: Biological Process	GO:2000059	negative regulation of protein ubiquitination involved in ubiquitin-dependent protein catabolic process		0.006371	1	0.0595	0.4555	1	10	PML
GO: Biological Process	GO:0060174	limb bud formation		0.006371	1	0.0595	0.4555	1	10	FGFR2
GO: Biological Process	GO:0030916	otic vesicle formation		0.006371	1	0.0595	0.4555	1	10	FGFR2
GO: Biological Process	GO:0060462	lung lobe development		0.006371	1	0.0595	0.4555	1	10	FGFR2
GO: Biological Process	GO:0060363	cranial suture morphogenesis		0.006371	1	0.0595	0.4555	1	10	FGFR2
GO: Biological Process	GO:2001235	positive regulation of apoptotic signaling pathway		0.006477	1	0.05955	0.4559	2	193	PRKCD,PML
GO: Biological Process	GO:0007369	gastrulation		0.006477	1	0.05955	0.4559	2	193	FGFR2,ITGA5
GO: Biological Process	GO:0071363	cellular response to growth factor stimulus		0.006969	1	0.06059	0.4639	3	643	FGFR2,PML,ITGA5
GO: Biological Process	GO:0050711	negative regulation of interleukin-1 secretion		0.007006	1	0.06059	0.4639	1	11	PML
GO: Biological Process	GO:0060484	lung-associated mesenchyme development		0.007006	1	0.06059	0.4639	1	11	FGFR2
GO: Biological Process	GO:0015810	aspartate transport		0.007006	1	0.06059	0.4639	1	11	PRKCD
GO: Biological Process	GO:0090331	negative regulation of platelet aggregation		0.007006	1	0.06059	0.4639	1	11	PRKCD
GO: Biological Process	GO:0021860	pyramidal neuron development		0.007006	1	0.06059	0.4639	1	11	FGFR2
GO: Biological Process	GO:0048755	branching morphogenesis of a nerve		0.007006	1	0.06059	0.4639	1	11	FGFR2
GO: Biological Process	GO:0051054	positive regulation of DNA metabolic process		0.007142	1	0.06059	0.4639	2	203	PRKCD,PML
GO: Biological Process	GO:0001568	blood vessel development		0.007273	1	0.06059	0.4639	3	653	FGFR2,PML,ITGA5
GO: Biological Process	GO:0032845	negative regulation of homeostatic process		0.007347	1	0.06059	0.4639	2	206	HNRNPU,PML
GO: Biological Process	GO:0031329	regulation of cellular catabolic process		0.007586	1	0.06059	0.4639	3	663	CSNK1A1,PRKCD,PML
GO: Biological Process	GO:0061061	muscle structure development		0.007586	1	0.06059	0.4639	3	663	ZNF689,FGFR2,HNRNPU
GO: Biological Process	GO:0060525	prostate glandular acinus development		0.007641	1	0.06059	0.4639	1	12	FGFR2
GO: Biological Process	GO:0060056	mammary gland involution		0.007641	1	0.06059	0.4639	1	12	PML
GO: Biological Process	GO:1902337	regulation of apoptotic process involved in morphogenesis		0.007641	1	0.06059	0.4639	1	12	PML
GO: Biological Process	GO:0030575	nuclear body organization		0.007641	1	0.06059	0.4639	1	12	PML
GO: Biological Process	GO:0021859	pyramidal neuron differentiation		0.007641	1	0.06059	0.4639	1	12	FGFR2
GO: Biological Process	GO:0032930	positive regulation of superoxide anion generation		0.007641	1	0.06059	0.4639	1	12	PRKCD
GO: Biological Process	GO:0060502	epithelial cell proliferation involved in lung morphogenesis		0.007641	1	0.06059	0.4639	1	12	FGFR2
GO: Biological Process	GO:1904816	positive regulation of protein localization to chromosome, telomeric region		0.007641	1	0.06059	0.4639	1	12	PML
GO: Biological Process	GO:0071897	DNA biosynthetic process		0.007696	1	0.06059	0.4639	2	211	HNRNPU,PML
GO: Biological Process	GO:0070848	response to growth factor		0.007873	1	0.06059	0.4639	3	672	FGFR2,PML,ITGA5
GO: Biological Process	GO:0007623	circadian rhythm		0.007908	1	0.06059	0.4639	2	214	HNRNPU,PML
GO: Biological Process	GO:0048738	cardiac muscle tissue development		0.008051	1	0.06059	0.4639	2	216	FGFR2,HNRNPU
GO: Biological Process	GO:0072594	establishment of protein localization to organelle		0.008102	1	0.06059	0.4639	3	679	PRKCD,RPS18,PML
GO: Biological Process	GO:0001944	vasculature development		0.008135	1	0.06059	0.4639	3	680	FGFR2,PML,ITGA5
GO: Biological Process	GO:0046479	glycosphingolipid catabolic process		0.008275	1	0.06059	0.4639	1	13	PRKCD
GO: Biological Process	GO:0071600	otic vesicle morphogenesis		0.008275	1	0.06059	0.4639	1	13	FGFR2
GO: Biological Process	GO:0060670	branching involved in labyrinthine layer morphogenesis		0.008275	1	0.06059	0.4639	1	13	FGFR2
GO: Biological Process	GO:1904748	regulation of apoptotic process involved in development		0.008275	1	0.06059	0.4639	1	13	PML
GO: Biological Process	GO:0015740	C4-dicarboxylate transport		0.008275	1	0.06059	0.4639	1	13	PRKCD
GO: Biological Process	GO:0060601	lateral sprouting from an epithelium		0.008275	1	0.06059	0.4639	1	13	FGFR2
GO: Biological Process	GO:0061138	morphogenesis of a branching epithelium		0.008488	1	0.06059	0.4639	2	222	FGFR2,PML
GO: Biological Process	GO:0001649	osteoblast differentiation		0.008636	1	0.06059	0.4639	2	224	FGFR2,HNRNPU
GO: Biological Process	GO:0045930	negative regulation of mitotic cell cycle		0.00871	1	0.06059	0.4639	2	225	FGFR2,PML
GO: Biological Process	GO:0007169	transmembrane receptor protein tyrosine kinase signaling pathway		0.00888	1	0.06059	0.4639	3	702	PRKCD,FGFR2,ITGA5
GO: Biological Process	GO:0055057	neuroblast division		0.008909	1	0.06059	0.4639	1	14	FGFR2
GO: Biological Process	GO:2000303	regulation of ceramide biosynthetic process		0.008909	1	0.06059	0.4639	1	14	PRKCD
GO: Biological Process	GO:0006684	sphingomyelin metabolic process		0.008909	1	0.06059	0.4639	1	14	PRKCD
GO: Biological Process	GO:0033631	cell-cell adhesion mediated by integrin		0.008909	1	0.06059	0.4639	1	14	ITGA5
GO: Biological Process	GO:0006677	glycosylceramide metabolic process		0.008909	1	0.06059	0.4639	1	14	PRKCD
GO: Biological Process	GO:1904814	regulation of protein localization to chromosome, telomeric region		0.008909	1	0.06059	0.4639	1	14	PML
GO: Biological Process	GO:0036445	neuronal stem cell division		0.008909	1	0.06059	0.4639	1	14	FGFR2
GO: Biological Process	GO:0030155	regulation of cell adhesion		0.009125	1	0.06059	0.4639	3	709	PRKCD,PML,ITGA5
GO: Biological Process	GO:0098742	cell-cell adhesion via plasma-membrane adhesion molecules		0.009239	1	0.06059	0.4639	2	232	PCDH7,ITGA5
GO: Biological Process	GO:0090153	regulation of sphingolipid biosynthetic process		0.009543	1	0.06059	0.4639	1	15	PRKCD
GO: Biological Process	GO:0051457	maintenance of protein location in nucleus		0.009543	1	0.06059	0.4639	1	15	PML
GO: Biological Process	GO:0060442	branching involved in prostate gland morphogenesis		0.009543	1	0.06059	0.4639	1	15	FGFR2
GO: Biological Process	GO:1905038	regulation of membrane lipid metabolic process		0.009543	1	0.06059	0.4639	1	15	PRKCD
GO: Biological Process	GO:0033240	positive regulation of cellular amine metabolic process		0.009543	1	0.06059	0.4639	1	15	PRKCD
GO: Biological Process	GO:0060742	epithelial cell differentiation involved in prostate gland development		0.009543	1	0.06059	0.4639	1	15	FGFR2
GO: Biological Process	GO:0003148	outflow tract septum morphogenesis		0.009543	1	0.06059	0.4639	1	15	FGFR2
GO: Biological Process	GO:0032075	positive regulation of nuclease activity		0.009543	1	0.06059	0.4639	1	15	PRKCD
GO: Biological Process	GO:0051974	negative regulation of telomerase activity		0.009543	1	0.06059	0.4639	1	15	PML
GO: Biological Process	GO:0046514	ceramide catabolic process		0.009543	1	0.06059	0.4639	1	15	PRKCD
GO: Biological Process	GO:0060736	prostate gland growth		0.009543	1	0.06059	0.4639	1	15	FGFR2
GO: Biological Process	GO:0019377	glycolipid catabolic process		0.009543	1	0.06059	0.4639	1	15	PRKCD
GO: Biological Process	GO:0016482	cytosolic transport		0.009592	1	0.06059	0.4639	3	722	PRKCD,FGFR2,PML
GO: Biological Process	GO:0031647	regulation of protein stability		0.009625	1	0.06059	0.4639	2	237	PRKCD,PML
GO: Biological Process	GO:0001763	morphogenesis of a branching structure		0.009703	1	0.06059	0.4639	2	238	FGFR2,PML
GO: Biological Process	GO:0006605	protein targeting		0.009738	1	0.06059	0.4639	3	726	PRKCD,RPS18,PML
GO: Biological Process	GO:0045765	regulation of angiogenesis		0.009781	1	0.06059	0.4639	2	239	PML,ITGA5
GO: Biological Process	GO:0050730	regulation of peptidyl-tyrosine phosphorylation		0.00986	1	0.06059	0.4639	2	240	PRKCD,ITGA5
GO: Biological Process	GO:0010948	negative regulation of cell cycle process		0.00986	1	0.06059	0.4639	2	240	FGFR2,PML
GO: Cellular Component	GO:1990904	ribonucleoprotein complex		0.0008987	0.08987	0.03213	0.1667	4	751	CSNK1A1,RPS18,BCAS2,HNRNPU
GO: Cellular Component	GO:0030529	intracellular ribonucleoprotein complex		0.0008987	0.08987	0.03213	0.1667	4	751	CSNK1A1,RPS18,BCAS2,HNRNPU
GO: Cellular Component	GO:0016604	nuclear body		0.001357	0.1357	0.03213	0.1667	3	368	CSNK1A1,RBM39,PML
GO: Cellular Component	GO:0071013	catalytic step 2 spliceosome		0.001395	0.1395	0.03213	0.1667	2	90	BCAS2,HNRNPU
GO: Cellular Component	GO:0071062	alphav-beta3 integrin-vitronectin complex		0.001877	0.1877	0.03213	0.1667	1	3	ITGA5
GO: Cellular Component	GO:0016363	nuclear matrix		0.001928	0.1928	0.03213	0.1667	2	106	PRKCD,PML
GO: Cellular Component	GO:0042406	extrinsic component of endoplasmic reticulum membrane		0.003126	0.3126	0.03933	0.204	1	5	PML
GO: Cellular Component	GO:0034399	nuclear periphery		0.003147	0.3147	0.03933	0.204	2	136	PRKCD,PML
GO: Cellular Component	GO:0070937	CRD-mediated mRNA stability complex		0.00375	0.375	0.04167	0.2161	1	6	HNRNPU
GO: Cellular Component	GO:0071012	catalytic step 1 spliceosome		0.004997	0.4997	0.04577	0.2374	1	8	BCAS2
GO: Cellular Component	GO:0005681	spliceosomal complex		0.005035	0.5035	0.04577	0.2374	2	173	BCAS2,HNRNPU
GO: Cellular Component	GO:0016607	nuclear speck		0.006801	0.6801	0.05456	0.283	2	202	CSNK1A1,RBM39
GO: Cellular Component	GO:0005847	mRNA cleavage and polyadenylation specificity factor complex		0.007487	0.7487	0.05456	0.283	1	12	CSNK1A1
GO: Cellular Component	GO:0031092	platelet alpha granule membrane		0.008109	0.8109	0.05456	0.283	1	13	PCDH7
GO: Cellular Component	GO:0030877	beta-catenin destruction complex		0.00873	0.873	0.05456	0.283	1	14	CSNK1A1
GO: Cellular Component	GO:0000974	Prp19 complex		0.00873	0.873	0.05456	0.283	1	14	BCAS2
GO: Cellular Component	GO:0044451	nucleoplasm part		0.009633	0.9633	0.0554	0.2874	3	738	CSNK1A1,RBM39,PML
GO: Cellular Component	GO:0005662	DNA replication factor A complex		0.009972	0.9972	0.0554	0.2874	1	16	BCAS2
Human Phenotype	HP:0005048	Synostosis of carpal bones		0.00136	0.2544	0.01695	0.09852	1	3	FGFR2
Human Phenotype	HP:0005707	Bilateral triphalangeal thumbs		0.00136	0.2544	0.01695	0.09852	1	3	FGFR2
Human Phenotype	HP:0007656	Lacrimal gland aplasia		0.00136	0.2544	0.01695	0.09852	1	3	FGFR2
Human Phenotype	HP:0007900	Hypoplastic lacrimal duct		0.00136	0.2544	0.01695	0.09852	1	3	FGFR2
Human Phenotype	HP:0007892	Hypoplasia of the lacrimal puncta		0.00136	0.2544	0.01695	0.09852	1	3	FGFR2
Human Phenotype	HP:0009642	Broad distal phalanx of the thumb		0.00136	0.2544	0.01695	0.09852	1	3	FGFR2
Human Phenotype	HP:0008743	Coronal hypospadias		0.00136	0.2544	0.01695	0.09852	1	3	FGFR2
Human Phenotype	HP:0009740	Aplasia of the parotid gland		0.00136	0.2544	0.01695	0.09852	1	3	FGFR2
Human Phenotype	HP:0009637	Absent proximal phalanx of thumb		0.00136	0.2544	0.01695	0.09852	1	3	FGFR2
Human Phenotype	HP:0100583	Corneal perforation		0.00136	0.2544	0.01695	0.09852	1	3	FGFR2
Human Phenotype	HP:0008080	Hallux varus		0.00136	0.2544	0.01695	0.09852	1	3	FGFR2
Human Phenotype	HP:0009741	Nephrosclerosis		0.00136	0.2544	0.01695	0.09852	1	3	FGFR2
Human Phenotype	HP:0003795	Short middle phalanx of toe		0.001813	0.3391	0.01695	0.09852	1	4	FGFR2
Human Phenotype	HP:0002678	Skull asymmetry {has_synonym_type="layperson"}		0.001813	0.3391	0.01695	0.09852	1	4	FGFR2
Human Phenotype	HP:0000263	Oxycephaly		0.001813	0.3391	0.01695	0.09852	1	4	FGFR2
Human Phenotype	HP:0007732	Lacrimal gland hypoplasia		0.001813	0.3391	0.01695	0.09852	1	4	FGFR2
Human Phenotype	HP:0002676	Cloverleaf skull		0.001813	0.3391	0.01695	0.09852	1	4	FGFR2
Human Phenotype	HP:0002623	Overriding aorta		0.001813	0.3391	0.01695	0.09852	1	4	FGFR2
Human Phenotype	HP:0009462	Radial deviation of the 3rd finger		0.002267	0.4238	0.01695	0.09852	1	5	FGFR2
Human Phenotype	HP:0002781	Upper airway obstruction {has_synonym_type="layperson"}		0.002267	0.4238	0.01695	0.09852	1	5	FGFR2
Human Phenotype	HP:0000198	Absence of Stensen duct		0.002267	0.4238	0.01695	0.09852	1	5	FGFR2
Human Phenotype	HP:0001245	Small thenar eminence		0.002267	0.4238	0.01695	0.09852	1	5	FGFR2
Human Phenotype	HP:0000063	Fused labia minora		0.002267	0.4238	0.01695	0.09852	1	5	FGFR2
Human Phenotype	HP:0000620	Dacryocystitis		0.002267	0.4238	0.01695	0.09852	1	5	FGFR2
Human Phenotype	HP:0001092	Absent lacrimal punctum		0.002267	0.4238	0.01695	0.09852	1	5	FGFR2
Human Phenotype	HP:0003070	Elbow ankylosis		0.00272	0.5086	0.01754	0.1019	1	6	FGFR2
Human Phenotype	HP:0011065	Conical incisor		0.00272	0.5086	0.01754	0.1019	1	6	FGFR2
Human Phenotype	HP:0007517	Palmoplantar cutis laxa		0.00272	0.5086	0.01754	0.1019	1	6	FGFR2
Human Phenotype	HP:0001783	Broad metatarsal		0.00272	0.5086	0.01754	0.1019	1	6	FGFR2
Human Phenotype	HP:0003275	Narrow pelvis bone {has_synonym_type="layperson"}		0.003172	0.5932	0.01784	0.1037	1	7	FGFR2
Human Phenotype	HP:0003319	Abnormality of the cervical spine		0.003172	0.5932	0.01784	0.1037	1	7	FGFR2
Human Phenotype	HP:0000217	Xerostomia		0.003172	0.5932	0.01784	0.1037	1	7	FGFR2
Human Phenotype	HP:0004425	Flat forehead {has_synonym_type="layperson"}		0.003172	0.5932	0.01784	0.1037	1	7	FGFR2
Human Phenotype	HP:0002780	Bronchomalacia		0.003625	0.6779	0.01784	0.1037	1	8	FGFR2
Human Phenotype	HP:0006110	Shortening of all middle phalanges of the fingers		0.003625	0.6779	0.01784	0.1037	1	8	FGFR2
Human Phenotype	HP:0001233	2-3 finger syndactyly		0.003625	0.6779	0.01784	0.1037	1	8	FGFR2
Human Phenotype	HP:0012210	Abnormal renal morphology		0.003625	0.6779	0.01784	0.1037	1	8	FGFR2
Human Phenotype	HP:0009944	Partial duplication of thumb phalanx		0.003625	0.6779	0.01784	0.1037	1	8	FGFR2
Human Phenotype	HP:0000680	Delayed eruption of primary teeth		0.004078	0.7626	0.01792	0.1041	1	9	FGFR2
Human Phenotype	HP:0003041	Humeroradial synostosis		0.004078	0.7626	0.01792	0.1041	1	9	FGFR2
Human Phenotype	HP:0100702	Arachnoid cyst		0.004078	0.7626	0.01792	0.1041	1	9	FGFR2
Human Phenotype	HP:0004442	Sagittal craniosynostosis		0.004531	0.8472	0.01792	0.1041	1	10	FGFR2
Human Phenotype	HP:0000389	Chronic otitis media		0.004531	0.8472	0.01792	0.1041	1	10	FGFR2
Human Phenotype	HP:0001061	Acne {has_synonym_type="layperson"}		0.004531	0.8472	0.01792	0.1041	1	10	FGFR2
Human Phenotype	HP:0002308	Arnold-Chiari malformation		0.004531	0.8472	0.01792	0.1041	1	10	FGFR2
Human Phenotype	HP:0000522	Alacrima		0.004983	0.9318	0.01792	0.1041	1	11	FGFR2
Human Phenotype	HP:0001545	Anteriorly placed anus		0.004983	0.9318	0.01792	0.1041	1	11	FGFR2
Human Phenotype	HP:0000460	Narrow nose {has_synonym_type="layperson"}		0.004983	0.9318	0.01792	0.1041	1	11	FGFR2
Human Phenotype	HP:0003031	Ulnar bowing		0.004983	0.9318	0.01792	0.1041	1	11	FGFR2
Human Phenotype	HP:0001355	Megalencephaly		0.004983	0.9318	0.01792	0.1041	1	11	FGFR2
Human Phenotype	HP:0007291	Posterior fossa cyst		0.004983	0.9318	0.01792	0.1041	1	11	FGFR2
Human Phenotype	HP:0002697	Parietal foramina		0.004983	0.9318	0.01792	0.1041	1	11	FGFR2
Human Phenotype	HP:0004443	Lambdoidal craniosynostosis		0.005435	1	0.01835	0.1066	1	12	FGFR2
Human Phenotype	HP:0000495	Recurrent corneal erosions		0.005435	1	0.01835	0.1066	1	12	FGFR2
Human Phenotype	HP:0000579	Nasolacrimal duct obstruction		0.005435	1	0.01835	0.1066	1	12	FGFR2
Human Phenotype	HP:0000586	Shallow orbits		0.005888	1	0.01835	0.1066	1	13	FGFR2
Human Phenotype	HP:0002582	Chronic atrophic gastritis		0.005888	1	0.01835	0.1066	1	13	FGFR2
Human Phenotype	HP:0012126	Stomach cancer		0.005888	1	0.01835	0.1066	1	13	FGFR2
Human Phenotype	HP:0001973	Autoimmune thrombocytopenia		0.005888	1	0.01835	0.1066	1	13	PRKCD
Human Phenotype	HP:0006101	Finger syndactyly		0.005888	1	0.01835	0.1066	1	13	FGFR2
Human Phenotype	HP:0100258	Preaxial polydactyly		0.00634	1	0.01924	0.1118	1	14	FGFR2
Human Phenotype	HP:0000557	Buphthalmos		0.006792	1	0.01924	0.1118	1	15	FGFR2
Human Phenotype	HP:0007099	Arnold-Chiari type I malformation		0.006792	1	0.01924	0.1118	1	15	FGFR2
Human Phenotype	HP:0000368	Low-set, posteriorly rotated ears		0.006792	1	0.01924	0.1118	1	15	FGFR2
Human Phenotype	HP:0004440	Coronal craniosynostosis		0.006792	1	0.01924	0.1118	1	15	FGFR2
Human Phenotype	HP:0000244	Brachyturricephaly		0.006792	1	0.01924	0.1118	1	15	FGFR2
Human Phenotype	HP:0000452	Choanal stenosis		0.007244	1	0.01992	0.1158	1	16	FGFR2
Human Phenotype	HP:0001739	Abnormality of the nasopharynx		0.007244	1	0.01992	0.1158	1	16	FGFR2
Human Phenotype	HP:0000059	Hypoplastic labia majora		0.007696	1	0.02031	0.118	1	17	FGFR2
Human Phenotype	HP:0001331	Absent septum pellucidum		0.008148	1	0.02031	0.118	1	18	FGFR2
Human Phenotype	HP:0003189	Long nose {has_synonym_type="layperson"}		0.008148	1	0.02031	0.118	1	18	FGFR2
Human Phenotype	HP:0001357	Plagiocephaly		0.008148	1	0.02031	0.118	1	18	FGFR2
Human Phenotype	HP:0000048	Bifid scrotum		0.008148	1	0.02031	0.118	1	18	FGFR2
Human Phenotype	HP:0000956	Acanthosis nigricans		0.008148	1	0.02031	0.118	1	18	FGFR2
Human Phenotype	HP:0000629	Periorbital fullness		0.008148	1	0.02031	0.118	1	18	FGFR2
Human Phenotype	HP:0000410	Mixed hearing impairment {has_synonym_type="layperson"}		0.009051	1	0.02227	0.1294	1	20	FGFR2
Human Phenotype	HP:0000402	Stenosis of the external auditory canal		0.009502	1	0.02298	0.1335	1	21	FGFR2
Human Phenotype	HP:0000894	Short clavicles		0.009954	1	0.02298	0.1335	1	22	FGFR2
Human Phenotype	HP:0010535	Sleep apnea		0.009954	1	0.02298	0.1335	1	22	FGFR2
Human Phenotype	HP:0010554	Cutaneous finger syndactyly		0.009954	1	0.02298	0.1335	1	22	FGFR2
Human Phenotype	HP:0001177	Preaxial hand polydactyly		0.009954	1	0.02298	0.1335	1	22	FGFR2
Mouse Phenotype	MP:0003409	decreased width of hypertrophic chondrocyte zone		0.001184	1	0.08044	0.5958	2	55	PRKCD,FGFR2
Mouse Phenotype	MP:0010763	abnormal hematopoietic stem cell physiology		0.001362	1	0.08044	0.5958	2	59	CSNK1A1,PML
Mouse Phenotype	MP:0000334	decreased granulocyte number		0.001478	1	0.08044	0.5958	3	255	PRKCD,FGFR2,PML
Mouse Phenotype	MP:0008395	abnormal osteoblast differentiation		0.001651	1	0.08044	0.5958	2	65	PRKCD,FGFR2
Mouse Phenotype	MP:0009657	failure of chorioallantoic fusion		0.001805	1	0.08044	0.5958	2	68	FGFR2,HNRNPU
Mouse Phenotype	MP:0004264	abnormal extraembryonic tissue physiology		0.002737	1	0.08044	0.5958	3	316	FGFR2,HNRNPU,ITGA5
Mouse Phenotype	MP:0002824	abnormal chorioallantoic fusion		0.002871	1	0.08044	0.5958	2	86	FGFR2,HNRNPU
Mouse Phenotype	MP:0011157	abnormal hypodermis muscle layer morphology		0.002877	1	0.08044	0.5958	1	3	FGFR2
Mouse Phenotype	MP:0011026	impaired branching involved in trachea morphogenesis		0.002877	1	0.08044	0.5958	1	3	FGFR2
Mouse Phenotype	MP:0010521	absent pulmonary artery		0.002877	1	0.08044	0.5958	1	3	FGFR2
Mouse Phenotype	MP:0004451	short presphenoid bone		0.002877	1	0.08044	0.5958	1	3	FGFR2
Mouse Phenotype	MP:0012667	split sternal manubrium		0.002877	1	0.08044	0.5958	1	3	FGFR2
Mouse Phenotype	MP:0011861	increased cranium height		0.002877	1	0.08044	0.5958	1	3	FGFR2
Mouse Phenotype	MP:0010646	absent pulmonary vein		0.002877	1	0.08044	0.5958	1	3	FGFR2
Mouse Phenotype	MP:0004552	fused tracheal cartilage rings		0.002877	1	0.08044	0.5958	1	3	FGFR2
Mouse Phenotype	MP:0009479	abnormal cecum development		0.002877	1	0.08044	0.5958	1	3	FGFR2
Mouse Phenotype	MP:0009509	absent rectum		0.002877	1	0.08044	0.5958	1	3	FGFR2
Mouse Phenotype	MP:0013440	abnormal exorbital lacrimal gland morphology		0.002877	1	0.08044	0.5958	1	3	FGFR2
Mouse Phenotype	MP:0004810	decreased hematopoietic stem cell number		0.003208	1	0.08044	0.5958	2	91	CSNK1A1,PML
Mouse Phenotype	MP:0000281	abnormal interventricular septum morphology		0.003372	1	0.08044	0.5958	3	340	FGFR2,HNRNPU,ITGA5
Mouse Phenotype	MP:0008499	increased IgG1 level		0.003563	1	0.08044	0.5958	2	96	PRKCD,FGFR2
Mouse Phenotype	MP:0013582	abnormal lateral nasal gland morphology		0.003834	1	0.08044	0.5958	1	4	FGFR2
Mouse Phenotype	MP:0013264	tongue ankylosis		0.003834	1	0.08044	0.5958	1	4	FGFR2
Mouse Phenotype	MP:0009525	abnormal submandibular duct morphology		0.003834	1	0.08044	0.5958	1	4	FGFR2
Mouse Phenotype	MP:0011025	abnormal branching involved in trachea morphogenesis		0.003834	1	0.08044	0.5958	1	4	FGFR2
Mouse Phenotype	MP:0013318	abnormal branching involved in seminal vesicle morphogenesis		0.003834	1	0.08044	0.5958	1	4	FGFR2
Mouse Phenotype	MP:0011485	abnormal urethra urothelium morphology		0.003834	1	0.08044	0.5958	1	4	FGFR2
Mouse Phenotype	MP:0013721	abnormal mammary placode morphology		0.003834	1	0.08044	0.5958	1	4	FGFR2
Mouse Phenotype	MP:0013776	bone marrow failure		0.003834	1	0.08044	0.5958	1	4	CSNK1A1
Mouse Phenotype	MP:0004117	abnormal atrioventricular bundle morphology		0.003834	1	0.08044	0.5958	1	4	FGFR2
Mouse Phenotype	MP:0011185	absent primitive endoderm		0.003834	1	0.08044	0.5958	1	4	FGFR2
Mouse Phenotype	MP:0013803	increased IgG2 level		0.004248	1	0.08044	0.5958	2	105	PRKCD,FGFR2
Mouse Phenotype	MP:0001695	abnormal gastrulation		0.004319	1	0.08044	0.5958	3	371	FGFR2,HNRNPU,ITGA5
Mouse Phenotype	MP:0011011	impaired lung lobe morphogenesis		0.004791	1	0.08044	0.5958	1	5	FGFR2
Mouse Phenotype	MP:0013192	decreased sebaceous gland number		0.004791	1	0.08044	0.5958	1	5	FGFR2
Mouse Phenotype	MP:0009522	submandibular gland hypoplasia		0.004791	1	0.08044	0.5958	1	5	FGFR2
Mouse Phenotype	MP:0010979	small ureteric bud		0.004791	1	0.08044	0.5958	1	5	FGFR2
Mouse Phenotype	MP:0004120	cardiac ischemia		0.004791	1	0.08044	0.5958	1	5	CSNK1A1
Mouse Phenotype	MP:0004691	absent pubis		0.004791	1	0.08044	0.5958	1	5	FGFR2
Mouse Phenotype	MP:0001669	abnormal intestinal glucose absorption		0.004791	1	0.08044	0.5958	1	5	FGFR2
Mouse Phenotype	MP:0006287	inner ear cysts		0.004791	1	0.08044	0.5958	1	5	FGFR2
Mouse Phenotype	MP:0000666	decreased prostate gland duct number		0.004791	1	0.08044	0.5958	1	5	FGFR2
Mouse Phenotype	MP:0006113	abnormal heart septum morphology		0.005081	1	0.08044	0.5958	3	393	FGFR2,HNRNPU,ITGA5
Mouse Phenotype	MP:0006042	increased apoptosis		0.005438	1	0.08044	0.5958	4	834	CSNK1A1,PRKCD,FGFR2,HNRNPU
Mouse Phenotype	MP:0012556	increased cell death		0.005557	1	0.08044	0.5958	4	839	CSNK1A1,PRKCD,FGFR2,HNRNPU
Mouse Phenotype	MP:0009884	palatal shelf fusion with tongue or mandible		0.005746	1	0.08044	0.5958	1	6	FGFR2
Mouse Phenotype	MP:0013785	abnormal mammary gland bud morphology		0.005746	1	0.08044	0.5958	1	6	FGFR2
Mouse Phenotype	MP:0003760	decreased palatal length		0.005746	1	0.08044	0.5958	1	6	FGFR2
Mouse Phenotype	MP:0003764	abnormal palatal length		0.005746	1	0.08044	0.5958	1	6	FGFR2
Mouse Phenotype	MP:0010043	abnormal frontonasal suture morphology		0.005746	1	0.08044	0.5958	1	6	FGFR2
Mouse Phenotype	MP:0013580	abnormal nasal gland morphology		0.005746	1	0.08044	0.5958	1	6	FGFR2
Mouse Phenotype	MP:0013190	abnormal sebaceous gland number		0.005746	1	0.08044	0.5958	1	6	FGFR2
Mouse Phenotype	MP:0009524	absent submandibular gland		0.005746	1	0.08044	0.5958	1	6	FGFR2
Mouse Phenotype	MP:0010994	aerophagia		0.005746	1	0.08044	0.5958	1	6	FGFR2
Mouse Phenotype	MP:0008320	absent adenohypophysis		0.005746	1	0.08044	0.5958	1	6	FGFR2
Mouse Phenotype	MP:0000649	sebaceous gland atrophy		0.005746	1	0.08044	0.5958	1	6	FGFR2
Mouse Phenotype	MP:0003841	abnormal lambdoidal suture morphology		0.006701	1	0.08044	0.5958	1	7	FGFR2
Mouse Phenotype	MP:0004055	atrium hypoplasia		0.006701	1	0.08044	0.5958	1	7	FGFR2
Mouse Phenotype	MP:0009520	decreased submandibular gland size		0.006701	1	0.08044	0.5958	1	7	FGFR2
Mouse Phenotype	MP:0000629	absent mammary gland		0.006701	1	0.08044	0.5958	1	7	FGFR2
Mouse Phenotype	MP:0004606	absent vertebral spinous process		0.006701	1	0.08044	0.5958	1	7	FGFR2
Mouse Phenotype	MP:0013714	abnormal mammary gland number		0.006701	1	0.08044	0.5958	1	7	FGFR2
Mouse Phenotype	MP:0013496	abnormal trachea development		0.006701	1	0.08044	0.5958	1	7	FGFR2
Mouse Phenotype	MP:0011696	absent mast cells		0.006701	1	0.08044	0.5958	1	7	FGFR2
Mouse Phenotype	MP:0008534	enlarged fourth ventricle		0.006701	1	0.08044	0.5958	1	7	FGFR2
Mouse Phenotype	MP:0011772	genital tubercle hypoplasia		0.006701	1	0.08044	0.5958	1	7	FGFR2
Mouse Phenotype	MP:0009545	abnormal dermis papillary layer morphology		0.006701	1	0.08044	0.5958	1	7	FGFR2
Mouse Phenotype	MP:0011387	absent metanephric mesenchyme		0.006701	1	0.08044	0.5958	1	7	FGFR2
Mouse Phenotype	MP:0006210	abnormal orbit size		0.006701	1	0.08044	0.5958	1	7	FGFR2
Mouse Phenotype	MP:0000280	thin ventricular wall		0.007133	1	0.08044	0.5958	2	137	FGFR2,HNRNPU
Mouse Phenotype	MP:0000165	abnormal long bone hypertrophic chondrocyte zone		0.007646	1	0.08044	0.5958	2	142	PRKCD,FGFR2
Mouse Phenotype	MP:0011759	absent Rathke's pouch		0.007655	1	0.08044	0.5958	1	8	FGFR2
Mouse Phenotype	MP:0001677	absent apical ectodermal ridge		0.007655	1	0.08044	0.5958	1	8	FGFR2
Mouse Phenotype	MP:0012085	midface hypoplasia		0.007655	1	0.08044	0.5958	1	8	FGFR2
Mouse Phenotype	MP:0013352	abnormal Rathke's pouch apoptosis		0.007655	1	0.08044	0.5958	1	8	FGFR2
Mouse Phenotype	MP:0005314	absent thyroid gland		0.007655	1	0.08044	0.5958	1	8	FGFR2
Mouse Phenotype	MP:0003842	abnormal metopic suture morphology		0.007655	1	0.08044	0.5958	1	8	FGFR2
Mouse Phenotype	MP:0009734	abnormal prostate gland duct morphology		0.007655	1	0.08044	0.5958	1	8	FGFR2
Mouse Phenotype	MP:0009003	abnormal vibrissa number		0.007655	1	0.08044	0.5958	1	8	FGFR2
Mouse Phenotype	MP:0008785	abnormal sternum manubrium morphology		0.007655	1	0.08044	0.5958	1	8	FGFR2
Mouse Phenotype	MP:0008471	abnormal spleen primary B follicle morphology		0.007655	1	0.08044	0.5958	1	8	PRKCD
Mouse Phenotype	MP:0004663	athyroidism		0.007655	1	0.08044	0.5958	1	8	FGFR2
Mouse Phenotype	MP:0009652	abnormal palatal rugae morphology		0.007655	1	0.08044	0.5958	1	8	FGFR2
Mouse Phenotype	MP:0010998	pulmonary alveolar proteinosis		0.007655	1	0.08044	0.5958	1	8	FGFR2
Mouse Phenotype	MP:0013331	abnormal lacrimal gland development		0.007655	1	0.08044	0.5958	1	8	FGFR2
Mouse Phenotype	MP:0010999	proteinosis		0.007655	1	0.08044	0.5958	1	8	FGFR2
Mouse Phenotype	MP:0005329	abnormal myocardium layer morphology		0.00775	1	0.08044	0.5958	3	457	CSNK1A1,FGFR2,HNRNPU
Mouse Phenotype	MP:0001674	abnormal germ layer development		0.00775	1	0.08044	0.5958	2	143	FGFR2,HNRNPU
Mouse Phenotype	MP:0010545	abnormal heart layer morphology		0.008133	1	0.08044	0.5958	3	465	CSNK1A1,FGFR2,HNRNPU
Mouse Phenotype	MP:0004986	abnormal osteoblast morphology		0.008283	1	0.08044	0.5958	2	148	PRKCD,FGFR2
Mouse Phenotype	MP:0001712	abnormal placenta development		0.008501	1	0.08044	0.5958	2	150	FGFR2,HNRNPU
Mouse Phenotype	MP:0013317	abnormal seminal vesicle development		0.008609	1	0.08044	0.5958	1	9	FGFR2
Mouse Phenotype	MP:0000118	arrest of tooth development		0.008609	1	0.08044	0.5958	1	9	FGFR2
Mouse Phenotype	MP:0004961	increased prostate gland weight		0.008609	1	0.08044	0.5958	1	9	FGFR2
Mouse Phenotype	MP:0009736	abnormal prostate gland branching morphogenesis		0.008609	1	0.08044	0.5958	1	9	FGFR2
Mouse Phenotype	MP:0004032	abnormal interventricular groove morphology		0.008609	1	0.08044	0.5958	1	9	FGFR2
Mouse Phenotype	MP:0001347	absent lacrimal glands		0.008609	1	0.08044	0.5958	1	9	FGFR2
Mouse Phenotype	MP:0009051	dilated distal convoluted tubules		0.008609	1	0.08044	0.5958	1	9	FGFR2
Mouse Phenotype	MP:0006400	decreased molar number		0.008609	1	0.08044	0.5958	1	9	FGFR2
Mouse Phenotype	MP:0002084	abnormal developmental patterning		0.008882	1	0.08216	0.6086	3	480	FGFR2,HNRNPU,ITGA5
Mouse Phenotype	MP:0004345	abnormal acromion morphology		0.009561	1	0.08423	0.6239	1	10	FGFR2
Mouse Phenotype	MP:0012183	decreased paraxial mesoderm size		0.009561	1	0.08423	0.6239	1	10	ITGA5
Mouse Phenotype	MP:0005354	abnormal ilium morphology		0.009561	1	0.08423	0.6239	1	10	FGFR2
Mouse Phenotype	MP:0004793	abnormal synaptic vesicle clustering		0.009561	1	0.08423	0.6239	1	10	FGFR2
Mouse Phenotype	MP:0000648	absent sebaceous gland		0.009561	1	0.08423	0.6239	1	10	FGFR2
Mouse Phenotype	MP:0004808	abnormal hematopoietic stem cell morphology		0.009744	1	0.08503	0.6299	2	161	CSNK1A1,PML
Pathway	125136	Spliceosome	BioSystems: KEGG	0.00489	1	0.09954	0.6182	2	134	BCAS2,HNRNPU
Pathway	138064	Syndecan-4-mediated signaling events	BioSystems: Pathway Interaction Database	0.0002667	0.0744	0.04221	0.2621	2	31	PRKCD,ITGA5
Pathway	138031	Syndecan-2-mediated signaling events	BioSystems: Pathway Interaction Database	0.0003026	0.08441	0.04221	0.2621	2	33	PRKCD,ITGA5
Pathway	137912	Hedgehog signaling events mediated by Gli proteins	BioSystems: Pathway Interaction Database	0.0005395	0.1505	0.05018	0.3116	2	44	CSNK1A1,PRKCD
Pathway	137953	Role of Calcineurin-dependent NFAT signaling in lymphocytes	BioSystems: Pathway Interaction Database	0.000725	0.2023	0.05057	0.314	2	51	CSNK1A1,PRKCD
Pathway	138067	p53 pathway	BioSystems: Pathway Interaction Database	0.0009696	0.2705	0.0541	0.336	2	59	CSNK1A1,PRKCD
Pathway	1269314	Interferon gamma signaling	BioSystems: REACTOME	0.00244	0.6808	0.09725	0.604	2	94	PRKCD,PML
Pathway	1270250	Fibronectin matrix formation	BioSystems: REACTOME	0.004811	1	0.09954	0.6182	1	6	ITGA5
Pathway	1269730	HuR (ELAVL1) binds and stabilizes mRNA	BioSystems: REACTOME	0.006409	1	0.09954	0.6182	1	8	PRKCD
Pathway	1269401	FGFR2b ligand binding and activation	BioSystems: REACTOME	0.008006	1	0.09954	0.6182	1	10	FGFR2
Pathway	1269690	mRNA Splicing - Major Pathway	BioSystems: REACTOME	0.009425	1	0.09954	0.6182	2	188	BCAS2,HNRNPU
Pathway	M12718	Deregulation of CDK5 in Alzheimers Disease	MSigDB C2 BIOCARTA (v5.1)	0.008803	1	0.09954	0.6182	1	11	CSNK1A1
Pathway	P00057	Wnt signaling pathway	PantherDB	0.001537	0.4289	0.07149	0.4439	3	305	PCDH7,CSNK1A1,PRKCD
Pathway	P00021	FGF signaling pathway	PantherDB	0.002866	0.7995	0.09954	0.6182	2	102	PRKCD,FGFR2

## Sheet: NAc_CadetBlue2
Category	ID	Name	Source	p-value	q-value Bonferroni	q-value FDR B&H	q-value FDR B&Y	Hit Count in Query List	Hit Count in Genome	Hit in Query List
GO: Molecular Function	GO:0000981	RNA polymerase II transcription factor activity, sequence-specific DNA binding		1.797e-09	1.2e-06	1.2e-06	8.502e-06	27	678	ZBTB20,SREBF2,GATA4,E2F7,CSRNP1,FOXL2,NFIB,NFIC,NFIX,MITF,NFYA,MNT,HAND2,TBX2,TFEB,TEAD2,MLX,YBX3,FOXJ3,TFAP2C,E2F8,MLXIPL,KLF13,ELF2,ELK4,PAX3,LEF1
GO: Molecular Function	GO:0001227	transcriptional repressor activity, RNA polymerase II transcription regulatory region sequence-specific binding		3.038e-06	0.00203	0.0008919	0.006316	11	182	ZBTB20,SREBF2,E2F7,MITF,MNT,TBX2,MLX,YBX3,TFAP2C,E2F8,MLXIPL
GO: Molecular Function	GO:0000982	transcription factor activity, RNA polymerase II core promoter proximal region sequence-specific binding		6.106e-06	0.004078	0.0008919	0.006316	15	365	ZBTB20,SREBF2,FOXL2,NFIB,NFIC,MITF,NFYA,HAND2,TBX2,TFEB,TFAP2C,E2F8,MLXIPL,KLF13,LEF1
GO: Molecular Function	GO:0000977	RNA polymerase II regulatory region sequence-specific DNA binding		8.953e-06	0.005981	0.0008919	0.006316	20	632	SREBF2,GATA4,E2F7,FOXL2,NFIB,NFIC,NFIX,MITF,NFYA,MNT,HAND2,TBX2,TFEB,MLX,YBX3,TFAP2C,E2F8,MLXIPL,KLF13,LEF1
GO: Molecular Function	GO:0044212	transcription regulatory region DNA binding		9.521e-06	0.00636	0.0008919	0.006316	24	862	SREBF2,GATA4,E2F7,FOXL2,NFIB,NFIC,NFIX,MITF,NFYA,MNT,HAND2,TBX2,TFEB,MLX,YBX3,TFAP2C,E2F8,ZBTB14,MLXIPL,KLF13,UHRF1,TNF,ELK4,LEF1
GO: Molecular Function	GO:0000975	regulatory region DNA binding		1.009e-05	0.006737	0.0008919	0.006316	24	865	SREBF2,GATA4,E2F7,FOXL2,NFIB,NFIC,NFIX,MITF,NFYA,MNT,HAND2,TBX2,TFEB,MLX,YBX3,TFAP2C,E2F8,ZBTB14,MLXIPL,KLF13,UHRF1,TNF,ELK4,LEF1
GO: Molecular Function	GO:0001012	RNA polymerase II regulatory region DNA binding		1.028e-05	0.006866	0.0008919	0.006316	20	638	SREBF2,GATA4,E2F7,FOXL2,NFIB,NFIC,NFIX,MITF,NFYA,MNT,HAND2,TBX2,TFEB,MLX,YBX3,TFAP2C,E2F8,MLXIPL,KLF13,LEF1
GO: Molecular Function	GO:0001067	regulatory region nucleic acid binding		1.068e-05	0.007135	0.0008919	0.006316	24	868	SREBF2,GATA4,E2F7,FOXL2,NFIB,NFIC,NFIX,MITF,NFYA,MNT,HAND2,TBX2,TFEB,MLX,YBX3,TFAP2C,E2F8,ZBTB14,MLXIPL,KLF13,UHRF1,TNF,ELK4,LEF1
GO: Molecular Function	GO:0000976	transcription regulatory region sequence-specific DNA binding		1.321e-05	0.008821	0.0009801	0.006941	21	705	SREBF2,GATA4,E2F7,FOXL2,NFIB,NFIC,NFIX,MITF,NFYA,MNT,HAND2,TBX2,TFEB,MLX,YBX3,TFAP2C,E2F8,MLXIPL,KLF13,UHRF1,LEF1
GO: Molecular Function	GO:1990837	sequence-specific double-stranded DNA binding		2.499e-05	0.0167	0.00167	0.01182	21	736	SREBF2,GATA4,E2F7,FOXL2,NFIB,NFIC,NFIX,MITF,NFYA,MNT,HAND2,TBX2,TFEB,MLX,YBX3,TFAP2C,E2F8,MLXIPL,KLF13,UHRF1,LEF1
GO: Molecular Function	GO:0000987	core promoter proximal region sequence-specific DNA binding		7.082e-05	0.04731	0.004158	0.02945	14	399	SREBF2,GATA4,FOXL2,NFIB,NFIC,MITF,NFYA,TBX2,TFEB,E2F8,MLXIPL,KLF13,UHRF1,LEF1
GO: Molecular Function	GO:0001159	core promoter proximal region DNA binding		7.469e-05	0.04989	0.004158	0.02945	14	401	SREBF2,GATA4,FOXL2,NFIB,NFIC,MITF,NFYA,TBX2,TFEB,E2F8,MLXIPL,KLF13,UHRF1,LEF1
GO: Molecular Function	GO:0001228	transcriptional activator activity, RNA polymerase II transcription regulatory region sequence-specific binding		9.147e-05	0.0611	0.0047	0.03329	13	358	GATA4,CSRNP1,FOXL2,NFIB,NFIC,NFIX,MITF,NFYA,HAND2,TFEB,TFAP2C,KLF13,LEF1
GO: Molecular Function	GO:0003690	double-stranded DNA binding		0.0001252	0.08365	0.005975	0.04232	21	824	SREBF2,GATA4,E2F7,FOXL2,NFIB,NFIC,NFIX,MITF,NFYA,MNT,HAND2,TBX2,TFEB,MLX,YBX3,TFAP2C,E2F8,MLXIPL,KLF13,UHRF1,LEF1
GO: Molecular Function	GO:0000978	RNA polymerase II core promoter proximal region sequence-specific DNA binding		0.0001652	0.1104	0.007359	0.05212	13	380	SREBF2,GATA4,FOXL2,NFIB,NFIC,MITF,NFYA,TBX2,TFEB,E2F8,MLXIPL,KLF13,LEF1
GO: Molecular Function	GO:0001077	transcriptional activator activity, RNA polymerase II core promoter proximal region sequence-specific binding		0.000368	0.2458	0.01536	0.1088	10	259	FOXL2,NFIB,NFIC,MITF,NFYA,HAND2,TFEB,TFAP2C,KLF13,LEF1
GO: Molecular Function	GO:0003705	transcription factor activity, RNA polymerase II distal enhancer sequence-specific binding		0.0008474	0.5661	0.0333	0.2358	6	107	GATA4,NFIX,MITF,TEAD2,PAX3,LEF1
GO: Molecular Function	GO:0005048	signal sequence binding		0.0009022	0.6026	0.03348	0.2371	4	42	PEX19,KPNB1,KPNA3,TNPO3
GO: Molecular Function	GO:0051959	dynein light intermediate chain binding		0.001036	0.692	0.03642	0.2579	2	5	RILP,RAB11FIP3
GO: Molecular Function	GO:0001078	transcriptional repressor activity, RNA polymerase II core promoter proximal region sequence-specific binding		0.001179	0.7873	0.03936	0.2788	6	114	ZBTB20,SREBF2,TBX2,TFAP2C,E2F8,MLXIPL
GO: Molecular Function	GO:0008139	nuclear localization sequence binding		0.001641	1	0.0522	0.3697	3	23	KPNB1,KPNA3,TNPO3
GO: Molecular Function	GO:0001047	core promoter binding		0.007353	1	0.2233	1	6	165	E2F7,MITF,NFYA,TFAP2C,E2F8,ELK4
GO: Molecular Function	GO:0017016	Ras GTPase binding		0.008876	1	0.2464	1	8	281	CDC42EP4,MYO5B,RILP,IQGAP3,KPNB1,RAB11FIP2,YBX3,RAB11FIP3
GO: Biological Process	GO:0000122	negative regulation of transcription from RNA polymerase II promoter		9.383e-06	0.02926	0.02926	0.2523	23	810	TGIF2,ZBTB20,SREBF2,E2F7,FOXL2,NFIB,NFIC,NFIX,MITF,MNT,TBX2,MLX,YBX3,TFAP2C,MXD4,E2F8,ZBTB14,MLXIPL,UHRF1,TNF,ELK4,PAX3,LEF1
GO: Biological Process	GO:0002040	sprouting angiogenesis		0.0009638	1	0.4523	1	5	74	E2F7,E2F8,EPHA2,PARVA,LEF1
GO: Biological Process	GO:0032696	negative regulation of interleukin-13 production		0.001018	1	0.4523	1	2	5	TNFRSF21,LEF1
GO: Biological Process	GO:0060718	chorionic trophoblast cell differentiation		0.001517	1	0.4523	1	2	6	E2F7,E2F8
GO: Biological Process	GO:0043586	tongue development		0.001816	1	0.4523	1	3	24	HAND2,CYP26B1,LEF1
GO: Biological Process	GO:0032466	negative regulation of cytokinesis		0.00211	1	0.4523	1	2	7	E2F7,E2F8
GO: Biological Process	GO:0032714	negative regulation of interleukin-5 production		0.00211	1	0.4523	1	2	7	TNFRSF21,LEF1
GO: Biological Process	GO:2000736	regulation of stem cell differentiation		0.002292	1	0.4523	1	6	131	GATA4,NFYA,TEAD2,GLIPR2,ELAVL1,LEF1
GO: Biological Process	GO:0019054	modulation by virus of host process		0.002566	1	0.4523	1	3	27	KPNB1,KPNA3,PABPN1
GO: Biological Process	GO:0031642	negative regulation of myelination		0.002794	1	0.4523	1	2	8	TNFRSF21,TNF
GO: Biological Process	GO:0071578	zinc II ion transmembrane import		0.002794	1	0.4523	1	2	8	SLC39A10,SLC39A14
GO: Biological Process	GO:0032509	endosome transport via multivesicular body sorting pathway		0.002794	1	0.4523	1	2	8	RILP,VPS36
GO: Biological Process	GO:0032875	regulation of DNA endoreduplication		0.002794	1	0.4523	1	2	8	E2F7,E2F8
GO: Biological Process	GO:0036302	atrioventricular canal development		0.002794	1	0.4523	1	2	8	GATA4,TBX2
GO: Biological Process	GO:0042100	B cell proliferation		0.002919	1	0.4523	1	5	95	TNFRSF21,SLC39A10,CD27,LEF1,IL7R
GO: Biological Process	GO:0044068	modulation by symbiont of host cellular process		0.003483	1	0.4523	1	3	30	KPNB1,KPNA3,PABPN1
GO: Biological Process	GO:0060443	mammary gland morphogenesis		0.003505	1	0.4523	1	4	61	TBX2,TFAP2C,EPHA2,PAX3
GO: Biological Process	GO:1903867	extraembryonic membrane development		0.003569	1	0.4523	1	2	9	E2F7,E2F8
GO: Biological Process	GO:0042023	DNA endoreduplication		0.003569	1	0.4523	1	2	9	E2F7,E2F8
GO: Biological Process	GO:0060592	mammary gland formation		0.003569	1	0.4523	1	2	9	TBX2,PAX3
GO: Biological Process	GO:0048733	sebaceous gland development		0.003569	1	0.4523	1	2	9	SCD,TFAP2C
GO: Biological Process	GO:0060717	chorion development		0.003569	1	0.4523	1	2	9	E2F7,E2F8
GO: Biological Process	GO:0033598	mammary gland epithelial cell proliferation		0.003828	1	0.4523	1	3	31	IQGAP3,TFAP2C,EPHA2
GO: Biological Process	GO:0061512	protein localization to cilium		0.003828	1	0.4523	1	3	31	LZTFL1,ARF4,RAB11FIP3
GO: Biological Process	GO:0035239	tube morphogenesis		0.003844	1	0.4523	1	11	417	GATA4,NFIB,HAND2,TBX2,TEAD2,TFAP2C,KIF20B,EPHA2,TNF,PAX3,LEF1
GO: Biological Process	GO:0070252	actin-mediated cell contraction		0.003963	1	0.4523	1	5	102	GATA4,TTN,CACNA2D1,DSC2,PARVA
GO: Biological Process	GO:0048863	stem cell differentiation		0.004065	1	0.4523	1	9	303	GATA4,NFYA,HAND2,TBX2,TEAD2,GLIPR2,ELAVL1,PAX3,LEF1
GO: Biological Process	GO:0090308	regulation of methylation-dependent chromatin silencing		0.004431	1	0.4523	1	2	10	AICDA,UHRF1
GO: Biological Process	GO:0060352	cell adhesion molecule production		0.004431	1	0.4523	1	2	10	GCNT1,GLRX
GO: Biological Process	GO:0050891	multicellular organismal water homeostasis		0.004653	1	0.4523	1	4	66	MYO5B,SCD,CYP26B1,RAB11FIP2
GO: Biological Process	GO:0030879	mammary gland development		0.004925	1	0.4523	1	6	153	IQGAP3,TBX2,TFAP2C,EPHA2,PAX3,LEF1
GO: Biological Process	GO:0022612	gland morphogenesis		0.005082	1	0.4523	1	6	154	NFIB,TBX2,TFAP2C,EPHA2,TNF,PAX3
GO: Biological Process	GO:0060562	epithelial tube morphogenesis		0.005342	1	0.4523	1	10	375	GATA4,HAND2,TBX2,TEAD2,TFAP2C,KIF20B,EPHA2,TNF,PAX3,LEF1
GO: Biological Process	GO:0003151	outflow tract morphogenesis		0.005451	1	0.4523	1	4	69	GATA4,HAND2,TBX2,PARVA
GO: Biological Process	GO:0048732	gland development		0.00616	1	0.4523	1	12	508	E2F7,NFIB,SCD,IQGAP3,HAND2,TBX2,TFAP2C,E2F8,EPHA2,TNF,PAX3,LEF1
GO: Biological Process	GO:0003207	cardiac chamber formation		0.006412	1	0.4523	1	2	12	HAND2,TBX2
GO: Biological Process	GO:0060539	diaphragm development		0.006412	1	0.4523	1	2	12	GATA4,KCNAB1
GO: Biological Process	GO:0071372	cellular response to follicle-stimulating hormone stimulus		0.006412	1	0.4523	1	2	12	GATA4,EFNA5
GO: Biological Process	GO:1901224	positive regulation of NIK/NF-kappaB signaling		0.006818	1	0.4523	1	3	38	GLRX,ZFP91,TNF
GO: Biological Process	GO:0003143	embryonic heart tube morphogenesis		0.00731	1	0.4523	1	4	75	GATA4,HAND2,TBX2,TEAD2
GO: Biological Process	GO:1902105	regulation of leukocyte differentiation		0.007949	1	0.4523	1	8	278	TOB2,MITF,CYP26B1,ZBTB46,CD27,TNF,LEF1,IL7R
GO: Biological Process	GO:0002923	regulation of humoral immune response mediated by circulating immunoglobulin		0.008723	1	0.4523	1	2	14	CD55,TNF
GO: Biological Process	GO:0070935	3'-UTR-mediated mRNA stabilization		0.008723	1	0.4523	1	2	14	YBX3,ELAVL1
GO: Biological Process	GO:2000105	positive regulation of DNA-dependent DNA replication		0.008723	1	0.4523	1	2	14	E2F7,E2F8
GO: Biological Process	GO:0030104	water homeostasis		0.008757	1	0.4523	1	4	79	MYO5B,SCD,CYP26B1,RAB11FIP2
GO: Biological Process	GO:0002761	regulation of myeloid leukocyte differentiation		0.008956	1	0.4523	1	5	124	TOB2,MITF,ZBTB46,TNF,LEF1
GO: Biological Process	GO:0019048	modulation by virus of host morphology or physiology		0.009006	1	0.4523	1	3	42	KPNB1,KPNA3,PABPN1
GO: Biological Process	GO:0002250	adaptive immune response		0.009116	1	0.4523	1	10	406	AICDA,CD55,TNFRSF21,UNC93B1,TFEB,CD8B,CD27,TNF,LEF1,IL7R
GO: Biological Process	GO:0030048	actin filament-based movement		0.009254	1	0.4523	1	5	125	GATA4,TTN,CACNA2D1,DSC2,PARVA
GO: Biological Process	GO:0016202	regulation of striated muscle tissue development		0.009559	1	0.4523	1	5	126	GATA4,TBX2,CYP26B1,YBX3,LEF1
GO: Biological Process	GO:0007517	muscle organ development		0.009723	1	0.4523	1	10	410	CD164,GATA4,TTN,FOXL2,KCNAB1,TBX2,CYP26B1,YBX3,PAX3,LEF1
GO: Biological Process	GO:0055098	response to low-density lipoprotein particle		0.009998	1	0.4523	1	2	15	SREBF2,FGF21
GO: Biological Process	GO:0070365	hepatocyte differentiation		0.009998	1	0.4523	1	2	15	E2F7,E2F8
GO: Biological Process	GO:0003148	outflow tract septum morphogenesis		0.009998	1	0.4523	1	2	15	TBX2,PARVA
GO: Cellular Component	GO:0005667	transcription factor complex		0.0003941	0.1324	0.1324	0.847	12	369	GATA4,E2F7,NFYA,HAND2,TBX2,TFEB,TEAD2,E2F8,MLXIPL,GTF3C1,PAX3,LEF1
GO: Cellular Component	GO:0045179	apical cortex		0.004346	1	0.6063	1	2	10	MYO5B,GM2A
Human Phenotype	HP:0000664	Synophrys		3.614e-05	0.02056	0.02056	0.1423	5	48	ZBTB20,NFIX,MITF,KLF13,PAX3
Human Phenotype	HP:0007990	Hypoplastic iris stroma		0.0003848	0.219	0.0903	0.6251	2	4	MITF,PAX3
Human Phenotype	HP:0002216	Premature graying of hair {has_synonym_type="layperson"}		0.0006008	0.3419	0.0903	0.6251	3	21	MITF,MLXIPL,PAX3
Human Phenotype	HP:0002226	White eyebrow {has_synonym_type="layperson"}		0.0006381	0.3631	0.0903	0.6251	2	5	MITF,PAX3
Human Phenotype	HP:0002227	White eyelashes {has_synonym_type="layperson"}		0.0009522	0.5418	0.0903	0.6251	2	6	MITF,PAX3
Human Phenotype	HP:0007443	Partial albinism		0.0009522	0.5418	0.0903	0.6251	2	6	MITF,PAX3
Human Phenotype	HP:0000635	Blue irides		0.001278	0.7269	0.09365	0.6483	3	27	MITF,MLXIPL,PAX3
Human Phenotype	HP:0001100	Heterochromia iridis		0.001759	1	0.09365	0.6483	2	8	MITF,PAX3
Human Phenotype	HP:0000272	Malar flattening		0.001918	1	0.09365	0.6483	6	165	ZBTB20,NFIX,PEX19,MLXIPL,MTR,PAX3
Human Phenotype	HP:0001924	Sideroblastic anemia		0.00225	1	0.09365	0.6483	2	9	SLC19A2,TRNT1
Human Phenotype	HP:0002211	White forelock		0.00225	1	0.09365	0.6483	2	9	MITF,PAX3
Human Phenotype	HP:0001115	Posterior polar cataract		0.00225	1	0.09365	0.6483	2	9	ZBTB20,EPHA2
Human Phenotype	HP:0002608	Celiac disease {has_synonym_type="layperson"}		0.00225	1	0.09365	0.6483	2	9	SRCAP,MLXIPL
Human Phenotype	HP:0002370	Poor coordination {has_synonym_type="layperson"}		0.002304	1	0.09365	0.6483	3	33	LZTFL1,MLXIPL,MTR
Human Phenotype	HP:0000548	Cone/cone-rod dystrophy		0.002513	1	0.09533	0.6599	3	34	AIPL1,LZTFL1,SLC19A2
Human Phenotype	HP:0000121	Nephrocalcinosis		0.002733	1	0.09721	0.6729	3	35	SRCAP,MLXIPL,TRNT1
Human Phenotype	HP:0002716	Lymphadenopathy		0.005604	1	0.1824	1	3	45	AICDA,CD27,IL7R
Human Phenotype	HP:0001631	Atrial septal defect		0.005769	1	0.1824	1	5	144	GATA4,SRCAP,NFIX,SLC19A2,MLXIPL
Human Phenotype	HP:0001088	Brushfield spots		0.006364	1	0.1862	1	2	15	PEX19,MTR
Human Phenotype	HP:0002183	Phonophobia		0.007236	1	0.1862	1	2	16	MLXIPL,TNF
Human Phenotype	HP:0007894	Hypopigmentation of the fundus		0.007236	1	0.1862	1	2	16	MITF,PAX3
Human Phenotype	HP:0004209	Clinodactyly of the 5th finger		0.007286	1	0.1862	1	4	96	GATA4,SRCAP,MLXIPL,KLF13
Human Phenotype	HP:0003355	Aminoaciduria		0.007528	1	0.1862	1	3	50	PEX19,SLC19A2,TRNT1
Human Phenotype	HP:0012368	Flat face {has_synonym_type="layperson"}		0.008394	1	0.1953	1	3	52	PEX19,MTR,PAX3
Human Phenotype	HP:0001537	Umbilical hernia		0.009953	1	0.1953	1	4	105	SRCAP,NFIX,AGPAT2,MLXIPL
Mouse Phenotype	MP:0005171	absent coat pigmentation		2.379e-05	0.0628	0.0628	0.531	4	15	MITF,TFEB,TFEC,PAX3
Mouse Phenotype	MP:0008077	abnormal CD8-positive, alpha-beta T cell number		0.0001775	0.4686	0.2343	1	14	383	MLEC,FAM46C,DCK,CCDC88B,TNFRSF21,TAPBP,CD8B,ELAVL1,CD70,TNF,ELK4,PIP4K2C,LEF1,IL7R
Mouse Phenotype	MP:0005010	abnormal CD8-positive, alpha beta T cell morphology		0.0003945	1	0.3471	1	14	414	MLEC,FAM46C,DCK,CCDC88B,TNFRSF21,TAPBP,CD8B,ELAVL1,CD70,TNF,ELK4,PIP4K2C,LEF1,IL7R
Mouse Phenotype	MP:0004919	abnormal positive T cell selection		0.0006785	1	0.3546	1	4	34	TAPBP,CD8B,ELAVL1,ELK4
Mouse Phenotype	MP:0012763	abnormal alpha-beta T cell number		0.0006788	1	0.3546	1	17	597	DDAH1,MLEC,CD55,FAM46C,DCK,CCDC88B,TNFRSF21,UNC93B1,TAPBP,CD8B,ELAVL1,CD70,TNF,ELK4,PIP4K2C,LEF1,IL7R
Mouse Phenotype	MP:0008959	abnormal spongiotrophoblast cell morphology		0.0008294	1	0.3546	1	3	16	E2F7,E2F8,ELAVL1
Mouse Phenotype	MP:0008262	abnormal hippocampus region morphology		0.0009674	1	0.3546	1	5	64	ZBTB20,NFIB,NFIX,UBA6,LEF1
Mouse Phenotype	MP:0012023	decreased melanocyte number		0.001381	1	0.3546	1	2	5	RAPH1,MITF
Mouse Phenotype	MP:0012762	abnormal alpha-beta T cell morphology		0.001451	1	0.3546	1	19	756	DDAH1,MLEC,CD55,FAM46C,DCK,CCDC88B,TNFRSF21,PRKD3,UNC93B1,TAPBP,CD8B,KLF13,ELAVL1,CD70,TNF,ELK4,PIP4K2C,LEF1,IL7R
Mouse Phenotype	MP:0013663	increased myeloid cell number		0.001624	1	0.3546	1	10	275	RAPH1,CD55,DCK,CCDC88B,UNC93B1,SLC19A2,ABCB10,TNF,PAX3,SLC4A4
Mouse Phenotype	MP:0004575	small limb buds		0.001631	1	0.3546	1	3	20	HAND2,ELAVL1,LEF1
Mouse Phenotype	MP:0012021	abnormal melanocyte number		0.002056	1	0.3546	1	2	6	RAPH1,MITF
Mouse Phenotype	MP:0009885	abnormal palatal shelf elevation		0.002139	1	0.3546	1	4	46	MNT,HAND2,TBX2,PAX3
Mouse Phenotype	MP:0004918	abnormal negative T cell selection		0.002165	1	0.3546	1	3	22	TAPBP,CD8B,ELAVL1
Mouse Phenotype	MP:0004189	abnormal alveolar process morphology		0.002468	1	0.3546	1	3	23	NFIC,TNF,LEF1
Mouse Phenotype	MP:0004917	abnormal T cell selection		0.002504	1	0.3546	1	4	48	TAPBP,CD8B,ELAVL1,ELK4
Mouse Phenotype	MP:0012765	decreased alpha-beta T cell number		0.00259	1	0.3546	1	12	395	DDAH1,CD55,FAM46C,DCK,CCDC88B,TAPBP,CD8B,ELAVL1,CD70,ELK4,LEF1,IL7R
Mouse Phenotype	MP:0014078	small intestinal villus atrophy		0.002855	1	0.3546	1	2	7	MYO5B,ELAVL1
Mouse Phenotype	MP:0013166	small forelimb buds		0.002855	1	0.3546	1	2	7	HAND2,LEF1
Mouse Phenotype	MP:0010835	increased CD4-positive, alpha-beta memory T cell number		0.00315	1	0.3546	1	3	25	DCK,UNC93B1,TNF
Mouse Phenotype	MP:0001340	abnormal eyelid morphology		0.003663	1	0.3546	1	9	258	TTN,FOXL2,NFIB,SCD,NFIX,MITF,CYP26B1,TNF,PAX3
Mouse Phenotype	MP:0002939	head spot		0.003777	1	0.3546	1	2	8	MITF,PAX3
Mouse Phenotype	MP:0008048	abnormal memory T cell number		0.003918	1	0.3546	1	6	126	MLEC,FAM46C,DCK,UNC93B1,TNF,IL7R
Mouse Phenotype	MP:0010833	abnormal memory T cell morphology		0.004073	1	0.3546	1	6	127	MLEC,FAM46C,DCK,UNC93B1,TNF,IL7R
Mouse Phenotype	MP:0001696	failure to gastrulate		0.004118	1	0.3546	1	4	55	GATA4,MESDC2,TFAP2C,PAX3
Mouse Phenotype	MP:0005091	increased double-positive T cell number		0.004118	1	0.3546	1	4	55	PRKD3,KLF13,ELAVL1,IL7R
Mouse Phenotype	MP:0005018	decreased T cell number		0.004342	1	0.3546	1	17	710	DDAH1,CD55,FAM46C,DCK,CCDC88B,PRKD3,TAPBP,CD8B,KLF13,CD27,ELAVL1,CD70,TNF,ELK4,PIP4K2C,LEF1,IL7R
Mouse Phenotype	MP:0008344	abnormal mature gamma-delta T cell morphology		0.004372	1	0.3546	1	3	28	CD8B,TNF,IL7R
Mouse Phenotype	MP:0000808	abnormal hippocampus development		0.004372	1	0.3546	1	3	28	ZBTB20,NFIB,LEF1
Mouse Phenotype	MP:0002435	abnormal effector T cell morphology		0.004594	1	0.3546	1	17	714	DDAH1,MLEC,CD55,FAM46C,DCK,CCDC88B,TNFRSF21,UNC93B1,TAPBP,CD8B,ELAVL1,CD70,TNF,ELK4,PIP4K2C,LEF1,IL7R
Mouse Phenotype	MP:0000394	absent hair follicle melanin granules		0.004819	1	0.3546	1	2	9	MITF,LEF1
Mouse Phenotype	MP:0001189	absent skin pigmentation		0.004819	1	0.3546	1	2	9	MITF,PAX3
Mouse Phenotype	MP:0010457	pulmonary artery stenosis		0.004819	1	0.3546	1	2	9	HAND2,PAX3
Mouse Phenotype	MP:0009658	increased placenta apoptosis		0.004819	1	0.3546	1	2	9	E2F7,E2F8
Mouse Phenotype	MP:0010016	variable depigmentation		0.004819	1	0.3546	1	2	9	MITF,PAX3
Mouse Phenotype	MP:0006398	increased long bone epiphyseal plate size		0.004835	1	0.3546	1	3	29	NFIX,FGF21,SLC4A4
Mouse Phenotype	MP:0000452	abnormal mouth morphology		0.005112	1	0.3547	1	14	543	ERMP1,CSRNP1,NFIC,MITF,MNT,HAND2,TBX2,AGPAT2,KIF20B,MIDN,EFNA5,PAX3,SLC4A4,LEF1
Mouse Phenotype	MP:0006135	artery stenosis		0.005326	1	0.3547	1	3	30	GATA4,HAND2,PAX3
Mouse Phenotype	MP:0014138	abnormal germ layer morphology		0.005371	1	0.3547	1	7	178	GATA4,MESDC2,HAND2,TEAD2,TFAP2C,EPHA2,LEF1
Mouse Phenotype	MP:0006387	abnormal T cell number		0.005375	1	0.3547	1	20	913	DDAH1,MLEC,CD55,FAM46C,DCK,CCDC88B,TNFRSF21,PRKD3,UNC93B1,TAPBP,CD8B,KLF13,CD27,ELAVL1,CD70,TNF,ELK4,PIP4K2C,LEF1,IL7R
Mouse Phenotype	MP:0008079	decreased CD8-positive, alpha-beta T cell number		0.005949	1	0.3757	1	9	278	FAM46C,CCDC88B,TAPBP,CD8B,ELAVL1,CD70,ELK4,LEF1,IL7R
Mouse Phenotype	MP:0011189	small embryonic epiblast		0.005977	1	0.3757	1	2	10	MESDC2,TFAP2C
Mouse Phenotype	MP:0009886	failure of palatal shelf elevation		0.006974	1	0.4071	1	3	33	MNT,HAND2,PAX3
Mouse Phenotype	MP:0008828	abnormal lymph node cell ratio		0.006974	1	0.4071	1	3	33	GCNT1,CD8B,TNF
Mouse Phenotype	MP:0012186	abnormal muscle precursor cell physiology		0.007248	1	0.4071	1	2	11	GATA4,PAX3
Mouse Phenotype	MP:0010587	conotruncal ridge hypoplasia		0.007248	1	0.4071	1	2	11	GATA4,TBX2
Mouse Phenotype	MP:0003820	increased left ventricle systolic pressure		0.007248	1	0.4071	1	2	11	DDAH1,TTN
Mouse Phenotype	MP:0005412	vascular stenosis		0.008223	1	0.4169	1	3	35	GATA4,HAND2,PAX3
Mouse Phenotype	MP:0002499	chronic inflammation		0.008299	1	0.4169	1	4	67	SCD,AGPAT2,TNF,PIP4K2C
Mouse Phenotype	MP:0009744	postaxial polydactyly		0.008631	1	0.4169	1	2	12	HAND2,TBX2
Mouse Phenotype	MP:0012251	abnormal diaphragm development		0.008631	1	0.4169	1	2	12	GATA4,PAX3
Mouse Phenotype	MP:0004135	abnormal mammary gland embryonic development		0.008631	1	0.4169	1	2	12	PAX3,LEF1
Mouse Phenotype	MP:0000815	abnormal Ammon gyrus morphology		0.009192	1	0.4169	1	4	69	ZBTB20,NFIB,NFIX,UBA6
Mouse Phenotype	MP:0002500	granulomatous inflammation		0.009596	1	0.4169	1	3	37	SCD,AGPAT2,TNF
Mouse Phenotype	MP:0008932	abnormal embryonic tissue physiology		0.009601	1	0.4169	1	9	300	TGIF2,GATA4,E2F7,TTN,MITF,HAND2,TEAD2,E2F8,PAX3
Pathway	907941	guanosine nucleotides de novo biosynthesis	BioSystems: BIOCYC	0.009938	1	0.3758	1	2	15	RRM2,GMPS
Pathway	82977	Mucin type O-glycan biosynthesis	BioSystems: KEGG	0.003782	1	0.3357	1	3	31	GCNT1,B4GALT5,GALNT4
Pathway	83125	Primary immunodeficiency	BioSystems: KEGG	0.006254	1	0.372	1	3	37	AICDA,CD8B,IL7R
Pathway	83074	Antigen processing and presentation	BioSystems: KEGG	0.007877	1	0.372	1	4	77	NFYA,TAPBP,CD8B,TNF
Pathway	137942	EphrinA-EPHA pathway	BioSystems: Pathway Interaction Database	0.002777	1	0.3286	1	2	8	EFNA5,EPHA2
Pathway	1269665	RNA Polymerase III Abortive And Retractive Initiation	BioSystems: REACTOME	0.0008564	0.608	0.2979	1	4	42	NFIB,NFIC,NFIX,GTF3C1
Pathway	1269664	RNA Polymerase III Transcription	BioSystems: REACTOME	0.0008564	0.608	0.2979	1	4	42	NFIB,NFIC,NFIX,GTF3C1
Pathway	1339109	COPI-mediated anterograde transport	BioSystems: REACTOME	0.001259	0.8937	0.2979	1	5	79	CD55,NAPG,DYNC1LI2,TMED7,ARF4
Pathway	1269671	RNA Polymerase III Transcription Termination	BioSystems: REACTOME	0.001794	1	0.3184	1	3	24	NFIB,NFIC,NFIX
Pathway	1270038	Regulation of cholesterol biosynthesis by SREBP (SREBF)	BioSystems: REACTOME	0.002357	1	0.3286	1	4	55	SREBF2,SCD,NFYA,KPNB1
Pathway	1270114	ChREBP activates metabolic gene expression	BioSystems: REACTOME	0.003547	1	0.3357	1	2	9	MLX,MLXIPL
Pathway	1269933	Zinc influx into cells by the SLC39 gene family	BioSystems: REACTOME	0.004404	1	0.3474	1	2	10	SLC39A10,SLC39A14
Pathway	1383041	Golgi-to-ER retrograde transport	BioSystems: REACTOME	0.00553	1	0.372	1	5	111	NAPG,DYNC1LI2,TMED7,KIF20B,ARF4
Pathway	1268725	Transport to the Golgi and subsequent modification	BioSystems: REACTOME	0.006849	1	0.372	1	6	165	CD55,NAPG,B4GALT5,DYNC1LI2,TMED7,ARF4
Pathway	1269131	NS1 Mediated Effects on Host Pathways	BioSystems: REACTOME	0.007779	1	0.372	1	3	40	KPNB1,KPNA3,PABPN1
Pathway	1270039	Activation of gene expression by SREBF (SREBP)	BioSystems: REACTOME	0.008906	1	0.372	1	3	42	SREBF2,SCD,NFYA
Pathway	1269130	Host Interactions with Influenza Factors	BioSystems: REACTOME	0.008906	1	0.372	1	3	42	KPNB1,KPNA3,PABPN1
Pathway	PW:0000713	vasopressin signaling pathway via receptor type 2	Pathway Ontology	0.007482	1	0.372	1	2	13	MYO5B,RAB11FIP2

## Sheet: VTA_Bisque
Category	ID	Name	Source	p-value	q-value Bonferroni	q-value FDR B&H	q-value FDR B&Y	Hit Count in Query List	Hit Count in Genome	Hit in Query List
GO: Molecular Function	GO:0004842	ubiquitin-protein transferase activity		4.98e-07	0.000133	0.0001294	0.0007981	12	414	RC3H2,TRAF4,UBE2K,TRIM2,TRIM25,TRIM9,HECW2,TRIM8,UBE2S,RNF114,TTC3,TRIM37
GO: Molecular Function	GO:0019787	ubiquitin-like protein transferase activity		9.695e-07	0.0002589	0.0001294	0.0007981	12	441	RC3H2,TRAF4,UBE2K,TRIM2,TRIM25,TRIM9,HECW2,TRIM8,UBE2S,RNF114,TTC3,TRIM37
GO: Molecular Function	GO:0016881	acid-amino acid ligase activity		3.416e-06	0.000912	0.000304	0.001874	9	259	RC3H2,TRIM2,TRIM25,TRIM9,HECW2,TRIM8,RNF114,TTC3,TRIM37
GO: Molecular Function	GO:0016879	ligase activity, forming carbon-nitrogen bonds		9.781e-06	0.002611	0.0004133	0.002549	9	295	RC3H2,TRIM2,TRIM25,TRIM9,HECW2,TRIM8,RNF114,TTC3,TRIM37
GO: Molecular Function	GO:0070738	tubulin-glycine ligase activity		1.873e-05	0.005002	0.0004133	0.002549	8	244	RC3H2,TRIM2,TRIM9,HECW2,TRIM8,RNF114,TTC3,TRIM37
GO: Molecular Function	GO:0070735	protein-glycine ligase activity		1.873e-05	0.005002	0.0004133	0.002549	8	244	RC3H2,TRIM2,TRIM9,HECW2,TRIM8,RNF114,TTC3,TRIM37
GO: Molecular Function	GO:0070736	protein-glycine ligase activity, initiating		1.873e-05	0.005002	0.0004133	0.002549	8	244	RC3H2,TRIM2,TRIM9,HECW2,TRIM8,RNF114,TTC3,TRIM37
GO: Molecular Function	GO:0043773	coenzyme F420-0 gamma-glutamyl ligase activity		1.873e-05	0.005002	0.0004133	0.002549	8	244	RC3H2,TRIM2,TRIM9,HECW2,TRIM8,RNF114,TTC3,TRIM37
GO: Molecular Function	GO:0018169	ribosomal S6-glutamic acid ligase activity		1.873e-05	0.005002	0.0004133	0.002549	8	244	RC3H2,TRIM2,TRIM9,HECW2,TRIM8,RNF114,TTC3,TRIM37
GO: Molecular Function	GO:0043774	coenzyme F420-2 alpha-glutamyl ligase activity		1.873e-05	0.005002	0.0004133	0.002549	8	244	RC3H2,TRIM2,TRIM9,HECW2,TRIM8,RNF114,TTC3,TRIM37
GO: Molecular Function	GO:0008766	UDP-N-acetylmuramoylalanyl-D-glutamyl-2,6-diaminopimelate-D-alanyl-D-alanine ligase activity		1.873e-05	0.005002	0.0004133	0.002549	8	244	RC3H2,TRIM2,TRIM9,HECW2,TRIM8,RNF114,TTC3,TRIM37
GO: Molecular Function	GO:0070737	protein-glycine ligase activity, elongating		1.873e-05	0.005002	0.0004133	0.002549	8	244	RC3H2,TRIM2,TRIM9,HECW2,TRIM8,RNF114,TTC3,TRIM37
GO: Molecular Function	GO:0070740	tubulin-glutamic acid ligase activity		2.045e-05	0.005461	0.0004133	0.002549	8	247	RC3H2,TRIM2,TRIM9,HECW2,TRIM8,RNF114,TTC3,TRIM37
GO: Molecular Function	GO:0070739	protein-glutamic acid ligase activity		2.167e-05	0.005786	0.0004133	0.002549	8	249	RC3H2,TRIM2,TRIM9,HECW2,TRIM8,RNF114,TTC3,TRIM37
GO: Molecular Function	GO:0016874	ligase activity		2.379e-05	0.006352	0.0004234	0.002611	10	415	LIG3,RC3H2,TRIM2,TRIM25,TRIM9,HECW2,TRIM8,RNF114,TTC3,TRIM37
GO: Molecular Function	GO:0003678	DNA helicase activity		0.0002431	0.06491	0.004057	0.02502	4	65	ERCC2,GTF2H4,RAD54B,WRN
GO: Molecular Function	GO:0004843	thiol-dependent ubiquitin-specific protease activity		0.0004212	0.1125	0.006616	0.04079	4	75	USP8,USP15,STAMBP,USP21
GO: Molecular Function	GO:0061630	ubiquitin protein ligase activity		0.0004788	0.1278	0.007102	0.04379	6	212	UBE2K,TRIM2,TRIM25,UBE2S,RNF114,TRIM37
GO: Molecular Function	GO:0061659	ubiquitin-like protein ligase activity		0.0005414	0.1446	0.007608	0.04691	6	217	UBE2K,TRIM2,TRIM25,UBE2S,RNF114,TRIM37
GO: Molecular Function	GO:0004908	interleukin-1 receptor activity		0.0005944	0.1587	0.007935	0.04893	2	8	IL18RAP,IL18R1
GO: Molecular Function	GO:0008094	DNA-dependent ATPase activity		0.0009493	0.2535	0.01207	0.07442	4	93	ERCC2,GTF2H4,RAD54B,WRN
GO: Molecular Function	GO:0004674	protein serine/threonine kinase activity		0.001249	0.3335	0.01516	0.09347	8	452	NEK2,ERCC2,GTF2H4,STK33,AKT2,PRKG1,NEK11,MOS
GO: Molecular Function	GO:0004003	ATP-dependent DNA helicase activity		0.001381	0.3687	0.01603	0.09884	3	47	ERCC2,GTF2H4,WRN
GO: Molecular Function	GO:0036459	thiol-dependent ubiquitinyl hydrolase activity		0.001652	0.4411	0.01765	0.1088	4	108	USP8,USP15,STAMBP,USP21
GO: Molecular Function	GO:0101005	ubiquitinyl hydrolase activity		0.001652	0.4411	0.01765	0.1088	4	108	USP8,USP15,STAMBP,USP21
GO: Molecular Function	GO:0019783	ubiquitin-like protein-specific protease activity		0.002355	0.6287	0.02418	0.1491	4	119	USP8,USP15,STAMBP,USP21
GO: Molecular Function	GO:0008353	RNA polymerase II carboxy-terminal domain kinase activity		0.002486	0.6638	0.02458	0.1516	2	16	ERCC2,GTF2H4
GO: Molecular Function	GO:0016773	phosphotransferase activity, alcohol group as acceptor		0.003475	0.9279	0.03314	0.2043	10	781	NEK2,ERCC2,PNKP,GTF2H4,STK33,GLYCTK,AKT2,PRKG1,NEK11,MOS
GO: Molecular Function	GO:0003746	translation elongation factor activity		0.004285	1	0.03911	0.2412	2	21	EEF1D,EEF1A2
GO: Molecular Function	GO:0000981	RNA polymerase II transcription factor activity, sequence-specific DNA binding		0.004395	1	0.03911	0.2412	9	678	GTF2I,HOXD9,GATA3,PKNOX1,ZFHX3,RORC,ARNTL2,NR2F1,MEIS2
GO: Molecular Function	GO:0016301	kinase activity		0.006418	1	0.05527	0.3408	10	853	NEK2,ERCC2,PNKP,GTF2H4,STK33,GLYCTK,AKT2,PRKG1,NEK11,MOS
GO: Molecular Function	GO:0051019	mitogen-activated protein kinase binding		0.008637	1	0.06804	0.4196	2	30	GTF2I,PRKG1
GO: Molecular Function	GO:0008135	translation factor activity, RNA binding		0.008661	1	0.06804	0.4196	3	90	EEF1D,EIF1B,EEF1A2
GO: Molecular Function	GO:0004386	helicase activity		0.008664	1	0.06804	0.4196	4	172	ERCC2,GTF2H4,RAD54B,WRN
GO: Molecular Function	GO:0061631	ubiquitin conjugating enzyme activity		0.009205	1	0.07022	0.433	2	31	UBE2K,UBE2S
GO: Molecular Function	GO:0061650	ubiquitin-like protein conjugating enzyme activity		0.009789	1	0.0726	0.4477	2	32	UBE2K,UBE2S
GO: Biological Process	GO:0016567	protein ubiquitination		7.613e-05	0.1547	0.03517	0.2882	13	781	RC3H2,TRAF4,UBE2K,TRIM2,TRIM25,TRIM9,HECW2,UVSSA,TRIM8,UBE2S,RNF114,TTC3,TRIM37
GO: Biological Process	GO:0032446	protein modification by small protein conjugation		8.412e-05	0.1709	0.03517	0.2882	14	903	RC3H2,TRAF4,UBE2K,TRIM2,TRIM25,TRIM9,HECW2,UVSSA,WRN,TRIM8,UBE2S,RNF114,TTC3,TRIM37
GO: Biological Process	GO:0042093	T-helper cell differentiation		9.179e-05	0.1865	0.03517	0.2882	4	50	RC3H2,GATA3,RORC,IL18R1
GO: Biological Process	GO:0002294	CD4-positive, alpha-beta T cell differentiation involved in immune response		0.0001071	0.2177	0.03517	0.2882	4	52	RC3H2,GATA3,RORC,IL18R1
GO: Biological Process	GO:0002293	alpha-beta T cell differentiation involved in immune response		0.0001155	0.2346	0.03517	0.2882	4	53	RC3H2,GATA3,RORC,IL18R1
GO: Biological Process	GO:0002287	alpha-beta T cell activation involved in immune response		0.0001242	0.2525	0.03517	0.2882	4	54	RC3H2,GATA3,RORC,IL18R1
GO: Biological Process	GO:0002285	lymphocyte activation involved in immune response		0.0001335	0.2712	0.03517	0.2882	6	165	RC3H2,CD244,GATA3,RORC,IL18R1,LGALS1
GO: Biological Process	GO:0072643	interferon-gamma secretion		0.0001483	0.3014	0.03517	0.2882	3	22	CD2,CD244,GATA3
GO: Biological Process	GO:0006281	DNA repair		0.0001632	0.3316	0.03517	0.2882	10	516	LIG3,ERCC2,PNKP,GTF2H4,TRIM25,UVSSA,RAD54B,ASTE1,WRN,NPAS2
GO: Biological Process	GO:0002292	T cell differentiation involved in immune response		0.0001875	0.3809	0.03517	0.2882	4	60	RC3H2,GATA3,RORC,IL18R1
GO: Biological Process	GO:0044265	cellular macromolecule catabolic process		0.0001943	0.3948	0.03517	0.2882	14	978	CHMP4C,USP8,RPL36,UBE2K,TRIM25,TRIM9,HECW2,RPS9,UBE2S,RNF114,TTC3,USP15,USP21,RPL18
GO: Biological Process	GO:0042752	regulation of circadian rhythm		0.0002261	0.4594	0.03517	0.2882	5	116	ZFHX3,RORC,PRKG1,ARNTL2,NPAS2
GO: Biological Process	GO:0006289	nucleotide-excision repair		0.0002546	0.5174	0.03517	0.2882	5	119	LIG3,ERCC2,PNKP,GTF2H4,UVSSA
GO: Biological Process	GO:0043367	CD4-positive, alpha-beta T cell differentiation		0.0002712	0.551	0.03517	0.2882	4	66	RC3H2,GATA3,RORC,IL18R1
GO: Biological Process	GO:0042753	positive regulation of circadian rhythm		0.0002769	0.5627	0.03517	0.2882	3	27	RORC,PRKG1,ARNTL2
GO: Biological Process	GO:0051603	proteolysis involved in cellular protein catabolic process		0.0002883	0.5857	0.03517	0.2882	11	662	CHMP4C,USP8,UBE2K,TRIM25,TRIM9,HECW2,UBE2S,RNF114,TTC3,USP15,USP21
GO: Biological Process	GO:0090305	nucleic acid phosphodiester bond hydrolysis		0.0003095	0.629	0.03517	0.2882	7	272	ERCC2,PNKP,GTF2H4,ASTE1,WRN,CSTF3,DGCR8
GO: Biological Process	GO:0010993	regulation of ubiquitin homeostasis		0.0003288	0.6682	0.03517	0.2882	2	6	UBE2K,UBE2S
GO: Biological Process	GO:0010994	free ubiquitin chain polymerization		0.0003288	0.6682	0.03517	0.2882	2	6	UBE2K,UBE2S
GO: Biological Process	GO:0006283	transcription-coupled nucleotide-excision repair		0.0003993	0.8114	0.03536	0.2897	4	73	LIG3,ERCC2,GTF2H4,UVSSA
GO: Biological Process	GO:0044257	cellular protein catabolic process		0.0004352	0.8842	0.03536	0.2897	11	695	CHMP4C,USP8,UBE2K,TRIM25,TRIM9,HECW2,UBE2S,RNF114,TTC3,USP15,USP21
GO: Biological Process	GO:1902186	regulation of viral release from host cell		0.0004616	0.938	0.03536	0.2897	3	32	CHMP4C,TRIM25,TRIM8
GO: Biological Process	GO:0046596	regulation of viral entry into host cell		0.0004616	0.938	0.03536	0.2897	3	32	TRIM25,TRIM8,LGALS1
GO: Biological Process	GO:0032508	DNA duplex unwinding		0.0004656	0.9461	0.03536	0.2897	4	76	ERCC2,GTF2H4,RAD54B,WRN
GO: Biological Process	GO:0035710	CD4-positive, alpha-beta T cell activation		0.0004656	0.9461	0.03536	0.2897	4	76	RC3H2,GATA3,RORC,IL18R1
GO: Biological Process	GO:0006511	ubiquitin-dependent protein catabolic process		0.0004739	0.9629	0.03536	0.2897	10	590	USP8,UBE2K,TRIM25,TRIM9,HECW2,UBE2S,RNF114,TTC3,USP15,USP21
GO: Biological Process	GO:0045786	negative regulation of cell cycle		0.0004758	0.9668	0.03536	0.2897	9	484	CHMP4C,ZNF655,CAST,GATA3,ZFHX3,AKT2,TRIM37,NEK11,MOS
GO: Biological Process	GO:0046631	alpha-beta T cell activation		0.0004872	0.99	0.03536	0.2897	5	137	RC3H2,CD244,GATA3,RORC,IL18R1
GO: Biological Process	GO:0019941	modification-dependent protein catabolic process		0.0005263	1	0.03688	0.3022	10	598	USP8,UBE2K,TRIM25,TRIM9,HECW2,UBE2S,RNF114,TTC3,USP15,USP21
GO: Biological Process	GO:0043632	modification-dependent macromolecule catabolic process		0.0005834	1	0.03748	0.3072	10	606	USP8,UBE2K,TRIM25,TRIM9,HECW2,UBE2S,RNF114,TTC3,USP15,USP21
GO: Biological Process	GO:0032392	DNA geometric change		0.000593	1	0.03748	0.3072	4	81	ERCC2,GTF2H4,RAD54B,WRN
GO: Biological Process	GO:0030163	protein catabolic process		0.0006225	1	0.03748	0.3072	12	845	CHMP4C,USP8,UBE2K,TRIM25,TRIM9,HECW2,CAST,UBE2S,RNF114,TTC3,USP15,USP21
GO: Biological Process	GO:0000281	mitotic cytokinesis		0.0006555	1	0.03748	0.3072	3	36	USP8,STAMBP,CEP55
GO: Biological Process	GO:0019076	viral release from host cell		0.0006555	1	0.03748	0.3072	3	36	CHMP4C,TRIM25,TRIM8
GO: Biological Process	GO:0042110	T cell activation		0.000673	1	0.03748	0.3072	9	508	RC3H2,CD2,CD244,GATA3,CD48,PKNOX1,RORC,IL18R1,LGALS1
GO: Biological Process	GO:0070489	T cell aggregation		0.000673	1	0.03748	0.3072	9	508	RC3H2,CD2,CD244,GATA3,CD48,PKNOX1,RORC,IL18R1,LGALS1
GO: Biological Process	GO:0071593	lymphocyte aggregation		0.0006825	1	0.03748	0.3072	9	509	RC3H2,CD2,CD244,GATA3,CD48,PKNOX1,RORC,IL18R1,LGALS1
GO: Biological Process	GO:0070486	leukocyte aggregation		0.000752	1	0.04021	0.3295	9	516	RC3H2,CD2,CD244,GATA3,CD48,PKNOX1,RORC,IL18R1,LGALS1
GO: Biological Process	GO:0010992	ubiquitin homeostasis		0.000782	1	0.04074	0.3339	2	9	UBE2K,UBE2S
GO: Biological Process	GO:0006259	DNA metabolic process		0.0008177	1	0.04154	0.3404	13	998	LIG3,NEK2,ERCC2,PNKP,GTF2H4,TRIM25,NYNRIN,UVSSA,RAD54B,ASTE1,WRN,GATA3,NPAS2
GO: Biological Process	GO:0002366	leukocyte activation involved in immune response		0.0008993	1	0.04457	0.3652	6	236	RC3H2,CD244,GATA3,RORC,IL18R1,LGALS1
GO: Biological Process	GO:0002263	cell activation involved in immune response		0.0009395	1	0.04545	0.3724	6	238	RC3H2,CD244,GATA3,RORC,IL18R1,LGALS1
GO: Biological Process	GO:1902715	positive regulation of interferon-gamma secretion		0.0009744	1	0.04605	0.3773	2	10	CD2,CD244
GO: Biological Process	GO:0030217	T cell differentiation		0.001114	1	0.04906	0.402	6	246	RC3H2,CD2,GATA3,PKNOX1,RORC,IL18R1
GO: Biological Process	GO:0046632	alpha-beta T cell differentiation		0.001122	1	0.04906	0.402	4	96	RC3H2,GATA3,RORC,IL18R1
GO: Biological Process	GO:0010639	negative regulation of organelle organization		0.001158	1	0.04906	0.402	7	340	LIG3,NEK2,TRIM9,PPFIA1,TRIM54,TRIM37,MOS
GO: Biological Process	GO:0002286	T cell activation involved in immune response		0.001166	1	0.04906	0.402	4	97	RC3H2,GATA3,RORC,IL18R1
GO: Biological Process	GO:0007159	leukocyte cell-cell adhesion		0.001177	1	0.04906	0.402	9	550	RC3H2,CD2,CD244,GATA3,CD48,PKNOX1,RORC,IL18R1,LGALS1
GO: Biological Process	GO:0046605	regulation of centrosome cycle		0.001183	1	0.04906	0.402	3	44	CHMP4C,NEK2,TRIM37
GO: Biological Process	GO:0051301	cell division		0.001239	1	0.04951	0.4057	10	669	CHMP4C,LIG3,USP8,NEK2,ERCC2,SEPT3,UBE2S,MOS,STAMBP,CEP55
GO: Biological Process	GO:0061640	cytoskeleton-dependent cytokinesis		0.001263	1	0.04951	0.4057	3	45	USP8,STAMBP,CEP55
GO: Biological Process	GO:0019058	viral life cycle		0.001267	1	0.04951	0.4057	8	447	CHMP4C,RPL36,TRIM25,RPS9,TRIM8,LGALS1,RPL18,THOC6
GO: Biological Process	GO:0006974	cellular response to DNA damage stimulus		0.001379	1	0.05286	0.4331	11	800	LIG3,ERCC2,PNKP,GTF2H4,TRIM25,UVSSA,RAD54B,ASTE1,WRN,NEK11,NPAS2
GO: Biological Process	GO:0006353	DNA-templated transcription, termination		0.001405	1	0.05286	0.4331	4	102	ERCC2,GTF2H4,CSTF3,THOC6
GO: Biological Process	GO:0051129	negative regulation of cellular component organization		0.001462	1	0.0531	0.4351	10	684	LIG3,NEK2,TRIM9,PPFIA1,TRIM54,TTC3,TRIM37,NR2F1,LGALS1,MOS
GO: Biological Process	GO:0006367	transcription initiation from RNA polymerase II promoter		0.001463	1	0.0531	0.4351	5	175	ERCC2,GTF2H4,GTF2I,RORC,NR2F1
GO: Biological Process	GO:0030098	lymphocyte differentiation		0.001581	1	0.05637	0.4619	7	359	RC3H2,CD2,GATA3,PKNOX1,RORC,IL18R1,LGALS1
GO: Biological Process	GO:2000484	positive regulation of interleukin-8 secretion		0.001673	1	0.05845	0.479	2	13	CD2,CD244
GO: Biological Process	GO:0043123	positive regulation of I-kappaB kinase/NF-kappaB signaling		0.001697	1	0.05845	0.479	5	181	EEF1D,TRIM25,TRIM8,IL18R1,LGALS1
GO: Biological Process	GO:1902713	regulation of interferon-gamma secretion		0.001946	1	0.06592	0.5401	2	14	CD2,CD244
GO: Biological Process	GO:0009314	response to radiation		0.002009	1	0.06692	0.5483	8	481	EEF1D,ERCC2,PNKP,UVSSA,RAD54B,WRN,GATA3,MEIS2
GO: Biological Process	GO:0032649	regulation of interferon-gamma production		0.002046	1	0.06706	0.5495	4	113	CD2,CD244,GATA3,IL18R1
GO: Biological Process	GO:0010564	regulation of cell cycle process		0.002137	1	0.06894	0.5649	9	600	CHMP4C,NEK2,ERCC2,ZNF655,CAST,AKT2,TRIM37,NEK11,MOS
GO: Biological Process	GO:1904355	positive regulation of telomere capping		0.002551	1	0.07975	0.6534	2	16	NEK2,PNKP
GO: Biological Process	GO:0010919	regulation of inositol phosphate biosynthetic process		0.002551	1	0.07975	0.6534	2	16	CD244,PRKG1
GO: Biological Process	GO:0071479	cellular response to ionizing radiation		0.002628	1	0.08091	0.663	3	58	EEF1D,WRN,GATA3
GO: Biological Process	GO:0016579	protein deubiquitination		0.002866	1	0.08366	0.6856	4	124	USP8,USP15,STAMBP,USP21
GO: Biological Process	GO:1902187	negative regulation of viral release from host cell		0.002882	1	0.08366	0.6856	2	17	TRIM25,TRIM8
GO: Biological Process	GO:0045475	locomotor rhythm		0.002882	1	0.08366	0.6856	2	17	ZFHX3,NPAS2
GO: Biological Process	GO:0000920	cell separation after cytokinesis		0.002882	1	0.08366	0.6856	2	17	CHMP4C,CEP55
GO: Biological Process	GO:0032609	interferon-gamma production		0.00295	1	0.08443	0.6919	4	125	CD2,CD244,GATA3,IL18R1
GO: Biological Process	GO:0032922	circadian regulation of gene expression		0.003178	1	0.08968	0.7348	3	62	ZFHX3,RORC,NPAS2
GO: Biological Process	GO:0071599	otic vesicle development		0.003232	1	0.08998	0.7373	2	18	GATA3,HESX1
GO: Biological Process	GO:0071897	DNA biosynthetic process		0.003298	1	0.09056	0.7421	5	211	LIG3,NEK2,PNKP,TRIM25,WRN
GO: Biological Process	GO:0051494	negative regulation of cytoskeleton organization		0.003491	1	0.09365	0.7674	4	131	NEK2,PPFIA1,TRIM54,TRIM37
GO: Biological Process	GO:0007623	circadian rhythm		0.003503	1	0.09365	0.7674	5	214	ZFHX3,RORC,PRKG1,ARNTL2,NPAS2
GO: Biological Process	GO:2000482	regulation of interleukin-8 secretion		0.003602	1	0.09505	0.7788	2	19	CD2,CD244
GO: Biological Process	GO:0000070	mitotic sister chromatid segregation		0.00399	1	0.104	0.8518	4	136	CHMP4C,NEK2,CEP57L1,CEP55
GO: Biological Process	GO:0000819	sister chromatid segregation		0.004332	1	0.1103	0.9037	5	225	CHMP4C,NEK2,CEP57L1,MOS,CEP55
GO: Biological Process	GO:0006293	nucleotide-excision repair, preincision complex stabilization		0.004396	1	0.1103	0.9037	2	21	ERCC2,GTF2H4
GO: Biological Process	GO:0006295	nucleotide-excision repair, DNA incision, 3'-to lesion		0.004396	1	0.1103	0.9037	2	21	ERCC2,GTF2H4
GO: Biological Process	GO:0070646	protein modification by small protein removal		0.004536	1	0.1124	0.9211	4	141	USP8,USP15,STAMBP,USP21
GO: Biological Process	GO:1904353	regulation of telomere capping		0.004821	1	0.115	0.9424	2	22	NEK2,PNKP
GO: Biological Process	GO:0016578	histone deubiquitination		0.004821	1	0.115	0.9424	2	22	USP15,USP21
GO: Biological Process	GO:0000717	nucleotide-excision repair, DNA duplex unwinding		0.004821	1	0.115	0.9424	2	22	ERCC2,GTF2H4
GO: Biological Process	GO:0070507	regulation of microtubule cytoskeleton organization		0.004886	1	0.115	0.9424	4	144	CHMP4C,NEK2,TRIM54,TRIM37
GO: Biological Process	GO:0016337	single organismal cell-cell adhesion		0.004931	1	0.115	0.9424	10	810	RC3H2,CD2,CD244,GATA3,CD48,PKNOX1,RORC,PRKG1,IL18R1,LGALS1
GO: Biological Process	GO:0006352	DNA-templated transcription, initiation		0.005017	1	0.115	0.9424	5	233	ERCC2,GTF2H4,GTF2I,RORC,NR2F1
GO: Biological Process	GO:0007059	chromosome segregation		0.0051	1	0.115	0.9424	6	334	CHMP4C,NEK2,ERCC2,CEP57L1,MOS,CEP55
GO: Biological Process	GO:0000910	cytokinesis		0.00513	1	0.115	0.9424	4	146	CHMP4C,USP8,STAMBP,CEP55
GO: Biological Process	GO:0072606	interleukin-8 secretion		0.005264	1	0.115	0.9424	2	23	CD2,CD244
GO: Biological Process	GO:0032958	inositol phosphate biosynthetic process		0.005264	1	0.115	0.9424	2	23	CD244,PRKG1
GO: Biological Process	GO:0046597	negative regulation of viral entry into host cell		0.005264	1	0.115	0.9424	2	23	TRIM25,TRIM8
GO: Biological Process	GO:0032729	positive regulation of interferon-gamma production		0.005428	1	0.1173	0.9615	3	75	CD2,CD244,IL18R1
GO: Biological Process	GO:0010948	negative regulation of cell cycle process		0.005677	1	0.121	0.9915	5	240	CHMP4C,ZNF655,CAST,TRIM37,MOS
GO: Biological Process	GO:0032891	negative regulation of organic acid transport		0.005725	1	0.121	0.9915	2	24	AKT2,PRKG1
GO: Biological Process	GO:0043122	regulation of I-kappaB kinase/NF-kappaB signaling		0.005776	1	0.121	0.9915	5	241	EEF1D,TRIM25,TRIM8,IL18R1,LGALS1
GO: Biological Process	GO:0030879	mammary gland development		0.006046	1	0.1254	1	4	153	HOXD9,CSN2,GATA3,AKT2
GO: Biological Process	GO:0034110	regulation of homotypic cell-cell adhesion		0.006374	1	0.1308	1	6	350	CD2,CD244,GATA3,RORC,PRKG1,LGALS1
GO: Biological Process	GO:0007098	centrosome cycle		0.006494	1	0.1318	1	3	80	CHMP4C,NEK2,TRIM37
GO: Biological Process	GO:0046649	lymphocyte activation		0.006551	1	0.1318	1	9	712	RC3H2,CD2,CD244,GATA3,CD48,PKNOX1,RORC,IL18R1,LGALS1
GO: Biological Process	GO:0010212	response to ionizing radiation		0.006615	1	0.1318	1	4	157	EEF1D,RAD54B,WRN,GATA3
GO: Biological Process	GO:0000209	protein polyubiquitination		0.007177	1	0.141	1	5	254	RC3H2,UBE2K,UBE2S,RNF114,TTC3
GO: Biological Process	GO:0001764	neuron migration		0.007219	1	0.141	1	4	161	DNER,GATA3,PRKG1,NR2F1
GO: Biological Process	GO:0098602	single organism cell adhesion		0.007665	1	0.1471	1	10	864	RC3H2,CD2,CD244,GATA3,CD48,PKNOX1,RORC,PRKG1,IL18R1,LGALS1
GO: Biological Process	GO:0051973	positive regulation of telomerase activity		0.007745	1	0.1471	1	2	28	NEK2,PNKP
GO: Biological Process	GO:0048535	lymph node development		0.007745	1	0.1471	1	2	28	RC3H2,RORC
GO: Biological Process	GO:0048511	rhythmic process		0.008069	1	0.1518	1	6	368	AFP,ZFHX3,RORC,PRKG1,ARNTL2,NPAS2
GO: Biological Process	GO:0045445	myoblast differentiation		0.008181	1	0.1525	1	3	87	CAST,ZFHX3,LGALS1
GO: Biological Process	GO:0006294	nucleotide-excision repair, preincision complex assembly		0.008293	1	0.1532	1	2	29	ERCC2,GTF2H4
GO: Biological Process	GO:0032886	regulation of microtubule-based process		0.009064	1	0.1637	1	4	172	CHMP4C,NEK2,TRIM54,TRIM37
GO: Biological Process	GO:0030101	natural killer cell activation		0.009251	1	0.1637	1	3	91	CD2,CD244,IL18R1
GO: Biological Process	GO:0007249	I-kappaB kinase/NF-kappaB signaling		0.009347	1	0.1637	1	5	271	EEF1D,TRIM25,TRIM8,IL18R1,LGALS1
GO: Biological Process	GO:0006362	transcription elongation from RNA polymerase I promoter		0.00944	1	0.1637	1	2	31	ERCC2,GTF2H4
GO: Biological Process	GO:0031124	mRNA 3'-end processing		0.009531	1	0.1637	1	3	92	CSTF3,ZC3H3,THOC6
GO: Biological Process	GO:0016032	viral process		0.009756	1	0.1637	1	9	759	CHMP4C,RPL36,ERCC2,TRIM25,RPS9,TRIM8,LGALS1,RPL18,THOC6
GO: Biological Process	GO:1903900	regulation of viral life cycle		0.009805	1	0.1637	1	4	176	CHMP4C,TRIM25,TRIM8,LGALS1
GO: Biological Process	GO:0019083	viral transcription		0.009805	1	0.1637	1	4	176	RPL36,RPS9,TRIM8,RPL18
GO: Cellular Component	GO:0005730	nucleolus		6.409e-07	0.0001243	0.0001243	0.000727	17	894	ZNF106,NEK2,EEF1D,RPL36,PNKP,SELENBP1,ZNF655,RPS9,WRN,GATA3,ZFHX3,RORC,DGCR8,TTC3,ARNTL2,NEK11,RPL18
GO: Cellular Component	GO:0005853	eukaryotic translation elongation factor 1 complex		0.0001271	0.02465	0.01233	0.07208	2	4	EEF1D,EEF1A2
GO: Cellular Component	GO:0000439	core TFIIH complex		0.000751	0.1457	0.04857	0.284	2	9	ERCC2,GTF2H4
GO: Cellular Component	GO:0005675	holo TFIIH complex		0.001608	0.3119	0.06392	0.3738	2	13	ERCC2,GTF2H4
GO: Cellular Component	GO:0005667	transcription factor complex		0.001647	0.3196	0.06392	0.3738	7	369	ERCC2,GTF2H4,GATA3,PKNOX1,ZFHX3,ARNTL2,NPAS2
GO: Cellular Component	GO:0030496	midbody		0.003811	0.7394	0.1232	0.7206	4	137	CHMP4C,USP8,NEK2,CEP55
GO: Cellular Component	GO:0032806	carboxy-terminal domain protein kinase complex		0.005503	1	0.1525	0.8919	2	24	ERCC2,GTF2H4
Human Phenotype	HP:0001605	Vocal cord paralysis		0.002622	0.8128	0.2547	1	2	15	TRIM2,GTF2I
Human Phenotype	HP:0000010	Recurrent urinary tract infections		0.007838	1	0.2547	1	2	26	GTF2I,THOC6
Human Phenotype	HP:0000490	Deeply set eye {has_synonym_type="layperson"}		0.008112	1	0.2547	1	3	81	ERCC2,EEF1A2,THOC6
Human Phenotype	HP:0001009	Telangiectasia		0.008438	1	0.2547	1	2	27	ERCC2,UVSSA
Mouse Phenotype	MP:0009808	decreased oligodendrocyte number		0.0006592	1	0.4401	1	3	28	LIG3,ZNF24,PNKP
Mouse Phenotype	MP:0009861	abnormal pyloric sphincter morphology		0.001028	1	0.4401	1	2	8	GATA3,PRKG1
Mouse Phenotype	MP:0010202	focal dorsal hair loss		0.001316	1	0.4401	1	2	9	ERCC2,GATA3
Mouse Phenotype	MP:0009398	abnormal skeletal muscle fiber size		0.002337	1	0.4401	1	5	151	ZNF106,MYH4,UTRN,LGALS1,AGTPBP1
Mouse Phenotype	MP:0009400	decreased skeletal muscle fiber size		0.002868	1	0.4401	1	4	96	ZNF106,MYH4,LGALS1,AGTPBP1
Mouse Phenotype	MP:0003810	abnormal hair cuticle		0.003262	1	0.4401	1	2	14	ERCC2,GATA3
Mouse Phenotype	MP:0006413	increased T cell apoptosis		0.003697	1	0.4401	1	4	103	GATA3,PKNOX1,AKT2,RORC
Mouse Phenotype	MP:0000952	abnormal CNS glial cell morphology		0.003773	1	0.4401	1	7	326	LIG3,ZNF106,ERCC2,ZNF24,PNKP,CAST,DNER
Mouse Phenotype	MP:0003634	abnormal glial cell morphology		0.003777	1	0.4401	1	8	415	LIG3,ZNF106,ERCC2,ZNF24,PNKP,CAST,DNER,EEF1A2
Mouse Phenotype	MP:0002016	ovary cysts		0.004004	1	0.4401	1	3	52	AKT2,TRIM37,MOS
Mouse Phenotype	MP:0002007	increased cellular sensitivity to gamma-irradiation		0.004455	1	0.4401	1	3	54	ERCC2,RAD54B,EEF1A2
Mouse Phenotype	MP:0001263	weight loss		0.004551	1	0.4401	1	8	428	ZNF106,ERCC2,WRN,GATA3,RORC,UTRN,TRIM37,EEF1A2
Mouse Phenotype	MP:0010785	abnormal stomach pyloric region morphology		0.004818	1	0.4401	1	2	17	GATA3,PRKG1
Mouse Phenotype	MP:0002108	abnormal muscle morphology		0.005387	1	0.4401	1	13	969	LIG3,ZNF106,MYH4,HOXD9,GATA3,TRIM54,AKT2,PRKG1,UTRN,TRIM37,LGALS1,AGTPBP1,EEF1A2
Mouse Phenotype	MP:0000953	abnormal oligodendrocyte morphology		0.005712	1	0.4401	1	3	59	LIG3,ZNF24,PNKP
Mouse Phenotype	MP:0004097	abnormal cerebellar cortex morphology		0.006087	1	0.4401	1	7	356	LIG3,ERCC2,PNKP,TRIM2,DNER,AGTPBP1,EEF1A2
Mouse Phenotype	MP:0004954	abnormal thymus weight		0.006559	1	0.4401	1	3	62	SELENBP1,RORC,EEF1A2
Mouse Phenotype	MP:0000013	abnormal adipose tissue distribution		0.006651	1	0.4401	1	2	20	ERCC2,WRN
Mouse Phenotype	MP:0003938	abnormal ear development		0.007164	1	0.4401	1	3	64	GATA3,NR2F1,HESX1
Mouse Phenotype	MP:0008918	microgliosis		0.00813	1	0.4401	1	3	67	ZNF106,ERCC2,CAST
Mouse Phenotype	MP:0003224	neuron degeneration		0.008484	1	0.4401	1	7	379	ZNF106,ERCC2,TRIM2,GATA3,AGTPBP1,STAMBP,EEF1A2
Pathway	1268690	Eukaryotic Translation Elongation	BioSystems: REACTOME	0.0001667	0.08368	0.06401	0.4351	5	98	EEF1D,RPL36,RPS9,EEF1A2,RPL18
Pathway	842771	Inflammatory bowel disease (IBD)	BioSystems: KEGG	0.0003825	0.192	0.06401	0.4351	4	65	GATA3,RORC,IL18RAP,IL18R1
Pathway	1309120	Gap-filling DNA repair synthesis and ligation in TC-NER	BioSystems: REACTOME	0.0003825	0.192	0.06401	0.4351	4	65	LIG3,ERCC2,GTF2H4,UVSSA
Pathway	1270363	APEX1-Independent Resolution of AP Sites via the Single Nucleotide Replacement Pathway	BioSystems: REACTOME	0.0005714	0.2868	0.07171	0.4874	2	7	LIG3,PNKP
Pathway	1309117	Transcription-Coupled Nucleotide Excision Repair (TC-NER)	BioSystems: REACTOME	0.0008031	0.4031	0.08063	0.548	4	79	LIG3,ERCC2,GTF2H4,UVSSA
Pathway	1270350	DNA Repair	BioSystems: REACTOME	0.001447	0.7265	0.1125	0.7644	7	319	LIG3,ERCC2,PNKP,GTF2H4,TRIM25,UVSSA,WRN
Pathway	83038	Basal transcription factors	BioSystems: KEGG	0.001722	0.8646	0.1125	0.7644	3	45	ERCC2,GTF2H4,GTF2I
Pathway	1268678	Translation	BioSystems: REACTOME	0.001792	0.8997	0.1125	0.7644	5	165	EEF1D,RPL36,RPS9,EEF1A2,RPL18
Pathway	1269495	Downregulation of ERBB2:ERBB3 signaling	BioSystems: REACTOME	0.002079	1	0.116	0.7882	2	13	USP8,AKT2
Pathway	1309118	Formation of TC-NER Pre-Incision Complex	BioSystems: REACTOME	0.00291	1	0.133	0.9038	3	54	ERCC2,GTF2H4,UVSSA
Pathway	1309111	Nucleotide Excision Repair	BioSystems: REACTOME	0.002914	1	0.133	0.9038	4	112	LIG3,ERCC2,GTF2H4,UVSSA
Pathway	1309119	Dual incision in TC-NER	BioSystems: REACTOME	0.005132	1	0.191	1	3	66	ERCC2,GTF2H4,UVSSA
Pathway	1427860	Deubiquitination	BioSystems: REACTOME	0.005282	1	0.191	1	6	303	USP8,TRIM25,GATA3,USP15,STAMBP,USP21
Pathway	1269193	Antigen processing: Ubiquitination & Proteasome degradation	BioSystems: REACTOME	0.006264	1	0.191	1	6	314	UBE2K,TRIM9,HECW2,UBE2S,RNF114,TRIM37
Pathway	P00030	Hypoxia response via HIF activation	PantherDB	0.008287	1	0.191	1	2	26	AKT2,RORC
Pathway	1269073	RNA Pol II CTD phosphorylation and interaction with CE during HIV infection	BioSystems: REACTOME	0.00892	1	0.191	1	2	27	ERCC2,GTF2H4
Pathway	1269681	RNA Pol II CTD phosphorylation and interaction with CE	BioSystems: REACTOME	0.00892	1	0.191	1	2	27	ERCC2,GTF2H4
Pathway	138014	Glucocorticoid receptor regulatory network	BioSystems: Pathway Interaction Database	0.009354	1	0.191	1	3	82	CSN2,AFP,GATA3
Pathway	137936	IL12 signaling mediated by STAT4	BioSystems: Pathway Interaction Database	0.009573	1	0.191	1	2	28	IL18RAP,IL18R1
